# Supplementary material for: Mapping the O‐glycoproteome using site‐specific extraction of O‐linked glycopeptides (EXoO)
Source: Mol Syst Biol. 2018 Nov 20;14(11):e8486. doi: 10.15252/msb.20188486 (PMC6243375; doi:10.15252/msb.20188486)
Supplement: Supplementary file 2 — Dataset EV1 [file MSB-14-e8486-s002.xlsx]

## Sheet: Sheet1
Dataset EV1. Identification of site-specific O-linked glycopeptides from bovine fetuin.
Glycosites	Peptide Modification	Accession	Protein Name	MH+ [Da]	Charge	Theo. MH+ [Da]	DeltaScore	DeltaCn	XCorr	Percolator SVMScore	Percolator q-Value	Percolator PEP	MS2 scan #	DeltaM [ppm]
TPSAAGPPVASVVVGPSVVAVPLPLHR	HexNAc	P12763	FETUA_BOVIN Alpha-2-HS-glycoprotein OS=Bos taurus GN=AHSG PE=1 SV=2	2777.56	3	2777.56	0.107	0	6.82	3.857	0	2.167e-06	29540	1.43
TPSAAGPPVASVVVGPSVVAVPLPLHR	HexNAc	P12763	FETUA_BOVIN Alpha-2-HS-glycoprotein OS=Bos taurus GN=AHSG PE=1 SV=2	2777.55	3	2777.56	0.0378	0	6.62	1.623	0	0.002845	28984	-2.26
TPSAAGPPVASVVVGPSVVAVPLPLHR	HexNAc	P12763	FETUA_BOVIN Alpha-2-HS-glycoprotein OS=Bos taurus GN=AHSG PE=1 SV=2	2777.55	3	2777.56	0.0186	0	6.45	2.834	0	2.6e-06	28702	-0.81
TPSAAGPPVASVVVGPSVVAVPLPLHR	HexNAc	P12763	FETUA_BOVIN Alpha-2-HS-glycoprotein OS=Bos taurus GN=AHSG PE=1 SV=2	2777.54	3	2777.56	0.0426	0	6.11	5.281	0	2.229e-08	29260	-4.17
SAVPDAAGPTPSAAGPPVASVVVGPSVVAVPLPLHR	Hex(1)HexNAc(1)	P12763	FETUA_BOVIN Alpha-2-HS-glycoprotein OS=Bos taurus GN=AHSG PE=1 SV=2	3704.98	3	3704.97	0.0313	0	6.08	4.223	0	6.676e-07	31241	0.34
TPSAAGPPVASVVVGPSVVAVPLPLHR	Hex(1)HexNAc(1)	P12763	FETUA_BOVIN Alpha-2-HS-glycoprotein OS=Bos taurus GN=AHSG PE=1 SV=2	2939.61	3	2939.61	0.0806	0	6.08	3.887	0	1.967e-06	29625	-0.79
TPSAAGPPVASVVVGPSVVAVPLPLHR	Hex(1)HexNAc(1)	P12763	FETUA_BOVIN Alpha-2-HS-glycoprotein OS=Bos taurus GN=AHSG PE=1 SV=2	2939.61	3	2939.61	0.0763	0	6.03	3.959	0	1.563e-06	30496	-0.23
TPSAAGPPVASVVVGPSVVAVPLPLHR	Hex(1)HexNAc(1)	P12763	FETUA_BOVIN Alpha-2-HS-glycoprotein OS=Bos taurus GN=AHSG PE=1 SV=2	2939.61	3	2939.61	0.0899	0	6.01	5.406	0	1.49e-08	30230	-1.04
TPSAAGPPVASVVVGPSVVAVPLPLHR	Hex(1)HexNAc(1)	P12763	FETUA_BOVIN Alpha-2-HS-glycoprotein OS=Bos taurus GN=AHSG PE=1 SV=2	2939.61	3	2939.61	0.0718	0	5.99	3.832	0	2.346e-06	28797	0.08
TPSAAGPPVASVVVGPSVVAVPLPLHR	Hex(1)HexNAc(1)	P12763	FETUA_BOVIN Alpha-2-HS-glycoprotein OS=Bos taurus GN=AHSG PE=1 SV=2	2939.61	3	2939.61	0.0771	0	5.97	1.773	0	0.001759	30846	0.7
TPSAAGPPVASVVVGPSVVAVPLPLHR	Hex(1)HexNAc(1)	P12763	FETUA_BOVIN Alpha-2-HS-glycoprotein OS=Bos taurus GN=AHSG PE=1 SV=2	2939.61	3	2939.61	0.0889	0	5.96	4.992	0	5.639e-08	29739	-1.23
TPSAAGPPVASVVVGPSVVAVPLPLHR	Hex(1)HexNAc(1)	P12763	FETUA_BOVIN Alpha-2-HS-glycoprotein OS=Bos taurus GN=AHSG PE=1 SV=2	2939.61	3	2939.61	0.0934	0	5.89	1.607	0	0.003003	29929	-0.98
TPSAAGPPVASVVVGPSVVAVPLPLHR	Hex(1)HexNAc(1)	P12763	FETUA_BOVIN Alpha-2-HS-glycoprotein OS=Bos taurus GN=AHSG PE=1 SV=2	2939.61	3	2939.61	0.0562	0	5.87	1.77	0	0.001778	29344	-0.73
TPSAAGPPVASVVVGPSVVAVPLPLHR	Hex(1)HexNAc(1)	P12763	FETUA_BOVIN Alpha-2-HS-glycoprotein OS=Bos taurus GN=AHSG PE=1 SV=2	2939.61	3	2939.61	0.0772	0	5.83	4.721	0	1.349e-07	28850	0.95
SAVPDAAGPTPSAAGPPVASVVVGPSVVAVPLPLHR	Hex(1)HexNAc(2); Hex(2)HexNAc(2)	P12763	FETUA_BOVIN Alpha-2-HS-glycoprotein OS=Bos taurus GN=AHSG PE=1 SV=2	4638.32	4	4638.32	0.0613	0	5.71	3.799	0	2.604e-06	27621	0.25
TPSAAGPPVASVVVGPSVVAVPLPLHR	Hex(1)HexNAc(2)	P12763	FETUA_BOVIN Alpha-2-HS-glycoprotein OS=Bos taurus GN=AHSG PE=1 SV=2	3142.7	4	3142.69	0.0773	0	5.69	3.668	0	3.984e-06	27142	2.7
TPSAAGPPVASVVVGPSVVAVPLPLHR	Hex(1)HexNAc(1)	P12763	FETUA_BOVIN Alpha-2-HS-glycoprotein OS=Bos taurus GN=AHSG PE=1 SV=2	2939.61	3	2939.61	0.081	0	5.68	2.979	0	3.651e-05	29073	-0.42
SAVPDAAGPTPSAAGPPVASVVVGPSVVAVPLPLHR	Hex(1)HexNAc(1); Hex(2)HexNAc(2)	P12763	FETUA_BOVIN Alpha-2-HS-glycoprotein OS=Bos taurus GN=AHSG PE=1 SV=2	4435.24	4	4435.24	0.0071	0	5.61	3.382	0	9.991e-06	29707	-0.77
TPSAAGPPVASVVVGPSVVAVPLPLHR	Hex(1)HexNAc(1)	P12763	FETUA_BOVIN Alpha-2-HS-glycoprotein OS=Bos taurus GN=AHSG PE=1 SV=2	2939.61	3	2939.61	0.0751	0	5.59	3.182	0	1.896e-05	27525	-1.04
SAAGPPVASVVVGPSVVAVPLPLHR	Hex(1)HexNAc(2)	P12763	FETUA_BOVIN Alpha-2-HS-glycoprotein OS=Bos taurus GN=AHSG PE=1 SV=2	2944.6	4	2944.59	0.0412	0	5.58	2.759	0	7.819e-06	26713	4.08
TPSAAGPPVASVVVGPSVVAVPLPLHR	Hex(1)HexNAc(1)	P12763	FETUA_BOVIN Alpha-2-HS-glycoprotein OS=Bos taurus GN=AHSG PE=1 SV=2	2939.61	3	2939.61	0.0233	0	5.57	1.034	0	0.006849	29764	-0.54
SAAGPPVASVVVGPSVVAVPLPLHR	Hex(1)HexNAc(1)	P12763	FETUA_BOVIN Alpha-2-HS-glycoprotein OS=Bos taurus GN=AHSG PE=1 SV=2	2741.5	3	2741.51	0.0271	0	5.54	3.716	0	3.408e-06	29449	-2.02
SAAGPPVASVVVGPSVVAVPLPLHR	Hex(1)HexNAc(1)	P12763	FETUA_BOVIN Alpha-2-HS-glycoprotein OS=Bos taurus GN=AHSG PE=1 SV=2	2741.51	3	2741.51	0.0036	0	5.49	3.806	0	1.261e-05	28601	0.19
SAAGPPVASVVVGPSVVAVPLPLHR	Hex(1)HexNAc(1)	P12763	FETUA_BOVIN Alpha-2-HS-glycoprotein OS=Bos taurus GN=AHSG PE=1 SV=2	2741.5	3	2741.51	0.064	0	5.47	2.89	0	4.86e-05	30039	-3.55
TPSAAGPPVASVVVGPSVVAVPLPLHR	Hex(1)HexNAc(1)	P12763	FETUA_BOVIN Alpha-2-HS-glycoprotein OS=Bos taurus GN=AHSG PE=1 SV=2	2939.61	3	2939.61	0.0978	0	5.42	4.004	0	1.353e-06	31740	-0.11
TPSAAGPPVASVVVGPSVVAVPLPLHR	Hex(1)HexNAc(1)	P12763	FETUA_BOVIN Alpha-2-HS-glycoprotein OS=Bos taurus GN=AHSG PE=1 SV=2	2939.61	3	2939.61	0.0166	0	5.41	1.188	0	0.01151	29565	-0.86
SAAGPPVASVVVGPSVVAVPLPLHR	Hex(1)HexNAc(1)	P12763	FETUA_BOVIN Alpha-2-HS-glycoprotein OS=Bos taurus GN=AHSG PE=1 SV=2	2741.5	3	2741.51	0.0241	0	5.4	3.894	0	1.927e-06	29178	-1.75
TPSAAGPPVASVVVGPSVVAVPLPLHR	Hex(1)HexNAc(1)	P12763	FETUA_BOVIN Alpha-2-HS-glycoprotein OS=Bos taurus GN=AHSG PE=1 SV=2	2939.6	3	2939.61	0.0537	0	5.4	3.06	0	2.81e-05	28494	-2.04
TPSAAGPPVASVVVGPSVVAVPLPLHR	Hex(2)HexNAc(2)	P12763	FETUA_BOVIN Alpha-2-HS-glycoprotein OS=Bos taurus GN=AHSG PE=1 SV=2	3304.74	3	3304.74	0.0585	0	5.3	1.156	0	0.01277	27728	-0.13
TPSAAGPPVASVVVGPSVVAVPLPLHR	Hex(1)HexNAc(1)	P12763	FETUA_BOVIN Alpha-2-HS-glycoprotein OS=Bos taurus GN=AHSG PE=1 SV=2	2939.61	3	2939.61	0.0943	0	5.3	2.739	0	7.895e-05	31407	-0.17
SAAGPPVASVVVGPSVVAVPLPLHR	HexNAc	P12763	FETUA_BOVIN Alpha-2-HS-glycoprotein OS=Bos taurus GN=AHSG PE=1 SV=2	2579.45	3	2579.46	0.0057	0	5.28	3.283	0	1.372e-05	28417	-1.54
SAAGPPVASVVVGPSVVAVPLPLHR	Hex(1)HexNAc(1)	P12763	FETUA_BOVIN Alpha-2-HS-glycoprotein OS=Bos taurus GN=AHSG PE=1 SV=2	2741.51	3	2741.51	0.0323	0	5.27	3.375	0	4.181e-05	28028	0.39
TPSAAGPPVASVVVGPSVVAVPLPLHR	Hex(2)HexNAc(2)	P12763	FETUA_BOVIN Alpha-2-HS-glycoprotein OS=Bos taurus GN=AHSG PE=1 SV=2	3304.73	3	3304.74	0.0949	0	5.27	2.866	0	5.248e-05	28371	-2.79
SAAGPPVASVVVGPSVVAVPLPLHR	HexNAc	P12763	FETUA_BOVIN Alpha-2-HS-glycoprotein OS=Bos taurus GN=AHSG PE=1 SV=2	2579.46	3	2579.46	0.0134	0	5.24	3.317	0	2.999e-06	28122	-0.19
SAVPDAAGPTPSAAGPPVASVVVGPSVVAVPLPLHR	Hex(1)HexNAc(1); Hex(2)HexNAc(2)	P12763	FETUA_BOVIN Alpha-2-HS-glycoprotein OS=Bos taurus GN=AHSG PE=1 SV=2	4435.24	3	4435.24	0.0096	0	5.23	3.895	0	1.92e-06	29423	0.23
SAAGPPVASVVVGPSVVAVPLPLHR	Hex(1)HexNAc(1)	P12763	FETUA_BOVIN Alpha-2-HS-glycoprotein OS=Bos taurus GN=AHSG PE=1 SV=2	2741.51	3	2741.51	0.0058	0	5.21	3.375	0	4.297e-05	28334	0.39
TPSAAGPPVASVVVGPSVVAVPLPLHR	Hex(1)HexNAc(2); Hex(1)HexNAc(1)	P12763	FETUA_BOVIN Alpha-2-HS-glycoprotein OS=Bos taurus GN=AHSG PE=1 SV=2	3507.81	4	3507.82	0.0154	0	5.19	1.151	0	0.01324	27517	-2.14
SAAGPPVASVVVGPSVVAVPLPLHR	Hex(1)HexNAc(1)	P12763	FETUA_BOVIN Alpha-2-HS-glycoprotein OS=Bos taurus GN=AHSG PE=1 SV=2	2741.51	3	2741.51	0.0155	0	5.17	3.567	0	1.111e-05	28354	0.85
SAAGPPVASVVVGPSVVAVPLPLHR	Hex(1)HexNAc(1)	P12763	FETUA_BOVIN Alpha-2-HS-glycoprotein OS=Bos taurus GN=AHSG PE=1 SV=2	2741.51	3	2741.51	0.0465	0	5.16	3.647	0	4.254e-06	30330	1.12
TPSAAGPPVASVVVGPSVVAVPLPLHR	Hex(1)HexNAc(1)	P12763	FETUA_BOVIN Alpha-2-HS-glycoprotein OS=Bos taurus GN=AHSG PE=1 SV=2	2939.61	3	2939.61	0.0817	0	5.14	5.149	0	3.403e-08	32097	-1.23
TPSAAGPPVASVVVGPSVVAVPLPLHR	Hex(1)HexNAc(1)	P12763	FETUA_BOVIN Alpha-2-HS-glycoprotein OS=Bos taurus GN=AHSG PE=1 SV=2	2939.61	3	2939.61	0.1267	0	5.13	4.46	0	3.117e-07	32409	0.39
SAAGPPVASVVVGPSVVAVPLPLHR	Hex(2)HexNAc(2)	P12763	FETUA_BOVIN Alpha-2-HS-glycoprotein OS=Bos taurus GN=AHSG PE=1 SV=2	3106.64	3	3106.64	0.0059	0	5.09	1.345	0	0.005924	26944	-0.11
SAAGPPVASVVVGPSVVAVPLPLHR	Hex(1)HexNAc(2)	P12763	FETUA_BOVIN Alpha-2-HS-glycoprotein OS=Bos taurus GN=AHSG PE=1 SV=2	2944.6	3	2944.59	0.1028	0	5.06	2.553	0	0.0001433	27279	3.34
SAAGPPVASVVVGPSVVAVPLPLHR	Hex(1)HexNAc(1)	P12763	FETUA_BOVIN Alpha-2-HS-glycoprotein OS=Bos taurus GN=AHSG PE=1 SV=2	2741.51	2	2741.51	0.0219	0	5.02	3.19	0	2.278e-05	26832	-0.01
SAAGPPVASVVVGPSVVAVPLPLHR	Hex(1)HexNAc(1)	P12763	FETUA_BOVIN Alpha-2-HS-glycoprotein OS=Bos taurus GN=AHSG PE=1 SV=2	2741.5	3	2741.51	0.008	0	5	3.396	0	3.849e-05	29736	-1.42
SAAGPPVASVVVGPSVVAVPLPLHR	Hex(2)HexNAc(2)	P12763	FETUA_BOVIN Alpha-2-HS-glycoprotein OS=Bos taurus GN=AHSG PE=1 SV=2	3106.64	3	3106.64	0.02	0	5	3.29	0	1.343e-05	25659	-1.76
TPSAAGPPVASVVVGPSVVAVPLPLHR	Hex(2)HexNAc(2)	P12763	FETUA_BOVIN Alpha-2-HS-glycoprotein OS=Bos taurus GN=AHSG PE=1 SV=2	3304.74	3	3304.74	0.0521	0	4.99	2.781	0	6.897e-05	27374	0.64
SAAGPPVASVVVGPSVVAVPLPLHR	Hex(1)HexNAc(2)	P12763	FETUA_BOVIN Alpha-2-HS-glycoprotein OS=Bos taurus GN=AHSG PE=1 SV=2	2944.57	3	2944.59	0.0723	0	4.98	0.688	0	0.05672	26823	-7.42
SAAGPPVASVVVGPSVVAVPLPLHR	Hex(1)HexNAc(1)	P12763	FETUA_BOVIN Alpha-2-HS-glycoprotein OS=Bos taurus GN=AHSG PE=1 SV=2	2741.51	3	2741.51	0.0562	0	4.98	4.105	0	9.753e-07	30638	0.39
SAVPDAAGPTPSAAGPPVASVVVGPSVVAVPLPLHR	HexNAc; Hex(2)HexNAc(2)	P12763	FETUA_BOVIN Alpha-2-HS-glycoprotein OS=Bos taurus GN=AHSG PE=1 SV=2	4273.17	4	4273.19	0.01	0	4.98	1.2	0	0.009505	29925	-3.64
TPSAAGPPVASVVVGPSVVAVPLPLHR	Hex(2)HexNAc(2)	P12763	FETUA_BOVIN Alpha-2-HS-glycoprotein OS=Bos taurus GN=AHSG PE=1 SV=2	3304.74	3	3304.74	0.0526	0	4.94	1.256	0	0.009252	28049	-0.58
TPSAAGPPVASVVVGPSVVAVPLPLHR	Hex(1)HexNAc(1); Hex(2)HexNAc(2)	P12763	FETUA_BOVIN Alpha-2-HS-glycoprotein OS=Bos taurus GN=AHSG PE=1 SV=2	3669.86	3	3669.87	0.0082	0	4.9	1.048	0	0.01782	27458	-2.55
TPSAAGPPVASVVVGPSVVAVPLPLHR	Hex(1)HexNAc(1)	P12763	FETUA_BOVIN Alpha-2-HS-glycoprotein OS=Bos taurus GN=AHSG PE=1 SV=2	2939.61	3	2939.61	0.0265	0	4.9	1.801	0	0.001605	28946	0.39
TPSAAGPPVASVVVGPSVVAVPLPLHR	Hex(1)HexNAc(1); Hex(2)HexNAc(2)	P12763	FETUA_BOVIN Alpha-2-HS-glycoprotein OS=Bos taurus GN=AHSG PE=1 SV=2	3669.86	3	3669.87	0.0061	0	4.88	2.984	0	3.587e-05	26110	-2.25
SAAGPPVASVVVGPSVVAVPLPLHR	Hex(1)HexNAc(1)	P12763	FETUA_BOVIN Alpha-2-HS-glycoprotein OS=Bos taurus GN=AHSG PE=1 SV=2	2741.5	3	2741.51	0.0452	0	4.87	4.344	0	4.535e-07	30979	-2.62
SAVPDAAGPTPSAAGPPVASVVVGPSVVAVPLPLHR	Hex(1)HexNAc(1); Hex(2)HexNAc(2); Hex(1)HexNAc(1)	P12763	FETUA_BOVIN Alpha-2-HS-glycoprotein OS=Bos taurus GN=AHSG PE=1 SV=2	4800.36	3	4800.37	0.0393	0	4.83	4.427	0	3.47e-07	28063	-3.09
TPSAAGPPVASVVVGPSVVAVPLPLHR	Hex(1)HexNAc(1)	P12763	FETUA_BOVIN Alpha-2-HS-glycoprotein OS=Bos taurus GN=AHSG PE=1 SV=2	2939.62	4	2939.61	0.0228	0	4.82	0.766	0	0.05209	24470	4.89
TPSAAGPPVASVVVGPSVVAVPLPLHR	Hex(2)HexNAc(2)	P12763	FETUA_BOVIN Alpha-2-HS-glycoprotein OS=Bos taurus GN=AHSG PE=1 SV=2	3304.74	3	3304.74	0.0526	0	4.75	1.355	0	0.006736	27034	0.53
SAAGPPVASVVVGPSVVAVPLPLHR	Hex(1)HexNAc(1)	P12763	FETUA_BOVIN Alpha-2-HS-glycoprotein OS=Bos taurus GN=AHSG PE=1 SV=2	2741.51	3	2741.51	0.0847	0	4.72	1.097	0	0.0154	28348	-0.41
SAAGPPVASVVVGPSVVAVPLPLHR	Hex(2)HexNAc(2)	P12763	FETUA_BOVIN Alpha-2-HS-glycoprotein OS=Bos taurus GN=AHSG PE=1 SV=2	3106.64	3	3106.64	0.0106	0	4.72	2.011	0	0.0002284	26657	1.31
SAAGPPVASVVVGPSVVAVPLPLHR	Hex(1)HexNAc(1)	P12763	FETUA_BOVIN Alpha-2-HS-glycoprotein OS=Bos taurus GN=AHSG PE=1 SV=2	2741.51	3	2741.51	0.0448	0	4.69	1.498	0	0.004259	31554	0.59
SAVPDAAGPTPSAAGPPVASVVVGPSVVAVPLPLHR	Hex(1)HexNAc(1); Hex(2)HexNAc(2)	P12763	FETUA_BOVIN Alpha-2-HS-glycoprotein OS=Bos taurus GN=AHSG PE=1 SV=2	4435.25	3	4435.24	0.0108	0	4.65	3.176	0	8.381e-06	27641	1.64
SAVPDAAGPTPSAAGPPVASVVVGPSVVAVPLPLHR	Hex(1)HexNAc(1); Hex(2)HexNAc(2); Hex(1)HexNAc(1)	P12763	FETUA_BOVIN Alpha-2-HS-glycoprotein OS=Bos taurus GN=AHSG PE=1 SV=2	4800.38	3	4800.37	0.0324	0	4.63	4.325	0	4.816e-07	27741	2.63
TPSAAGPPVASVVVGPSVVAVPLPLHR	Hex(1)HexNAc(1)	P12763	FETUA_BOVIN Alpha-2-HS-glycoprotein OS=Bos taurus GN=AHSG PE=1 SV=2	2939.61	3	2939.61	0.1162	0	4.56	1.472	0	0.004627	33115	1.26
SAAGPPVASVVVGPSVVAVPLPLHR	HexNAc; HexNAc	P12763	FETUA_BOVIN Alpha-2-HS-glycoprotein OS=Bos taurus GN=AHSG PE=1 SV=2	2782.54	4	2782.53	0.2294	0	4.49	2.815	0	6.18e-05	26874	1.63
TPSAAGPPVASVVVGPSVVAVPLPLHR	Hex(1)HexNAc(2)	P12763	FETUA_BOVIN Alpha-2-HS-glycoprotein OS=Bos taurus GN=AHSG PE=1 SV=2	3142.69	3	3142.69	0.0356	0	4.49	3.752	0	3.037e-06	27588	0.36
SAAGPPVASVVVGPSVVAVPLPLHR	Hex(1)HexNAc(1)	P12763	FETUA_BOVIN Alpha-2-HS-glycoprotein OS=Bos taurus GN=AHSG PE=1 SV=2	2741.51	3	2741.51	0.0179	0	4.48	3.669	0	3.962e-06	31908	-0.08
TPSAAGPPVASVVVGPSVVAVPLPLHR	Hex(1)HexNAc(1); Hex(2)HexNAc(2)	P12763	FETUA_BOVIN Alpha-2-HS-glycoprotein OS=Bos taurus GN=AHSG PE=1 SV=2	3669.87	3	3669.87	0.1312	0	4.42	1.723	0	0.002063	25787	0.05
SVVVGPSVVAVPLPLHR	HexNAc	P12763	FETUA_BOVIN Alpha-2-HS-glycoprotein OS=Bos taurus GN=AHSG PE=1 SV=2	1929.12	3	1929.12	0.1507	0	4.38	3.483	0	7.209e-06	23633	-0.08
TPSAAGPPVASVVVGPSVVAVPLPLHR	Hex(1)HexNAc(1)	P12763	FETUA_BOVIN Alpha-2-HS-glycoprotein OS=Bos taurus GN=AHSG PE=1 SV=2	2939.6	3	2939.61	0.1187	0	4.38	0.914	0	0.02772	34332	-4.47
SAAGPPVASVVVGPSVVAVPLPLHR	Hex(1)HexNAc(1)	P12763	FETUA_BOVIN Alpha-2-HS-glycoprotein OS=Bos taurus GN=AHSG PE=1 SV=2	2741.51	3	2741.51	0.0252	0	4.37	2.477	0	0.0001829	32225	-1.22
SAAGPPVASVVVGPSVVAVPLPLHR	Hex(1)HexNAc(1)	P12763	FETUA_BOVIN Alpha-2-HS-glycoprotein OS=Bos taurus GN=AHSG PE=1 SV=2	2741.51	3	2741.51	0.1601	0	4.31	2.532	0	0.0001532	28385	0.65
SAAGPPVASVVVGPSVVAVPLPLHR	Hex(1)HexNAc(1)	P12763	FETUA_BOVIN Alpha-2-HS-glycoprotein OS=Bos taurus GN=AHSG PE=1 SV=2	2741.51	3	2741.51	0.1002	0	4.29	1.25	0	0.009449	32563	0.92
TPSAAGPPVASVVVGPSVVAVPLPLHR	Hex(1)HexNAc(1)	P12763	FETUA_BOVIN Alpha-2-HS-glycoprotein OS=Bos taurus GN=AHSG PE=1 SV=2	2939.61	3	2939.61	0.0544	0	4.23	0.893	0	0.02961	29341	-0.36
TPSAAGPPVASVVVGPSVVAVPLPLHR	Hex(1)HexNAc(1)	P12763	FETUA_BOVIN Alpha-2-HS-glycoprotein OS=Bos taurus GN=AHSG PE=1 SV=2	2939.61	3	2939.61	0.0047	0	4.23	0.936	0	0.02019	28830	0.83
TPSAAGPPVASVVVGPSVVAVPLPLHR	Hex(1)HexNAc(1)	P12763	FETUA_BOVIN Alpha-2-HS-glycoprotein OS=Bos taurus GN=AHSG PE=1 SV=2	2939.61	3	2939.61	0.0624	0	4.17	1.227	0	0.01018	29117	-0.23
SVVVGPSVVAVPLPLHR	Hex(1)HexNAc(1)	P12763	FETUA_BOVIN Alpha-2-HS-glycoprotein OS=Bos taurus GN=AHSG PE=1 SV=2	2091.17	3	2091.17	0.0556	0	4.14	3.267	0	1.442e-05	23760	-0.65
TPSAAGPPVASVVVGPSVVAVPLPLHR	Hex(1)HexNAc(1); Hex(2)HexNAc(2)	P12763	FETUA_BOVIN Alpha-2-HS-glycoprotein OS=Bos taurus GN=AHSG PE=1 SV=2	3669.88	4	3669.87	0.0024	0	4.12	1.885	0	0.001312	26538	1.13
TPSAAGPPVASVVVGPSVVAVPLPLHR	Hex(1)HexNAc(1)	P12763	FETUA_BOVIN Alpha-2-HS-glycoprotein OS=Bos taurus GN=AHSG PE=1 SV=2	2939.6	3	2939.61	0.0177	0	3.95	2.013	0	0.0007385	34275	-4.41
TPSAAGPPVASVVVGPSVVAVPLPLHR	Hex(2)HexNAc(2)	P12763	FETUA_BOVIN Alpha-2-HS-glycoprotein OS=Bos taurus GN=AHSG PE=1 SV=2	3304.77	4	3304.74	0.0534	0	3.93	0.395	0	0.1405	27707	7.34
SAAGPPVASVVVGPSVVAVPLPLHR	Hex(1)HexNAc(1)	P12763	FETUA_BOVIN Alpha-2-HS-glycoprotein OS=Bos taurus GN=AHSG PE=1 SV=2	2741.51	3	2741.51	0.0284	0	3.88	2.372	0	0.0002562	32929	0.59
SAAGPPVASVVVGPSVVAVPLPLHR	Hex(2)HexNAc(2); Hex(1)HexNAc(1)	P12763	FETUA_BOVIN Alpha-2-HS-glycoprotein OS=Bos taurus GN=AHSG PE=1 SV=2	3471.78	3	3471.77	0.0627	0	3.83	1.211	0	0.01069	25531	1.35
SAVPDAAGPTPSAAGPPVASVVVGPSVVAVPLPLHR	Hex(2)HexNAc(2)	P12763	FETUA_BOVIN Alpha-2-HS-glycoprotein OS=Bos taurus GN=AHSG PE=1 SV=2	4070.09	3	4070.11	0.0419	0	3.82	1.165	0	0.01238	30497	-3.32
TPSAAGPPVASVVVGPSVVAVPLPLHR	Hex(2)HexNAc(2); Hex(1)HexNAc(1); Hex(1)HexNAc(1)	P12763	FETUA_BOVIN Alpha-2-HS-glycoprotein OS=Bos taurus GN=AHSG PE=1 SV=2	4035.01	3	4035.01	0.0618	0	3.72	0.836	0	0.03555	25374	2.19
TPSAAGPPVASVVVGPSVVAVPLPLHR	HexNAc; Hex(2)HexNAc(2)	P12763	FETUA_BOVIN Alpha-2-HS-glycoprotein OS=Bos taurus GN=AHSG PE=1 SV=2	3507.81	3	3507.82	0.0108	0	3.71	1.729	0	0.002025	26950	-2.74
SAAGPPVASVVVGPSVVAVPLPLHR	Hex(1)HexNAc(1)	P12763	FETUA_BOVIN Alpha-2-HS-glycoprotein OS=Bos taurus GN=AHSG PE=1 SV=2	2741.5	3	2741.51	0.0435	0	3.68	1.264	0	0.009018	33314	-2.02
TPSAAGPPVASVVVGPSVVAVPLPLHR	Hex(1)HexNAc(1)	P12763	FETUA_BOVIN Alpha-2-HS-glycoprotein OS=Bos taurus GN=AHSG PE=1 SV=2	2939.6	3	2939.61	0.022	0	3.64	1.562	0	0.003463	34762	-3.22
TPSAAGPPVASVVVGPSVVAVPLPLHR	Hex(1)HexNAc(1)	P12763	FETUA_BOVIN Alpha-2-HS-glycoprotein OS=Bos taurus GN=AHSG PE=1 SV=2	2939.61	3	2939.61	0.0742	0	3.64	1.085	0	0.01603	28745	1.2
SAAGPPVASVVVGPSVVAVPLPLHR	Hex(1)HexNAc(1)	P12763	FETUA_BOVIN Alpha-2-HS-glycoprotein OS=Bos taurus GN=AHSG PE=1 SV=2	2741.51	3	2741.51	0.0833	0	3.6	2.145	0	0.0005315	33867	-0.28
SAAGPPVASVVVGPSVVAVPLPLHR	HexNAc; HexNAc	P12763	FETUA_BOVIN Alpha-2-HS-glycoprotein OS=Bos taurus GN=AHSG PE=1 SV=2	2782.53	3	2782.53	0.3112	0	3.47	0.634	0	0.06719	33726	-2.36
TPSAAGPPVASVVVGPSVVAVPLPLHR	Hex(1)HexNAc(1)	P12763	FETUA_BOVIN Alpha-2-HS-glycoprotein OS=Bos taurus GN=AHSG PE=1 SV=2	2939.61	3	2939.61	0.0029	0	3.44	2.362	0	0.000265	33988	1.32
TPSAAGPPVASVVVGPSVVAVPLPLHR	Hex(1)HexNAc(1)	P12763	FETUA_BOVIN Alpha-2-HS-glycoprotein OS=Bos taurus GN=AHSG PE=1 SV=2	2939.61	3	2939.61	0.0355	0	3.38	0.737	0	0.04867	29041	0.2
SAAGPPVASVVVGPSVVAVPLPLHR	Hex(1)HexNAc(1)	P12763	FETUA_BOVIN Alpha-2-HS-glycoprotein OS=Bos taurus GN=AHSG PE=1 SV=2	2741.51	3	2741.51	0.1365	0	3.37	0.976	0	0.02272	41071	-0.48
SAAGPPVASVVVGPSVVAVPLPLHR	Hex(1)HexNAc(1)	P12763	FETUA_BOVIN Alpha-2-HS-glycoprotein OS=Bos taurus GN=AHSG PE=1 SV=2	2741.51	3	2741.51	0.1118	0	3.31	1.459	0	0.004825	35037	1.12
SAAGPPVASVVVGPSVVAVPLPLHR	Hex(1)HexNAc(1)	P12763	FETUA_BOVIN Alpha-2-HS-glycoprotein OS=Bos taurus GN=AHSG PE=1 SV=2	2741.51	3	2741.51	0.0734	0	3.27	0.606	0	0.07336	34692	-1.22
TPSAAGPPVASVVVGPSVVAVPLPLHR	Hex(2)HexNAc(2)	P12763	FETUA_BOVIN Alpha-2-HS-glycoprotein OS=Bos taurus GN=AHSG PE=1 SV=2	3304.76	3	3304.74	0.0282	0	3.19	1.303	0	0.007969	25979	5.41
SVVVGPSVVAVPLPLHR	Hex(1)HexNAc(1)	P12763	FETUA_BOVIN Alpha-2-HS-glycoprotein OS=Bos taurus GN=AHSG PE=1 SV=2	2091.17	3	2091.17	0.0849	0	3.18	3.508	0	6.666e-06	22899	-2.13
SVVVGPSVVAVPLPLHR	Hex(1)HexNAc(1)	P12763	FETUA_BOVIN Alpha-2-HS-glycoprotein OS=Bos taurus GN=AHSG PE=1 SV=2	2091.16	3	2091.17	0.0854	0	3.16	1.187	0	0.01156	23484	-4.94
SAAGPPVASVVVGPSVVAVPLPLHR	Hex(2)HexNAc(2); Hex(1)HexNAc(1)	P12763	FETUA_BOVIN Alpha-2-HS-glycoprotein OS=Bos taurus GN=AHSG PE=1 SV=2	3471.78	3	3471.77	0.0032	0	3.12	0.905	0	0.02839	26221	1.66
TPSAAGPPVASVVVGPSVVAVPLPLHR	Hex(1)HexNAc(1); Hex(2)HexNAc(2); Hex(2)HexNAc(2)	P12763	FETUA_BOVIN Alpha-2-HS-glycoprotein OS=Bos taurus GN=AHSG PE=1 SV=2	4400.13	4	4400.14	0.2565	0	3.08	1.677	0	0.002392	24898	-1.5
SAVPDAAGPTPSAAGPPVASVVVGP	Hex(1)HexNAc(2)	P12763	FETUA_BOVIN Alpha-2-HS-glycoprotein OS=Bos taurus GN=AHSG PE=1 SV=2	2739.35	3	2739.35	0.139	0	2.95	0.645	0	0.06504	21502	0.14
SVVVGPSVVAVPLPLHR	Hex(1)HexNAc(1)	P12763	FETUA_BOVIN Alpha-2-HS-glycoprotein OS=Bos taurus GN=AHSG PE=1 SV=2	2091.17	3	2091.17	0.0271	0	2.95	2.17	0	0.0004909	24128	-0.12
SVVAVPLPLHR	HexNAc	P12763	FETUA_BOVIN Alpha-2-HS-glycoprotein OS=Bos taurus GN=AHSG PE=1 SV=2	1390.81	3	1390.81	1	0	2.89	1.76	0	0.001836	15648	0.15
SVVAVPLPLHR	HexNAc	P12763	FETUA_BOVIN Alpha-2-HS-glycoprotein OS=Bos taurus GN=AHSG PE=1 SV=2	1390.81	3	1390.81	1	0	2.89	0.859	0	0.03298	15160	0.41
SVVAVPLPLHR	HexNAc	P12763	FETUA_BOVIN Alpha-2-HS-glycoprotein OS=Bos taurus GN=AHSG PE=1 SV=2	1390.81	3	1390.81	1	0	2.86	1.6	0	0.003068	14906	0.41
SVVAVPLPLHR	HexNAc	P12763	FETUA_BOVIN Alpha-2-HS-glycoprotein OS=Bos taurus GN=AHSG PE=1 SV=2	1390.81	3	1390.81	1	0	2.84	0.634	0	0.06717	15899	0.02
TPSAAGPPVASVVVGPSVVAVPLPLHR	Hex(1)HexNAc(1); Hex(2)HexNAc(2); Hex(2)HexNAc(2)	P12763	FETUA_BOVIN Alpha-2-HS-glycoprotein OS=Bos taurus GN=AHSG PE=1 SV=2	4400.16	4	4400.14	0.4342	0	2.81	0.692	0	0.05613	25437	4.16
TPSAAGPPVASVVVGP	HexNAc	P12763	FETUA_BOVIN Alpha-2-HS-glycoprotein OS=Bos taurus GN=AHSG PE=1 SV=2	1608.85	2	1608.85	0.5055	0	2.71	0.814	0	0.03811	18118	1.38
SAAGPPVASVVVGPSVVAVPLPLHR	Hex(1)HexNAc(1)	P12763	FETUA_BOVIN Alpha-2-HS-glycoprotein OS=Bos taurus GN=AHSG PE=1 SV=2	2741.51	3	2741.51	0.052	0	2.69	0.707	0	0.05345	35387	-0.21
SVVAVPLPLHR	HexNAc	P12763	FETUA_BOVIN Alpha-2-HS-glycoprotein OS=Bos taurus GN=AHSG PE=1 SV=2	1390.8	3	1390.81	1	0	2.68	1.595	0	0.003115	16232	-0.57
TPSAAGPPVASVVVGPSVVAVPLPLHR	Hex(1)HexNAc(1)	P12763	FETUA_BOVIN Alpha-2-HS-glycoprotein OS=Bos taurus GN=AHSG PE=1 SV=2	2939.62	3	2939.61	0.0076	0	2.64	1.062	0	0.01725	35108	4.81
TPIVGQPSIPGGPVR	Hex(1)HexNAc(1)	P12763	FETUA_BOVIN Alpha-2-HS-glycoprotein OS=Bos taurus GN=AHSG PE=1 SV=2	1839.97	2	1839.97	0.2016	0	2.58	2.828	0	5.928e-05	13450	0.1
TPSAAGPPVASVVVGP	Hex(2)HexNAc(2)	P12763	FETUA_BOVIN Alpha-2-HS-glycoprotein OS=Bos taurus GN=AHSG PE=1 SV=2	2136.03	2	2136.03	0.7549	0	2.57	0.387	0	0.1438	17026	-1.23
SVVAVPLPLHR	HexNAc	P12763	FETUA_BOVIN Alpha-2-HS-glycoprotein OS=Bos taurus GN=AHSG PE=1 SV=2	1390.81	3	1390.81	1	0	2.56	0.803	0	0.03945	15387	-0.18
TPIVGQPSIPGGPVR	Hex(1)HexNAc(1)	P12763	FETUA_BOVIN Alpha-2-HS-glycoprotein OS=Bos taurus GN=AHSG PE=1 SV=2	1839.96	2	1839.97	0.2196	0	2.55	1.094	0	0.01556	13180	-2.95
SAVPDAAGPTPSAAGPPVASVVVGP	Hex(2)HexNAc(2); Hex(1)HexNAc(1)	P12763	FETUA_BOVIN Alpha-2-HS-glycoprotein OS=Bos taurus GN=AHSG PE=1 SV=2	3266.53	3	3266.53	0.1753	0	2.51	0.563	0	0.08397	19666	0.45
TPSAAGPPVASVVVGPSVVAVPLPLHR	Hex(1)HexNAc(1)	P12763	FETUA_BOVIN Alpha-2-HS-glycoprotein OS=Bos taurus GN=AHSG PE=1 SV=2	2939.61	3	2939.61	0.0239	0	2.51	0.819	0	0.03746	38874	1.82
TPSAAGPPVASVVVGP	HexNAc	P12763	FETUA_BOVIN Alpha-2-HS-glycoprotein OS=Bos taurus GN=AHSG PE=1 SV=2	1608.85	2	1608.85	0.4735	0	2.45	0.393	0	0.1413	18427	-0.22
SAVPDAAGPTPSAAGPPVASVVVGPSVVAVPLPLHR	HexNAc; Hex(1)HexNAc(2); Hex(2)HexNAc(2)	P12763	FETUA_BOVIN Alpha-2-HS-glycoprotein OS=Bos taurus GN=AHSG PE=1 SV=2	4841.38	4	4841.4	0.0041	0	2.42	0.689	0	0.05324	31861	-3.95
SAAGPPVASVVVGPSVVAVPLPLHR	Hex(1)HexNAc(1)	P12763	FETUA_BOVIN Alpha-2-HS-glycoprotein OS=Bos taurus GN=AHSG PE=1 SV=2	2741.49	3	2741.51	0.0638	0	2.35	1.359	0	0.006662	39030	-7.83
TPSAAGPPVASVVVGP	Hex(1)HexNAc(1)	P12763	FETUA_BOVIN Alpha-2-HS-glycoprotein OS=Bos taurus GN=AHSG PE=1 SV=2	1770.9	2	1770.9	0.721	0	2.33	0.326	0	0.1723	18338	-0.38
SVVAVPLPLHR	HexNAc	P12763	FETUA_BOVIN Alpha-2-HS-glycoprotein OS=Bos taurus GN=AHSG PE=1 SV=2	1390.81	3	1390.81	1	0	2.27	0.605	0	0.07377	16561	-0.05
SVVAVPLPLHR	HexNAc	P12763	FETUA_BOVIN Alpha-2-HS-glycoprotein OS=Bos taurus GN=AHSG PE=1 SV=2	1390.8	3	1390.81	1	0	2.22	0.455	0	0.1169	18047	-1.5
SVVAVPLPLHR	HexNAc	P12763	FETUA_BOVIN Alpha-2-HS-glycoprotein OS=Bos taurus GN=AHSG PE=1 SV=2	1390.8	3	1390.81	1	0	2.16	0.364	0	0.154	14261	-0.25
SAAGPPVASVVVGPSVVAVPLPLHR	HexNAc; Hex(2)HexNAc(2)	P12763	FETUA_BOVIN Alpha-2-HS-glycoprotein OS=Bos taurus GN=AHSG PE=1 SV=2	3309.72	3	3309.72	0.0093	0	2.14	1.091	0	0.01572	26187	-0.11
SAVPDAAGPTPSAAGPPVASVVVGP	Hex(2)HexNAc(2); Hex(1)HexNAc(1)	P12763	FETUA_BOVIN Alpha-2-HS-glycoprotein OS=Bos taurus GN=AHSG PE=1 SV=2	3266.53	2	3266.53	0.1818	0	2.09	0.551	0	0.08721	17793	0.51
SAVPDAAGPTPSAAGPPVASVVVGP	Hex(2)HexNAc(2); Hex(2)HexNAc(2)	P12763	FETUA_BOVIN Alpha-2-HS-glycoprotein OS=Bos taurus GN=AHSG PE=1 SV=2	3631.67	3	3631.66	0.0813	0	2.09	0.651	0	0.06381	17961	1.58
SVVAVPLPLHR	HexNAc	P12763	FETUA_BOVIN Alpha-2-HS-glycoprotein OS=Bos taurus GN=AHSG PE=1 SV=2	1390.8	3	1390.81	1	0	2.08	0.614	0	0.07159	18575	-0.71
TPSAAGPPVASVVVGPSVVAVPLPLHR	Hex(2)HexNAc(2)	P12763	FETUA_BOVIN Alpha-2-HS-glycoprotein OS=Bos taurus GN=AHSG PE=1 SV=2	3304.73	3	3304.74	0.0392	0	2.04	0.518	0	0.09641	30164	-1.9
SAAGPPVASVVVGPSVVAVPLPLHR	Hex(1)HexNAc(1)	P12763	FETUA_BOVIN Alpha-2-HS-glycoprotein OS=Bos taurus GN=AHSG PE=1 SV=2	2741.5	3	2741.51	0.12	0	2	0.762	0	0.04495	41658	-1.82
TPSAAGPPVASVVVGPSVVAVPLPLHR	Hex(2)HexNAc(2)	P12763	FETUA_BOVIN Alpha-2-HS-glycoprotein OS=Bos taurus GN=AHSG PE=1 SV=2	3304.74	3	3304.74	0.0619	0	1.94	0.302	0	0.1849	27107	-0.8
TPSAAGPPVASVVVGP	Hex(1)HexNAc(2)	P12763	FETUA_BOVIN Alpha-2-HS-glycoprotein OS=Bos taurus GN=AHSG PE=1 SV=2	1973.98	2	1973.98	0.6354	0	1.92	0.072	0	0.3501	16074	1.31
SVVAVPLPLHR	Hex(1)HexNAc(1)	P12763	FETUA_BOVIN Alpha-2-HS-glycoprotein OS=Bos taurus GN=AHSG PE=1 SV=2	1552.86	2	1552.86	0.9737	0	1.9	1.095	0	0.01551	16229	0.3
SVVAVPLPLHR	Hex(1)HexNAc(1)	P12763	FETUA_BOVIN Alpha-2-HS-glycoprotein OS=Bos taurus GN=AHSG PE=1 SV=2	1552.86	2	1552.86	1	0	1.9	1.89	0	0.001206	15156	-0.09
SAVPDAAGPTPSAAGPPVASVVVGP	Hex(2)HexNAc(2); Hex(2)HexNAc(2)	P12763	FETUA_BOVIN Alpha-2-HS-glycoprotein OS=Bos taurus GN=AHSG PE=1 SV=2	3631.66	3	3631.66	0.1489	0	1.88	0.717	0	0.05185	17638	0.27
SVVAVPLPLHR	Hex(1)HexNAc(1)	P12763	FETUA_BOVIN Alpha-2-HS-glycoprotein OS=Bos taurus GN=AHSG PE=1 SV=2	1552.86	2	1552.86	0.9787	0	1.88	1.764	0	0.001811	15384	-0.33
TPSAAGPPVASVVVGPSVVAVPLPLHR	Hex(1)HexNAc(1); Hex(2)HexNAc(2)	P12763	FETUA_BOVIN Alpha-2-HS-glycoprotein OS=Bos taurus GN=AHSG PE=1 SV=2	3669.86	3	3669.87	0.0053	0	1.87	0.756	0	0.04582	27050	-4.64
SVVAVPLPLHR	Hex(1)HexNAc(1)	P12763	FETUA_BOVIN Alpha-2-HS-glycoprotein OS=Bos taurus GN=AHSG PE=1 SV=2	1552.86	2	1552.86	1	0	1.86	1.772	0	0.001765	15897	0.77
SVVAVPLPLHR	Hex(1)HexNAc(1)	P12763	FETUA_BOVIN Alpha-2-HS-glycoprotein OS=Bos taurus GN=AHSG PE=1 SV=2	1552.86	2	1552.86	0.9892	0	1.86	0.856	0	0.03337	14900	-1.66
TPSAAGPPVASVVVGP	Hex(1)HexNAc(1)	P12763	FETUA_BOVIN Alpha-2-HS-glycoprotein OS=Bos taurus GN=AHSG PE=1 SV=2	1770.9	2	1770.9	0.6828	0	1.86	0.602	0	0.07435	18021	1.27
SAAGPPVASVVVGP	HexNAc	P12763	FETUA_BOVIN Alpha-2-HS-glycoprotein OS=Bos taurus GN=AHSG PE=1 SV=2	1410.75	2	1410.75	0.4432	0	1.85	0.124	0	0.3051	17430	-0.52
SVVAVPLPLHR	Hex(1)HexNAc(1)	P12763	FETUA_BOVIN Alpha-2-HS-glycoprotein OS=Bos taurus GN=AHSG PE=1 SV=2	1552.86	2	1552.86	0.9891	0	1.84	0.813	0	0.03827	15641	-0.09
SAAGPPVASVVVGP	Hex(1)HexNAc(1)	P12763	FETUA_BOVIN Alpha-2-HS-glycoprotein OS=Bos taurus GN=AHSG PE=1 SV=2	1572.8	2	1572.8	0.6066	0	1.83	0.519	0	0.0962	17645	-0.29
SAAGPPVASVVVGP	Hex(1)HexNAc(1)	P12763	FETUA_BOVIN Alpha-2-HS-glycoprotein OS=Bos taurus GN=AHSG PE=1 SV=2	1572.8	2	1572.8	0.6209	0	1.82	0.063	0	0.3587	17357	-0.21
SAAGPPVASVVVGP	Hex(1)HexNAc(1)	P12763	FETUA_BOVIN Alpha-2-HS-glycoprotein OS=Bos taurus GN=AHSG PE=1 SV=2	1572.8	2	1572.8	0.6538	0	1.82	0.579	0	0.07978	16790	0.95
SAVPDAAGPTP	Hex(1)HexNAc(1)	P12763	FETUA_BOVIN Alpha-2-HS-glycoprotein OS=Bos taurus GN=AHSG PE=1 SV=2	1347.62	2	1347.62	0.1868	0	1.82	1.582	0	0.003252	6759	-0.23
SAAGPPVASVVVGP	HexNAc	P12763	FETUA_BOVIN Alpha-2-HS-glycoprotein OS=Bos taurus GN=AHSG PE=1 SV=2	1410.74	2	1410.75	0.4365	0	1.81	0.005	0.003564	0.4139	16841	-2.42
SAAGPPVASVVVGP	HexNAc	P12763	FETUA_BOVIN Alpha-2-HS-glycoprotein OS=Bos taurus GN=AHSG PE=1 SV=2	1410.75	2	1410.75	0.419	0	1.79	0.528	0	0.0936	17135	-0.26
SVVAVPLPLHR	Hex(1)HexNAc(1)	P12763	FETUA_BOVIN Alpha-2-HS-glycoprotein OS=Bos taurus GN=AHSG PE=1 SV=2	1552.86	2	1552.86	1	0	1.77	1.045	0	0.0182	16554	-1.51
SAAGPPVASVVVGP	Hex(1)HexNAc(1)	P12763	FETUA_BOVIN Alpha-2-HS-glycoprotein OS=Bos taurus GN=AHSG PE=1 SV=2	1572.8	2	1572.8	0.5852	0	1.76	0.529	0	0.09315	17090	-0.21
TPSAAGPPVASVVVGPSVVAVPLPLHR	Hex(2)HexNAc(2)	P12763	FETUA_BOVIN Alpha-2-HS-glycoprotein OS=Bos taurus GN=AHSG PE=1 SV=2	3304.74	3	3304.74	0.0058	0	1.73	0.932	0	0.02618	30519	0.31
SAVPDAAGPTP	Hex(2)HexNAc(2)	P12763	FETUA_BOVIN Alpha-2-HS-glycoprotein OS=Bos taurus GN=AHSG PE=1 SV=2	1712.74	2	1712.75	0.1353	0	1.7	0.922	0	0.02704	7813	-2.24
SAVPDAAGPTP	Hex(2)HexNAc(2)	P12763	FETUA_BOVIN Alpha-2-HS-glycoprotein OS=Bos taurus GN=AHSG PE=1 SV=2	1712.75	2	1712.75	0.3765	0	1.7	1.743	0	0.001938	6390	-1.53
SAAGPPVASVVVGP	Hex(1)HexNAc(1)	P12763	FETUA_BOVIN Alpha-2-HS-glycoprotein OS=Bos taurus GN=AHSG PE=1 SV=2	1572.8	2	1572.8	0.574	0	1.69	0.046	0	0.3744	15859	1.11
SAVPDAAGPTP	Hex(1)HexNAc(2)	P12763	FETUA_BOVIN Alpha-2-HS-glycoprotein OS=Bos taurus GN=AHSG PE=1 SV=2	1550.7	2	1550.7	0.1636	0	1.65	0.489	0	0.1054	7121	0.42
TPSAAGPPVASVVVGP	Hex(1)HexNAc(2)	P12763	FETUA_BOVIN Alpha-2-HS-glycoprotein OS=Bos taurus GN=AHSG PE=1 SV=2	1973.98	2	1973.98	0.6242	0	1.65	0.552	0	0.08699	17639	0.26
SAVPDAAGPTPSAAGPPVASVVVGP	Hex(1)HexNAc(1)	P12763	FETUA_BOVIN Alpha-2-HS-glycoprotein OS=Bos taurus GN=AHSG PE=1 SV=2	2536.27	3	2536.27	0.2278	0	1.58	0.06	0	0.3615	22287	-0.13
SAAGPPVASVVVGPSVVAVPLPLHR	Hex(2)HexNAc(2); Hex(2)HexNAc(2)	P12763	FETUA_BOVIN Alpha-2-HS-glycoprotein OS=Bos taurus GN=AHSG PE=1 SV=2	3836.9	3	3836.9	0.2756	0	1.56	0.255	0	0.2118	25344	-1.58
SVVAVPLPLHR	HexNAc	P12763	FETUA_BOVIN Alpha-2-HS-glycoprotein OS=Bos taurus GN=AHSG PE=1 SV=2	1390.8	3	1390.81	1	0	1.55	0.152	0	0.2828	21039	-1.43
SVVVGPSVVAVPLPLHR	Hex(2)HexNAc(2); Hex(1)HexNAc(1)	P12763	FETUA_BOVIN Alpha-2-HS-glycoprotein OS=Bos taurus GN=AHSG PE=1 SV=2	2821.44	3	2821.43	0.0195	0	1.54	0.567	0	0.08302	20741	1.06
TPSAAGPPVA	HexNAc	P12763	FETUA_BOVIN Alpha-2-HS-glycoprotein OS=Bos taurus GN=AHSG PE=1 SV=2	1070.54	2	1070.54	0.026	0	1.54	0.36	0	0.2145	5756	-0.12
SAVPDAAGPTPSAAGPPVA	Hex(2)HexNAc(2); Hex(2)HexNAc(2)	P12763	FETUA_BOVIN Alpha-2-HS-glycoprotein OS=Bos taurus GN=AHSG PE=1 SV=2	3093.35	3	3093.35	0.4771	0	1.53	0.398	0	0.1389	8619	-1.31
SAVPDAAGPTP	Hex(1)HexNAc(2)	P12763	FETUA_BOVIN Alpha-2-HS-glycoprotein OS=Bos taurus GN=AHSG PE=1 SV=2	1550.69	2	1550.7	0.3179	0	1.51	0.647	0	0.06458	6510	-1.24
SIPGGPVR	HexNAc	P12763	FETUA_BOVIN Alpha-2-HS-glycoprotein OS=Bos taurus GN=AHSG PE=1 SV=2	985.531	2	985.531	1	0	1.51	0.245	0	0.2178	4675	0.2
SVVAVPLPLHR	Hex(1)HexNAc(1)	P12763	FETUA_BOVIN Alpha-2-HS-glycoprotein OS=Bos taurus GN=AHSG PE=1 SV=2	1552.86	2	1552.86	1	0	1.51	0.54	0	0.09026	17383	0.69
SAVPDAAGPTP	Hex(2)HexNAc(2)	P12763	FETUA_BOVIN Alpha-2-HS-glycoprotein OS=Bos taurus GN=AHSG PE=1 SV=2	1712.75	2	1712.75	0.2067	0	1.5	0.562	0	0.08424	7287	1.04
SAVPDAAGPTP	Hex(1)HexNAc(2)	P12763	FETUA_BOVIN Alpha-2-HS-glycoprotein OS=Bos taurus GN=AHSG PE=1 SV=2	1550.7	2	1550.7	0.2067	0	1.5	1.231	0	0.01005	6818	2.7
SVVAVPLPLHR	HexNAc	P12763	FETUA_BOVIN Alpha-2-HS-glycoprotein OS=Bos taurus GN=AHSG PE=1 SV=2	1390.8	3	1390.81	1	0	1.49	0.319	0	0.1759	20675	-1.17
SAVPDAAGPTP	Hex(2)HexNAc(2)	P12763	FETUA_BOVIN Alpha-2-HS-glycoprotein OS=Bos taurus GN=AHSG PE=1 SV=2	1712.75	2	1712.75	0.1849	0	1.46	1.538	0	0.003739	6985	0.54
SAVPDAAGPTP	Hex(2)HexNAc(2)	P12763	FETUA_BOVIN Alpha-2-HS-glycoprotein OS=Bos taurus GN=AHSG PE=1 SV=2	1712.75	2	1712.75	0.2361	0	1.44	1.575	0	0.003329	6670	-0.46
TPSAAGPPVASVVVGP	Hex(2)HexNAc(2)	P12763	FETUA_BOVIN Alpha-2-HS-glycoprotein OS=Bos taurus GN=AHSG PE=1 SV=2	2136.03	2	2136.03	0.8112	0	1.43	0.222	0	0.233	15999	-1.34
SAVPDAAGP	HexNAc	P12763	FETUA_BOVIN Alpha-2-HS-glycoprotein OS=Bos taurus GN=AHSG PE=1 SV=2	987.463	2	987.463	1	0	1.4	0.821	0	0.03723	4511	0.13
TPSAAGPPVASVVVGP	HexNAc; Hex(2)HexNAc(2)	P12763	FETUA_BOVIN Alpha-2-HS-glycoprotein OS=Bos taurus GN=AHSG PE=1 SV=2	2339.1	3	2339.11	0.3071	0	1.4	0.179	0	0.2592	16061	-4.48
TPSAAGPPVA	Hex(1)HexNAc(2)	P12763	FETUA_BOVIN Alpha-2-HS-glycoprotein OS=Bos taurus GN=AHSG PE=1 SV=2	1435.67	2	1435.67	0.1377	0	1.38	1.212	0	0.01068	5342	0.68
SAAGPPVA	HexNAc	P12763	FETUA_BOVIN Alpha-2-HS-glycoprotein OS=Bos taurus GN=AHSG PE=1 SV=2	872.436	2	872.436	1	0	1.37	0.483	0	0.1075	4427	0.25
SAAGPPVASVVVGP	Hex(1)HexNAc(1)	P12763	FETUA_BOVIN Alpha-2-HS-glycoprotein OS=Bos taurus GN=AHSG PE=1 SV=2	1572.8	2	1572.8	0.5809	0	1.36	0.361	0	0.1556	18496	-0.29
SVVAVPLPLHR	Hex(1)HexNAc(1)	P12763	FETUA_BOVIN Alpha-2-HS-glycoprotein OS=Bos taurus GN=AHSG PE=1 SV=2	1552.86	2	1552.86	0.8593	0	1.35	0.561	0	0.08453	15082	0.62
SAVPDAAGP	Hex(1)HexNAc(1)	P12763	FETUA_BOVIN Alpha-2-HS-glycoprotein OS=Bos taurus GN=AHSG PE=1 SV=2	1149.52	2	1149.52	1	0	1.34	0.861	0	0.03275	5019	-0.39
SAVPDAAGPTP	Hex(2)HexNAc(2)	P12763	FETUA_BOVIN Alpha-2-HS-glycoprotein OS=Bos taurus GN=AHSG PE=1 SV=2	1712.75	2	1712.75	0.1562	0	1.28	0.62	0	0.07037	7548	1.82
SAVPDAAGP	Hex(1)HexNAc(1)	P12763	FETUA_BOVIN Alpha-2-HS-glycoprotein OS=Bos taurus GN=AHSG PE=1 SV=2	1149.52	2	1149.52	1	0	1.27	1.055	0	0.01766	5989	0.46
SAVPDAAGP	Hex(1)HexNAc(1)	P12763	FETUA_BOVIN Alpha-2-HS-glycoprotein OS=Bos taurus GN=AHSG PE=1 SV=2	1149.51	2	1149.52	1	0	1.27	0.237	0	0.223	5715	-1.24
SAVPDAAGP	HexNAc	P12763	FETUA_BOVIN Alpha-2-HS-glycoprotein OS=Bos taurus GN=AHSG PE=1 SV=2	987.463	2	987.463	1	0	1.23	0.383	0	0.1453	4854	0.13
SAVPDAAGP	Hex(1)HexNAc(1)	P12763	FETUA_BOVIN Alpha-2-HS-glycoprotein OS=Bos taurus GN=AHSG PE=1 SV=2	1149.52	2	1149.52	1	0	1.22	0.335	0	0.1679	6593	0.46
TPSAAGPPVA	Hex(2)HexNAc(2)	P12763	FETUA_BOVIN Alpha-2-HS-glycoprotein OS=Bos taurus GN=AHSG PE=1 SV=2	1597.72	2	1597.72	0.123	0	1.22	0.48	0	0.1083	5216	-0.06
SAVPDAAGP	Hex(1)HexNAc(1)	P12763	FETUA_BOVIN Alpha-2-HS-glycoprotein OS=Bos taurus GN=AHSG PE=1 SV=2	1149.52	2	1149.52	1	0	1.2	1.097	0	0.01541	5323	-0.28
SVVAVPLPLHR	Hex(1)HexNAc(1)	P12763	FETUA_BOVIN Alpha-2-HS-glycoprotein OS=Bos taurus GN=AHSG PE=1 SV=2	1552.86	2	1552.86	0.8833	0	1.2	0.165	0	0.2732	15323	-0.17
SAVPDAAGP	HexNAc	P12763	FETUA_BOVIN Alpha-2-HS-glycoprotein OS=Bos taurus GN=AHSG PE=1 SV=2	987.462	2	987.463	1	0	1.13	0.739	0	0.04828	5427	-0.49
SAVPDAAGP	HexNAc	P12763	FETUA_BOVIN Alpha-2-HS-glycoprotein OS=Bos taurus GN=AHSG PE=1 SV=2	987.462	2	987.463	1	0	1.13	0.901	0	0.0289	5684	-0.98
SAVPDAAGP	HexNAc	P12763	FETUA_BOVIN Alpha-2-HS-glycoprotein OS=Bos taurus GN=AHSG PE=1 SV=2	987.464	2	987.463	1	0	1.13	0.946	0	0.025	6106	1.43
SAVPDAAGP	HexNAc	P12763	FETUA_BOVIN Alpha-2-HS-glycoprotein OS=Bos taurus GN=AHSG PE=1 SV=2	987.462	2	987.463	1	0	1.12	0.372	0	0.1502	5110	-0.55
SAVPDAAGP	Hex(1)HexNAc(1)	P12763	FETUA_BOVIN Alpha-2-HS-glycoprotein OS=Bos taurus GN=AHSG PE=1 SV=2	1149.52	2	1149.52	1	0	1.08	1.141	0	0.01341	4739	0.14
SIPGGPVR	Hex(1)HexNAc(1)	P12763	FETUA_BOVIN Alpha-2-HS-glycoprotein OS=Bos taurus GN=AHSG PE=1 SV=2	1147.58	2	1147.58	1	0	1.04	0.221	0	0.2335	4673	-0.92
SAVPDAAGPTPSAAGPPVASVVVGP	Hex(2)HexNAc(2); Hex(1)HexNAc(1)	P12763	FETUA_BOVIN Alpha-2-HS-glycoprotein OS=Bos taurus GN=AHSG PE=1 SV=2	3266.53	3	3266.53	0.0349	0	0.86	0.039	0.007111	0.4193	19416	0.9
