# Supplementary material for: Mapping the O‐glycoproteome using site‐specific extraction of O‐linked glycopeptides (EXoO)
Source: Mol Syst Biol. 2018 Nov 20;14(11):e8486. doi: 10.15252/msb.20188486 (PMC6243375; doi:10.15252/msb.20188486)
Supplement: Supplementary file 3 — Dataset EV2 [file MSB-14-e8486-s003.xlsx]

## Sheet: Sheet1
Dataset EV2. Identification of site-specific O-linked glycopeptides from human kidney tissues.
Glycosites	Glycans	Intact Glycopeptides	Peptide Modification	Accession	Protein Name	Gene Name	m/z [Da]	Charge	MH+ [Da]	Theo. MH+ [Da]	DeltaM [ppm]	Deltam/z [Da]	DeltaScore	DeltaCn	XCorr	Percolator q-Value	Percolator PEP	Fraction #	MS2 scan #	Source	Percolator SVMScore
TEPPVTDPVYEALLYCNIPSVAER	Hex(1)HexNAc(1)	TEPPVTDPVYEALLYCNIPSVAER+Hex(1)HexNAc(1)	T1(Hex(1)HexNAc(1));C16(Carbamidomethyl)	Q8TE99	2-phosphoxylose phosphatase 1 (EC 3.1.3.-) (Acid phosphatase-like protein 2) (Xylosyl phosphatase) (epididymis luminal protein 124)	PXYLP1 ACPL2 HEL124 XYLP UNQ370/PRO706	1033.5	3	3098.48	3098.48	1.84	0.0019	0.1179	0	4.92	0	6.622e-06	9	27017	Tumor	1.025
TEPPVTDPVYEALLYCNIPSVAER	Hex(1)HexNAc(1)	TEPPVTDPVYEALLYCNIPSVAER+Hex(1)HexNAc(1)	T1(Hex(1)HexNAc(1));C16(Carbamidomethyl)	Q8TE99	2-phosphoxylose phosphatase 1 (EC 3.1.3.-) (Acid phosphatase-like protein 2) (Xylosyl phosphatase) (epididymis luminal protein 124)	PXYLP1 ACPL2 HEL124 XYLP UNQ370/PRO706	1033.5	3	3098.48	3098.48	1.62	0.00167	0.0935	0	4.49	0	3.613e-05	9	27055	Normal	0.92
TEPPVTDPVYEALLYCNIPSVAER	Hex(1)HexNAc(1)	TEPPVTDPVYEALLYCNIPSVAER+Hex(1)HexNAc(1)	T1(Hex(1)HexNAc(1));C16(Carbamidomethyl)	Q8TE99	2-phosphoxylose phosphatase 1 (EC 3.1.3.-) (Acid phosphatase-like protein 2) (Xylosyl phosphatase) (epididymis luminal protein 124)	PXYLP1 ACPL2 HEL124 XYLP UNQ370/PRO706	1033.5	3	3098.48	3098.48	0.91	0.00094	0.0573	0	4.36	0	2.962e-05	9	27118	Normal	0.941
TEPPVTDPVYEALLYCNIPSVAER	Hex(1)HexNAc(1)	TEPPVTDPVYEALLYCNIPSVAER+Hex(1)HexNAc(1)	T1(Hex(1)HexNAc(1));C16(Carbamidomethyl)	Q8TE99	2-phosphoxylose phosphatase 1 (EC 3.1.3.-) (Acid phosphatase-like protein 2) (Xylosyl phosphatase) (epididymis luminal protein 124)	PXYLP1 ACPL2 HEL124 XYLP UNQ370/PRO706	1033.5	3	3098.48	3098.48	1.07	0.00111	0.0392	0	4.08	0	0.0002763	10	27827	Normal	0.708
TVENQQGQDIDDNWVK	Hex(1)HexNAc(1)	TVENQQGQDIDDNWVK+Hex(1)HexNAc(1)	T1(Hex(1)HexNAc(1));K16(Guanidinyl)	Q9BRK5	45 kDa calcium-binding protein (Cab45) (Stromal cell-derived factor 4) (SDF-4)	SDF4 CAB45 PSEC0034	766.012	3	2296.02	2296.02	0.51	0.00039	0.1883	0	3.08	0	0.0004239	4	15629	Tumor	0.614
TVENQQGQDIDDNWVK	Hex(1)HexNAc(1)	TVENQQGQDIDDNWVK+Hex(1)HexNAc(1)	T1(Hex(1)HexNAc(1));K16(Guanidinyl)	Q9BRK5	45 kDa calcium-binding protein (Cab45) (Stromal cell-derived factor 4) (SDF-4)	SDF4 CAB45 PSEC0034	766.013	3	2296.02	2296.02	1.47	0.00112	0.3515	0	3.67	0	0.0003268	3	16078	Tumor	0.64
TVENQQGQDIDDNWVK	Hex(1)HexNAc(1)	TVENQQGQDIDDNWVK+Hex(1)HexNAc(1)	T1(Hex(1)HexNAc(1));K16(Guanidinyl)	Q9BRK5	45 kDa calcium-binding protein (Cab45) (Stromal cell-derived factor 4) (SDF-4)	SDF4 CAB45 PSEC0034	766.013	3	2296.02	2296.02	0.83	0.00064	0.273	0	3.59	0	0.0002455	3	16162	Tumor	0.668
TVENQQGQDIDDNWVK	Hex(1)HexNAc(1)	TVENQQGQDIDDNWVK+Hex(1)HexNAc(1)	T1(Hex(1)HexNAc(1));K16(Guanidinyl)	Q9BRK5	45 kDa calcium-binding protein (Cab45) (Stromal cell-derived factor 4) (SDF-4)	SDF4 CAB45 PSEC0034	1148.51	2	2296.02	2296.02	0.06	7e-05	0.4911	0	3.36	0	0.0003646	3	15297	Normal	0.679
TVENQQGQDIDDNWVK	Hex(1)HexNAc(1)	TVENQQGQDIDDNWVK+Hex(1)HexNAc(1)	T1(Hex(1)HexNAc(1));K16(Guanidinyl)	Q9BRK5	45 kDa calcium-binding protein (Cab45) (Stromal cell-derived factor 4) (SDF-4)	SDF4 CAB45 PSEC0034	766.013	3	2296.02	2296.02	0.98	0.00075	0.3027	0	3.7	0	0.001218	3	15281	Normal	0.553
TVENQQGQDIDDNWVK	Hex(1)HexNAc(1)	TVENQQGQDIDDNWVK+Hex(1)HexNAc(1)	T1(Hex(1)HexNAc(1));K16(Guanidinyl)	Q9BRK5	45 kDa calcium-binding protein (Cab45) (Stromal cell-derived factor 4) (SDF-4)	SDF4 CAB45 PSEC0034	766.013	3	2296.02	2296.02	1.38	0.00106	0.306	0	3.66	0	0.0006207	3	15359	Normal	0.624
TVENQQGQDIDDNWVK	Hex(1)HexNAc(1)	TVENQQGQDIDDNWVK+Hex(1)HexNAc(1)	T1(Hex(1)HexNAc(1));K16(Guanidinyl)	Q9BRK5	45 kDa calcium-binding protein (Cab45) (Stromal cell-derived factor 4) (SDF-4)	SDF4 CAB45 PSEC0034	1148.51	2	2296.02	2296.02	0.27	0.00031	0.497	0	3.28	0	4.621e-05	3	15375	Normal	0.895
TVENQQGQDIDDNWVK	Hex(1)HexNAc(1)	TVENQQGQDIDDNWVK+Hex(1)HexNAc(1)	T1(Hex(1)HexNAc(1));K16(Guanidinyl)	Q9BRK5	45 kDa calcium-binding protein (Cab45) (Stromal cell-derived factor 4) (SDF-4)	SDF4 CAB45 PSEC0034	574.76	4	2296.02	2296.02	-0.86	-0.00049	0.2254	0	3.55	0.0006519	0.04583	3	15316	Normal	0.172
SSVTSINSRVPDVP	HexNAc(1)	SSVTSINSRVPDVP+HexNAc(1)	S1(HexNAc(1));	P28222	5-hydroxytryptamine receptor 1B (5-HT-1B) (5-HT1B) (S12) (Serotonin 1D beta receptor) (5-HT-1D-beta) (Serotonin receptor 1B)	HTR1B HTR1DB	830.923	2	1660.84	1660.84	-0.09	-7e-05	0.2105	0	2.85	0.001704	0.0504	23	18487	Tumor	0.138
TLGPVTPEICK	Hex(1)HexNAc(1)	TLGPVTPEICK+Hex(1)HexNAc(1)	T1(Hex(1)HexNAc(1));C10(Carbamidomethyl);K11(Guanidinyl)	P08253	72 kDa type IV collagenase (EC 3.4.24.24) (72 kDa gelatinase) (Gelatinase A) (Matrix metalloproteinase-2) (MMP-2) (TBE-1) [Cleaved into: PEX]	MMP2 CLG4A	811.403	2	1621.8	1621.8	0.45	0.00037	0.3262	0	1.87	4.986e-05	0.001548	23	14257	Tumor	0.486
TLGPVTPEICK	Hex(1)HexNAc(1)	TLGPVTPEICK+Hex(1)HexNAc(1)	T1(Hex(1)HexNAc(1));C10(Carbamidomethyl);K11(Guanidinyl)	P08253	72 kDa type IV collagenase (EC 3.4.24.24) (72 kDa gelatinase) (Gelatinase A) (Matrix metalloproteinase-2) (MMP-2) (TBE-1) [Cleaved into: PEX]	MMP2 CLG4A	811.404	2	1621.8	1621.8	1.63	0.00132	0.4545	0	1.98	4.986e-05	0.004942	21	13888	Tumor	0.371
TLGPVTPEICK	Hex(1)HexNAc(1)	TLGPVTPEICK+Hex(1)HexNAc(1)	T1(Hex(1)HexNAc(1));C10(Carbamidomethyl);K11(Guanidinyl)	P08253	72 kDa type IV collagenase (EC 3.4.24.24) (72 kDa gelatinase) (Gelatinase A) (Matrix metalloproteinase-2) (MMP-2) (TBE-1) [Cleaved into: PEX]	MMP2 CLG4A	811.403	2	1621.8	1621.8	-0.13	-0.0001	0.2169	0	1.66	0.0007971	0.03293	24	13936	Tumor	0.182
TLGPVTPEICK	Hex(1)HexNAc(1)	TLGPVTPEICK+Hex(1)HexNAc(1)	T1(Hex(1)HexNAc(1));C10(Carbamidomethyl);K11(Guanidinyl)	P08253	72 kDa type IV collagenase (EC 3.4.24.24) (72 kDa gelatinase) (Gelatinase A) (Matrix metalloproteinase-2) (MMP-2) (TBE-1) [Cleaved into: PEX]	MMP2 CLG4A	541.272	3	1621.8	1621.8	0.8	0.00043	0.3812	0	3.62	4.986e-05	0.002576	22	14283	Tumor	0.435
TLGPVTPEICK	Hex(1)HexNAc(1)	TLGPVTPEICK+Hex(1)HexNAc(1)	T1(Hex(1)HexNAc(1));C10(Carbamidomethyl);K11(Guanidinyl)	P08253	72 kDa type IV collagenase (EC 3.4.24.24) (72 kDa gelatinase) (Gelatinase A) (Matrix metalloproteinase-2) (MMP-2) (TBE-1) [Cleaved into: PEX]	MMP2 CLG4A	811.405	2	1621.8	1621.8	2.5	0.00203	0.4031	0	1.91	4.986e-05	0.002285	22	14307	Tumor	0.447
TLGPVTPEICK	Hex(1)HexNAc(1)	TLGPVTPEICK+Hex(1)HexNAc(1)	T1(Hex(1)HexNAc(1));C10(Carbamidomethyl);K11(Guanidinyl)	P08253	72 kDa type IV collagenase (EC 3.4.24.24) (72 kDa gelatinase) (Gelatinase A) (Matrix metalloproteinase-2) (MMP-2) (TBE-1) [Cleaved into: PEX]	MMP2 CLG4A	541.271	3	1621.8	1621.8	0.46	0.00025	0.3761	0	3.35	4.986e-05	0.001734	22	14437	Tumor	0.475
TLGPVTPEICK	Hex(1)HexNAc(1)	TLGPVTPEICK+Hex(1)HexNAc(1)	T1(Hex(1)HexNAc(1));C10(Carbamidomethyl);K11(Guanidinyl)	P08253	72 kDa type IV collagenase (EC 3.4.24.24) (72 kDa gelatinase) (Gelatinase A) (Matrix metalloproteinase-2) (MMP-2) (TBE-1) [Cleaved into: PEX]	MMP2 CLG4A	541.272	3	1621.8	1621.8	0.76	0.00041	0.3929	0	3.36	4.986e-05	0.004284	21	13890	Tumor	0.385
TLGPVTPEICK	Hex(1)HexNAc(1)	TLGPVTPEICK+Hex(1)HexNAc(1)	T1(Hex(1)HexNAc(1));C10(Carbamidomethyl);K11(Guanidinyl)	P08253	72 kDa type IV collagenase (EC 3.4.24.24) (72 kDa gelatinase) (Gelatinase A) (Matrix metalloproteinase-2) (MMP-2) (TBE-1) [Cleaved into: PEX]	MMP2 CLG4A	811.404	2	1621.8	1621.8	0.93	0.00076	0.1379	0	1.45	0.001139	0.04072	1	14953	Tumor	0.16
TLGPVTPEICK	Hex(1)HexNAc(1)	TLGPVTPEICK+Hex(1)HexNAc(1)	T1(Hex(1)HexNAc(1));C10(Carbamidomethyl);K11(Guanidinyl)	P08253	72 kDa type IV collagenase (EC 3.4.24.24) (72 kDa gelatinase) (Gelatinase A) (Matrix metalloproteinase-2) (MMP-2) (TBE-1) [Cleaved into: PEX]	MMP2 CLG4A	541.271	3	1621.8	1621.8	-0.03	-2e-05	0.3814	0	3.12	0	0.0005051	21	13967	Tumor	0.597
TLGPVTPEICK	Hex(1)HexNAc(1)	TLGPVTPEICK+Hex(1)HexNAc(1)	T1(Hex(1)HexNAc(1));C10(Carbamidomethyl);K11(Guanidinyl)	P08253	72 kDa type IV collagenase (EC 3.4.24.24) (72 kDa gelatinase) (Gelatinase A) (Matrix metalloproteinase-2) (MMP-2) (TBE-1) [Cleaved into: PEX]	MMP2 CLG4A	541.272	3	1621.8	1621.8	2.15	0.00116	0.3858	0	3.24	4.986e-05	0.004347	22	14354	Tumor	0.384
TLGPVTPEICK	Hex(1)HexNAc(1)	TLGPVTPEICK+Hex(1)HexNAc(1)	T1(Hex(1)HexNAc(1));C10(Carbamidomethyl);K11(Guanidinyl)	P08253	72 kDa type IV collagenase (EC 3.4.24.24) (72 kDa gelatinase) (Gelatinase A) (Matrix metalloproteinase-2) (MMP-2) (TBE-1) [Cleaved into: PEX]	MMP2 CLG4A	811.405	2	1621.8	1621.8	2.58	0.00209	0.401	0	1.92	4.986e-05	0.002188	22	14385	Tumor	0.452
TLGPVTPEICK	Hex(1)HexNAc(1)	TLGPVTPEICK+Hex(1)HexNAc(1)	T1(Hex(1)HexNAc(1));C10(Carbamidomethyl);K11(Guanidinyl)	P08253	72 kDa type IV collagenase (EC 3.4.24.24) (72 kDa gelatinase) (Gelatinase A) (Matrix metalloproteinase-2) (MMP-2) (TBE-1) [Cleaved into: PEX]	MMP2 CLG4A	811.404	2	1621.8	1621.8	0.88	0.00071	0.3842	0	1.77	0	0.0006304	21	13966	Tumor	0.575
TLGPVTPEICK	Hex(1)HexNAc(1)	TLGPVTPEICK+Hex(1)HexNAc(1)	T1(Hex(1)HexNAc(1));C10(Carbamidomethyl);K11(Guanidinyl)	P08253	72 kDa type IV collagenase (EC 3.4.24.24) (72 kDa gelatinase) (Gelatinase A) (Matrix metalloproteinase-2) (MMP-2) (TBE-1) [Cleaved into: PEX]	MMP2 CLG4A	811.404	2	1621.8	1621.8	1.49	0.00121	0.3702	0	1.81	0.0002775	0.02062	21	14346	Normal	0.257
TLGPVTPEICK	Hex(1)HexNAc(1)	TLGPVTPEICK+Hex(1)HexNAc(1)	T1(Hex(1)HexNAc(1));C10(Carbamidomethyl);K11(Guanidinyl)	P08253	72 kDa type IV collagenase (EC 3.4.24.24) (72 kDa gelatinase) (Gelatinase A) (Matrix metalloproteinase-2) (MMP-2) (TBE-1) [Cleaved into: PEX]	MMP2 CLG4A	541.271	3	1621.8	1621.8	-0.52	-0.00028	0.3588	0	3.4	0	0.00391	1	14566	Normal	0.202
TLGPVTPEICK	Hex(1)HexNAc(1)	TLGPVTPEICK+Hex(1)HexNAc(1)	T1(Hex(1)HexNAc(1));C10(Carbamidomethyl);K11(Guanidinyl)	P08253	72 kDa type IV collagenase (EC 3.4.24.24) (72 kDa gelatinase) (Gelatinase A) (Matrix metalloproteinase-2) (MMP-2) (TBE-1) [Cleaved into: PEX]	MMP2 CLG4A	811.403	2	1621.8	1621.8	-0.36	-0.00029	0.4171	0	1.99	0	0.002009	1	14549	Normal	0.501
TLGPVTPEICK	Hex(1)HexNAc(1)	TLGPVTPEICK+Hex(1)HexNAc(1)	T1(Hex(1)HexNAc(1));C10(Carbamidomethyl);K11(Guanidinyl)	P08253	72 kDa type IV collagenase (EC 3.4.24.24) (72 kDa gelatinase) (Gelatinase A) (Matrix metalloproteinase-2) (MMP-2) (TBE-1) [Cleaved into: PEX]	MMP2 CLG4A	541.272	3	1621.8	1621.8	0.68	0.00037	0.3069	0	2.9	0.0002775	0.01705	23	14240	Normal	0.277
TLGPVTPEICK	Hex(1)HexNAc(1)	TLGPVTPEICK+Hex(1)HexNAc(1)	T1(Hex(1)HexNAc(1));C10(Carbamidomethyl);K11(Guanidinyl)	P08253	72 kDa type IV collagenase (EC 3.4.24.24) (72 kDa gelatinase) (Gelatinase A) (Matrix metalloproteinase-2) (MMP-2) (TBE-1) [Cleaved into: PEX]	MMP2 CLG4A	811.403	2	1621.8	1621.8	0.09	7e-05	0.4328	0	2.01	0	0.0009395	23	14218	Normal	0.581
TLGPVTPEICK	Hex(1)HexNAc(1)	TLGPVTPEICK+Hex(1)HexNAc(1)	T1(Hex(1)HexNAc(1));C10(Carbamidomethyl);K11(Guanidinyl)	P08253	72 kDa type IV collagenase (EC 3.4.24.24) (72 kDa gelatinase) (Gelatinase A) (Matrix metalloproteinase-2) (MMP-2) (TBE-1) [Cleaved into: PEX]	MMP2 CLG4A	541.271	3	1621.8	1621.8	0.16	9e-05	0.3563	0	3.48	0	0.003334	21	14258	Normal	0.448
TLGPVTPEICK	Hex(1)HexNAc(1)	TLGPVTPEICK+Hex(1)HexNAc(1)	T1(Hex(1)HexNAc(1));C10(Carbamidomethyl);K11(Guanidinyl)	P08253	72 kDa type IV collagenase (EC 3.4.24.24) (72 kDa gelatinase) (Gelatinase A) (Matrix metalloproteinase-2) (MMP-2) (TBE-1) [Cleaved into: PEX]	MMP2 CLG4A	811.404	2	1621.8	1621.8	0.95	0.00077	0.4221	0	1.99	0	0.002054	22	14377	Normal	0.499
TLGPVTPEICK	Hex(1)HexNAc(1)	TLGPVTPEICK+Hex(1)HexNAc(1)	T1(Hex(1)HexNAc(1));C10(Carbamidomethyl);K11(Guanidinyl)	P08253	72 kDa type IV collagenase (EC 3.4.24.24) (72 kDa gelatinase) (Gelatinase A) (Matrix metalloproteinase-2) (MMP-2) (TBE-1) [Cleaved into: PEX]	MMP2 CLG4A	541.272	3	1621.8	1621.8	0.72	0.00039	0.3868	0	3.18	0	0.003916	22	14495	Normal	0.431
TLGPVTPEICK	Hex(1)HexNAc(1)	TLGPVTPEICK+Hex(1)HexNAc(1)	T1(Hex(1)HexNAc(1));C10(Carbamidomethyl);K11(Guanidinyl)	P08253	72 kDa type IV collagenase (EC 3.4.24.24) (72 kDa gelatinase) (Gelatinase A) (Matrix metalloproteinase-2) (MMP-2) (TBE-1) [Cleaved into: PEX]	MMP2 CLG4A	811.404	2	1621.8	1621.8	1.18	0.00096	0.3785	0	1.77	0	0.00246	22	14472	Normal	0.48
TLGPVTPEICK	Hex(1)HexNAc(1)	TLGPVTPEICK+Hex(1)HexNAc(1)	T1(Hex(1)HexNAc(1));C10(Carbamidomethyl);K11(Guanidinyl)	P08253	72 kDa type IV collagenase (EC 3.4.24.24) (72 kDa gelatinase) (Gelatinase A) (Matrix metalloproteinase-2) (MMP-2) (TBE-1) [Cleaved into: PEX]	MMP2 CLG4A	811.404	2	1621.8	1621.8	1.11	0.0009	0.4061	0	1.97	0	0.003311	21	14268	Normal	0.449
TLGPVTPEICK	Hex(1)HexNAc(1)	TLGPVTPEICK+Hex(1)HexNAc(1)	T1(Hex(1)HexNAc(1));C10(Carbamidomethyl);K11(Guanidinyl)	P08253	72 kDa type IV collagenase (EC 3.4.24.24) (72 kDa gelatinase) (Gelatinase A) (Matrix metalloproteinase-2) (MMP-2) (TBE-1) [Cleaved into: PEX]	MMP2 CLG4A	541.271	3	1621.8	1621.8	0.04	2e-05	0.3988	0	3.21	0	0.002544	22	14395	Normal	0.477
TLGPVTPEICK	Hex(1)HexNAc(1)	TLGPVTPEICK+Hex(1)HexNAc(1)	T1(Hex(1)HexNAc(1));C10(Carbamidomethyl);K11(Guanidinyl)	P08253	72 kDa type IV collagenase (EC 3.4.24.24) (72 kDa gelatinase) (Gelatinase A) (Matrix metalloproteinase-2) (MMP-2) (TBE-1) [Cleaved into: PEX]	MMP2 CLG4A	541.271	3	1621.8	1621.8	0.39	0.00021	0.4073	0	3.29	0	0.003329	21	14349	Normal	0.448
TLGPVTPEICK	Hex(1)HexNAc(1)	TLGPVTPEICK+Hex(1)HexNAc(1)	T1(Hex(1)HexNAc(1));C10(Carbamidomethyl);K11(Guanidinyl)	P08253	72 kDa type IV collagenase (EC 3.4.24.24) (72 kDa gelatinase) (Gelatinase A) (Matrix metalloproteinase-2) (MMP-2) (TBE-1) [Cleaved into: PEX]	MMP2 CLG4A	811.404	2	1621.8	1621.8	0.94	0.00076	0.3538	0	1.95	0	0.002304	20	15417	Normal	0.487
TLGPVTPEICK	Hex(1)HexNAc(1)	TLGPVTPEICK+Hex(1)HexNAc(1)	T1(Hex(1)HexNAc(1));C10(Carbamidomethyl);K11(Guanidinyl)	P08253	72 kDa type IV collagenase (EC 3.4.24.24) (72 kDa gelatinase) (Gelatinase A) (Matrix metalloproteinase-2) (MMP-2) (TBE-1) [Cleaved into: PEX]	MMP2 CLG4A	811.405	2	1621.8	1621.8	2.24	0.00182	0.3432	0	1.69	0.0002775	0.03136	21	14426	Normal	0.213
TLGPVTPEICK	HexNAc(1)	TLGPVTPEICK+HexNAc(1)	T1(HexNAc(1));C10(Carbamidomethyl);K11(Guanidinyl)	P08253	72 kDa type IV collagenase (EC 3.4.24.24) (72 kDa gelatinase) (Gelatinase A) (Matrix metalloproteinase-2) (MMP-2) (TBE-1) [Cleaved into: PEX]	MMP2 CLG4A	487.254	3	1459.75	1459.75	0.32	0.00016	0.3989	0	3.76	4.986e-05	0.004446	22	14311	Tumor	0.381
TLGPVTPEICK	HexNAc(1)	TLGPVTPEICK+HexNAc(1)	T1(HexNAc(1));C10(Carbamidomethyl);K11(Guanidinyl)	P08253	72 kDa type IV collagenase (EC 3.4.24.24) (72 kDa gelatinase) (Gelatinase A) (Matrix metalloproteinase-2) (MMP-2) (TBE-1) [Cleaved into: PEX]	MMP2 CLG4A	487.253	3	1459.75	1459.75	-0.47	-0.00023	0.34	0	3.5	4.986e-05	0.003183	21	13926	Tumor	0.415
TLGPVTPEICK	HexNAc(1)	TLGPVTPEICK+HexNAc(1)	T1(HexNAc(1));C10(Carbamidomethyl);K11(Guanidinyl)	P08253	72 kDa type IV collagenase (EC 3.4.24.24) (72 kDa gelatinase) (Gelatinase A) (Matrix metalloproteinase-2) (MMP-2) (TBE-1) [Cleaved into: PEX]	MMP2 CLG4A	730.377	2	1459.75	1459.75	0.71	0.00052	0.2823	0	2.48	9.178e-05	0.007985	22	14349	Tumor	0.323
TLGPVTPEICK	HexNAc(1)	TLGPVTPEICK+HexNAc(1)	T1(HexNAc(1));C10(Carbamidomethyl);K11(Guanidinyl)	P08253	72 kDa type IV collagenase (EC 3.4.24.24) (72 kDa gelatinase) (Gelatinase A) (Matrix metalloproteinase-2) (MMP-2) (TBE-1) [Cleaved into: PEX]	MMP2 CLG4A	487.254	3	1459.75	1459.75	0.64	0.00031	0.289	0	3.46	0.000247	0.01884	22	14390	Tumor	0.238
TLGPVTPEICK	HexNAc(1)	TLGPVTPEICK+HexNAc(1)	T1(HexNAc(1));C10(Carbamidomethyl);K11(Guanidinyl)	P08253	72 kDa type IV collagenase (EC 3.4.24.24) (72 kDa gelatinase) (Gelatinase A) (Matrix metalloproteinase-2) (MMP-2) (TBE-1) [Cleaved into: PEX]	MMP2 CLG4A	487.254	3	1459.75	1459.75	0.86	0.00042	0.3549	0	3.86	0	0.006224	22	14456	Normal	0.383
TLGPVTPEICK	HexNAc(1)	TLGPVTPEICK+HexNAc(1)	T1(HexNAc(1));C10(Carbamidomethyl);K11(Guanidinyl)	P08253	72 kDa type IV collagenase (EC 3.4.24.24) (72 kDa gelatinase) (Gelatinase A) (Matrix metalloproteinase-2) (MMP-2) (TBE-1) [Cleaved into: PEX]	MMP2 CLG4A	487.253	3	1459.75	1459.75	-0.39	-0.00019	0.3653	0	3.86	0	0.00457	21	14294	Normal	0.415
TLGPVTPEICK	HexNAc(1)	TLGPVTPEICK+HexNAc(1)	T1(HexNAc(1));C10(Carbamidomethyl);K11(Guanidinyl)	P08253	72 kDa type IV collagenase (EC 3.4.24.24) (72 kDa gelatinase) (Gelatinase A) (Matrix metalloproteinase-2) (MMP-2) (TBE-1) [Cleaved into: PEX]	MMP2 CLG4A	487.253	3	1459.75	1459.75	-0.51	-0.00025	0.3844	0	3.85	0	0.002658	21	14383	Normal	0.472
TLLPLGGDHQPEPSGK	Hex(1)HexNAc(1)	TLLPLGGDHQPEPSGK+Hex(1)HexNAc(1)	T1(Hex(1)HexNAc(1));K16(Guanidinyl)	P58397	A disintegrin and metalloproteinase with thrombospondin motifs 12 (ADAM-TS 12) (ADAM-TS12) (ADAMTS-12) (EC 3.4.24.-)	ADAMTS12 UNQ1918/PRO4389	685.009	3	2053.01	2053.01	2.04	0.00139	0.3865	0	3.7	0	3.517e-05	20	13386	Tumor	0.86
TLLPLGGDHQPEPSGK	Hex(1)HexNAc(1)	TLLPLGGDHQPEPSGK+Hex(1)HexNAc(1)	T1(Hex(1)HexNAc(1));K16(Guanidinyl)	P58397	A disintegrin and metalloproteinase with thrombospondin motifs 12 (ADAM-TS 12) (ADAM-TS12) (ADAMTS-12) (EC 3.4.24.-)	ADAMTS12 UNQ1918/PRO4389	685.009	3	2053.01	2053.01	1.27	0.00087	0.387	0	3.54	0	1.959e-05	21	13259	Tumor	0.918
TLLPLGGDHQPEPSGK	Hex(1)HexNAc(1)	TLLPLGGDHQPEPSGK+Hex(1)HexNAc(1)	T1(Hex(1)HexNAc(1));K16(Guanidinyl)	P58397	A disintegrin and metalloproteinase with thrombospondin motifs 12 (ADAM-TS 12) (ADAM-TS12) (ADAMTS-12) (EC 3.4.24.-)	ADAMTS12 UNQ1918/PRO4389	685.008	3	2053.01	2053.01	0.09	6e-05	0.4	0	3.65	0	0.0001556	20	14696	Normal	0.768
SLVPHEEAAAPGR	Hex(1)HexNAc(1)	SLVPHEEAAAPGR+Hex(1)HexNAc(1)	S1(Hex(1)HexNAc(1));	Q76LX8	A disintegrin and metalloproteinase with thrombospondin motifs 13 (ADAM-TS 13) (ADAM-TS13) (ADAMTS-13) (EC 3.4.24.87) (von Willebrand factor-cleaving protease) (vWF-CP) (vWF-cleaving protease)	ADAMTS13 C9orf8 UNQ6102/PRO20085	566.944	3	1698.82	1698.82	-0.02	-1e-05	0.3379	0	2.9	4.986e-05	0.002314	6	9373	Tumor	0.446
SLVPHEEAAAPGR	Hex(1)HexNAc(1)	SLVPHEEAAAPGR+Hex(1)HexNAc(1)	S1(Hex(1)HexNAc(1));	Q76LX8	A disintegrin and metalloproteinase with thrombospondin motifs 13 (ADAM-TS 13) (ADAM-TS13) (ADAMTS-13) (EC 3.4.24.87) (von Willebrand factor-cleaving protease) (vWF-CP) (vWF-cleaving protease)	ADAMTS13 C9orf8 UNQ6102/PRO20085	849.913	2	1698.82	1698.82	-0.08	-7e-05	0.2199	0	1.41	4.986e-05	0.004057	6	9411	Tumor	0.39
SLVPHEEAAAPGR	Hex(1)HexNAc(1)	SLVPHEEAAAPGR+Hex(1)HexNAc(1)	S1(Hex(1)HexNAc(1));	Q76LX8	A disintegrin and metalloproteinase with thrombospondin motifs 13 (ADAM-TS 13) (ADAM-TS13) (ADAMTS-13) (EC 3.4.24.87) (von Willebrand factor-cleaving protease) (vWF-CP) (vWF-cleaving protease)	ADAMTS13 C9orf8 UNQ6102/PRO20085	566.944	3	1698.82	1698.82	-0.27	-0.00015	0.3206	0	3.15	0	0.003411	6	8754	Normal	0.446
SLVPHEEAAAPGR	Hex(1)HexNAc(1)	SLVPHEEAAAPGR+Hex(1)HexNAc(1)	S1(Hex(1)HexNAc(1));	Q76LX8	A disintegrin and metalloproteinase with thrombospondin motifs 13 (ADAM-TS 13) (ADAM-TS13) (ADAMTS-13) (EC 3.4.24.87) (von Willebrand factor-cleaving protease) (vWF-CP) (vWF-cleaving protease)	ADAMTS13 C9orf8 UNQ6102/PRO20085	566.944	3	1698.82	1698.82	0.49	0.00028	0.3265	0	2.94	0	0.000743	6	8681	Normal	0.605
TPAGASLEWSQAR	Hex(1)HexNAc(1)	TPAGASLEWSQAR+Hex(1)HexNAc(1)	T1(Hex(1)HexNAc(1));	Q76LX8	A disintegrin and metalloproteinase with thrombospondin motifs 13 (ADAM-TS 13) (ADAM-TS13) (ADAMTS-13) (EC 3.4.24.87) (von Willebrand factor-cleaving protease) (vWF-CP) (vWF-cleaving protease)	ADAMTS13 C9orf8 UNQ6102/PRO20085	869.91	2	1738.81	1738.81	0.23	0.0002	0.3382	0	2.07	0	0.0001518	21	12743	Tumor	0.715
TPAGASLEWSQAR	Hex(1)HexNAc(1)	TPAGASLEWSQAR+Hex(1)HexNAc(1)	T1(Hex(1)HexNAc(1));	Q76LX8	A disintegrin and metalloproteinase with thrombospondin motifs 13 (ADAM-TS 13) (ADAM-TS13) (ADAMTS-13) (EC 3.4.24.87) (von Willebrand factor-cleaving protease) (vWF-CP) (vWF-cleaving protease)	ADAMTS13 C9orf8 UNQ6102/PRO20085	580.276	3	1738.81	1738.81	0.52	0.0003	0.2	0	3.65	0	0.003798	21	12999	Normal	0.435
TPAGASLEWSQAR	Hex(1)HexNAc(1)	TPAGASLEWSQAR+Hex(1)HexNAc(1)	T1(Hex(1)HexNAc(1));	Q76LX8	A disintegrin and metalloproteinase with thrombospondin motifs 13 (ADAM-TS 13) (ADAM-TS13) (ADAMTS-13) (EC 3.4.24.87) (von Willebrand factor-cleaving protease) (vWF-CP) (vWF-cleaving protease)	ADAMTS13 C9orf8 UNQ6102/PRO20085	869.911	2	1738.81	1738.81	0.59	0.00052	0.3061	0	2.45	0	0.0003063	21	12983	Normal	0.697
TPSLVPHEEAAAPGR	Hex(1)HexNAc(1)	TPSLVPHEEAAAPGR+Hex(1)HexNAc(1)	T1(Hex(1)HexNAc(1));	Q76LX8	A disintegrin and metalloproteinase with thrombospondin motifs 13 (ADAM-TS 13) (ADAM-TS13) (ADAMTS-13) (EC 3.4.24.87) (von Willebrand factor-cleaving protease) (vWF-CP) (vWF-cleaving protease)	ADAMTS13 C9orf8 UNQ6102/PRO20085	948.963	2	1896.92	1896.92	0.35	0.00033	0.1784	0	2.13	0	6.445e-05	9	11593	Tumor	0.8
TPSLVPHEEAAAPGR	Hex(1)HexNAc(1)	TPSLVPHEEAAAPGR+Hex(1)HexNAc(1)	T1(Hex(1)HexNAc(1));	Q76LX8	A disintegrin and metalloproteinase with thrombospondin motifs 13 (ADAM-TS 13) (ADAM-TS13) (ADAMTS-13) (EC 3.4.24.87) (von Willebrand factor-cleaving protease) (vWF-CP) (vWF-cleaving protease)	ADAMTS13 C9orf8 UNQ6102/PRO20085	632.978	3	1896.92	1896.92	0.12	7e-05	0.199	0	3.82	0	4.377e-05	9	11585	Tumor	0.838
TPSLVPHEEAAAPGR	Hex(1)HexNAc(1)	TPSLVPHEEAAAPGR+Hex(1)HexNAc(1)	T1(Hex(1)HexNAc(1));	Q76LX8	A disintegrin and metalloproteinase with thrombospondin motifs 13 (ADAM-TS 13) (ADAM-TS13) (ADAMTS-13) (EC 3.4.24.87) (von Willebrand factor-cleaving protease) (vWF-CP) (vWF-cleaving protease)	ADAMTS13 C9orf8 UNQ6102/PRO20085	632.978	3	1896.92	1896.92	0.41	0.00026	0.1492	0	3.62	0	0.0003398	9	11509	Tumor	0.636
TPSLVPHEEAAAPGR	Hex(1)HexNAc(1)	TPSLVPHEEAAAPGR+Hex(1)HexNAc(1)	T1(Hex(1)HexNAc(1));	Q76LX8	A disintegrin and metalloproteinase with thrombospondin motifs 13 (ADAM-TS 13) (ADAM-TS13) (ADAMTS-13) (EC 3.4.24.87) (von Willebrand factor-cleaving protease) (vWF-CP) (vWF-cleaving protease)	ADAMTS13 C9orf8 UNQ6102/PRO20085	632.978	3	1896.92	1896.92	-0.09	-6e-05	0.145	0	2.62	0	0.0007482	10	11054	Normal	0.604
TPSLVPHEEAAAPGR	Hex(1)HexNAc(1)	TPSLVPHEEAAAPGR+Hex(1)HexNAc(1)	T1(Hex(1)HexNAc(1));	Q76LX8	A disintegrin and metalloproteinase with thrombospondin motifs 13 (ADAM-TS 13) (ADAM-TS13) (ADAMTS-13) (EC 3.4.24.87) (von Willebrand factor-cleaving protease) (vWF-CP) (vWF-cleaving protease)	ADAMTS13 C9orf8 UNQ6102/PRO20085	632.977	3	1896.92	1896.92	-1.22	-0.00077	0.1721	0	4.01	0	0.0008315	9	11277	Normal	0.593
TPSLVPHEEAAAPGR	Hex(1)HexNAc(1)	TPSLVPHEEAAAPGR+Hex(1)HexNAc(1)	T1(Hex(1)HexNAc(1));	Q76LX8	A disintegrin and metalloproteinase with thrombospondin motifs 13 (ADAM-TS 13) (ADAM-TS13) (ADAMTS-13) (EC 3.4.24.87) (von Willebrand factor-cleaving protease) (vWF-CP) (vWF-cleaving protease)	ADAMTS13 C9orf8 UNQ6102/PRO20085	948.963	2	1896.92	1896.92	0.62	0.00059	0.1494	0	2.41	0	0.003986	9	11285	Normal	0.43
TPSLVPHEEAAAPGR	Hex(1)HexNAc(1)	TPSLVPHEEAAAPGR+Hex(1)HexNAc(1)	T1(Hex(1)HexNAc(1));	Q76LX8	A disintegrin and metalloproteinase with thrombospondin motifs 13 (ADAM-TS 13) (ADAM-TS13) (ADAMTS-13) (EC 3.4.24.87) (von Willebrand factor-cleaving protease) (vWF-CP) (vWF-cleaving protease)	ADAMTS13 C9orf8 UNQ6102/PRO20085	632.977	3	1896.92	1896.92	-0.45	-0.00028	0.1586	0	3.09	0	0.0001723	9	11198	Normal	0.757
TIPPAR	Hex(1)HexNAc(1)	TIPPAR+Hex(1)HexNAc(1)	T1(Hex(1)HexNAc(1));	Q76LX8	A disintegrin and metalloproteinase with thrombospondin motifs 13 (ADAM-TS 13) (ADAM-TS13) (ADAMTS-13) (EC 3.4.24.87) (von Willebrand factor-cleaving protease) (vWF-CP) (vWF-cleaving protease)	ADAMTS13 C9orf8 UNQ6102/PRO20085	510.266	2	1019.52	1019.53	-0.69	-0.00035		0	0.82	0.002348	0.06373	9	3576	Tumor	0.114
TPSLVPHEEAAAPGR	Hex(2)HexNAc(2)	TPSLVPHEEAAAPGR+Hex(2)HexNAc(2)	T1(Hex(2)HexNAc(2));	Q76LX8	A disintegrin and metalloproteinase with thrombospondin motifs 13 (ADAM-TS 13) (ADAM-TS13) (ADAMTS-13) (EC 3.4.24.87) (von Willebrand factor-cleaving protease) (vWF-CP) (vWF-cleaving protease)	ADAMTS13 C9orf8 UNQ6102/PRO20085	754.691	3	2262.06	2262.05	3.36	0.00253	0.0744	0	2.15	4.986e-05	0.002632	7	10643	Tumor	0.433
TPSLVPHEEAAAPGR	Hex(2)HexNAc(2)	TPSLVPHEEAAAPGR+Hex(2)HexNAc(2)	T1(Hex(2)HexNAc(2));	Q76LX8	A disintegrin and metalloproteinase with thrombospondin motifs 13 (ADAM-TS 13) (ADAM-TS13) (ADAMTS-13) (EC 3.4.24.87) (von Willebrand factor-cleaving protease) (vWF-CP) (vWF-cleaving protease)	ADAMTS13 C9orf8 UNQ6102/PRO20085	1131.53	2	2262.05	2262.05	-0.06	-7e-05	0.1888	0	1.43	0	0.0002316	7	10588	Tumor	0.674
TPSLVPHEEAAAPGR	Hex(2)HexNAc(2)	TPSLVPHEEAAAPGR+Hex(2)HexNAc(2)	T1(Hex(2)HexNAc(2));	Q76LX8	A disintegrin and metalloproteinase with thrombospondin motifs 13 (ADAM-TS 13) (ADAM-TS13) (ADAMTS-13) (EC 3.4.24.87) (von Willebrand factor-cleaving protease) (vWF-CP) (vWF-cleaving protease)	ADAMTS13 C9orf8 UNQ6102/PRO20085	754.688	3	2262.05	2262.05	-0.53	-0.0004	0.1382	0	2.75	0	0.00118	7	10568	Tumor	0.513
TPSLVPHEEAAAPGR	Hex(2)HexNAc(2)	TPSLVPHEEAAAPGR+Hex(2)HexNAc(2)	T1(Hex(2)HexNAc(2));	Q76LX8	A disintegrin and metalloproteinase with thrombospondin motifs 13 (ADAM-TS 13) (ADAM-TS13) (ADAMTS-13) (EC 3.4.24.87) (von Willebrand factor-cleaving protease) (vWF-CP) (vWF-cleaving protease)	ADAMTS13 C9orf8 UNQ6102/PRO20085	1131.53	2	2262.05	2262.05	-1.12	-0.00127	0.0833	0	1.2	0	0.0003798	7	9523	Normal	0.675
TPSLVPHEEAAAPGR	Hex(2)HexNAc(2)	TPSLVPHEEAAAPGR+Hex(2)HexNAc(2)	T1(Hex(2)HexNAc(2));	Q76LX8	A disintegrin and metalloproteinase with thrombospondin motifs 13 (ADAM-TS 13) (ADAM-TS13) (ADAMTS-13) (EC 3.4.24.87) (von Willebrand factor-cleaving protease) (vWF-CP) (vWF-cleaving protease)	ADAMTS13 C9orf8 UNQ6102/PRO20085	754.688	3	2262.05	2262.05	-0.46	-0.00034	0.0174	0	1.72	0	0.001113	7	9514	Normal	0.563
TTATPAGASLEWSQAR	Hex(2)HexNAc(2)	TTATPAGASLEWSQAR+Hex(2)HexNAc(2)	T1(Hex(2)HexNAc(2));	Q76LX8	A disintegrin and metalloproteinase with thrombospondin motifs 13 (ADAM-TS 13) (ADAM-TS13) (ADAMTS-13) (EC 3.4.24.87) (von Willebrand factor-cleaving protease) (vWF-CP) (vWF-cleaving protease)	ADAMTS13 C9orf8 UNQ6102/PRO20085	1189.04	2	2377.08	2377.08	1.33	0.00158	0.161	0	2.67	0	1.569e-05	19	13469	Tumor	0.94
TTATPAGASLEWSQAR	Hex(2)HexNAc(2)	TTATPAGASLEWSQAR+Hex(2)HexNAc(2)	T1(Hex(2)HexNAc(2));	Q76LX8	A disintegrin and metalloproteinase with thrombospondin motifs 13 (ADAM-TS 13) (ADAM-TS13) (ADAMTS-13) (EC 3.4.24.87) (von Willebrand factor-cleaving protease) (vWF-CP) (vWF-cleaving protease)	ADAMTS13 C9orf8 UNQ6102/PRO20085	793.032	3	2377.08	2377.08	1.04	0.00082	0.2206	0	3.49	0	0.0001508	19	13530	Tumor	0.716
TTATPAGASLEWSQAR	Hex(2)HexNAc(2)	TTATPAGASLEWSQAR+Hex(2)HexNAc(2)	T1(Hex(2)HexNAc(2));	Q76LX8	A disintegrin and metalloproteinase with thrombospondin motifs 13 (ADAM-TS 13) (ADAM-TS13) (ADAMTS-13) (EC 3.4.24.87) (von Willebrand factor-cleaving protease) (vWF-CP) (vWF-cleaving protease)	ADAMTS13 C9orf8 UNQ6102/PRO20085	793.032	3	2377.08	2377.08	1.24	0.00098	0.2125	0	3.67	0	0.0003286	19	13932	Normal	0.69
TTATPAGASLEWSQAR	Hex(2)HexNAc(2)	TTATPAGASLEWSQAR+Hex(2)HexNAc(2)	T1(Hex(2)HexNAc(2));	Q76LX8	A disintegrin and metalloproteinase with thrombospondin motifs 13 (ADAM-TS 13) (ADAM-TS13) (ADAMTS-13) (EC 3.4.24.87) (von Willebrand factor-cleaving protease) (vWF-CP) (vWF-cleaving protease)	ADAMTS13 C9orf8 UNQ6102/PRO20085	1189.04	2	2377.08	2377.08	0.27	0.00032	0.1547	0	2.78	0	0.0001269	19	13872	Normal	0.789
TVAMEVRP	Hex(1)HexNAc(1)	TVAMEVRP+Hex(1)HexNAc(1)	T1(Hex(1)HexNAc(1));M4(Oxidation)	O95450	A disintegrin and metalloproteinase with thrombospondin motifs 2 (ADAM-TS 2) (ADAM-TS2) (ADAMTS-2) (EC 3.4.24.14) (Procollagen I N-proteinase) (PC I-NP) (Procollagen I/II amino propeptide-processing enzyme) (Procollagen N-endopeptidase) (pNPI)	ADAMTS2 PCINP PCPNI	642.305	2	1283.6	1283.6	0	0	0.2177	0	1.24	0.0001782	0.01247	10	6251	Tumor	0.279
TVAMEVRP	Hex(1)HexNAc(1)	TVAMEVRP+Hex(1)HexNAc(1)	T1(Hex(1)HexNAc(1));M4(Oxidation)	O95450	A disintegrin and metalloproteinase with thrombospondin motifs 2 (ADAM-TS 2) (ADAM-TS2) (ADAMTS-2) (EC 3.4.24.14) (Procollagen I N-proteinase) (PC I-NP) (Procollagen I/II amino propeptide-processing enzyme) (Procollagen N-endopeptidase) (pNPI)	ADAMTS2 PCINP PCPNI	642.305	2	1283.6	1283.6	-0.09	-6e-05	0.2231	0	1.3	0.000247	0.01833	10	6329	Tumor	0.24
TVAMEVRP	Hex(1)HexNAc(1)	TVAMEVRP+Hex(1)HexNAc(1)	T1(Hex(1)HexNAc(1));M4(Oxidation)	O95450	A disintegrin and metalloproteinase with thrombospondin motifs 2 (ADAM-TS 2) (ADAM-TS2) (ADAMTS-2) (EC 3.4.24.14) (Procollagen I N-proteinase) (PC I-NP) (Procollagen I/II amino propeptide-processing enzyme) (Procollagen N-endopeptidase) (pNPI)	ADAMTS2 PCINP PCPNI	642.305	2	1283.6	1283.6	-0.28	-0.00018	0.2034	0	1.18	0.0004336	0.02595	10	6094	Tumor	0.206
TVAMEVRP	Hex(1)HexNAc(1)	TVAMEVRP+Hex(1)HexNAc(1)	T1(Hex(1)HexNAc(1));M4(Oxidation)	O95450	A disintegrin and metalloproteinase with thrombospondin motifs 2 (ADAM-TS 2) (ADAM-TS2) (ADAMTS-2) (EC 3.4.24.14) (Procollagen I N-proteinase) (PC I-NP) (Procollagen I/II amino propeptide-processing enzyme) (Procollagen N-endopeptidase) (pNPI)	ADAMTS2 PCINP PCPNI	642.305	2	1283.6	1283.6	-0.09	-6e-05	0.2878	0	1.39	0.0002132	0.01404	10	6173	Tumor	0.267
TVAMEVRP	Hex(1)HexNAc(1)	TVAMEVRP+Hex(1)HexNAc(1)	T1(Hex(1)HexNAc(1));M4(Oxidation)	O95450	A disintegrin and metalloproteinase with thrombospondin motifs 2 (ADAM-TS 2) (ADAM-TS2) (ADAMTS-2) (EC 3.4.24.14) (Procollagen I N-proteinase) (PC I-NP) (Procollagen I/II amino propeptide-processing enzyme) (Procollagen N-endopeptidase) (pNPI)	ADAMTS2 PCINP PCPNI	642.306	2	1283.6	1283.6	0.16	0.0001	0.1475	0	1.22	0.0009162	0.06036	10	6099	Normal	0.142
TPQDWLHR	Hex(1)HexNAc(1)	TPQDWLHR+Hex(1)HexNAc(1)	T1(Hex(1)HexNAc(1));	O75173	A disintegrin and metalloproteinase with thrombospondin motifs 4 (ADAM-TS 4) (ADAM-TS4) (ADAMTS-4) (EC 3.4.24.82) (ADMP-1) (Aggrecanase-1)	ADAMTS4 KIAA0688 UNQ769/PRO1563	709.334	2	1417.66	1417.66	1.36	0.00096	0.2397	0	1.46	0.0004336	0.02466	18	10224	Tumor	0.211
TPQDWLHR	HexNAc(1)	TPQDWLHR+HexNAc(1)	T1(HexNAc(1));	O75173	A disintegrin and metalloproteinase with thrombospondin motifs 4 (ADAM-TS 4) (ADAM-TS4) (ADAMTS-4) (EC 3.4.24.82) (ADMP-1) (Aggrecanase-1)	ADAMTS4 KIAA0688 UNQ769/PRO1563	419.207	3	1255.61	1255.61	-0.4	-0.00017	0.0943	0	2.97	0.0001782	0.0125	18	10228	Tumor	0.279
TPEAHEHAPAHSNPSGR	Hex(1)HexNAc(1)	TPEAHEHAPAHSNPSGR+Hex(1)HexNAc(1)	T1(Hex(1)HexNAc(1));	Q9UNA0	A disintegrin and metalloproteinase with thrombospondin motifs 5 (ADAM-TS 5) (ADAM-TS5) (ADAMTS-5) (EC 3.4.24.-) (A disintegrin and metalloproteinase with thrombospondin motifs 11) (ADAM-TS 11) (ADAMTS-11) (ADMP-2) (Aggrecanase-2)	ADAMTS5 ADAMTS11 ADMP2	540.745	4	2159.96	2159.96	-0.44	-0.00024	0.2757	0	2.14	4.986e-05	0.003412	2	3306	Tumor	0.408
SLAEAGPPADPLVVR	Hex(1)HexNAc(1)	SLAEAGPPADPLVVR+Hex(1)HexNAc(1)	S1(Hex(1)HexNAc(1));	Q9UKP4	A disintegrin and metalloproteinase with thrombospondin motifs 7 (ADAM-TS 7) (ADAM-TS7) (ADAMTS-7) (EC 3.4.24.-) (COMPase)	ADAMTS7	928.978	2	1856.95	1856.95	0.46	0.00042	0.4637	0	2.89	4.986e-05	0.005146	14	17370	Tumor	0.367
SLAEAGPPADPLVVR	Hex(1)HexNAc(1)	SLAEAGPPADPLVVR+Hex(1)HexNAc(1)	S1(Hex(1)HexNAc(1));	Q9UKP4	A disintegrin and metalloproteinase with thrombospondin motifs 7 (ADAM-TS 7) (ADAM-TS7) (ADAMTS-7) (EC 3.4.24.-) (COMPase)	ADAMTS7	928.977	2	1856.95	1856.95	-0.65	-0.0006	0.4407	0	2.7	4.986e-05	0.003338	15	16605	Tumor	0.41
SPEVPLSSR	Hex(1)HexNAc(1)	SPEVPLSSR+Hex(1)HexNAc(1)	S1(Hex(1)HexNAc(1));	Q9UKP4	A disintegrin and metalloproteinase with thrombospondin motifs 7 (ADAM-TS 7) (ADAM-TS7) (ADAMTS-7) (EC 3.4.24.-) (COMPase)	ADAMTS7	668.828	2	1336.65	1336.65	1.23	0.00082	0.0382	0	1.31	9.178e-05	0.008342	10	9381	Tumor	0.319
SPEVPLSSR	Hex(1)HexNAc(1)	SPEVPLSSR+Hex(1)HexNAc(1)	S1(Hex(1)HexNAc(1));	Q9UKP4	A disintegrin and metalloproteinase with thrombospondin motifs 7 (ADAM-TS 7) (ADAM-TS7) (ADAMTS-7) (EC 3.4.24.-) (COMPase)	ADAMTS7	668.828	2	1336.65	1336.65	0.92	0.00062	0.0902	0	1.33	0.0002132	0.01388	12	9614	Tumor	0.268
SPEVPLSSR	Hex(1)HexNAc(1)	SPEVPLSSR+Hex(1)HexNAc(1)	S1(Hex(1)HexNAc(1));	Q9UKP4	A disintegrin and metalloproteinase with thrombospondin motifs 7 (ADAM-TS 7) (ADAM-TS7) (ADAMTS-7) (EC 3.4.24.-) (COMPase)	ADAMTS7	668.828	2	1336.65	1336.65	1.05	0.0007	0.1148	0	1.22	4.986e-05	0.006449	10	9608	Tumor	0.345
SPEVPLSSR	Hex(1)HexNAc(1)	SPEVPLSSR+Hex(1)HexNAc(1)	S1(Hex(1)HexNAc(1));	Q9UKP4	A disintegrin and metalloproteinase with thrombospondin motifs 7 (ADAM-TS 7) (ADAM-TS7) (ADAMTS-7) (EC 3.4.24.-) (COMPase)	ADAMTS7	668.829	2	1336.65	1336.65	1.69	0.00113	0.1944	0	1.44	0.0001782	0.01219	10	9217	Tumor	0.281
SPEVPLSSR	Hex(1)HexNAc(1)	SPEVPLSSR+Hex(1)HexNAc(1)	S1(Hex(1)HexNAc(1));	Q9UKP4	A disintegrin and metalloproteinase with thrombospondin motifs 7 (ADAM-TS 7) (ADAM-TS7) (ADAMTS-7) (EC 3.4.24.-) (COMPase)	ADAMTS7	668.829	2	1336.65	1336.65	1.69	0.00113	0.073	0	1.37	9.178e-05	0.008936	10	9303	Tumor	0.312
SPEVPLSSR	Hex(1)HexNAc(1)	SPEVPLSSR+Hex(1)HexNAc(1)	S1(Hex(1)HexNAc(1));	Q9UKP4	A disintegrin and metalloproteinase with thrombospondin motifs 7 (ADAM-TS 7) (ADAM-TS7) (ADAMTS-7) (EC 3.4.24.-) (COMPase)	ADAMTS7	668.828	2	1336.65	1336.65	0.77	0.00052	0.1481	0	1.35	9.178e-05	0.01002	10	9526	Tumor	0.301
SPEVPLSSR	Hex(1)HexNAc(1)	SPEVPLSSR+Hex(1)HexNAc(1)	S1(Hex(1)HexNAc(1));	Q9UKP4	A disintegrin and metalloproteinase with thrombospondin motifs 7 (ADAM-TS 7) (ADAM-TS7) (ADAMTS-7) (EC 3.4.24.-) (COMPase)	ADAMTS7	668.828	2	1336.65	1336.65	0.22	0.00014	0.0157	0	1.27	9.178e-05	0.008992	11	9497	Tumor	0.311
SPEVPLSSR	Hex(1)HexNAc(1)	SPEVPLSSR+Hex(1)HexNAc(1)	S1(Hex(1)HexNAc(1));	Q9UKP4	A disintegrin and metalloproteinase with thrombospondin motifs 7 (ADAM-TS 7) (ADAM-TS7) (ADAMTS-7) (EC 3.4.24.-) (COMPase)	ADAMTS7	668.829	2	1336.65	1336.65	1.6	0.00107	0.1594	0	1.38	4.986e-05	0.005707	10	9461	Tumor	0.357
SPEVPLSSR	Hex(1)HexNAc(1)	SPEVPLSSR+Hex(1)HexNAc(1)	S1(Hex(1)HexNAc(1));	Q9UKP4	A disintegrin and metalloproteinase with thrombospondin motifs 7 (ADAM-TS 7) (ADAM-TS7) (ADAMTS-7) (EC 3.4.24.-) (COMPase)	ADAMTS7	668.828	2	1336.65	1336.65	0.43	0.00029	0.0682	0	1.32	0.000135	0.01147	13	8868	Tumor	0.287
SPEVPLSSR	Hex(1)HexNAc(1)	SPEVPLSSR+Hex(1)HexNAc(1)	S1(Hex(1)HexNAc(1));	Q9UKP4	A disintegrin and metalloproteinase with thrombospondin motifs 7 (ADAM-TS 7) (ADAM-TS7) (ADAMTS-7) (EC 3.4.24.-) (COMPase)	ADAMTS7	668.828	2	1336.65	1336.65	0.76	0.00051	0.0079	0	1.27	0.000247	0.01732	11	9405	Tumor	0.246
SPEVPLSSR	Hex(1)HexNAc(1)	SPEVPLSSR+Hex(1)HexNAc(1)	S1(Hex(1)HexNAc(1));	Q9UKP4	A disintegrin and metalloproteinase with thrombospondin motifs 7 (ADAM-TS 7) (ADAM-TS7) (ADAMTS-7) (EC 3.4.24.-) (COMPase)	ADAMTS7	668.827	2	1336.65	1336.65	-1.35	-0.0009	0.1606	0	1.37	0.0002775	0.02505	10	9215	Normal	0.236
SPEVPLSSR	Hex(1)HexNAc(1)	SPEVPLSSR+Hex(1)HexNAc(1)	S1(Hex(1)HexNAc(1));	Q9UKP4	A disintegrin and metalloproteinase with thrombospondin motifs 7 (ADAM-TS 7) (ADAM-TS7) (ADAMTS-7) (EC 3.4.24.-) (COMPase)	ADAMTS7	668.829	2	1336.65	1336.65	1.57	0.00105	0.1143	0	1.4	0.0002775	0.01712	10	9308	Normal	0.277
SPWPSQAGR	Hex(1)HexNAc(1)	SPWPSQAGR+Hex(1)HexNAc(1)	S1(Hex(1)HexNAc(1));	Q9UKP4	A disintegrin and metalloproteinase with thrombospondin motifs 7 (ADAM-TS 7) (ADAM-TS7) (ADAMTS-7) (EC 3.4.24.-) (COMPase)	ADAMTS7	675.814	2	1350.62	1350.62	1.94	0.00131	0.1311	0	1.22	0.000247	0.01648	19	7823	Tumor	0.251
SPWPSQAGR	Hex(1)HexNAc(1)	SPWPSQAGR+Hex(1)HexNAc(1)	S1(Hex(1)HexNAc(1));	Q9UKP4	A disintegrin and metalloproteinase with thrombospondin motifs 7 (ADAM-TS 7) (ADAM-TS7) (ADAMTS-7) (EC 3.4.24.-) (COMPase)	ADAMTS7	675.813	2	1350.62	1350.62	1.25	0.00084	0.027	0	1.48	0.002664	0.06859	18	7976	Tumor	0.106
SLLPPPIAPLPEMK	Hex(1)HexNAc(1)	SLLPPPIAPLPEMK+Hex(1)HexNAc(1)	S1(Hex(1)HexNAc(1));K14(Guanidinyl)	Q9UKP4	A disintegrin and metalloproteinase with thrombospondin motifs 7 (ADAM-TS 7) (ADAM-TS7) (ADAMTS-7) (EC 3.4.24.-) (COMPase)	ADAMTS7	637.344	3	1910.02	1910.02	-0.49	-0.00031	0.4545	0	2.97	0	0.001463	22	23580	Tumor	0.491
SLLPPPIAPLPEMK	Hex(1)HexNAc(1)	SLLPPPIAPLPEMK+Hex(1)HexNAc(1)	S1(Hex(1)HexNAc(1));K14(Guanidinyl)	Q9UKP4	A disintegrin and metalloproteinase with thrombospondin motifs 7 (ADAM-TS 7) (ADAM-TS7) (ADAMTS-7) (EC 3.4.24.-) (COMPase)	ADAMTS7	637.344	3	1910.02	1910.02	-0.11	-7e-05	0.4364	0	2.75	0	0.0007417	22	23644	Tumor	0.559
SLLPPPIAPLPEMK	Hex(1)HexNAc(1)	SLLPPPIAPLPEMK+Hex(1)HexNAc(1)	S1(Hex(1)HexNAc(1));M13(Oxidation);K14(Guanidinyl)	Q9UKP4	A disintegrin and metalloproteinase with thrombospondin motifs 7 (ADAM-TS 7) (ADAM-TS7) (ADAMTS-7) (EC 3.4.24.-) (COMPase)	ADAMTS7	963.51	2	1926.01	1926.01	-0.89	-0.00086	0.2813	0	1.92	0.001704	0.04974	15	21123	Tumor	0.139
SLLPPPIAPLPEMK	Hex(1)HexNAc(1)	SLLPPPIAPLPEMK+Hex(1)HexNAc(1)	S1(Hex(1)HexNAc(1));M13(Oxidation);K14(Guanidinyl)	Q9UKP4	A disintegrin and metalloproteinase with thrombospondin motifs 7 (ADAM-TS 7) (ADAM-TS7) (ADAMTS-7) (EC 3.4.24.-) (COMPase)	ADAMTS7	642.677	3	1926.02	1926.01	0.55	0.00035	0.2945	0	3.26	4.986e-05	0.003376	21	20595	Tumor	0.409
SHRVPETQPLAPSLAEAGPPADPLVVR	Hex(1)HexNAc(1)	SHRVPETQPLAPSLAEAGPPADPLVVR+Hex(1)HexNAc(1)	S1(Hex(1)HexNAc(1));	Q9UKP4	A disintegrin and metalloproteinase with thrombospondin motifs 7 (ADAM-TS 7) (ADAM-TS7) (ADAMTS-7) (EC 3.4.24.-) (COMPase)	ADAMTS7	793.166	4	3169.64	3169.64	1.53	0.00121	0.0645	0	4.34	4.986e-05	0.003394	5	19796	Tumor	0.408
TVGVASLLPPPIAPLPEMK	Hex(1)HexNAc(1)	TVGVASLLPPPIAPLPEMK+Hex(1)HexNAc(1)	T1(Hex(1)HexNAc(1));K19(Guanidinyl)	Q9UKP4	A disintegrin and metalloproteinase with thrombospondin motifs 7 (ADAM-TS 7) (ADAM-TS7) (ADAMTS-7) (EC 3.4.24.-) (COMPase)	ADAMTS7	779.759	3	2337.26	2337.26	0.6	0.00047	0.0866	0	2.31	9.178e-05	0.007743	8	26892	Tumor	0.326
TVGVASLLPPPIAPLPEMK	Hex(1)HexNAc(1)	TVGVASLLPPPIAPLPEMK+Hex(1)HexNAc(1)	T1(Hex(1)HexNAc(1));K19(Guanidinyl)	Q9UKP4	A disintegrin and metalloproteinase with thrombospondin motifs 7 (ADAM-TS 7) (ADAM-TS7) (ADAMTS-7) (EC 3.4.24.-) (COMPase)	ADAMTS7	779.76	3	2337.26	2337.26	0.92	0.00072	0.0074	0	2.69	4.986e-05	0.004764	8	26769	Tumor	0.375
TVGVASLLPPPIAPLPEMK	Hex(1)HexNAc(1)	TVGVASLLPPPIAPLPEMK+Hex(1)HexNAc(1)	T1(Hex(1)HexNAc(1));M18(Oxidation);K19(Guanidinyl)	Q9UKP4	A disintegrin and metalloproteinase with thrombospondin motifs 7 (ADAM-TS 7) (ADAM-TS7) (ADAMTS-7) (EC 3.4.24.-) (COMPase)	ADAMTS7	785.091	3	2353.26	2353.26	0.53	0.00041	0.0517	0	3.87	0	0.001191	9	26206	Tumor	0.512
TVGVASLLPPPIAPLPEMK	Hex(1)HexNAc(1)	TVGVASLLPPPIAPLPEMK+Hex(1)HexNAc(1)	T1(Hex(1)HexNAc(1));M18(Oxidation);K19(Guanidinyl)	Q9UKP4	A disintegrin and metalloproteinase with thrombospondin motifs 7 (ADAM-TS 7) (ADAM-TS7) (ADAMTS-7) (EC 3.4.24.-) (COMPase)	ADAMTS7	785.09	3	2353.26	2353.26	-0.31	-0.00025	0.0837	0	2.03	0.009464	0.1752	6	25038	Tumor	0.003
TVGVASLLPPPIAPLPEMK	Hex(1)HexNAc(1)	TVGVASLLPPPIAPLPEMK+Hex(1)HexNAc(1)	T1(Hex(1)HexNAc(1));M18(Oxidation);K19(Guanidinyl)	Q9UKP4	A disintegrin and metalloproteinase with thrombospondin motifs 7 (ADAM-TS 7) (ADAM-TS7) (ADAMTS-7) (EC 3.4.24.-) (COMPase)	ADAMTS7	1177.13	2	2353.26	2353.26	-0.84	-0.00099	0.0699	0	1.43	0.001106	0.03988	9	26122	Tumor	0.162
TVGVASLLPPPIAPLPEMK	Hex(1)HexNAc(1)	TVGVASLLPPPIAPLPEMK+Hex(1)HexNAc(1)	T1(Hex(1)HexNAc(1));M18(Oxidation);K19(Guanidinyl)	Q9UKP4	A disintegrin and metalloproteinase with thrombospondin motifs 7 (ADAM-TS 7) (ADAM-TS7) (ADAMTS-7) (EC 3.4.24.-) (COMPase)	ADAMTS7	785.091	3	2353.26	2353.26	0.31	0.00024	0.0842	0	1.9	0.001736	0.05224	6	25118	Tumor	0.134
TVGVASLLPPPIAPLPEMK	Hex(1)HexNAc(1)	TVGVASLLPPPIAPLPEMK+Hex(1)HexNAc(1)	T1(Hex(1)HexNAc(1));M18(Oxidation);K19(Guanidinyl)	Q9UKP4	A disintegrin and metalloproteinase with thrombospondin motifs 7 (ADAM-TS 7) (ADAM-TS7) (ADAMTS-7) (EC 3.4.24.-) (COMPase)	ADAMTS7	785.092	3	2353.26	2353.26	2.47	0.00194	0.1522	0	3.81	0	0.001202	9	26069	Tumor	0.511
TVGVASLLPPPIAPLPEMK	Hex(1)HexNAc(1)	TVGVASLLPPPIAPLPEMK+Hex(1)HexNAc(1)	T1(Hex(1)HexNAc(1));M18(Oxidation);K19(Guanidinyl)	Q9UKP4	A disintegrin and metalloproteinase with thrombospondin motifs 7 (ADAM-TS 7) (ADAM-TS7) (ADAMTS-7) (EC 3.4.24.-) (COMPase)	ADAMTS7	785.091	3	2353.26	2353.26	0.65	0.00051	0.1437	0	3.34	0	0.0008693	4	26402	Tumor	0.543
TVGVASLLPPPIAPLPEMK	Hex(1)HexNAc(1)	TVGVASLLPPPIAPLPEMK+Hex(1)HexNAc(1)	T1(Hex(1)HexNAc(1));M18(Oxidation);K19(Guanidinyl)	Q9UKP4	A disintegrin and metalloproteinase with thrombospondin motifs 7 (ADAM-TS 7) (ADAM-TS7) (ADAMTS-7) (EC 3.4.24.-) (COMPase)	ADAMTS7	1177.13	2	2353.26	2353.26	-0.77	-0.0009	0.3095	0	1.68	9.178e-05	0.009197	4	26156	Tumor	0.309
TVGVASLLPPPIAPLPEMK	Hex(1)HexNAc(1)	TVGVASLLPPPIAPLPEMK+Hex(1)HexNAc(1)	T1(Hex(1)HexNAc(1));M18(Oxidation);K19(Guanidinyl)	Q9UKP4	A disintegrin and metalloproteinase with thrombospondin motifs 7 (ADAM-TS 7) (ADAM-TS7) (ADAMTS-7) (EC 3.4.24.-) (COMPase)	ADAMTS7	1177.13	2	2353.26	2353.26	-0.34	-0.0004	0.114	0	1.14	0.003266	0.07944	5	25349	Tumor	0.091
TVGVASLLPPPIAPLPEMK	Hex(1)HexNAc(1)	TVGVASLLPPPIAPLPEMK+Hex(1)HexNAc(1)	T1(Hex(1)HexNAc(1));M18(Oxidation);K19(Guanidinyl)	Q9UKP4	A disintegrin and metalloproteinase with thrombospondin motifs 7 (ADAM-TS 7) (ADAM-TS7) (ADAMTS-7) (EC 3.4.24.-) (COMPase)	ADAMTS7	785.091	3	2353.26	2353.26	0.88	0.00069	0.1368	0	3.51	0.0002132	0.01397	5	25279	Tumor	0.268
TVGVASLLPPPIAPLPEMK	Hex(1)HexNAc(1)	TVGVASLLPPPIAPLPEMK+Hex(1)HexNAc(1)	T1(Hex(1)HexNAc(1));M18(Oxidation);K19(Guanidinyl)	Q9UKP4	A disintegrin and metalloproteinase with thrombospondin motifs 7 (ADAM-TS 7) (ADAM-TS7) (ADAMTS-7) (EC 3.4.24.-) (COMPase)	ADAMTS7	785.091	3	2353.26	2353.26	0.19	0.00015	0.0185	0	4.32	0	0.0009432	3	26666	Tumor	0.535
TVGVASLLPPPIAPLPEMK	Hex(1)HexNAc(1)	TVGVASLLPPPIAPLPEMK+Hex(1)HexNAc(1)	T1(Hex(1)HexNAc(1));M18(Oxidation);K19(Guanidinyl)	Q9UKP4	A disintegrin and metalloproteinase with thrombospondin motifs 7 (ADAM-TS 7) (ADAM-TS7) (ADAMTS-7) (EC 3.4.24.-) (COMPase)	ADAMTS7	785.092	3	2353.26	2353.26	1.56	0.00123	0.0641	0	3.43	0.0002132	0.01589	8	25346	Tumor	0.255
TVGVASLLPPPIAPLPEMK	Hex(1)HexNAc(1)	TVGVASLLPPPIAPLPEMK+Hex(1)HexNAc(1)	T1(Hex(1)HexNAc(1));M18(Oxidation);K19(Guanidinyl)	Q9UKP4	A disintegrin and metalloproteinase with thrombospondin motifs 7 (ADAM-TS 7) (ADAM-TS7) (ADAMTS-7) (EC 3.4.24.-) (COMPase)	ADAMTS7	785.091	3	2353.26	2353.26	0.74	0.00058	0.1076	0	3.44	4.986e-05	0.001931	3	26868	Tumor	0.464
TVGVASLLPPPIAPLPEMK	Hex(1)HexNAc(1)	TVGVASLLPPPIAPLPEMK+Hex(1)HexNAc(1)	T1(Hex(1)HexNAc(1));M18(Oxidation);K19(Guanidinyl)	Q9UKP4	A disintegrin and metalloproteinase with thrombospondin motifs 7 (ADAM-TS 7) (ADAM-TS7) (ADAMTS-7) (EC 3.4.24.-) (COMPase)	ADAMTS7	785.092	3	2353.26	2353.26	1.8	0.00141	0.0515	0	3.69	4.986e-05	0.001698	8	25144	Tumor	0.477
TVGVASLLPPPIAPLPEMK	Hex(1)HexNAc(1)	TVGVASLLPPPIAPLPEMK+Hex(1)HexNAc(1)	T1(Hex(1)HexNAc(1));M18(Oxidation);K19(Guanidinyl)	Q9UKP4	A disintegrin and metalloproteinase with thrombospondin motifs 7 (ADAM-TS 7) (ADAM-TS7) (ADAMTS-7) (EC 3.4.24.-) (COMPase)	ADAMTS7	785.091	3	2353.26	2353.26	1.19	0.00093	0.0962	0	3.12	4.986e-05	0.00266	5	25406	Tumor	0.432
TVGVASLLPPPIAPLPEMK	Hex(1)HexNAc(1)	TVGVASLLPPPIAPLPEMK+Hex(1)HexNAc(1)	T1(Hex(1)HexNAc(1));M18(Oxidation);K19(Guanidinyl)	Q9UKP4	A disintegrin and metalloproteinase with thrombospondin motifs 7 (ADAM-TS 7) (ADAM-TS7) (ADAMTS-7) (EC 3.4.24.-) (COMPase)	ADAMTS7	785.091	3	2353.26	2353.26	0.59	0.00046	0.0918	0	3.05	0.0003203	0.02138	7	25675	Tumor	0.225
TVGVASLLPPPIAPLPEMK	Hex(1)HexNAc(1)	TVGVASLLPPPIAPLPEMK+Hex(1)HexNAc(1)	T1(Hex(1)HexNAc(1));M18(Oxidation);K19(Guanidinyl)	Q9UKP4	A disintegrin and metalloproteinase with thrombospondin motifs 7 (ADAM-TS 7) (ADAM-TS7) (ADAMTS-7) (EC 3.4.24.-) (COMPase)	ADAMTS7	785.092	3	2353.26	2353.26	1.83	0.00144	0.0292	0	3.43	0	0.001273	7	25740	Tumor	0.505
TVGVASLLPPPIAPLPEMK	Hex(1)HexNAc(1)	TVGVASLLPPPIAPLPEMK+Hex(1)HexNAc(1)	T1(Hex(1)HexNAc(1));M18(Oxidation);K19(Guanidinyl)	Q9UKP4	A disintegrin and metalloproteinase with thrombospondin motifs 7 (ADAM-TS 7) (ADAM-TS7) (ADAMTS-7) (EC 3.4.24.-) (COMPase)	ADAMTS7	785.091	3	2353.26	2353.26	0.81	0.00063	0.0089	0	3.38	4.986e-05	0.002644	4	26145	Tumor	0.433
TVGVASLLPPPIAPLPEMK	Hex(1)HexNAc(1)	TVGVASLLPPPIAPLPEMK+Hex(1)HexNAc(1)	T1(Hex(1)HexNAc(1));M18(Oxidation);K19(Guanidinyl)	Q9UKP4	A disintegrin and metalloproteinase with thrombospondin motifs 7 (ADAM-TS 7) (ADAM-TS7) (ADAMTS-7) (EC 3.4.24.-) (COMPase)	ADAMTS7	785.092	3	2353.26	2353.26	1.63	0.00128	0.0537	0	2.42	0.004145	0.09572	10	26342	Tumor	0.071
TVGVASLLPPPIAPLPEMK	Hex(1)HexNAc(1)	TVGVASLLPPPIAPLPEMK+Hex(1)HexNAc(1)	T1(Hex(1)HexNAc(1));M18(Oxidation);K19(Guanidinyl)	Q9UKP4	A disintegrin and metalloproteinase with thrombospondin motifs 7 (ADAM-TS 7) (ADAM-TS7) (ADAMTS-7) (EC 3.4.24.-) (COMPase)	ADAMTS7	785.092	3	2353.26	2353.26	1.36	0.00106	0.0916	0	2.73	0.007556	0.1796	3	26494	Normal	0.016
TVGVASLLPPPIAPLPEMK	Hex(1)HexNAc(1)	TVGVASLLPPPIAPLPEMK+Hex(1)HexNAc(1)	T1(Hex(1)HexNAc(1));M18(Oxidation);K19(Guanidinyl)	Q9UKP4	A disintegrin and metalloproteinase with thrombospondin motifs 7 (ADAM-TS 7) (ADAM-TS7) (ADAMTS-7) (EC 3.4.24.-) (COMPase)	ADAMTS7	785.091	3	2353.26	2353.26	0.96	0.00076	0.1039	0	3.56	0.0002637	0.01333	7	23754	Normal	0.303
TVGVASLLPPPIAPLPEMK	Hex(1)HexNAc(1)	TVGVASLLPPPIAPLPEMK+Hex(1)HexNAc(1)	T1(Hex(1)HexNAc(1));M18(Oxidation);K19(Guanidinyl)	Q9UKP4	A disintegrin and metalloproteinase with thrombospondin motifs 7 (ADAM-TS 7) (ADAM-TS7) (ADAMTS-7) (EC 3.4.24.-) (COMPase)	ADAMTS7	785.091	3	2353.26	2353.26	0.28	0.00022	0.1087	0	2.3	0.001193	0.06661	8	25126	Normal	0.131
TVGVASLLPPPIAPLPEMK	Hex(1)HexNAc(1)	TVGVASLLPPPIAPLPEMK+Hex(1)HexNAc(1)	T1(Hex(1)HexNAc(1));M18(Oxidation);K19(Guanidinyl)	Q9UKP4	A disintegrin and metalloproteinase with thrombospondin motifs 7 (ADAM-TS 7) (ADAM-TS7) (ADAMTS-7) (EC 3.4.24.-) (COMPase)	ADAMTS7	785.091	3	2353.26	2353.26	0.5	0.00039	0.0777	0	2.96	0.0003629	0.03501	7	23688	Normal	0.201
TPAWDSPANSHR	Hex(1)HexNAc(1)	TPAWDSPANSHR+Hex(1)HexNAc(1)	T1(Hex(1)HexNAc(1));	Q9UKP4	A disintegrin and metalloproteinase with thrombospondin motifs 7 (ADAM-TS 7) (ADAM-TS7) (ADAMTS-7) (EC 3.4.24.-) (COMPase)	ADAMTS7	568.588	3	1703.75	1703.75	0.09	5e-05	0.3562	0	3.93	0	0.0001196	14	8089	Tumor	0.739
TPPPHSHPAAPS	Hex(1)HexNAc(1)	TPPPHSHPAAPS+Hex(1)HexNAc(1)	T1(Hex(1)HexNAc(1));	Q9UKP4	A disintegrin and metalloproteinase with thrombospondin motifs 7 (ADAM-TS 7) (ADAM-TS7) (ADAMTS-7) (EC 3.4.24.-) (COMPase)	ADAMTS7	780.864	2	1560.72	1560.72	1.41	0.0011	0.1071	0	1.68	0.0002132	0.01383	6	3909	Tumor	0.269
TQPLAPSLAEAGPPADPLVVR	Hex(1)HexNAc(1)	TQPLAPSLAEAGPPADPLVVR+Hex(1)HexNAc(1)	T1(Hex(1)HexNAc(1));	Q9UKP4	A disintegrin and metalloproteinase with thrombospondin motifs 7 (ADAM-TS 7) (ADAM-TS7) (ADAMTS-7) (EC 3.4.24.-) (COMPase)	ADAMTS7	822.099	3	2464.28	2464.28	0.3	0.00025	0.2218	0	5.14	0	3.896e-06	2	21938	Tumor	1.077
TQPLAPSLAEAGPPADPLVVR	Hex(1)HexNAc(1)	TQPLAPSLAEAGPPADPLVVR+Hex(1)HexNAc(1)	T1(Hex(1)HexNAc(1));	Q9UKP4	A disintegrin and metalloproteinase with thrombospondin motifs 7 (ADAM-TS 7) (ADAM-TS7) (ADAMTS-7) (EC 3.4.24.-) (COMPase)	ADAMTS7	822.101	3	2464.29	2464.28	2.45	0.00201	0.2225	0	4.72	0	3.285e-05	5	21697	Tumor	0.867
TQPLAPSLAEAGPPADPLVVR	Hex(1)HexNAc(1)	TQPLAPSLAEAGPPADPLVVR+Hex(1)HexNAc(1)	T1(Hex(1)HexNAc(1));	Q9UKP4	A disintegrin and metalloproteinase with thrombospondin motifs 7 (ADAM-TS 7) (ADAM-TS7) (ADAMTS-7) (EC 3.4.24.-) (COMPase)	ADAMTS7	822.098	3	2464.28	2464.28	-1.04	-0.00085	0.1629	0	3.56	0	0.000618	2	22137	Tumor	0.577
TQPLAPSLAEAGPPADPLVVR	Hex(1)HexNAc(1)	TQPLAPSLAEAGPPADPLVVR+Hex(1)HexNAc(1)	T1(Hex(1)HexNAc(1));	Q9UKP4	A disintegrin and metalloproteinase with thrombospondin motifs 7 (ADAM-TS 7) (ADAM-TS7) (ADAMTS-7) (EC 3.4.24.-) (COMPase)	ADAMTS7	1232.65	2	2464.28	2464.28	0.57	0.0007	0.119	0	3.36	0	0.0001415	3	23029	Tumor	0.722
TQPLAPSLAEAGPPADPLVVR	Hex(1)HexNAc(1)	TQPLAPSLAEAGPPADPLVVR+Hex(1)HexNAc(1)	T1(Hex(1)HexNAc(1));	Q9UKP4	A disintegrin and metalloproteinase with thrombospondin motifs 7 (ADAM-TS 7) (ADAM-TS7) (ADAMTS-7) (EC 3.4.24.-) (COMPase)	ADAMTS7	822.099	3	2464.28	2464.28	-0.13	-0.00011	0.1801	0	4.33	0	6.522e-05	3	23066	Tumor	0.799
TQPLAPSLAEAGPPADPLVVR	Hex(1)HexNAc(1)	TQPLAPSLAEAGPPADPLVVR+Hex(1)HexNAc(1)	T1(Hex(1)HexNAc(1));	Q9UKP4	A disintegrin and metalloproteinase with thrombospondin motifs 7 (ADAM-TS 7) (ADAM-TS7) (ADAMTS-7) (EC 3.4.24.-) (COMPase)	ADAMTS7	822.097	3	2464.28	2464.28	-1.78	-0.00146	0.1609	0	4.6	0	1.824e-05	2	22000	Tumor	0.925
TQPLAPSLAEAGPPADPLVVR	Hex(1)HexNAc(1)	TQPLAPSLAEAGPPADPLVVR+Hex(1)HexNAc(1)	T1(Hex(1)HexNAc(1));	Q9UKP4	A disintegrin and metalloproteinase with thrombospondin motifs 7 (ADAM-TS 7) (ADAM-TS7) (ADAMTS-7) (EC 3.4.24.-) (COMPase)	ADAMTS7	1232.64	2	2464.28	2464.28	-0.04	-5e-05	0.1139	0	3.6	0	3.489e-05	2	21955	Tumor	0.861
TQPLAPSLAEAGPPADPLVVR	Hex(1)HexNAc(1)	TQPLAPSLAEAGPPADPLVVR+Hex(1)HexNAc(1)	T1(Hex(1)HexNAc(1));	Q9UKP4	A disintegrin and metalloproteinase with thrombospondin motifs 7 (ADAM-TS 7) (ADAM-TS7) (ADAMTS-7) (EC 3.4.24.-) (COMPase)	ADAMTS7	822.1	3	2464.28	2464.28	1.06	0.00087	0.2051	0	4.34	0	7.891e-05	3	22994	Tumor	0.78
TQPLAPSLAEAGPPADPLVVR	Hex(1)HexNAc(1)	TQPLAPSLAEAGPPADPLVVR+Hex(1)HexNAc(1)	T1(Hex(1)HexNAc(1));	Q9UKP4	A disintegrin and metalloproteinase with thrombospondin motifs 7 (ADAM-TS 7) (ADAM-TS7) (ADAMTS-7) (EC 3.4.24.-) (COMPase)	ADAMTS7	1232.64	2	2464.28	2464.28	0.25	0.00031	0.1208	0	3.56	0	3.5e-05	2	22018	Tumor	0.86
TQPLAPSLAEAGPPADPLVVR	Hex(1)HexNAc(1)	TQPLAPSLAEAGPPADPLVVR+Hex(1)HexNAc(1)	T1(Hex(1)HexNAc(1));	Q9UKP4	A disintegrin and metalloproteinase with thrombospondin motifs 7 (ADAM-TS 7) (ADAM-TS7) (ADAMTS-7) (EC 3.4.24.-) (COMPase)	ADAMTS7	822.1	3	2464.29	2464.28	1.34	0.0011	0.1122	0	4.1	0	1.456e-05	2	21275	Normal	1.015
TQPLAPSLAEAGPPADPLVVR	Hex(1)HexNAc(1)	TQPLAPSLAEAGPPADPLVVR+Hex(1)HexNAc(1)	T1(Hex(1)HexNAc(1));	Q9UKP4	A disintegrin and metalloproteinase with thrombospondin motifs 7 (ADAM-TS 7) (ADAM-TS7) (ADAMTS-7) (EC 3.4.24.-) (COMPase)	ADAMTS7	822.097	3	2464.28	2464.28	-2.45	-0.00201	0.2072	0	2.22	0.0002775	0.02105	2	21347	Normal	0.255
TPESQNDFPVGK	Hex(1)HexNAc(1)	TPESQNDFPVGK+Hex(1)HexNAc(1)	T1(Hex(1)HexNAc(1));K12(Guanidinyl)	Q9UKP4	A disintegrin and metalloproteinase with thrombospondin motifs 7 (ADAM-TS 7) (ADAM-TS7) (ADAMTS-7) (EC 3.4.24.-) (COMPase)	ADAMTS7	863.395	2	1725.78	1725.78	0.9	0.00078	0.2644	0	2.08	0	0.0003719	5	11512	Tumor	0.627
TPESQNDFPVGK	Hex(1)HexNAc(1)	TPESQNDFPVGK+Hex(1)HexNAc(1)	T1(Hex(1)HexNAc(1));K12(Guanidinyl)	Q9UKP4	A disintegrin and metalloproteinase with thrombospondin motifs 7 (ADAM-TS 7) (ADAM-TS7) (ADAMTS-7) (EC 3.4.24.-) (COMPase)	ADAMTS7	863.396	2	1725.78	1725.78	1.47	0.00126	0.2621	0	2.06	0	0.0004393	5	11434	Tumor	0.61
TPESQNDFPVGK	Hex(1)HexNAc(1)	TPESQNDFPVGK+Hex(1)HexNAc(1)	T1(Hex(1)HexNAc(1));K12(Guanidinyl)	Q9UKP4	A disintegrin and metalloproteinase with thrombospondin motifs 7 (ADAM-TS 7) (ADAM-TS7) (ADAMTS-7) (EC 3.4.24.-) (COMPase)	ADAMTS7	575.932	3	1725.78	1725.78	0.47	0.00027	0.1963	0	2.7	9.178e-05	0.009302	5	11468	Tumor	0.308
TPESQNDFPVGK	Hex(1)HexNAc(1)	TPESQNDFPVGK+Hex(1)HexNAc(1)	T1(Hex(1)HexNAc(1));K12(Guanidinyl)	Q9UKP4	A disintegrin and metalloproteinase with thrombospondin motifs 7 (ADAM-TS 7) (ADAM-TS7) (ADAMTS-7) (EC 3.4.24.-) (COMPase)	ADAMTS7	863.395	2	1725.78	1725.78	0.52	0.00045	0.2239	0	2.01	0	0.0001394	6	11546	Tumor	0.724
TPESQNDFPVGK	Hex(1)HexNAc(1)	TPESQNDFPVGK+Hex(1)HexNAc(1)	T1(Hex(1)HexNAc(1));K12(Guanidinyl)	Q9UKP4	A disintegrin and metalloproteinase with thrombospondin motifs 7 (ADAM-TS 7) (ADAM-TS7) (ADAMTS-7) (EC 3.4.24.-) (COMPase)	ADAMTS7	575.932	3	1725.78	1725.78	0.34	0.0002	0.1524	0	3.15	0	0.0003509	6	11547	Tumor	0.633
TPESQNDFPVGK	Hex(1)HexNAc(1)	TPESQNDFPVGK+Hex(1)HexNAc(1)	T1(Hex(1)HexNAc(1));K12(Guanidinyl)	Q9UKP4	A disintegrin and metalloproteinase with thrombospondin motifs 7 (ADAM-TS 7) (ADAM-TS7) (ADAMTS-7) (EC 3.4.24.-) (COMPase)	ADAMTS7	863.394	2	1725.78	1725.78	0.1	9e-05	0.2607	0	2.11	0	0.0005528	6	11468	Tumor	0.588
TPESQNDFPVGK	Hex(1)HexNAc(1)	TPESQNDFPVGK+Hex(1)HexNAc(1)	T1(Hex(1)HexNAc(1));K12(Guanidinyl)	Q9UKP4	A disintegrin and metalloproteinase with thrombospondin motifs 7 (ADAM-TS 7) (ADAM-TS7) (ADAMTS-7) (EC 3.4.24.-) (COMPase)	ADAMTS7	575.932	3	1725.78	1725.78	0.55	0.00032	0.2189	0	2.97	0	0.001251	6	11471	Tumor	0.507
TPATPESQNDFPVGK	Hex(1)HexNAc(1)	TPATPESQNDFPVGK+Hex(1)HexNAc(1)	T1(Hex(1)HexNAc(1));K15(Guanidinyl)	Q9UKP4	A disintegrin and metalloproteinase with thrombospondin motifs 7 (ADAM-TS 7) (ADAM-TS7) (ADAMTS-7) (EC 3.4.24.-) (COMPase)	ADAMTS7	997.964	2	1994.92	1994.92	0.88	0.00088	0.1946	0	2.21	0	0.0001316	10	13607	Tumor	0.729
TPATPESQNDFPVGK	Hex(1)HexNAc(1)	TPATPESQNDFPVGK+Hex(1)HexNAc(1)	T1(Hex(1)HexNAc(1));K15(Guanidinyl)	Q9UKP4	A disintegrin and metalloproteinase with thrombospondin motifs 7 (ADAM-TS 7) (ADAM-TS7) (ADAMTS-7) (EC 3.4.24.-) (COMPase)	ADAMTS7	665.645	3	1994.92	1994.92	1	0.00066	0.1681	0	3.45	0	7.091e-05	10	13528	Tumor	0.791
TPATPESQNDFPVGK	Hex(1)HexNAc(1)	TPATPESQNDFPVGK+Hex(1)HexNAc(1)	T1(Hex(1)HexNAc(1));K15(Guanidinyl)	Q9UKP4	A disintegrin and metalloproteinase with thrombospondin motifs 7 (ADAM-TS 7) (ADAM-TS7) (ADAMTS-7) (EC 3.4.24.-) (COMPase)	ADAMTS7	997.964	2	1994.92	1994.92	0.82	0.00082	0.0327	0	2.45	0	5.047e-05	10	13518	Tumor	0.824
TPATPESQNDFPVGK	Hex(1)HexNAc(1)	TPATPESQNDFPVGK+Hex(1)HexNAc(1)	T1(Hex(1)HexNAc(1));K15(Guanidinyl)	Q9UKP4	A disintegrin and metalloproteinase with thrombospondin motifs 7 (ADAM-TS 7) (ADAM-TS7) (ADAMTS-7) (EC 3.4.24.-) (COMPase)	ADAMTS7	665.644	3	1994.92	1994.92	-0.12	-8e-05	0.1932	0	3.83	0	2.731e-05	9	13741	Tumor	0.885
TPATPESQNDFPVGK	Hex(1)HexNAc(1)	TPATPESQNDFPVGK+Hex(1)HexNAc(1)	T1(Hex(1)HexNAc(1));K15(Guanidinyl)	Q9UKP4	A disintegrin and metalloproteinase with thrombospondin motifs 7 (ADAM-TS 7) (ADAM-TS7) (ADAMTS-7) (EC 3.4.24.-) (COMPase)	ADAMTS7	665.646	3	1994.92	1994.92	1.73	0.00115	0.155	0	4.13	0	0.0002742	10	13605	Tumor	0.657
TPATPESQNDFPVGK	Hex(1)HexNAc(1)	TPATPESQNDFPVGK+Hex(1)HexNAc(1)	T1(Hex(1)HexNAc(1));K15(Guanidinyl)	Q9UKP4	A disintegrin and metalloproteinase with thrombospondin motifs 7 (ADAM-TS 7) (ADAM-TS7) (ADAMTS-7) (EC 3.4.24.-) (COMPase)	ADAMTS7	997.964	2	1994.92	1994.92	0.43	0.00043	0.1349	0	2.89	0	0.0001165	10	13550	Normal	0.798
TGLGHMPEPALNPGPK	Hex(1)HexNAc(1)	TGLGHMPEPALNPGPK+Hex(1)HexNAc(1)	T1(Hex(1)HexNAc(1));K16(Guanidinyl)	Q9UKP4	A disintegrin and metalloproteinase with thrombospondin motifs 7 (ADAM-TS 7) (ADAM-TS7) (ADAMTS-7) (EC 3.4.24.-) (COMPase)	ADAMTS7	674.999	3	2022.98	2022.98	1.23	0.00083	0.1452	0	3.1	4.986e-05	0.003959	3	15690	Tumor	0.393
TTLTGLGHMPEPALNPGPK	Hex(1)HexNAc(1)	TTLTGLGHMPEPALNPGPK+Hex(1)HexNAc(1)	T1(Hex(1)HexNAc(1));K19(Guanidinyl)	Q9UKP4	A disintegrin and metalloproteinase with thrombospondin motifs 7 (ADAM-TS 7) (ADAM-TS7) (ADAMTS-7) (EC 3.4.24.-) (COMPase)	ADAMTS7	780.058	3	2338.16	2338.16	0.52	0.0004	0.0316	0	3.48	0	0.001428	11	17887	Tumor	0.494
TTLTGLGHMPEPALNPGPK	Hex(1)HexNAc(1)	TTLTGLGHMPEPALNPGPK+Hex(1)HexNAc(1)	T1(Hex(1)HexNAc(1));K19(Guanidinyl)	Q9UKP4	A disintegrin and metalloproteinase with thrombospondin motifs 7 (ADAM-TS 7) (ADAM-TS7) (ADAMTS-7) (EC 3.4.24.-) (COMPase)	ADAMTS7	780.057	3	2338.16	2338.16	-0.74	-0.00057	0.0086	0	4.66	0	3.53e-05	11	17797	Tumor	0.859
TTLTGLGHMPEPALNPGPK	Hex(1)HexNAc(1)	TTLTGLGHMPEPALNPGPK+Hex(1)HexNAc(1)	T1(Hex(1)HexNAc(1));K19(Guanidinyl)	Q9UKP4	A disintegrin and metalloproteinase with thrombospondin motifs 7 (ADAM-TS 7) (ADAM-TS7) (ADAMTS-7) (EC 3.4.24.-) (COMPase)	ADAMTS7	780.058	3	2338.16	2338.16	0.34	0.00026	0.0162	0	4.32	0	1.191e-05	12	18633	Tumor	0.967
TVGVASLLPPPIAPLPEMK	Hex(1)HexNAc(1)	TVGVASLLPPPIAPLPEMK+Hex(1)HexNAc(1)	T1(Hex(1)HexNAc(1));K19(Guanidinyl)	Q9UKP4	A disintegrin and metalloproteinase with thrombospondin motifs 7 (ADAM-TS 7) (ADAM-TS7) (ADAMTS-7) (EC 3.4.24.-) (COMPase)	ADAMTS7	779.76	3	2337.27	2337.26	1.23	0.00096	0.0683	0	3.22	0	0.001125	8	26826	Tumor	0.517
TVGVASLLPPPIAPLPEMK	Hex(1)HexNAc(1)	TVGVASLLPPPIAPLPEMK+Hex(1)HexNAc(1)	T1(Hex(1)HexNAc(1));M18(Oxidation);K19(Guanidinyl)	Q9UKP4	A disintegrin and metalloproteinase with thrombospondin motifs 7 (ADAM-TS 7) (ADAM-TS7) (ADAMTS-7) (EC 3.4.24.-) (COMPase)	ADAMTS7	785.092	3	2353.26	2353.26	1.74	0.00137	0.0225	0	4.44	0	0.0004601	4	26270	Tumor	0.606
TVGVASLLPPPIAPLPEMK	Hex(1)HexNAc(1)	TVGVASLLPPPIAPLPEMK+Hex(1)HexNAc(1)	T1(Hex(1)HexNAc(1));M18(Oxidation);K19(Guanidinyl)	Q9UKP4	A disintegrin and metalloproteinase with thrombospondin motifs 7 (ADAM-TS 7) (ADAM-TS7) (ADAMTS-7) (EC 3.4.24.-) (COMPase)	ADAMTS7	785.091	3	2353.26	2353.26	0.84	0.00066	0.0282	0	4.25	0	0.0003803	9	26142	Tumor	0.625
TVGVASLLPPPIAPLPEMK	Hex(1)HexNAc(1)	TVGVASLLPPPIAPLPEMK+Hex(1)HexNAc(1)	T1(Hex(1)HexNAc(1));M18(Oxidation);K19(Guanidinyl)	Q9UKP4	A disintegrin and metalloproteinase with thrombospondin motifs 7 (ADAM-TS 7) (ADAM-TS7) (ADAMTS-7) (EC 3.4.24.-) (COMPase)	ADAMTS7	785.091	3	2353.26	2353.26	0.73	0.00057	0.0278	0	4.31	0	0.001281	4	26334	Tumor	0.504
TVGVASLLPPPIAPLPEMK	Hex(1)HexNAc(1)	TVGVASLLPPPIAPLPEMK+Hex(1)HexNAc(1)	T1(Hex(1)HexNAc(1));M18(Oxidation);K19(Guanidinyl)	Q9UKP4	A disintegrin and metalloproteinase with thrombospondin motifs 7 (ADAM-TS 7) (ADAM-TS7) (ADAMTS-7) (EC 3.4.24.-) (COMPase)	ADAMTS7	1177.13	2	2353.26	2353.26	0.06	7e-05	0.0162	0	1.85	0.000247	0.01722	4	26356	Tumor	0.247
TVGVASLLPPPIAPLPEMK	Hex(1)HexNAc(1)	TVGVASLLPPPIAPLPEMK+Hex(1)HexNAc(1)	T1(Hex(1)HexNAc(1));M18(Oxidation);K19(Guanidinyl)	Q9UKP4	A disintegrin and metalloproteinase with thrombospondin motifs 7 (ADAM-TS 7) (ADAM-TS7) (ADAMTS-7) (EC 3.4.24.-) (COMPase)	ADAMTS7	1177.13	2	2353.26	2353.26	0.37	0.00044	0.2186	0	2.47	4.986e-05	0.00317	4	26222	Tumor	0.415
TVGVASLLPPPIAPLPEMK	Hex(1)HexNAc(1)	TVGVASLLPPPIAPLPEMK+Hex(1)HexNAc(1)	T1(Hex(1)HexNAc(1));M18(Oxidation);K19(Guanidinyl)	Q9UKP4	A disintegrin and metalloproteinase with thrombospondin motifs 7 (ADAM-TS 7) (ADAM-TS7) (ADAMTS-7) (EC 3.4.24.-) (COMPase)	ADAMTS7	1177.13	2	2353.26	2353.26	0.27	0.00032	0.215	0	2.14	4.986e-05	0.00673	4	26287	Tumor	0.34
TVGVASLLPPPIAPLPEMK	Hex(1)HexNAc(1)	TVGVASLLPPPIAPLPEMK+Hex(1)HexNAc(1)	T1(Hex(1)HexNAc(1));M18(Oxidation);K19(Guanidinyl)	Q9UKP4	A disintegrin and metalloproteinase with thrombospondin motifs 7 (ADAM-TS 7) (ADAM-TS7) (ADAMTS-7) (EC 3.4.24.-) (COMPase)	ADAMTS7	1177.13	2	2353.26	2353.26	1.41	0.00166	0.0696	0	1.15	0.008827	0.1668	8	25186	Tumor	0.009
TVGVASLLPPPIAPLPEMK	Hex(1)HexNAc(1)	TVGVASLLPPPIAPLPEMK+Hex(1)HexNAc(1)	T1(Hex(1)HexNAc(1));M18(Oxidation);K19(Guanidinyl)	Q9UKP4	A disintegrin and metalloproteinase with thrombospondin motifs 7 (ADAM-TS 7) (ADAM-TS7) (ADAMTS-7) (EC 3.4.24.-) (COMPase)	ADAMTS7	1177.13	2	2353.26	2353.26	0.85	0.001	0.2048	0	2.1	4.986e-05	0.002694	3	26684	Tumor	0.431
TVGVASLLPPPIAPLPEMK	Hex(1)HexNAc(1)	TVGVASLLPPPIAPLPEMK+Hex(1)HexNAc(1)	T1(Hex(1)HexNAc(1));M18(Oxidation);K19(Guanidinyl)	Q9UKP4	A disintegrin and metalloproteinase with thrombospondin motifs 7 (ADAM-TS 7) (ADAM-TS7) (ADAMTS-7) (EC 3.4.24.-) (COMPase)	ADAMTS7	785.092	3	2353.26	2353.26	2.37	0.00186	0.0782	0	4.22	4.986e-05	0.001682	4	26206	Tumor	0.478
TVGVASLLPPPIAPLPEMK	Hex(1)HexNAc(1)	TVGVASLLPPPIAPLPEMK+Hex(1)HexNAc(1)	T1(Hex(1)HexNAc(1));M18(Oxidation);K19(Guanidinyl)	Q9UKP4	A disintegrin and metalloproteinase with thrombospondin motifs 7 (ADAM-TS 7) (ADAM-TS7) (ADAMTS-7) (EC 3.4.24.-) (COMPase)	ADAMTS7	785.092	3	2353.26	2353.26	1.28	0.00101	0.0402	0	4.48	0	9.875e-05	3	26737	Tumor	0.758
TVGVASLLPPPIAPLPEMK	Hex(1)HexNAc(1)	TVGVASLLPPPIAPLPEMK+Hex(1)HexNAc(1)	T1(Hex(1)HexNAc(1));M18(Oxidation);K19(Guanidinyl)	Q9UKP4	A disintegrin and metalloproteinase with thrombospondin motifs 7 (ADAM-TS 7) (ADAM-TS7) (ADAMTS-7) (EC 3.4.24.-) (COMPase)	ADAMTS7	1177.13	2	2353.26	2353.26	1.06	0.00124	0.2154	0	2.46	4.986e-05	0.004354	3	26753	Tumor	0.383
TVGVASLLPPPIAPLPEMK	Hex(1)HexNAc(1)	TVGVASLLPPPIAPLPEMK+Hex(1)HexNAc(1)	T1(Hex(1)HexNAc(1));M18(Oxidation);K19(Guanidinyl)	Q9UKP4	A disintegrin and metalloproteinase with thrombospondin motifs 7 (ADAM-TS 7) (ADAM-TS7) (ADAMTS-7) (EC 3.4.24.-) (COMPase)	ADAMTS7	785.092	3	2353.26	2353.26	1.48	0.00116	0.014	0	4.3	0	0.00024	8	25211	Tumor	0.67
TVGVASLLPPPIAPLPEMK	Hex(1)HexNAc(1)	TVGVASLLPPPIAPLPEMK+Hex(1)HexNAc(1)	T1(Hex(1)HexNAc(1));M18(Oxidation);K19(Guanidinyl)	Q9UKP4	A disintegrin and metalloproteinase with thrombospondin motifs 7 (ADAM-TS 7) (ADAM-TS7) (ADAMTS-7) (EC 3.4.24.-) (COMPase)	ADAMTS7	785.091	3	2353.26	2353.26	0.88	0.00069	0.0475	0	3.58	0	0.0002642	5	25338	Tumor	0.661
TVGVASLLPPPIAPLPEMK	Hex(1)HexNAc(1)	TVGVASLLPPPIAPLPEMK+Hex(1)HexNAc(1)	T1(Hex(1)HexNAc(1));M18(Oxidation);K19(Guanidinyl)	Q9UKP4	A disintegrin and metalloproteinase with thrombospondin motifs 7 (ADAM-TS 7) (ADAM-TS7) (ADAMTS-7) (EC 3.4.24.-) (COMPase)	ADAMTS7	785.091	3	2353.26	2353.26	0.97	0.00076	0.0365	0	4.66	0	0.0004314	3	26801	Tumor	0.612
TVGVASLLPPPIAPLPEMK	Hex(1)HexNAc(1)	TVGVASLLPPPIAPLPEMK+Hex(1)HexNAc(1)	T1(Hex(1)HexNAc(1));M18(Oxidation);K19(Guanidinyl)	Q9UKP4	A disintegrin and metalloproteinase with thrombospondin motifs 7 (ADAM-TS 7) (ADAM-TS7) (ADAMTS-7) (EC 3.4.24.-) (COMPase)	ADAMTS7	1177.13	2	2353.26	2353.26	0.74	0.00088	0.2	0	1.85	4.986e-05	0.0042	3	26822	Tumor	0.387
TVGVASLLPPPIAPLPEMK	Hex(1)HexNAc(1)	TVGVASLLPPPIAPLPEMK+Hex(1)HexNAc(1)	T1(Hex(1)HexNAc(1));M18(Oxidation);K19(Guanidinyl)	Q9UKP4	A disintegrin and metalloproteinase with thrombospondin motifs 7 (ADAM-TS 7) (ADAM-TS7) (ADAMTS-7) (EC 3.4.24.-) (COMPase)	ADAMTS7	1177.13	2	2353.26	2353.26	-0.77	-0.0009	0.3095	0	1.68	9.178e-05	0.006864	4	26156	Tumor	0.309
TVGVASLLPPPIAPLPEMK	Hex(1)HexNAc(1)	TVGVASLLPPPIAPLPEMK+Hex(1)HexNAc(1)	T1(Hex(1)HexNAc(1));M18(Oxidation);K19(Guanidinyl)	Q9UKP4	A disintegrin and metalloproteinase with thrombospondin motifs 7 (ADAM-TS 7) (ADAM-TS7) (ADAMTS-7) (EC 3.4.24.-) (COMPase)	ADAMTS7	785.092	3	2353.26	2353.26	1.41	0.0011	0.0207	0	4.34	0	0.0008945	8	25275	Tumor	0.54
TTLTGLGHMPEPALNPGPK	Hex(1)HexNAc(1)	TTLTGLGHMPEPALNPGPK+Hex(1)HexNAc(1)	T1(Hex(1)HexNAc(1));M9(Oxidation);K19(Guanidinyl)	Q9UKP4	A disintegrin and metalloproteinase with thrombospondin motifs 7 (ADAM-TS 7) (ADAM-TS7) (ADAMTS-7) (EC 3.4.24.-) (COMPase)	ADAMTS7	785.39	3	2354.15	2354.15	-0.01	-1e-05	0.0169	0	4.14	0	0.000143	3	15240	Tumor	0.721
TTLTGLGHMPEPALNPGPK	Hex(1)HexNAc(1)	TTLTGLGHMPEPALNPGPK+Hex(1)HexNAc(1)	T1(Hex(1)HexNAc(1));M9(Oxidation);K19(Guanidinyl)	Q9UKP4	A disintegrin and metalloproteinase with thrombospondin motifs 7 (ADAM-TS 7) (ADAM-TS7) (ADAMTS-7) (EC 3.4.24.-) (COMPase)	ADAMTS7	785.389	3	2354.15	2354.15	-0.55	-0.00043	0.0098	0	4.08	0	0.0004771	3	15335	Tumor	0.602
TTLTGLGHMPEPALNPGPK	Hex(1)HexNAc(1)	TTLTGLGHMPEPALNPGPK+Hex(1)HexNAc(1)	T1(Hex(1)HexNAc(1));M9(Oxidation);K19(Guanidinyl)	Q9UKP4	A disintegrin and metalloproteinase with thrombospondin motifs 7 (ADAM-TS 7) (ADAM-TS7) (ADAMTS-7) (EC 3.4.24.-) (COMPase)	ADAMTS7	785.39	3	2354.15	2354.15	0.15	0.00012	0.0092	0	4.37	0	1.174e-05	11	13757	Tumor	0.968
TTLTGLGHMPEPALNPGPK	Hex(2)HexNAc(2)	TTLTGLGHMPEPALNPGPK+Hex(2)HexNAc(2)	T1(Hex(2)HexNAc(2));K19(Guanidinyl)	Q9UKP4	A disintegrin and metalloproteinase with thrombospondin motifs 7 (ADAM-TS 7) (ADAM-TS7) (ADAMTS-7) (EC 3.4.24.-) (COMPase)	ADAMTS7	901.77	3	2703.3	2703.29	1.74	0.00157	0.0749	0	3.74	0	2.695e-05	8	16833	Tumor	0.886
TTLTGLGHMPEPALNPGPK	Hex(2)HexNAc(2)	TTLTGLGHMPEPALNPGPK+Hex(2)HexNAc(2)	T1(Hex(2)HexNAc(2));M9(Oxidation);K19(Guanidinyl)	Q9UKP4	A disintegrin and metalloproteinase with thrombospondin motifs 7 (ADAM-TS 7) (ADAM-TS7) (ADAMTS-7) (EC 3.4.24.-) (COMPase)	ADAMTS7	907.102	3	2719.29	2719.29	1.42	0.00129	0.0549	0	3.46	0	0.0001084	8	13545	Tumor	0.749
TTLTGLGHMPEPALNPGPK	Hex(2)HexNAc(2)	TTLTGLGHMPEPALNPGPK+Hex(2)HexNAc(2)	T1(Hex(2)HexNAc(2));M9(Oxidation);K19(Guanidinyl)	Q9UKP4	A disintegrin and metalloproteinase with thrombospondin motifs 7 (ADAM-TS 7) (ADAM-TS7) (ADAMTS-7) (EC 3.4.24.-) (COMPase)	ADAMTS7	907.101	3	2719.29	2719.29	0.88	0.0008	0.1207	0	3.81	0	0.0002719	8	13462	Tumor	0.658
TTLTGLGHMPEPALNPGPK	Hex(2)HexNAc(2)	TTLTGLGHMPEPALNPGPK+Hex(2)HexNAc(2)	T1(Hex(2)HexNAc(2));M9(Oxidation);K19(Guanidinyl)	Q9UKP4	A disintegrin and metalloproteinase with thrombospondin motifs 7 (ADAM-TS 7) (ADAM-TS7) (ADAMTS-7) (EC 3.4.24.-) (COMPase)	ADAMTS7	907.1	3	2719.29	2719.29	-0.57	-0.00052	0.1234	0	3.81	0	3.036e-07	23	12613	Tumor	1.329
TTLTGLGHMPEPALNPGPK	Hex(2)HexNAc(2)	TTLTGLGHMPEPALNPGPK+Hex(2)HexNAc(2)	T1(Hex(2)HexNAc(2));M9(Oxidation);K19(Guanidinyl)	Q9UKP4	A disintegrin and metalloproteinase with thrombospondin motifs 7 (ADAM-TS 7) (ADAM-TS7) (ADAMTS-7) (EC 3.4.24.-) (COMPase)	ADAMTS7	907.101	3	2719.29	2719.29	0.89	0.0008	0.1124	0	3.47	0	1.901e-05	7	13793	Tumor	0.921
TTLTGLGHMPEPALNPGPK	Hex(2)HexNAc(2)	TTLTGLGHMPEPALNPGPK+Hex(2)HexNAc(2)	T1(Hex(2)HexNAc(2));M9(Oxidation);K19(Guanidinyl)	Q9UKP4	A disintegrin and metalloproteinase with thrombospondin motifs 7 (ADAM-TS 7) (ADAM-TS7) (ADAMTS-7) (EC 3.4.24.-) (COMPase)	ADAMTS7	907.103	3	2719.29	2719.29	2.57	0.00233	0.1107	0	2.98	0	0.001266	7	13897	Tumor	0.506
TTLTGLGHMPEPALNPGPK	Hex(2)HexNAc(2)	TTLTGLGHMPEPALNPGPK+Hex(2)HexNAc(2)	T1(Hex(2)HexNAc(2));M9(Oxidation);K19(Guanidinyl)	Q9UKP4	A disintegrin and metalloproteinase with thrombospondin motifs 7 (ADAM-TS 7) (ADAM-TS7) (ADAMTS-7) (EC 3.4.24.-) (COMPase)	ADAMTS7	1360.15	2	2719.28	2719.29	-0.66	-0.00089	0.0661	0	2.42	0	0.0002462	23	12646	Tumor	0.668
TPGNPLINFLPEEDTPIGAPDLGLP	Hex(1)HexNAc(1)	TPGNPLINFLPEEDTPIGAPDLGLP+Hex(1)HexNAc(1)	T1(Hex(1)HexNAc(1));	Q9UKP4	A disintegrin and metalloproteinase with thrombospondin motifs 7 (ADAM-TS 7) (ADAM-TS7) (ADAMTS-7) (EC 3.4.24.-) (COMPase)	ADAMTS7	984.826	3	2952.46	2952.46	1.17	0.00115	0.3949	0	3.9	0.003491	0.08559	15	27708	Tumor	0.083
TTLTGLGHMPEPALNPGPK	Hex(1)HexNAc(1)	TTLTGLGHMPEPALNPGPK+Hex(1)HexNAc(1)	T1(Hex(1)HexNAc(1));K19(Guanidinyl)	Q9UKP4	A disintegrin and metalloproteinase with thrombospondin motifs 7 (ADAM-TS 7) (ADAM-TS7) (ADAMTS-7) (EC 3.4.24.-) (COMPase)	ADAMTS7	780.058	3	2338.16	2338.16	0.52	0.0004	0.0316	0	3.48	0	0.001427	11	17887	Tumor	0.494
SHRVPETQPLAPSLAEAGPPADPLVVR	Hex(1)HexNAc(1)	SHRVPETQPLAPSLAEAGPPADPLVVR+Hex(1)HexNAc(1)	S1(Hex(1)HexNAc(1));	Q9UKP4	A disintegrin and metalloproteinase with thrombospondin motifs 7 (ADAM-TS 7) (ADAM-TS7) (ADAMTS-7) (EC 3.4.24.-) (COMPase)	ADAMTS7	1057.22	3	3169.64	3169.64	0.82	0.00087	0.0397	0	4.53	0	8.063e-05	5	19814	Tumor	0.778
SCHPPPAAPETR	Hex(1)HexNAc(1)	SCHPPPAAPETR+Hex(1)HexNAc(1)	S1(Hex(1)HexNAc(1));C2(Carbamidomethyl)	Q9P2N4	A disintegrin and metalloproteinase with thrombospondin motifs 9 (ADAM-TS 9) (ADAM-TS9) (ADAMTS-9) (EC 3.4.24.-)	ADAMTS9 KIAA1312	562.254	3	1684.75	1684.75	-0.26	-0.00014	0.2217	0	2.3	0.0002775	0.02495	4	4499	Normal	0.237
TQPPSVHPCYLR	Hex(1)HexNAc(1)	TQPPSVHPCYLR+Hex(1)HexNAc(1)	T1(Hex(1)HexNAc(1));C9(Carbamidomethyl)	Q9P2N4	A disintegrin and metalloproteinase with thrombospondin motifs 9 (ADAM-TS 9) (ADAM-TS9) (ADAMTS-9) (EC 3.4.24.-)	ADAMTS9 KIAA1312	607.29	3	1819.85	1819.85	1.02	0.00062	0.3238	0	2.81	0.001866	0.05511	3	10412	Tumor	0.129
SVADLPIDECEGPKPASQR	Hex(1)HexNAc(1)	SVADLPIDECEGPKPASQR+Hex(1)HexNAc(1)	S1(Hex(1)HexNAc(1));C10(Carbamidomethyl);K14(Guanidinyl)	Q8N6G6	ADAMTS-like protein 1 (ADAMTSL-1) (Punctin-1)	ADAMTSL1 ADAMTSR1 C9orf94 UNQ528/PRO1071	826.056	3	2476.15	2476.15	1.53	0.00126	0.1724	0	2.32	0.0001677	0.01138	8	13568	Normal	0.32
SVADLPIDECEGPKPASQR	Hex(1)HexNAc(1)	SVADLPIDECEGPKPASQR+Hex(1)HexNAc(1)	S1(Hex(1)HexNAc(1));C10(Carbamidomethyl);K14(Guanidinyl)	Q8N6G6	ADAMTS-like protein 1 (ADAMTSL-1) (Punctin-1)	ADAMTSL1 ADAMTSR1 C9orf94 UNQ528/PRO1071	826.056	3	2476.15	2476.15	0.9	0.00074	0.1698	0	2.65	0.001711	0.08463	7	12931	Normal	0.104
TEPPDDSCQDQPGTNCALAIK	Hex(1)HexNAc(1)	TEPPDDSCQDQPGTNCALAIK+Hex(1)HexNAc(1)	T1(Hex(1)HexNAc(1));C8(Carbamidomethyl);C16(Carbamidomethyl);K21(Guanidinyl)	Q86TH1	ADAMTS-like protein 2 (ADAMTSL-2)	ADAMTSL2 KIAA0605	681.795	4	2724.16	2724.16	-0.46	-0.00031	0.0253	0	3.95	0	0.0001698	4	13574	Normal	0.759
TEPPDDSCQDQPGTNCALAIK	Hex(1)HexNAc(1)	TEPPDDSCQDQPGTNCALAIK+Hex(1)HexNAc(1)	T1(Hex(1)HexNAc(1));C8(Carbamidomethyl);C16(Carbamidomethyl);K21(Guanidinyl)	Q86TH1	ADAMTS-like protein 2 (ADAMTSL-2)	ADAMTSL2 KIAA0605	908.726	3	2724.16	2724.16	1.22	0.00111	0.2066	0	5.18	0	4.324e-06	4	14674	Tumor	1.067
TEPPDDSCQDQPGTNCALAIK	Hex(1)HexNAc(1)	TEPPDDSCQDQPGTNCALAIK+Hex(1)HexNAc(1)	T1(Hex(1)HexNAc(1));C8(Carbamidomethyl);C16(Carbamidomethyl);K21(Guanidinyl)	Q86TH1	ADAMTS-like protein 2 (ADAMTSL-2)	ADAMTSL2 KIAA0605	908.727	3	2724.17	2724.16	1.71	0.00155	0.241	0	3.07	0	3.219e-06	5	14299	Tumor	1.096
TEPPDDSCQDQPGTNCALAIK	Hex(1)HexNAc(1)	TEPPDDSCQDQPGTNCALAIK+Hex(1)HexNAc(1)	T1(Hex(1)HexNAc(1));C8(Carbamidomethyl);C16(Carbamidomethyl);K21(Guanidinyl)	Q86TH1	ADAMTS-like protein 2 (ADAMTSL-2)	ADAMTSL2 KIAA0605	908.726	3	2724.16	2724.16	0.55	0.0005	0.2036	0	5.01	0	6.21e-06	4	14588	Tumor	1.031
TEPPDDSCQDQPGTNCALAIK	Hex(1)HexNAc(1)	TEPPDDSCQDQPGTNCALAIK+Hex(1)HexNAc(1)	T1(Hex(1)HexNAc(1));C8(Carbamidomethyl);C16(Carbamidomethyl);K21(Guanidinyl)	Q86TH1	ADAMTS-like protein 2 (ADAMTSL-2)	ADAMTSL2 KIAA0605	1362.59	2	2724.17	2724.16	1.94	0.00265	0.2279	0	3.73	0	1.363e-06	4	14529	Tumor	1.181
TEPPDDSCQDQPGTNCALAIK	Hex(1)HexNAc(1)	TEPPDDSCQDQPGTNCALAIK+Hex(1)HexNAc(1)	T1(Hex(1)HexNAc(1));C8(Carbamidomethyl);C16(Carbamidomethyl);K21(Guanidinyl)	Q86TH1	ADAMTS-like protein 2 (ADAMTSL-2)	ADAMTSL2 KIAA0605	908.726	3	2724.16	2724.16	0.35	0.00031	0.1975	0	4.86	0	1.039e-06	4	14508	Tumor	1.208
TEPPDDSCQDQPGTNCALAIK	Hex(1)HexNAc(1)	TEPPDDSCQDQPGTNCALAIK+Hex(1)HexNAc(1)	T1(Hex(1)HexNAc(1));C8(Carbamidomethyl);C16(Carbamidomethyl);K21(Guanidinyl)	Q86TH1	ADAMTS-like protein 2 (ADAMTSL-2)	ADAMTSL2 KIAA0605	908.725	3	2724.16	2724.16	0.29	0.00026	0.2354	0	4.63	0	3.239e-06	4	13619	Normal	1.172
TEPPDDSCQDQPGTNCALAIK	Hex(1)HexNAc(1)	TEPPDDSCQDQPGTNCALAIK+Hex(1)HexNAc(1)	T1(Hex(1)HexNAc(1));C8(Carbamidomethyl);C16(Carbamidomethyl);K21(Guanidinyl)	Q86TH1	ADAMTS-like protein 2 (ADAMTSL-2)	ADAMTSL2 KIAA0605	1362.58	2	2724.16	2724.16	-0.58	-0.00079	0.2474	0	3.84	0	5.372e-06	4	13575	Normal	1.119
TEPPDDSCQDQPGTNCALAIK	Hex(1)HexNAc(1)	TEPPDDSCQDQPGTNCALAIK+Hex(1)HexNAc(1)	T1(Hex(1)HexNAc(1));C8(Carbamidomethyl);C16(Carbamidomethyl);K21(Guanidinyl)	Q86TH1	ADAMTS-like protein 2 (ADAMTSL-2)	ADAMTSL2 KIAA0605	908.724	3	2724.16	2724.16	-1.32	-0.0012	0.219	0	4.84	0	5.586e-06	4	13532	Normal	1.115
TEPPDDSCQDQPGTNCALAIK	Hex(1)HexNAc(1)	TEPPDDSCQDQPGTNCALAIK+Hex(1)HexNAc(1)	T1(Hex(1)HexNAc(1));C8(Carbamidomethyl);C16(Carbamidomethyl);K21(Guanidinyl)	Q86TH1	ADAMTS-like protein 2 (ADAMTSL-2)	ADAMTSL2 KIAA0605	908.724	3	2724.16	2724.16	-1.54	-0.0014	0.2096	0	2.29	0	1.894e-06	5	13455	Normal	1.228
TEPPDDSCQDQPGTNCALAIK	Hex(1)HexNAc(1)	TEPPDDSCQDQPGTNCALAIK+Hex(1)HexNAc(1)	T1(Hex(1)HexNAc(1));C8(Carbamidomethyl);C16(Carbamidomethyl);K21(Guanidinyl)	Q86TH1	ADAMTS-like protein 2 (ADAMTSL-2)	ADAMTSL2 KIAA0605	908.724	3	2724.16	2724.16	-0.85	-0.00078	0.1913	0	4.13	0	4.34e-06	4	13739	Normal	1.141
TGEQFLTYR	Hex(1)HexNAc(1)	TGEQFLTYR+Hex(1)HexNAc(1)	T1(Hex(1)HexNAc(1));	P82987	ADAMTS-like protein 3 (ADAMTSL-3) (Punctin-2)	ADAMTSL3 KIAA1233	740.346	2	1479.69	1479.68	0.07	5e-05	0.3367	0	1.99	0.0002637	0.01468	18	14610	Normal	0.293
SLGEGGFFR	Hex(1)HexNAc(1)	SLGEGGFFR+Hex(1)HexNAc(1)	S1(Hex(1)HexNAc(1));	Q6UY14	ADAMTS-like protein 4 (ADAMTSL-4) (Thrombospondin repeat-containing protein 1)	ADAMTSL4 TSRC1 PP1396 UNQ2803/PRO34012	667.808	2	1334.61	1334.61	-1.44	-0.00096	0.1548	0	1.55	0.0004685	0.02654	4	16915	Tumor	0.203
SLGEGGFFR	Hex(1)HexNAc(1)	SLGEGGFFR+Hex(1)HexNAc(1)	S1(Hex(1)HexNAc(1));	Q6UY14	ADAMTS-like protein 4 (ADAMTSL-4) (Thrombospondin repeat-containing protein 1)	ADAMTSL4 TSRC1 PP1396 UNQ2803/PRO34012	667.808	2	1334.61	1334.61	-1.44	-0.00096	0.1544	0	1.49	0.003207	0.07839	4	16838	Tumor	0.092
SLGEGGFFR	Hex(1)HexNAc(1)	SLGEGGFFR+Hex(1)HexNAc(1)	S1(Hex(1)HexNAc(1));	Q6UY14	ADAMTS-like protein 4 (ADAMTSL-4) (Thrombospondin repeat-containing protein 1)	ADAMTSL4 TSRC1 PP1396 UNQ2803/PRO34012	667.808	2	1334.61	1334.61	-1.44	-0.00096	0.0702	0	1.71	0.0007971	0.03323	4	16758	Tumor	0.181
SLGEGGFFR	Hex(1)HexNAc(1)	SLGEGGFFR+Hex(1)HexNAc(1)	S1(Hex(1)HexNAc(1));	Q6UY14	ADAMTS-like protein 4 (ADAMTSL-4) (Thrombospondin repeat-containing protein 1)	ADAMTSL4 TSRC1 PP1396 UNQ2803/PRO34012	667.808	2	1334.61	1334.61	-1.16	-0.00078	0.1533	0	1.37	0.000247	0.01727	4	16993	Tumor	0.246
SLGEGGFFR	Hex(1)HexNAc(1)	SLGEGGFFR+Hex(1)HexNAc(1)	S1(Hex(1)HexNAc(1));	Q6UY14	ADAMTS-like protein 4 (ADAMTSL-4) (Thrombospondin repeat-containing protein 1)	ADAMTSL4 TSRC1 PP1396 UNQ2803/PRO34012	667.808	2	1334.61	1334.61	-1.36	-0.00091	0.1515	0	1.32	0.0002775	0.03007	4	15826	Normal	0.217
SPETAQTEVAPR	Hex(1)HexNAc(1)	SPETAQTEVAPR+Hex(1)HexNAc(1)	S1(Hex(1)HexNAc(1));	Q6UY14	ADAMTS-like protein 4 (ADAMTSL-4) (Thrombospondin repeat-containing protein 1)	ADAMTSL4 TSRC1 PP1396 UNQ2803/PRO34012	825.889	2	1650.77	1650.77	0.69	0.00057	0.0721	0	2.08	0	0.0005342	1	6977	Tumor	0.591
SPETAQTEVAPR	Hex(1)HexNAc(1)	SPETAQTEVAPR+Hex(1)HexNAc(1)	S1(Hex(1)HexNAc(1));	Q6UY14	ADAMTS-like protein 4 (ADAMTSL-4) (Thrombospondin repeat-containing protein 1)	ADAMTSL4 TSRC1 PP1396 UNQ2803/PRO34012	825.889	2	1650.77	1650.77	-0.09	-8e-05	0.1055	0	1.99	0	0.0004163	2	7224	Tumor	0.616
SPETAQTEVAPR	Hex(1)HexNAc(1)	SPETAQTEVAPR+Hex(1)HexNAc(1)	S1(Hex(1)HexNAc(1));	Q6UY14	ADAMTS-like protein 4 (ADAMTSL-4) (Thrombospondin repeat-containing protein 1)	ADAMTSL4 TSRC1 PP1396 UNQ2803/PRO34012	825.889	2	1650.77	1650.77	0.69	0.00057	0.067	0	2.09	0	0.0008365	1	6887	Tumor	0.547
SPETAQTEVAPR	Hex(1)HexNAc(1)	SPETAQTEVAPR+Hex(1)HexNAc(1)	S1(Hex(1)HexNAc(1));	Q6UY14	ADAMTS-like protein 4 (ADAMTSL-4) (Thrombospondin repeat-containing protein 1)	ADAMTSL4 TSRC1 PP1396 UNQ2803/PRO34012	550.927	3	1650.77	1650.77	-2.13	-0.00117	0.1264	0	2.69	4.986e-05	0.003515	1	6928	Tumor	0.405
SPETAQTEVAPR	Hex(1)HexNAc(1)	SPETAQTEVAPR+Hex(1)HexNAc(1)	S1(Hex(1)HexNAc(1));	Q6UY14	ADAMTS-like protein 4 (ADAMTSL-4) (Thrombospondin repeat-containing protein 1)	ADAMTSL4 TSRC1 PP1396 UNQ2803/PRO34012	825.889	2	1650.77	1650.77	0.35	0.00029	0.0595	0	1.85	0	0.001177	2	6554	Normal	0.557
SPETAQTEVAPR	Hex(1)HexNAc(1)	SPETAQTEVAPR+Hex(1)HexNAc(1)	S1(Hex(1)HexNAc(1));	Q6UY14	ADAMTS-like protein 4 (ADAMTSL-4) (Thrombospondin repeat-containing protein 1)	ADAMTSL4 TSRC1 PP1396 UNQ2803/PRO34012	825.89	2	1650.77	1650.77	1.04	0.00086	0.1192	0	1.93	0	0.0007946	1	6612	Normal	0.598
SPETAQTEVAPR	Hex(1)HexNAc(1)	SPETAQTEVAPR+Hex(1)HexNAc(1)	S1(Hex(1)HexNAc(1));	Q6UY14	ADAMTS-like protein 4 (ADAMTSL-4) (Thrombospondin repeat-containing protein 1)	ADAMTSL4 TSRC1 PP1396 UNQ2803/PRO34012	550.928	3	1650.77	1650.77	-1.22	-0.00067	0.0955	0	3.14	0.0002775	0.02705	1	6621	Normal	0.228
SPETLPLYR	Hex(1)HexNAc(1)	SPETLPLYR+Hex(1)HexNAc(1)	S1(Hex(1)HexNAc(1));	Q6UY14	ADAMTS-like protein 4 (ADAMTSL-4) (Thrombospondin repeat-containing protein 1)	ADAMTSL4 TSRC1 PP1396 UNQ2803/PRO34012	720.861	2	1440.71	1440.71	2.81	0.00202	0.3444	0	1.8	0.0002132	0.01426	20	14060	Tumor	0.266
SPETLPLYR	Hex(1)HexNAc(1)	SPETLPLYR+Hex(1)HexNAc(1)	S1(Hex(1)HexNAc(1));	Q6UY14	ADAMTS-like protein 4 (ADAMTSL-4) (Thrombospondin repeat-containing protein 1)	ADAMTSL4 TSRC1 PP1396 UNQ2803/PRO34012	720.859	2	1440.71	1440.71	0.69	0.0005	0.1032	0	1.26	9.178e-05	0.009414	20	14146	Tumor	0.307
SPETLPLYR	Hex(1)HexNAc(1)	SPETLPLYR+Hex(1)HexNAc(1)	S1(Hex(1)HexNAc(1));	Q6UY14	ADAMTS-like protein 4 (ADAMTSL-4) (Thrombospondin repeat-containing protein 1)	ADAMTSL4 TSRC1 PP1396 UNQ2803/PRO34012	720.86	2	1440.71	1440.71	1.13	0.00081	0.239	0	1.59	9.178e-05	0.008452	19	14029	Tumor	0.318
SPETLPLYR	Hex(1)HexNAc(1)	SPETLPLYR+Hex(1)HexNAc(1)	S1(Hex(1)HexNAc(1));	Q6UY14	ADAMTS-like protein 4 (ADAMTSL-4) (Thrombospondin repeat-containing protein 1)	ADAMTSL4 TSRC1 PP1396 UNQ2803/PRO34012	720.859	2	1440.71	1440.71	0.53	0.00038	0.3568	0	1.85	0.0002775	0.01606	19	14452	Normal	0.284
TPSPQAEPLSPETAQTEVAPR	Hex(1)HexNAc(1)	TPSPQAEPLSPETAQTEVAPR+Hex(1)HexNAc(1)	T1(Hex(1)HexNAc(1));	Q6UY14	ADAMTS-like protein 4 (ADAMTSL-4) (Thrombospondin repeat-containing protein 1)	ADAMTSL4 TSRC1 PP1396 UNQ2803/PRO34012	857.748	3	2571.23	2571.23	-0.35	-0.0003	0.0417	0	5.52	0	6.186e-06	7	15319	Tumor	1.032
TPSPQAEPLSPETAQTEVAPR	Hex(1)HexNAc(1)	TPSPQAEPLSPETAQTEVAPR+Hex(1)HexNAc(1)	T1(Hex(1)HexNAc(1));	Q6UY14	ADAMTS-like protein 4 (ADAMTSL-4) (Thrombospondin repeat-containing protein 1)	ADAMTSL4 TSRC1 PP1396 UNQ2803/PRO34012	857.748	3	2571.23	2571.23	-0.29	-0.00025	0.0353	0	5.39	0	2.648e-06	7	13707	Normal	1.193
TAQTEVAPR	Hex(1)HexNAc(1)	TAQTEVAPR+Hex(1)HexNAc(1)	T1(Hex(1)HexNAc(1));	Q6UY14	ADAMTS-like protein 4 (ADAMTSL-4) (Thrombospondin repeat-containing protein 1)	ADAMTSL4 TSRC1 PP1396 UNQ2803/PRO34012	669.326	2	1337.65	1337.64	1.71	0.00114	0.1325	0	1.51	0.0002132	0.01388	1	4328	Tumor	0.268
TEPPSPTHSLGEGGFFR	Hex(1)HexNAc(1)	TEPPSPTHSLGEGGFFR+Hex(1)HexNAc(1)	T1(Hex(1)HexNAc(1));	Q6UY14	ADAMTS-like protein 4 (ADAMTSL-4) (Thrombospondin repeat-containing protein 1)	ADAMTSL4 TSRC1 PP1396 UNQ2803/PRO34012	727.67	3	2181	2181	-1.28	-0.00093	0.2683	0	4.1	0	0.0002797	4	17118	Tumor	0.655
TEPPSPTHSLGEGGFFR	Hex(1)HexNAc(1)	TEPPSPTHSLGEGGFFR+Hex(1)HexNAc(1)	T1(Hex(1)HexNAc(1));	Q6UY14	ADAMTS-like protein 4 (ADAMTSL-4) (Thrombospondin repeat-containing protein 1)	ADAMTSL4 TSRC1 PP1396 UNQ2803/PRO34012	727.67	3	2181	2181	-1.28	-0.00093	0.2548	0	4.16	0	0.001333	3	17457	Tumor	0.501
TEPPSPTHSLGEGGFFR	Hex(1)HexNAc(1)	TEPPSPTHSLGEGGFFR+Hex(1)HexNAc(1)	T1(Hex(1)HexNAc(1));	Q6UY14	ADAMTS-like protein 4 (ADAMTSL-4) (Thrombospondin repeat-containing protein 1)	ADAMTSL4 TSRC1 PP1396 UNQ2803/PRO34012	727.671	3	2181	2181	0.3	0.00022	0.218	0	3.67	0	0.000424	3	17679	Normal	0.663
TEPPSPTHSLGEGGFFR	Hex(1)HexNAc(1)	TEPPSPTHSLGEGGFFR+Hex(1)HexNAc(1)	T1(Hex(1)HexNAc(1));	Q6UY14	ADAMTS-like protein 4 (ADAMTSL-4) (Thrombospondin repeat-containing protein 1)	ADAMTSL4 TSRC1 PP1396 UNQ2803/PRO34012	727.671	3	2181	2181	0.64	0.00046	0.2488	0	4.02	0	0.0004583	3	17542	Normal	0.655
TEPPSPTHSLGEGGFFR	Hex(1)HexNAc(1)	TEPPSPTHSLGEGGFFR+Hex(1)HexNAc(1)	T1(Hex(1)HexNAc(1));	Q6UY14	ADAMTS-like protein 4 (ADAMTSL-4) (Thrombospondin repeat-containing protein 1)	ADAMTSL4 TSRC1 PP1396 UNQ2803/PRO34012	1091	2	2181	2181	1.57	0.00171	0.1296	0	2.16	0	0.0001173	3	17491	Normal	0.797
TEPPSPTHSLGEGGFFR	Hex(1)HexNAc(1)	TEPPSPTHSLGEGGFFR+Hex(1)HexNAc(1)	T1(Hex(1)HexNAc(1));	Q6UY14	ADAMTS-like protein 4 (ADAMTSL-4) (Thrombospondin repeat-containing protein 1)	ADAMTSL4 TSRC1 PP1396 UNQ2803/PRO34012	727.671	3	2181	2181	-0.12	-9e-05	0.2425	0	4	0	2.832e-05	3	17466	Normal	0.946
THSLGEGGFFR	Hex(1)HexNAc(1)	THSLGEGGFFR+Hex(1)HexNAc(1)	T1(Hex(1)HexNAc(1));	Q6UY14	ADAMTS-like protein 4 (ADAMTSL-4) (Thrombospondin repeat-containing protein 1)	ADAMTSL4 TSRC1 PP1396 UNQ2803/PRO34012	786.863	2	1572.72	1572.72	0.52	0.00041	0.092	0	1.63	0.001077	0.03875	9	14265	Tumor	0.165
THSLGEGGFFR	Hex(1)HexNAc(1)	THSLGEGGFFR+Hex(1)HexNAc(1)	T1(Hex(1)HexNAc(1));	Q6UY14	ADAMTS-like protein 4 (ADAMTSL-4) (Thrombospondin repeat-containing protein 1)	ADAMTSL4 TSRC1 PP1396 UNQ2803/PRO34012	786.863	2	1572.72	1572.72	1	0.00079	0.1288	0	1.63	4.986e-05	0.004316	6	13430	Tumor	0.384
THSLGEGGFFR	Hex(1)HexNAc(1)	THSLGEGGFFR+Hex(1)HexNAc(1)	T1(Hex(1)HexNAc(1));	Q6UY14	ADAMTS-like protein 4 (ADAMTSL-4) (Thrombospondin repeat-containing protein 1)	ADAMTSL4 TSRC1 PP1396 UNQ2803/PRO34012	524.911	3	1572.72	1572.72	1.09	0.00057	0.0357	0	1.96	0.0004685	0.02768	5	14361	Tumor	0.199
THSLGEGGFFR	Hex(1)HexNAc(1)	THSLGEGGFFR+Hex(1)HexNAc(1)	T1(Hex(1)HexNAc(1));	Q6UY14	ADAMTS-like protein 4 (ADAMTSL-4) (Thrombospondin repeat-containing protein 1)	ADAMTSL4 TSRC1 PP1396 UNQ2803/PRO34012	524.911	3	1572.72	1572.72	0.03	2e-05	0.0188	0	2.13	0.0004685	0.02697	7	14300	Tumor	0.202
THSLGEGGFFR	Hex(1)HexNAc(1)	THSLGEGGFFR+Hex(1)HexNAc(1)	T1(Hex(1)HexNAc(1));	Q6UY14	ADAMTS-like protein 4 (ADAMTSL-4) (Thrombospondin repeat-containing protein 1)	ADAMTSL4 TSRC1 PP1396 UNQ2803/PRO34012	786.863	2	1572.72	1572.72	0.64	0.0005	0.06	0	1.5	4.986e-05	0.003106	5	14362	Tumor	0.417
THSLGEGGFFR	Hex(1)HexNAc(1)	THSLGEGGFFR+Hex(1)HexNAc(1)	T1(Hex(1)HexNAc(1));	Q6UY14	ADAMTS-like protein 4 (ADAMTSL-4) (Thrombospondin repeat-containing protein 1)	ADAMTSL4 TSRC1 PP1396 UNQ2803/PRO34012	524.911	3	1572.72	1572.72	0.84	0.00044	0.0339	0	1.77	0.006336	0.1269	6	13514	Tumor	0.04
THSLGEGGFFR	Hex(1)HexNAc(1)	THSLGEGGFFR+Hex(1)HexNAc(1)	T1(Hex(1)HexNAc(1));	Q6UY14	ADAMTS-like protein 4 (ADAMTSL-4) (Thrombospondin repeat-containing protein 1)	ADAMTSL4 TSRC1 PP1396 UNQ2803/PRO34012	524.91	3	1572.72	1572.72	-0.67	-0.00035	0.0297	0	2.02	0.001106	0.04058	6	13427	Tumor	0.16
THSLGEGGFFR	Hex(1)HexNAc(1)	THSLGEGGFFR+Hex(1)HexNAc(1)	T1(Hex(1)HexNAc(1));	Q6UY14	ADAMTS-like protein 4 (ADAMTSL-4) (Thrombospondin repeat-containing protein 1)	ADAMTSL4 TSRC1 PP1396 UNQ2803/PRO34012	786.863	2	1572.72	1572.72	0.46	0.00036	0.0584	0	1.54	0.0003203	0.02074	6	13515	Tumor	0.228
THSLGEGGFFR	Hex(1)HexNAc(1)	THSLGEGGFFR+Hex(1)HexNAc(1)	T1(Hex(1)HexNAc(1));	Q6UY14	ADAMTS-like protein 4 (ADAMTSL-4) (Thrombospondin repeat-containing protein 1)	ADAMTSL4 TSRC1 PP1396 UNQ2803/PRO34012	786.863	2	1572.72	1572.72	0.46	0.00036	0.0625	0	1.44	0.0003203	0.0234	6	13516	Tumor	0.216
THSLGEGGFFR	Hex(1)HexNAc(1)	THSLGEGGFFR+Hex(1)HexNAc(1)	T1(Hex(1)HexNAc(1));	Q6UY14	ADAMTS-like protein 4 (ADAMTSL-4) (Thrombospondin repeat-containing protein 1)	ADAMTSL4 TSRC1 PP1396 UNQ2803/PRO34012	786.864	2	1572.72	1572.72	1.4	0.0011	0.0745	0	1.61	0.005969	0.1224	8	13904	Tumor	0.044
THSLGEGGFFR	Hex(1)HexNAc(1)	THSLGEGGFFR+Hex(1)HexNAc(1)	T1(Hex(1)HexNAc(1));	Q6UY14	ADAMTS-like protein 4 (ADAMTSL-4) (Thrombospondin repeat-containing protein 1)	ADAMTSL4 TSRC1 PP1396 UNQ2803/PRO34012	786.863	2	1572.72	1572.72	0.97	0.00076	0.0701	0	1.57	4.986e-05	0.003087	7	14311	Tumor	0.418
THSLGEGGFFR	Hex(1)HexNAc(1)	THSLGEGGFFR+Hex(1)HexNAc(1)	T1(Hex(1)HexNAc(1));	Q6UY14	ADAMTS-like protein 4 (ADAMTSL-4) (Thrombospondin repeat-containing protein 1)	ADAMTSL4 TSRC1 PP1396 UNQ2803/PRO34012	524.911	3	1572.72	1572.72	0.34	0.00018	0.0691	0	1.88	0.001304	0.07146	5	13532	Normal	0.123
THSLGEGGFFR	Hex(1)HexNAc(1)	THSLGEGGFFR+Hex(1)HexNAc(1)	T1(Hex(1)HexNAc(1));	Q6UY14	ADAMTS-like protein 4 (ADAMTSL-4) (Thrombospondin repeat-containing protein 1)	ADAMTSL4 TSRC1 PP1396 UNQ2803/PRO34012	786.863	2	1572.72	1572.72	0.89	0.0007	0.0573	0	1.57	0	0.006974	5	13471	Normal	0.371
THSLGEGGFFR	Hex(1)HexNAc(1)	THSLGEGGFFR+Hex(1)HexNAc(1)	T1(Hex(1)HexNAc(1));	Q6UY14	ADAMTS-like protein 4 (ADAMTSL-4) (Thrombospondin repeat-containing protein 1)	ADAMTSL4 TSRC1 PP1396 UNQ2803/PRO34012	786.863	2	1572.72	1572.72	0.64	0.0005	0.0588	0	1.53	0	0.005896	6	12785	Normal	0.389
THSLGEGGFFR	Hex(1)HexNAc(1)	THSLGEGGFFR+Hex(1)HexNAc(1)	T1(Hex(1)HexNAc(1));	Q6UY14	ADAMTS-like protein 4 (ADAMTSL-4) (Thrombospondin repeat-containing protein 1)	ADAMTSL4 TSRC1 PP1396 UNQ2803/PRO34012	524.91	3	1572.72	1572.72	-0.76	-0.0004	0.0179	0	2.23	0.00145	0.07767	7	12858	Normal	0.114
THSLGEGGFFR	Hex(1)HexNAc(1)	THSLGEGGFFR+Hex(1)HexNAc(1)	T1(Hex(1)HexNAc(1));	Q6UY14	ADAMTS-like protein 4 (ADAMTSL-4) (Thrombospondin repeat-containing protein 1)	ADAMTSL4 TSRC1 PP1396 UNQ2803/PRO34012	786.863	2	1572.72	1572.72	0.69	0.00054	0.1069	0	1.31	0.00957	0.2022	9	13869	Normal	0.001
THSLGEGGFFR	Hex(1)HexNAc(1)	THSLGEGGFFR+Hex(1)HexNAc(1)	T1(Hex(1)HexNAc(1));	Q6UY14	ADAMTS-like protein 4 (ADAMTSL-4) (Thrombospondin repeat-containing protein 1)	ADAMTSL4 TSRC1 PP1396 UNQ2803/PRO34012	524.91	3	1572.72	1572.72	-0.48	-0.00025	0.0229	0	2.18	0.0002775	0.02972	9	13856	Normal	0.218
TPEPPVPQLQPEILR	Hex(1)HexNAc(1)	TPEPPVPQLQPEILR+Hex(1)HexNAc(1)	T1(Hex(1)HexNAc(1));	Q6UY14	ADAMTS-like protein 4 (ADAMTSL-4) (Thrombospondin repeat-containing protein 1)	ADAMTSL4 TSRC1 PP1396 UNQ2803/PRO34012	1040.05	2	2079.09	2079.09	0.59	0.00061	0.1111	0	1.71	0	0.0005281	3	21775	Tumor	0.592
TPEPPVPQLQPEILR	Hex(1)HexNAc(1)	TPEPPVPQLQPEILR+Hex(1)HexNAc(1)	T1(Hex(1)HexNAc(1));	Q6UY14	ADAMTS-like protein 4 (ADAMTSL-4) (Thrombospondin repeat-containing protein 1)	ADAMTSL4 TSRC1 PP1396 UNQ2803/PRO34012	1040.05	2	2079.09	2079.09	0.78	0.00081	0.0452	0	1.55	0.000247	0.01884	4	21370	Tumor	0.238
TPEPPVPQLQPEILR	Hex(1)HexNAc(1)	TPEPPVPQLQPEILR+Hex(1)HexNAc(1)	T1(Hex(1)HexNAc(1));	Q6UY14	ADAMTS-like protein 4 (ADAMTSL-4) (Thrombospondin repeat-containing protein 1)	ADAMTSL4 TSRC1 PP1396 UNQ2803/PRO34012	1040.05	2	2079.09	2079.09	0.34	0.00036	0.088	0	1.25	0.0002879	0.02011	2	21266	Tumor	0.231
TPEPPVPQLQPEILR	Hex(1)HexNAc(1)	TPEPPVPQLQPEILR+Hex(1)HexNAc(1)	T1(Hex(1)HexNAc(1));	Q6UY14	ADAMTS-like protein 4 (ADAMTSL-4) (Thrombospondin repeat-containing protein 1)	ADAMTSL4 TSRC1 PP1396 UNQ2803/PRO34012	693.703	3	2079.09	2079.09	3.73	0.00258	0.4675	0	3.38	0	5.07e-05	3	21847	Tumor	0.824
TPEPPVPQLQPEILR	Hex(1)HexNAc(1)	TPEPPVPQLQPEILR+Hex(1)HexNAc(1)	T1(Hex(1)HexNAc(1));	Q6UY14	ADAMTS-like protein 4 (ADAMTSL-4) (Thrombospondin repeat-containing protein 1)	ADAMTSL4 TSRC1 PP1396 UNQ2803/PRO34012	1040.05	2	2079.09	2079.09	1.06	0.0011	0.3039	0	1.81	0	0.0001661	3	21848	Tumor	0.706
TPEPPVPQLQPEILR	Hex(1)HexNAc(1)	TPEPPVPQLQPEILR+Hex(1)HexNAc(1)	T1(Hex(1)HexNAc(1));	Q6UY14	ADAMTS-like protein 4 (ADAMTSL-4) (Thrombospondin repeat-containing protein 1)	ADAMTSL4 TSRC1 PP1396 UNQ2803/PRO34012	693.701	3	2079.09	2079.09	0.73	0.00051	0.4431	0	3.43	0	4.412e-05	3	21912	Tumor	0.837
TPEPPVPQLQPEILR	Hex(1)HexNAc(1)	TPEPPVPQLQPEILR+Hex(1)HexNAc(1)	T1(Hex(1)HexNAc(1));	Q6UY14	ADAMTS-like protein 4 (ADAMTSL-4) (Thrombospondin repeat-containing protein 1)	ADAMTSL4 TSRC1 PP1396 UNQ2803/PRO34012	1040.05	2	2079.09	2079.09	0.59	0.00061	0.1013	0	1.58	0	5.396e-05	3	21913	Tumor	0.818
TPEPPVPQLQPEILR	Hex(1)HexNAc(1)	TPEPPVPQLQPEILR+Hex(1)HexNAc(1)	T1(Hex(1)HexNAc(1));	Q6UY14	ADAMTS-like protein 4 (ADAMTSL-4) (Thrombospondin repeat-containing protein 1)	ADAMTSL4 TSRC1 PP1396 UNQ2803/PRO34012	693.702	3	2079.09	2079.09	2.13	0.00147	0.4896	0	3.37	0	1.028e-05	2	20873	Tumor	0.981
TPEPPVPQLQPEILR	Hex(1)HexNAc(1)	TPEPPVPQLQPEILR+Hex(1)HexNAc(1)	T1(Hex(1)HexNAc(1));	Q6UY14	ADAMTS-like protein 4 (ADAMTSL-4) (Thrombospondin repeat-containing protein 1)	ADAMTSL4 TSRC1 PP1396 UNQ2803/PRO34012	1040.05	2	2079.09	2079.09	0.22	0.00023	0.3169	0	1.83	0	0.0003292	2	20874	Tumor	0.639
TPEPPVPQLQPEILR	Hex(1)HexNAc(1)	TPEPPVPQLQPEILR+Hex(1)HexNAc(1)	T1(Hex(1)HexNAc(1));	Q6UY14	ADAMTS-like protein 4 (ADAMTSL-4) (Thrombospondin repeat-containing protein 1)	ADAMTSL4 TSRC1 PP1396 UNQ2803/PRO34012	693.7	3	2079.09	2079.09	0.54	0.00038	0.3824	0	3.4	0	7.522e-05	2	21260	Tumor	0.785
TPEPPVPQLQPEILR	Hex(1)HexNAc(1)	TPEPPVPQLQPEILR+Hex(1)HexNAc(1)	T1(Hex(1)HexNAc(1));	Q6UY14	ADAMTS-like protein 4 (ADAMTSL-4) (Thrombospondin repeat-containing protein 1)	ADAMTSL4 TSRC1 PP1396 UNQ2803/PRO34012	693.7	3	2079.09	2079.09	0.38	0.00026	0.2946	0	3.7	0	0.0003425	3	21982	Tumor	0.635
TPEPPVPQLQPEILR	Hex(1)HexNAc(1)	TPEPPVPQLQPEILR+Hex(1)HexNAc(1)	T1(Hex(1)HexNAc(1));	Q6UY14	ADAMTS-like protein 4 (ADAMTSL-4) (Thrombospondin repeat-containing protein 1)	ADAMTSL4 TSRC1 PP1396 UNQ2803/PRO34012	693.7	3	2079.09	2079.09	0.37	0.00025	0.4169	0	3.31	0	1.794e-05	2	20937	Tumor	0.926
TPEPPVPQLQPEILR	Hex(1)HexNAc(1)	TPEPPVPQLQPEILR+Hex(1)HexNAc(1)	T1(Hex(1)HexNAc(1));	Q6UY14	ADAMTS-like protein 4 (ADAMTSL-4) (Thrombospondin repeat-containing protein 1)	ADAMTSL4 TSRC1 PP1396 UNQ2803/PRO34012	693.7	3	2079.09	2079.09	0.13	9e-05	0.4338	0	3.25	0	0.0001142	1	20482	Tumor	0.743
TPEPPVPQLQPEILR	Hex(1)HexNAc(1)	TPEPPVPQLQPEILR+Hex(1)HexNAc(1)	T1(Hex(1)HexNAc(1));	Q6UY14	ADAMTS-like protein 4 (ADAMTSL-4) (Thrombospondin repeat-containing protein 1)	ADAMTSL4 TSRC1 PP1396 UNQ2803/PRO34012	1040.05	2	2079.09	2079.09	0.22	0.00023	0.2792	0	1.54	0	0.0005774	1	20403	Tumor	0.583
TPEPPVPQLQPEILR	Hex(1)HexNAc(1)	TPEPPVPQLQPEILR+Hex(1)HexNAc(1)	T1(Hex(1)HexNAc(1));	Q6UY14	ADAMTS-like protein 4 (ADAMTSL-4) (Thrombospondin repeat-containing protein 1)	ADAMTSL4 TSRC1 PP1396 UNQ2803/PRO34012	693.701	3	2079.09	2079.09	1.33	0.00092	0.3879	0	3.48	0	2.938e-05	2	20739	Tumor	0.878
TPEPPVPQLQPEILR	Hex(1)HexNAc(1)	TPEPPVPQLQPEILR+Hex(1)HexNAc(1)	T1(Hex(1)HexNAc(1));	Q6UY14	ADAMTS-like protein 4 (ADAMTSL-4) (Thrombospondin repeat-containing protein 1)	ADAMTSL4 TSRC1 PP1396 UNQ2803/PRO34012	693.7	3	2079.09	2079.09	0.39	0.00027	0.3545	0	3.47	0	7.205e-05	1	20400	Tumor	0.789
TPEPPVPQLQPEILR	Hex(1)HexNAc(1)	TPEPPVPQLQPEILR+Hex(1)HexNAc(1)	T1(Hex(1)HexNAc(1));	Q6UY14	ADAMTS-like protein 4 (ADAMTSL-4) (Thrombospondin repeat-containing protein 1)	ADAMTSL4 TSRC1 PP1396 UNQ2803/PRO34012	693.701	3	2079.09	2079.09	2.04	0.00141	0.3848	0	3.3	0	4.115e-05	2	20809	Tumor	0.844
TPEPPVPQLQPEILR	Hex(1)HexNAc(1)	TPEPPVPQLQPEILR+Hex(1)HexNAc(1)	T1(Hex(1)HexNAc(1));	Q6UY14	ADAMTS-like protein 4 (ADAMTSL-4) (Thrombospondin repeat-containing protein 1)	ADAMTSL4 TSRC1 PP1396 UNQ2803/PRO34012	693.7	3	2079.09	2079.09	0.06	4e-05	0.3662	0	3.55	0	0.0001869	6	20377	Tumor	0.695
TPEPPVPQLQPEILR	Hex(1)HexNAc(1)	TPEPPVPQLQPEILR+Hex(1)HexNAc(1)	T1(Hex(1)HexNAc(1));	Q6UY14	ADAMTS-like protein 4 (ADAMTSL-4) (Thrombospondin repeat-containing protein 1)	ADAMTSL4 TSRC1 PP1396 UNQ2803/PRO34012	1040.05	2	2079.09	2079.09	0.11	0.00011	0.2951	0	1.83	0	0.000219	2	20810	Tumor	0.679
TPEPPVPQLQPEILR	Hex(1)HexNAc(1)	TPEPPVPQLQPEILR+Hex(1)HexNAc(1)	T1(Hex(1)HexNAc(1));	Q6UY14	ADAMTS-like protein 4 (ADAMTSL-4) (Thrombospondin repeat-containing protein 1)	ADAMTSL4 TSRC1 PP1396 UNQ2803/PRO34012	1040.05	2	2079.09	2079.09	0.34	0.00036	0.2695	0	1.67	0	0.0001386	2	20938	Tumor	0.724
TPEPPVPQLQPEILR	Hex(1)HexNAc(1)	TPEPPVPQLQPEILR+Hex(1)HexNAc(1)	T1(Hex(1)HexNAc(1));	Q6UY14	ADAMTS-like protein 4 (ADAMTSL-4) (Thrombospondin repeat-containing protein 1)	ADAMTSL4 TSRC1 PP1396 UNQ2803/PRO34012	1040.05	2	2079.09	2079.09	0.46	0.00048	0.3077	0	1.82	0	0.0004264	2	20749	Tumor	0.613
TPEPPVPQLQPEILR	Hex(1)HexNAc(1)	TPEPPVPQLQPEILR+Hex(1)HexNAc(1)	T1(Hex(1)HexNAc(1));	Q6UY14	ADAMTS-like protein 4 (ADAMTSL-4) (Thrombospondin repeat-containing protein 1)	ADAMTSL4 TSRC1 PP1396 UNQ2803/PRO34012	693.7	3	2079.09	2079.09	0.2	0.00014	0.4438	0	3.29	0	0.0002227	3	21769	Tumor	0.677
TPEPPVPQLQPEILR	Hex(1)HexNAc(1)	TPEPPVPQLQPEILR+Hex(1)HexNAc(1)	T1(Hex(1)HexNAc(1));	Q6UY14	ADAMTS-like protein 4 (ADAMTSL-4) (Thrombospondin repeat-containing protein 1)	ADAMTSL4 TSRC1 PP1396 UNQ2803/PRO34012	1040.05	2	2079.08	2079.09	-1.16	-0.0012	0.1494	0	1.54	0	0.001641	1	19792	Normal	0.522
TPEPPVPQLQPEILR	Hex(1)HexNAc(1)	TPEPPVPQLQPEILR+Hex(1)HexNAc(1)	T1(Hex(1)HexNAc(1));	Q6UY14	ADAMTS-like protein 4 (ADAMTSL-4) (Thrombospondin repeat-containing protein 1)	ADAMTSL4 TSRC1 PP1396 UNQ2803/PRO34012	693.7	3	2079.09	2079.09	-0.23	-0.00016	0.4622	0	3.44	0	8.392e-05	1	19862	Normal	0.832
TPEPPVPQLQPEILR	Hex(1)HexNAc(1)	TPEPPVPQLQPEILR+Hex(1)HexNAc(1)	T1(Hex(1)HexNAc(1));	Q6UY14	ADAMTS-like protein 4 (ADAMTSL-4) (Thrombospondin repeat-containing protein 1)	ADAMTSL4 TSRC1 PP1396 UNQ2803/PRO34012	1040.05	2	2079.09	2079.09	0.49	0.00051	0.2422	0	1.61	0	0.004459	1	19867	Normal	0.418
TPEPPVPQLQPEILR	Hex(1)HexNAc(1)	TPEPPVPQLQPEILR+Hex(1)HexNAc(1)	T1(Hex(1)HexNAc(1));	Q6UY14	ADAMTS-like protein 4 (ADAMTSL-4) (Thrombospondin repeat-containing protein 1)	ADAMTSL4 TSRC1 PP1396 UNQ2803/PRO34012	693.7	3	2079.09	2079.09	0.54	0.00037	0.4211	0	3.42	0	6.444e-05	3	21593	Normal	0.86
TPEPPVPQLQPEILR	Hex(1)HexNAc(1)	TPEPPVPQLQPEILR+Hex(1)HexNAc(1)	T1(Hex(1)HexNAc(1));	Q6UY14	ADAMTS-like protein 4 (ADAMTSL-4) (Thrombospondin repeat-containing protein 1)	ADAMTSL4 TSRC1 PP1396 UNQ2803/PRO34012	1040.05	2	2079.09	2079.09	0.55	0.00057	0.1136	0	1.76	0	0.0004398	3	21575	Normal	0.66
TPEPPVPQLQPEILR	Hex(1)HexNAc(1)	TPEPPVPQLQPEILR+Hex(1)HexNAc(1)	T1(Hex(1)HexNAc(1));	Q6UY14	ADAMTS-like protein 4 (ADAMTSL-4) (Thrombospondin repeat-containing protein 1)	ADAMTSL4 TSRC1 PP1396 UNQ2803/PRO34012	693.702	3	2079.09	2079.09	2.48	0.00172	0.3475	0	3.77	0	0.0007399	3	21527	Normal	0.605
TPEPPVPQLQPEILR	Hex(1)HexNAc(1)	TPEPPVPQLQPEILR+Hex(1)HexNAc(1)	T1(Hex(1)HexNAc(1));	Q6UY14	ADAMTS-like protein 4 (ADAMTSL-4) (Thrombospondin repeat-containing protein 1)	ADAMTSL4 TSRC1 PP1396 UNQ2803/PRO34012	1040.05	2	2079.09	2079.09	0.9	0.00093	0.3132	0	1.82	0	0.002824	3	21502	Normal	0.466
TPEPPVPQLQPEILR	Hex(1)HexNAc(1)	TPEPPVPQLQPEILR+Hex(1)HexNAc(1)	T1(Hex(1)HexNAc(1));	Q6UY14	ADAMTS-like protein 4 (ADAMTSL-4) (Thrombospondin repeat-containing protein 1)	ADAMTSL4 TSRC1 PP1396 UNQ2803/PRO34012	693.7	3	2079.09	2079.09	0.59	0.00041	0.4	0	3.6	0	3.064e-05	2	20026	Normal	0.937
TPEPPVPQLQPEILR	Hex(1)HexNAc(1)	TPEPPVPQLQPEILR+Hex(1)HexNAc(1)	T1(Hex(1)HexNAc(1));	Q6UY14	ADAMTS-like protein 4 (ADAMTSL-4) (Thrombospondin repeat-containing protein 1)	ADAMTSL4 TSRC1 PP1396 UNQ2803/PRO34012	1040.05	2	2079.09	2079.09	0.48	0.00049	0.3228	0	1.89	0	0.0002018	2	20118	Normal	0.741
TPEPPVPQLQPEILR	Hex(1)HexNAc(1)	TPEPPVPQLQPEILR+Hex(1)HexNAc(1)	T1(Hex(1)HexNAc(1));	Q6UY14	ADAMTS-like protein 4 (ADAMTSL-4) (Thrombospondin repeat-containing protein 1)	ADAMTSL4 TSRC1 PP1396 UNQ2803/PRO34012	693.703	3	2079.09	2079.09	3.67	0.00254	0.3982	0	3.39	0	0.0006935	2	20086	Normal	0.612
TPEPPVPQLQPEILR	Hex(1)HexNAc(1)	TPEPPVPQLQPEILR+Hex(1)HexNAc(1)	T1(Hex(1)HexNAc(1));	Q6UY14	ADAMTS-like protein 4 (ADAMTSL-4) (Thrombospondin repeat-containing protein 1)	ADAMTSL4 TSRC1 PP1396 UNQ2803/PRO34012	1040.05	2	2079.08	2079.09	-0.93	-0.00097	0.3011	0	1.76	0	0.001631	2	20046	Normal	0.523
TPEPPVPQLQPEILR	Hex(1)HexNAc(1)	TPEPPVPQLQPEILR+Hex(1)HexNAc(1)	T1(Hex(1)HexNAc(1));	Q6UY14	ADAMTS-like protein 4 (ADAMTSL-4) (Thrombospondin repeat-containing protein 1)	ADAMTSL4 TSRC1 PP1396 UNQ2803/PRO34012	693.701	3	2079.09	2079.09	2.08	0.00144	0.3876	0	3.38	0	6.649e-05	2	20150	Normal	0.857
TPEPPVPQLQPEILR	Hex(1)HexNAc(1)	TPEPPVPQLQPEILR+Hex(1)HexNAc(1)	T1(Hex(1)HexNAc(1));	Q6UY14	ADAMTS-like protein 4 (ADAMTSL-4) (Thrombospondin repeat-containing protein 1)	ADAMTSL4 TSRC1 PP1396 UNQ2803/PRO34012	693.7	3	2079.09	2079.09	-0.03	-2e-05	0.3713	0	3.42	0	0.0001828	2	20216	Normal	0.751
TPEPPVPQLQPEILR	Hex(1)HexNAc(1)	TPEPPVPQLQPEILR+Hex(1)HexNAc(1)	T1(Hex(1)HexNAc(1));	Q6UY14	ADAMTS-like protein 4 (ADAMTSL-4) (Thrombospondin repeat-containing protein 1)	ADAMTSL4 TSRC1 PP1396 UNQ2803/PRO34012	1040.05	2	2079.09	2079.09	-0.23	-0.00024	0.3056	0	1.8	0	0.0009651	2	20184	Normal	0.578
TPEPPVPQLQPEILR	Hex(1)HexNAc(1)	TPEPPVPQLQPEILR+Hex(1)HexNAc(1)	T1(Hex(1)HexNAc(1));	Q6UY14	ADAMTS-like protein 4 (ADAMTSL-4) (Thrombospondin repeat-containing protein 1)	ADAMTSL4 TSRC1 PP1396 UNQ2803/PRO34012	693.701	3	2079.09	2079.09	0.88	0.00061	0.4294	0	3.54	0	0.0001781	5	19678	Normal	0.754
TPEPPVPQLQPEILR	Hex(1)HexNAc(1)	TPEPPVPQLQPEILR+Hex(1)HexNAc(1)	T1(Hex(1)HexNAc(1));	Q6UY14	ADAMTS-like protein 4 (ADAMTSL-4) (Thrombospondin repeat-containing protein 1)	ADAMTSL4 TSRC1 PP1396 UNQ2803/PRO34012	693.7	3	2079.09	2079.09	0.09	6e-05	0.396	0	3.51	0	0.0002034	5	19745	Normal	0.74
TPEPPVPQLQPEILR	Hex(1)HexNAc(1)	TPEPPVPQLQPEILR+Hex(1)HexNAc(1)	T1(Hex(1)HexNAc(1));	Q6UY14	ADAMTS-like protein 4 (ADAMTSL-4) (Thrombospondin repeat-containing protein 1)	ADAMTSL4 TSRC1 PP1396 UNQ2803/PRO34012	1040.05	2	2079.09	2079.09	0.24	0.00025	0.2516	0	1.59	0	0.003105	5	19732	Normal	0.456
TPSPQAEPLSPETAQTEVAPR	Hex(1)HexNAc(1)	TPSPQAEPLSPETAQTEVAPR+Hex(1)HexNAc(1)	T1(Hex(1)HexNAc(1));	Q6UY14	ADAMTS-like protein 4 (ADAMTSL-4) (Thrombospondin repeat-containing protein 1)	ADAMTSL4 TSRC1 PP1396 UNQ2803/PRO34012	1286.12	2	2571.23	2571.23	-0.63	-0.00081	0.0265	0	3.77	0	2.82e-06	7	15281	Tumor	1.109
TPSPQAEPLSPETAQTEVAPR	Hex(1)HexNAc(1)	TPSPQAEPLSPETAQTEVAPR+Hex(1)HexNAc(1)	T1(Hex(1)HexNAc(1));	Q6UY14	ADAMTS-like protein 4 (ADAMTSL-4) (Thrombospondin repeat-containing protein 1)	ADAMTSL4 TSRC1 PP1396 UNQ2803/PRO34012	1286.12	2	2571.23	2571.23	0.13	0.00017	0.019	0	3.69	0	3.538e-07	7	15357	Tumor	1.314
TPSPQAEPLSPETAQTEVAPR	Hex(1)HexNAc(1)	TPSPQAEPLSPETAQTEVAPR+Hex(1)HexNAc(1)	T1(Hex(1)HexNAc(1));	Q6UY14	ADAMTS-like protein 4 (ADAMTSL-4) (Thrombospondin repeat-containing protein 1)	ADAMTSL4 TSRC1 PP1396 UNQ2803/PRO34012	1286.12	2	2571.23	2571.23	-0.05	-7e-05	0.022	0	3.63	0	1.139e-06	7	13633	Normal	1.281
TPSPQAEPLSPETAQTEVAPR	Hex(1)HexNAc(1)	TPSPQAEPLSPETAQTEVAPR+Hex(1)HexNAc(1)	T1(Hex(1)HexNAc(1));	Q6UY14	ADAMTS-like protein 4 (ADAMTSL-4) (Thrombospondin repeat-containing protein 1)	ADAMTSL4 TSRC1 PP1396 UNQ2803/PRO34012	857.748	3	2571.23	2571.23	-0.22	-0.00019	0.0189	0	5.81	0	2.058e-06	7	13627	Normal	1.219
TSPETLPLYR	Hex(2)HexNAc(2)	TSPETLPLYR+Hex(2)HexNAc(2)	T1(Hex(2)HexNAc(2));	Q6UY14	ADAMTS-like protein 4 (ADAMTSL-4) (Thrombospondin repeat-containing protein 1)	ADAMTSL4 TSRC1 PP1396 UNQ2803/PRO34012	636.302	3	1906.89	1906.89	0.57	0.00036	0.0421	0	1.9	4.986e-05	0.00607	17	13323	Tumor	0.351
THSLGEGGFFR	HexNAc(1)	THSLGEGGFFR+HexNAc(1)	T1(HexNAc(1));	Q6UY14	ADAMTS-like protein 4 (ADAMTSL-4) (Thrombospondin repeat-containing protein 1)	ADAMTSL4 TSRC1 PP1396 UNQ2803/PRO34012	470.893	3	1410.66	1410.66	0.06	3e-05	0.1533	0	2.87	0.006379	0.1279	5	14288	Tumor	0.039
THSLGEGGFFR	HexNAc(1)	THSLGEGGFFR+HexNAc(1)	T1(HexNAc(1));	Q6UY14	ADAMTS-like protein 4 (ADAMTSL-4) (Thrombospondin repeat-containing protein 1)	ADAMTSL4 TSRC1 PP1396 UNQ2803/PRO34012	470.893	3	1410.66	1410.66	-0.61	-0.00029	0.1474	0	2.85	0.006836	0.1369	6	13438	Tumor	0.032
THSLGEGGFFR	HexNAc(1)	THSLGEGGFFR+HexNAc(1)	T1(HexNAc(1));	Q6UY14	ADAMTS-like protein 4 (ADAMTSL-4) (Thrombospondin repeat-containing protein 1)	ADAMTSL4 TSRC1 PP1396 UNQ2803/PRO34012	705.836	2	1410.67	1410.66	0.56	0.0004	0.0519	0	2.12	4.986e-05	0.005625	5	14319	Tumor	0.358
THSLGEGGFFR	HexNAc(1)	THSLGEGGFFR+HexNAc(1)	T1(HexNAc(1));	Q6UY14	ADAMTS-like protein 4 (ADAMTSL-4) (Thrombospondin repeat-containing protein 1)	ADAMTSL4 TSRC1 PP1396 UNQ2803/PRO34012	470.893	3	1410.66	1410.66	-0.48	-0.00023	0.0924	0	2.49	0.0003203	0.02169	6	13517	Tumor	0.224
THSLGEGGFFR	HexNAc(1)	THSLGEGGFFR+HexNAc(1)	T1(HexNAc(1));	Q6UY14	ADAMTS-like protein 4 (ADAMTSL-4) (Thrombospondin repeat-containing protein 1)	ADAMTSL4 TSRC1 PP1396 UNQ2803/PRO34012	705.836	2	1410.66	1410.66	-0.41	-0.00029	0.0607	0	2.14	9.178e-05	0.008355	6	13471	Tumor	0.319
THSLGEGGFFR	HexNAc(1)	THSLGEGGFFR+HexNAc(1)	T1(HexNAc(1));	Q6UY14	ADAMTS-like protein 4 (ADAMTSL-4) (Thrombospondin repeat-containing protein 1)	ADAMTSL4 TSRC1 PP1396 UNQ2803/PRO34012	470.893	3	1410.66	1410.66	-0.69	-0.00033	0.1259	0	2.94	0.0008835	0.05534	6	12793	Normal	0.151
THSLGEGGFFR	HexNAc(1)	THSLGEGGFFR+HexNAc(1)	T1(HexNAc(1));	Q6UY14	ADAMTS-like protein 4 (ADAMTSL-4) (Thrombospondin repeat-containing protein 1)	ADAMTSL4 TSRC1 PP1396 UNQ2803/PRO34012	705.837	2	1410.67	1410.66	1.26	0.00089	0.055	0	2	0.0002775	0.01792	5	13489	Normal	0.272
THSLGEGGFFR	HexNAc(1)	THSLGEGGFFR+HexNAc(1)	T1(HexNAc(1));	Q6UY14	ADAMTS-like protein 4 (ADAMTSL-4) (Thrombospondin repeat-containing protein 1)	ADAMTSL4 TSRC1 PP1396 UNQ2803/PRO34012	470.893	3	1410.66	1410.66	-0.03	-1e-05	0.0726	0	2.48	0.008146	0.1913	5	13473	Normal	0.008
TPEPPVPQLQPEILR	HexNAc(1)	TPEPPVPQLQPEILR+HexNAc(1)	T1(HexNAc(1));	Q6UY14	ADAMTS-like protein 4 (ADAMTSL-4) (Thrombospondin repeat-containing protein 1)	ADAMTSL4 TSRC1 PP1396 UNQ2803/PRO34012	639.684	3	1917.04	1917.03	2.53	0.00161	0.4702	0	4.53	0	0.0008779	2	20112	Normal	0.588
SAGPPPPGPGDPL	Hex(1)HexNAc(1)	SAGPPPPGPGDPL+Hex(1)HexNAc(1)	S1(Hex(1)HexNAc(1));	Q0VD77	ADAMTS-like protein 5 (ADAMTSL5 protein)	ADAMTSL5	762.359	2	1523.71	1523.71	-0.72	-0.00055	0.2396	0	2.17	0.0004035	0.03727	4	14619	Normal	0.194
SAGPPPPGPGDPL	Hex(1)HexNAc(1)	SAGPPPPGPGDPL+Hex(1)HexNAc(1)	S1(Hex(1)HexNAc(1));	Q0VD77	ADAMTS-like protein 5 (ADAMTSL5 protein)	ADAMTSL5	762.359	2	1523.71	1523.71	-0.48	-0.00037	0.2427	0	2.06	0.0002775	0.02485	4	14749	Normal	0.237
SAGPPPPGPGDPL	Hex(1)HexNAc(1)	SAGPPPPGPGDPL+Hex(1)HexNAc(1)	S1(Hex(1)HexNAc(1));	Q0VD77	ADAMTS-like protein 5 (ADAMTSL5 protein)	ADAMTSL5	762.361	2	1523.71	1523.71	2.08	0.00159	0.3237	0	2.07	0.00156	0.08149	3	15238	Normal	0.109
TLAPDPCPPCPDTR	Hex(1)HexNAc(1)	TLAPDPCPPCPDTR+Hex(1)HexNAc(1)	T1(Hex(1)HexNAc(1));C7(Carbamidomethyl);C10(Carbamidomethyl)	Q6ZMM2	ADAMTS-like protein 5 (ADAMTSL-5) (Thrombospondin type-1 domain-containing protein 6)	ADAMTSL5 THSD6	654.621	3	1961.85	1961.85	0.43	0.00028	0.3798	0	4.16	4.986e-05	0.001855	7	11753	Tumor	0.468
TLAPDPCPPCPDTR	Hex(1)HexNAc(1)	TLAPDPCPPCPDTR+Hex(1)HexNAc(1)	T1(Hex(1)HexNAc(1));C7(Carbamidomethyl);C10(Carbamidomethyl)	Q6ZMM2	ADAMTS-like protein 5 (ADAMTSL-5) (Thrombospondin type-1 domain-containing protein 6)	ADAMTSL5 THSD6	981.428	2	1961.85	1961.85	0.74	0.00073	0.3991	0	2.13	4.986e-05	0.002599	7	11735	Tumor	0.435
TLAPDPCPPCPDTR	Hex(1)HexNAc(1)	TLAPDPCPPCPDTR+Hex(1)HexNAc(1)	T1(Hex(1)HexNAc(1));C7(Carbamidomethyl);C10(Carbamidomethyl)	Q6ZMM2	ADAMTS-like protein 5 (ADAMTSL-5) (Thrombospondin type-1 domain-containing protein 6)	ADAMTSL5 THSD6	654.621	3	1961.85	1961.85	0.24	0.00016	0.1846	0	3.25	4.986e-05	0.001548	7	11836	Tumor	0.486
TLAPDPCPPCPDTR	Hex(1)HexNAc(1)	TLAPDPCPPCPDTR+Hex(1)HexNAc(1)	T1(Hex(1)HexNAc(1));C7(Carbamidomethyl);C10(Carbamidomethyl)	Q6ZMM2	ADAMTS-like protein 5 (ADAMTSL-5) (Thrombospondin type-1 domain-containing protein 6)	ADAMTSL5 THSD6	981.43	2	1961.85	1961.85	3.11	0.00305	0.3442	0	1.54	0.0003203	0.02137	6	11443	Tumor	0.225
TLAPDPCPPCPDTR	Hex(1)HexNAc(1)	TLAPDPCPPCPDTR+Hex(1)HexNAc(1)	T1(Hex(1)HexNAc(1));C7(Carbamidomethyl);C10(Carbamidomethyl)	Q6ZMM2	ADAMTS-like protein 5 (ADAMTSL-5) (Thrombospondin type-1 domain-containing protein 6)	ADAMTSL5 THSD6	981.428	2	1961.85	1961.85	0.62	0.00061	0.3349	0	2.18	4.986e-05	0.005686	7	11815	Tumor	0.357
TLAPDPCPPCPDTR	Hex(1)HexNAc(1)	TLAPDPCPPCPDTR+Hex(1)HexNAc(1)	T1(Hex(1)HexNAc(1));C7(Carbamidomethyl);C10(Carbamidomethyl)	Q6ZMM2	ADAMTS-like protein 5 (ADAMTSL-5) (Thrombospondin type-1 domain-containing protein 6)	ADAMTSL5 THSD6	981.428	2	1961.85	1961.85	1.37	0.00134	0.3125	0	1.92	0	0.001045	7	11646	Tumor	0.525
TLAPDPCPPCPDTR	Hex(1)HexNAc(1)	TLAPDPCPPCPDTR+Hex(1)HexNAc(1)	T1(Hex(1)HexNAc(1));C7(Carbamidomethyl);C10(Carbamidomethyl)	Q6ZMM2	ADAMTS-like protein 5 (ADAMTSL-5) (Thrombospondin type-1 domain-containing protein 6)	ADAMTSL5 THSD6	654.621	3	1961.85	1961.85	0.48	0.00031	0.4606	0	4.06	0	0.000511	8	10953	Normal	0.644
TLAPDPCPPCPDTR	Hex(1)HexNAc(1)	TLAPDPCPPCPDTR+Hex(1)HexNAc(1)	T1(Hex(1)HexNAc(1));C7(Carbamidomethyl);C10(Carbamidomethyl)	Q6ZMM2	ADAMTS-like protein 5 (ADAMTSL-5) (Thrombospondin type-1 domain-containing protein 6)	ADAMTSL5 THSD6	981.429	2	1961.85	1961.85	1.61	0.00158	0.3529	0	1.87	0.0002775	0.01953	8	10948	Normal	0.263
TLAPDPCPPCPDTR	Hex(1)HexNAc(1)	TLAPDPCPPCPDTR+Hex(1)HexNAc(1)	T1(Hex(1)HexNAc(1));C7(Carbamidomethyl);C10(Carbamidomethyl)	Q6ZMM2	ADAMTS-like protein 5 (ADAMTSL-5) (Thrombospondin type-1 domain-containing protein 6)	ADAMTSL5 THSD6	981.427	2	1961.85	1961.85	0.37	0.00036	0.401	0	2.02	0	0.0003327	6	10781	Normal	0.689
TLAPDPCPPCPDTR	Hex(1)HexNAc(1)	TLAPDPCPPCPDTR+Hex(1)HexNAc(1)	T1(Hex(1)HexNAc(1));C7(Carbamidomethyl);C10(Carbamidomethyl)	Q6ZMM2	ADAMTS-like protein 5 (ADAMTSL-5) (Thrombospondin type-1 domain-containing protein 6)	ADAMTSL5 THSD6	654.62	3	1961.85	1961.85	-0.22	-0.00015	0.5027	0	3.66	0	0.001041	7	10298	Normal	0.57
TLAPDPCPPCPDTR	Hex(1)HexNAc(1)	TLAPDPCPPCPDTR+Hex(1)HexNAc(1)	T1(Hex(1)HexNAc(1));C7(Carbamidomethyl);C10(Carbamidomethyl)	Q6ZMM2	ADAMTS-like protein 5 (ADAMTSL-5) (Thrombospondin type-1 domain-containing protein 6)	ADAMTSL5 THSD6	981.427	2	1961.85	1961.85	-0.4	-0.0004	0.3866	0	1.94	0	0.006408	7	10302	Normal	0.38
TLAPDPCPPCPDTR	Hex(1)HexNAc(1)	TLAPDPCPPCPDTR+Hex(1)HexNAc(1)	T1(Hex(1)HexNAc(1));C7(Carbamidomethyl);C10(Carbamidomethyl)	Q6ZMM2	ADAMTS-like protein 5 (ADAMTSL-5) (Thrombospondin type-1 domain-containing protein 6)	ADAMTSL5 THSD6	981.427	2	1961.85	1961.85	0.28	0.00028	0.401	0	2.07	0.0001138	0.007958	7	10374	Normal	0.357
TLAPDPCPPCPDTR	Hex(1)HexNAc(1)	TLAPDPCPPCPDTR+Hex(1)HexNAc(1)	T1(Hex(1)HexNAc(1));C7(Carbamidomethyl);C10(Carbamidomethyl)	Q6ZMM2	ADAMTS-like protein 5 (ADAMTSL-5) (Thrombospondin type-1 domain-containing protein 6)	ADAMTSL5 THSD6	654.62	3	1961.85	1961.85	-0.13	-9e-05	0.4018	0	4.33	0	0.0001333	7	10381	Normal	0.784
TLAPDPCPPCPDTR	Hex(1)HexNAc(1)	TLAPDPCPPCPDTR+Hex(1)HexNAc(1)	T1(Hex(1)HexNAc(1));C7(Carbamidomethyl);C10(Carbamidomethyl)	Q6ZMM2	ADAMTS-like protein 5 (ADAMTSL-5) (Thrombospondin type-1 domain-containing protein 6)	ADAMTSL5 THSD6	654.621	3	1961.85	1961.85	1.23	0.0008	0.4685	0	3.97	0	0.001166	6	10780	Normal	0.558
TLAPDPCPPCPDTR	Hex(1)HexNAc(1)	TLAPDPCPPCPDTR+Hex(1)HexNAc(1)	T1(Hex(1)HexNAc(1));C7(Carbamidomethyl);C10(Carbamidomethyl)	Q6ZMM2	ADAMTS-like protein 5 (ADAMTSL-5) (Thrombospondin type-1 domain-containing protein 6)	ADAMTSL5 THSD6	654.62	3	1961.85	1961.85	-0.23	-0.00015	0.4132	0	3.8	0	0.0006063	9	11578	Normal	0.626
TLAPDPCPPCPDTR	Hex(1)HexNAc(1)	TLAPDPCPPCPDTR+Hex(1)HexNAc(1)	T1(Hex(1)HexNAc(1));C7(Carbamidomethyl);C10(Carbamidomethyl)	Q6ZMM2	ADAMTS-like protein 5 (ADAMTSL-5) (Thrombospondin type-1 domain-containing protein 6)	ADAMTSL5 THSD6	654.62	3	1961.85	1961.85	-0.23	-0.00015	0.4453	0	4.02	0	0.0007835	9	11492	Normal	0.599
TLAPDPCPPCPDTR	Hex(1)HexNAc(1)	TLAPDPCPPCPDTR+Hex(1)HexNAc(1)	T1(Hex(1)HexNAc(1));C7(Carbamidomethyl);C10(Carbamidomethyl)	Q6ZMM2	ADAMTS-like protein 5 (ADAMTSL-5) (Thrombospondin type-1 domain-containing protein 6)	ADAMTSL5 THSD6	981.427	2	1961.85	1961.85	0.28	0.00028	0.4888	0	2.23	0	0.0007142	7	10456	Normal	0.609
TLAPDPCPPCPDTR	Hex(1)HexNAc(1)	TLAPDPCPPCPDTR+Hex(1)HexNAc(1)	T1(Hex(1)HexNAc(1));C7(Carbamidomethyl);C10(Carbamidomethyl)	Q6ZMM2	ADAMTS-like protein 5 (ADAMTSL-5) (Thrombospondin type-1 domain-containing protein 6)	ADAMTSL5 THSD6	981.427	2	1961.85	1961.85	0.16	0.00015	0.3085	0	1.88	0	0.00487	7	10540	Normal	0.409
TLAPDPCPPCPDTR	Hex(1)HexNAc(1)	TLAPDPCPPCPDTR+Hex(1)HexNAc(1)	T1(Hex(1)HexNAc(1));C7(Carbamidomethyl);C10(Carbamidomethyl)	Q6ZMM2	ADAMTS-like protein 5 (ADAMTSL-5) (Thrombospondin type-1 domain-containing protein 6)	ADAMTSL5 THSD6	981.428	2	1961.85	1961.85	0.86	0.00085	0.378	0	2.09	0	0.001623	6	10706	Normal	0.523
TLAPDPCPPCPDTR	Hex(1)HexNAc(1)	TLAPDPCPPCPDTR+Hex(1)HexNAc(1)	T1(Hex(1)HexNAc(1));C7(Carbamidomethyl);C10(Carbamidomethyl)	Q6ZMM2	ADAMTS-like protein 5 (ADAMTSL-5) (Thrombospondin type-1 domain-containing protein 6)	ADAMTSL5 THSD6	654.62	3	1961.84	1961.85	-1.16	-0.00076	0.3631	0	3.36	0	0.0016	7	10576	Normal	0.525
TLAPDPCPPCPDTR	Hex(1)HexNAc(1)	TLAPDPCPPCPDTR+Hex(1)HexNAc(1)	T1(Hex(1)HexNAc(1));C7(Carbamidomethyl);C10(Carbamidomethyl)	Q6ZMM2	ADAMTS-like protein 5 (ADAMTSL-5) (Thrombospondin type-1 domain-containing protein 6)	ADAMTSL5 THSD6	654.62	3	1961.85	1961.85	0.06	4e-05	0.4405	0	3.7	0	6.666e-05	7	10485	Normal	0.856
TLAPDPCPPCPDTR	Hex(1)HexNAc(1)	TLAPDPCPPCPDTR+Hex(1)HexNAc(1)	T1(Hex(1)HexNAc(1));C7(Carbamidomethyl);C10(Carbamidomethyl)	Q6ZMM2	ADAMTS-like protein 5 (ADAMTSL-5) (Thrombospondin type-1 domain-containing protein 6)	ADAMTSL5 THSD6	654.621	3	1961.85	1961.85	0.2	0.00013	0.3796	0	3.82	0	0.0005935	6	10702	Normal	0.628
TLAPDPCPPCPDTR	Hex(1)HexNAc(1)	TLAPDPCPPCPDTR+Hex(1)HexNAc(1)	T1(Hex(1)HexNAc(1));C7(Carbamidomethyl);C10(Carbamidomethyl)	Q6ZMM2	ADAMTS-like protein 5 (ADAMTSL-5) (Thrombospondin type-1 domain-containing protein 6)	ADAMTSL5 THSD6	654.62	3	1961.85	1961.85	-0.13	-9e-05	0.4615	0	3.51	0	0.0004969	7	10408	Normal	0.647
TLAPDPCPPCPDTR	Hex(1)HexNAc(1)	TLAPDPCPPCPDTR+Hex(1)HexNAc(1)	T1(Hex(1)HexNAc(1));C7(Carbamidomethyl);C10(Carbamidomethyl)	Q6ZMM2	ADAMTS-like protein 5 (ADAMTSL-5) (Thrombospondin type-1 domain-containing protein 6)	ADAMTSL5 THSD6	981.427	2	1961.85	1961.85	-0.1	-0.0001	0.3967	0	1.84	0.0002637	0.01406	9	11542	Normal	0.298
TLAPDPCPPCPDTR	Hex(1)HexNAc(1)	TLAPDPCPPCPDTR+Hex(1)HexNAc(1)	T1(Hex(1)HexNAc(1));C7(Carbamidomethyl);C10(Carbamidomethyl)	Q6ZMM2	ADAMTS-like protein 5 (ADAMTSL-5) (Thrombospondin type-1 domain-containing protein 6)	ADAMTSL5 THSD6	981.428	2	1961.85	1961.85	1.36	0.00133	0.2865	0	1.85	0	0.007059	6	10628	Normal	0.37
SVPLGGGAPGTR	Hex(1)HexNAc(1)	SVPLGGGAPGTR+Hex(1)HexNAc(1)	S1(Hex(1)HexNAc(1));	Q96PE1	Adhesion G protein-coupled receptor A2 (G-protein coupled receptor 124) (Tumor endothelial marker 5)	ADGRA2 GPR124 KIAA1531 TEM5	717.36	2	1433.71	1433.71	0.77	0.00055	0.1866	0	1.34	0.0007971	0.03388	21	8405	Tumor	0.179
SVPLGGGAPGTR	Hex(1)HexNAc(1)	SVPLGGGAPGTR+Hex(1)HexNAc(1)	S1(Hex(1)HexNAc(1));	Q96PE1	Adhesion G protein-coupled receptor A2 (G-protein coupled receptor 124) (Tumor endothelial marker 5)	ADGRA2 GPR124 KIAA1531 TEM5	717.361	2	1433.71	1433.71	1.53	0.0011	0.2727	0	1.32	0.0008835	0.05759	21	8674	Normal	0.147
TSVPLGGGAPGTR	Hex(1)HexNAc(1)	TSVPLGGGAPGTR+Hex(1)HexNAc(1)	T1(Hex(1)HexNAc(1));	Q96PE1	Adhesion G protein-coupled receptor A2 (G-protein coupled receptor 124) (Tumor endothelial marker 5)	ADGRA2 GPR124 KIAA1531 TEM5	512.258	3	1534.76	1534.76	-0.17	-9e-05	0.0798	0	1.88	0.004778	0.1063	21	8315	Tumor	0.059
TSVPLGGGAPGTR	Hex(1)HexNAc(1)	TSVPLGGGAPGTR+Hex(1)HexNAc(1)	T1(Hex(1)HexNAc(1));	Q96PE1	Adhesion G protein-coupled receptor A2 (G-protein coupled receptor 124) (Tumor endothelial marker 5)	ADGRA2 GPR124 KIAA1531 TEM5	767.884	2	1534.76	1534.76	0.82	0.00063	0.3841	0	1.64	9.178e-05	0.009118	20	8367	Tumor	0.31
TSVPLGGGAPGTR	Hex(1)HexNAc(1)	TSVPLGGGAPGTR+Hex(1)HexNAc(1)	T1(Hex(1)HexNAc(1));	Q96PE1	Adhesion G protein-coupled receptor A2 (G-protein coupled receptor 124) (Tumor endothelial marker 5)	ADGRA2 GPR124 KIAA1531 TEM5	767.884	2	1534.76	1534.76	0.51	0.00039	0.0081	0	1.23	0.004021	0.09484	21	8325	Tumor	0.072
TSVPLGGGAPGTR	Hex(1)HexNAc(1)	TSVPLGGGAPGTR+Hex(1)HexNAc(1)	T1(Hex(1)HexNAc(1));	Q96PE1	Adhesion G protein-coupled receptor A2 (G-protein coupled receptor 124) (Tumor endothelial marker 5)	ADGRA2 GPR124 KIAA1531 TEM5	767.884	2	1534.76	1534.76	0.51	0.00039	0.4186	0	1.72	4.986e-05	0.006105	21	8242	Tumor	0.35
TSVPLGGGAPGTR	Hex(1)HexNAc(1)	TSVPLGGGAPGTR+Hex(1)HexNAc(1)	T1(Hex(1)HexNAc(1));	Q96PE1	Adhesion G protein-coupled receptor A2 (G-protein coupled receptor 124) (Tumor endothelial marker 5)	ADGRA2 GPR124 KIAA1531 TEM5	767.884	2	1534.76	1534.76	0.66	0.00051	0.2303	0	1.52	9.178e-05	0.009199	20	8289	Tumor	0.406
TSVPLGGGAPGTR	Hex(1)HexNAc(1)	TSVPLGGGAPGTR+Hex(1)HexNAc(1)	T1(Hex(1)HexNAc(1));	Q96PE1	Adhesion G protein-coupled receptor A2 (G-protein coupled receptor 124) (Tumor endothelial marker 5)	ADGRA2 GPR124 KIAA1531 TEM5	512.258	3	1534.76	1534.76	-0.38	-0.0002	0.3944	0	2.84	0	0.00146	20	8351	Tumor	0.491
TSVPLGGGAPGTR	Hex(1)HexNAc(1)	TSVPLGGGAPGTR+Hex(1)HexNAc(1)	T1(Hex(1)HexNAc(1));	Q96PE1	Adhesion G protein-coupled receptor A2 (G-protein coupled receptor 124) (Tumor endothelial marker 5)	ADGRA2 GPR124 KIAA1531 TEM5	767.884	2	1534.76	1534.76	0.2	0.00015	0.2467	0	1.5	0.0002637	0.01227	21	8512	Normal	0.312
TSVPLGGGAPGTR	Hex(1)HexNAc(1)	TSVPLGGGAPGTR+Hex(1)HexNAc(1)	T1(Hex(1)HexNAc(1));	Q96PE1	Adhesion G protein-coupled receptor A2 (G-protein coupled receptor 124) (Tumor endothelial marker 5)	ADGRA2 GPR124 KIAA1531 TEM5	767.883	2	1534.76	1534.76	0.02	2e-05	0.1716	0	1.69	0.0001677	0.01091	20	8852	Normal	0.324
TSVPLGGGAPGTR	Hex(1)HexNAc(1)	TSVPLGGGAPGTR+Hex(1)HexNAc(1)	T1(Hex(1)HexNAc(1));	Q96PE1	Adhesion G protein-coupled receptor A2 (G-protein coupled receptor 124) (Tumor endothelial marker 5)	ADGRA2 GPR124 KIAA1531 TEM5	512.258	3	1534.76	1534.76	-0.38	-0.0002	0.3944	0	2.84	0	0.001461	20	8351	Tumor	0.491
TSVPLGGGAPGTR	Hex(1)HexNAc(1)	TSVPLGGGAPGTR+Hex(1)HexNAc(1)	T1(Hex(1)HexNAc(1));	Q96PE1	Adhesion G protein-coupled receptor A2 (G-protein coupled receptor 124) (Tumor endothelial marker 5)	ADGRA2 GPR124 KIAA1531 TEM5	767.884	2	1534.76	1534.76	0.66	0.00051	0.2303	0	1.52	4.986e-05	0.003468	20	8289	Tumor	0.406
TSVPLGGGAPGTR	Hex(1)HexNAc(1)	TSVPLGGGAPGTR+Hex(1)HexNAc(1)	T1(Hex(1)HexNAc(1));	Q96PE1	Adhesion G protein-coupled receptor A2 (G-protein coupled receptor 124) (Tumor endothelial marker 5)	ADGRA2 GPR124 KIAA1531 TEM5	767.884	2	1534.76	1534.76	0.82	0.00063	0.3841	0	1.64	9.178e-05	0.009115	20	8367	Tumor	0.31
TSVPLGGGAPGTR	Hex(1)HexNAc(1)	TSVPLGGGAPGTR+Hex(1)HexNAc(1)	T1(Hex(1)HexNAc(1));	Q96PE1	Adhesion G protein-coupled receptor A2 (G-protein coupled receptor 124) (Tumor endothelial marker 5)	ADGRA2 GPR124 KIAA1531 TEM5	767.884	2	1534.76	1534.76	0.51	0.00039	0.4186	0	1.72	4.986e-05	0.002152	21	8242	Tumor	0.35
TSVPLGGGAPGTR	Hex(1)HexNAc(1)	TSVPLGGGAPGTR+Hex(1)HexNAc(1)	T1(Hex(1)HexNAc(1));	Q96PE1	Adhesion G protein-coupled receptor A2 (G-protein coupled receptor 124) (Tumor endothelial marker 5)	ADGRA2 GPR124 KIAA1531 TEM5	512.258	3	1534.76	1534.76	-0.17	-9e-05	0.0798	0	1.88	0.004778	0.1063	21	8315	Tumor	0.059
TSVPLGGGAPGTR	Hex(1)HexNAc(1)	TSVPLGGGAPGTR+Hex(1)HexNAc(1)	T1(Hex(1)HexNAc(1));	Q96PE1	Adhesion G protein-coupled receptor A2 (G-protein coupled receptor 124) (Tumor endothelial marker 5)	ADGRA2 GPR124 KIAA1531 TEM5	767.884	2	1534.76	1534.76	0.2	0.00015	0.2467	0	1.5	0	0.004443	21	8512	Normal	0.312
TSVPLGGGAPGTR	Hex(1)HexNAc(1)	TSVPLGGGAPGTR+Hex(1)HexNAc(1)	T1(Hex(1)HexNAc(1));	Q96PE1	Adhesion G protein-coupled receptor A2 (G-protein coupled receptor 124) (Tumor endothelial marker 5)	ADGRA2 GPR124 KIAA1531 TEM5	767.884	2	1534.76	1534.76	0.26	0.0002	0.0857	0	1.75	0	0.006595	20	8939	Normal	0.377
TSVPLGGGAPGTR	Hex(1)HexNAc(1)	TSVPLGGGAPGTR+Hex(1)HexNAc(1)	T1(Hex(1)HexNAc(1));	Q96PE1	Adhesion G protein-coupled receptor A2 (G-protein coupled receptor 124) (Tumor endothelial marker 5)	ADGRA2 GPR124 KIAA1531 TEM5	512.258	3	1534.76	1534.76	-0.54	-0.00028	0.017	0	2.94	0.0001138	0.00959	20	8884	Normal	0.338
TSVPLGGGAPGTR	Hex(1)HexNAc(1)	TSVPLGGGAPGTR+Hex(1)HexNAc(1)	T1(Hex(1)HexNAc(1));	Q96PE1	Adhesion G protein-coupled receptor A2 (G-protein coupled receptor 124) (Tumor endothelial marker 5)	ADGRA2 GPR124 KIAA1531 TEM5	767.883	2	1534.76	1534.76	0.02	2e-05	0.1716	0	1.69	0	0.003987	20	8852	Normal	0.324
TSVPLGGGAPGTR	HexNAc(1)	TSVPLGGGAPGTR+HexNAc(1)	T1(HexNAc(1));	Q96PE1	Adhesion G protein-coupled receptor A2 (G-protein coupled receptor 124) (Tumor endothelial marker 5)	ADGRA2 GPR124 KIAA1531 TEM5	458.24	3	1372.71	1372.71	-0.77	-0.00035	0.0102	0	2.93	0	0.001494	20	8322	Tumor	0.489
TTPPSLELIHK	Hex(1)HexNAc(1)	TTPPSLELIHK+Hex(1)HexNAc(1)	T1(Hex(1)HexNAc(1));K11(Guanidinyl)	Q8IZF2	Adhesion G protein-coupled receptor F5 (G-protein coupled receptor 116)	ADGRF5 GPR116 KIAA0758	548.29	3	1642.85	1642.85	0.35	0.00019	0.0346	0	2.6	4.986e-05	0.003265	4	15028	Tumor	0.412
TTPPSLELIHK	Hex(1)HexNAc(1)	TTPPSLELIHK+Hex(1)HexNAc(1)	T1(Hex(1)HexNAc(1));K11(Guanidinyl)	Q8IZF2	Adhesion G protein-coupled receptor F5 (G-protein coupled receptor 116)	ADGRF5 GPR116 KIAA0758	548.29	3	1642.85	1642.85	0.54	0.0003	0.0071	0	2.82	0	0.00217	4	14134	Normal	0.493
TTPPSLELIHK	Hex(2)HexNAc(2)	TTPPSLELIHK+Hex(2)HexNAc(2)	T1(Hex(2)HexNAc(2));K11(Guanidinyl)	Q8IZF2	Adhesion G protein-coupled receptor F5 (G-protein coupled receptor 116)	ADGRF5 GPR116 KIAA0758	1004.5	2	2007.99	2007.99	-0.03	-3e-05	0.3016	0	1.26	0.0002132	0.01274	24	12910	Tumor	0.277
TTPPSLELIHK	Hex(2)HexNAc(2)	TTPPSLELIHK+Hex(2)HexNAc(2)	T1(Hex(2)HexNAc(2));K11(Guanidinyl)	Q8IZF2	Adhesion G protein-coupled receptor F5 (G-protein coupled receptor 116)	ADGRF5 GPR116 KIAA0758	670	3	2007.98	2007.99	-0.61	-0.00041	0.3316	0	1.9	4.986e-05	0.001656	24	12809	Tumor	0.479
TTPPSLELIHK	Hex(2)HexNAc(2)	TTPPSLELIHK+Hex(2)HexNAc(2)	T1(Hex(2)HexNAc(2));K11(Guanidinyl)	Q8IZF2	Adhesion G protein-coupled receptor F5 (G-protein coupled receptor 116)	ADGRF5 GPR116 KIAA0758	1004.5	2	2007.99	2007.99	1.13	0.00113	0.2857	0	1.19	0	0.001513	24	12831	Tumor	0.488
TTPPSLELIHK	Hex(2)HexNAc(2)	TTPPSLELIHK+Hex(2)HexNAc(2)	T1(Hex(2)HexNAc(2));K11(Guanidinyl)	Q8IZF2	Adhesion G protein-coupled receptor F5 (G-protein coupled receptor 116)	ADGRF5 GPR116 KIAA0758	670	3	2007.99	2007.99	0.21	0.00014	0.3958	0	1.92	0	0.0005002	24	12886	Tumor	0.597
TTPPSLELIHK	Hex(2)HexNAc(2)	TTPPSLELIHK+Hex(2)HexNAc(2)	T1(Hex(2)HexNAc(2));K11(Guanidinyl)	Q8IZF2	Adhesion G protein-coupled receptor F5 (G-protein coupled receptor 116)	ADGRF5 GPR116 KIAA0758	670	3	2007.99	2007.99	-0.07	-4e-05	0.202	0	1.98	0	0.0008693	24	12954	Tumor	0.543
TTPPSLELIHK	Hex(2)HexNAc(2)	TTPPSLELIHK+Hex(2)HexNAc(2)	T1(Hex(2)HexNAc(2));K11(Guanidinyl)	Q8IZF2	Adhesion G protein-coupled receptor F5 (G-protein coupled receptor 116)	ADGRF5 GPR116 KIAA0758	670	3	2007.99	2007.99	0.52	0.00035	0.1611	0	1.8	0	0.0009343	4	14215	Tumor	0.536
TTPPSLELIHK	Hex(2)HexNAc(2)	TTPPSLELIHK+Hex(2)HexNAc(2)	T1(Hex(2)HexNAc(2));K11(Guanidinyl)	Q8IZF2	Adhesion G protein-coupled receptor F5 (G-protein coupled receptor 116)	ADGRF5 GPR116 KIAA0758	1004.5	2	2007.99	2007.99	1.13	0.00113	0.1795	0	1.17	0	0.001244	1	13737	Tumor	0.507
TTPPSLELIHK	Hex(2)HexNAc(2)	TTPPSLELIHK+Hex(2)HexNAc(2)	T1(Hex(2)HexNAc(2));K11(Guanidinyl)	Q8IZF2	Adhesion G protein-coupled receptor F5 (G-protein coupled receptor 116)	ADGRF5 GPR116 KIAA0758	670.001	3	2007.99	2007.99	0.69	0.00046	0.2573	0	1.71	0	0.001091	1	13798	Tumor	0.52
TTPPSLELIHK	Hex(2)HexNAc(2)	TTPPSLELIHK+Hex(2)HexNAc(2)	T1(Hex(2)HexNAc(2));K11(Guanidinyl)	Q8IZF2	Adhesion G protein-coupled receptor F5 (G-protein coupled receptor 116)	ADGRF5 GPR116 KIAA0758	670	3	2007.99	2007.99	0.51	0.00034	0.3478	0	1.84	0	0.0009567	1	13723	Tumor	0.533
TTPPSLELIHK	Hex(2)HexNAc(2)	TTPPSLELIHK+Hex(2)HexNAc(2)	T1(Hex(2)HexNAc(2));K11(Guanidinyl)	Q8IZF2	Adhesion G protein-coupled receptor F5 (G-protein coupled receptor 116)	ADGRF5 GPR116 KIAA0758	670	3	2007.99	2007.99	-0.28	-0.00018	0.2514	0	1.75	0	0.001039	2	13222	Normal	0.57
TTPPSLELIHK	Hex(2)HexNAc(2)	TTPPSLELIHK+Hex(2)HexNAc(2)	T1(Hex(2)HexNAc(2));K11(Guanidinyl)	Q8IZF2	Adhesion G protein-coupled receptor F5 (G-protein coupled receptor 116)	ADGRF5 GPR116 KIAA0758	670	3	2007.99	2007.99	-0.25	-0.00016	0.2514	0	1.83	0	0.004029	24	13101	Normal	0.429
TTPPSLELIHK	Hex(2)HexNAc(2)	TTPPSLELIHK+Hex(2)HexNAc(2)	T1(Hex(2)HexNAc(2));K11(Guanidinyl)	Q8IZF2	Adhesion G protein-coupled receptor F5 (G-protein coupled receptor 116)	ADGRF5 GPR116 KIAA0758	670	3	2007.99	2007.99	0.21	0.00014	0.3474	0	1.9	0	0.001292	24	13259	Normal	0.547
TTPPSLELIHK	Hex(2)HexNAc(2)	TTPPSLELIHK+Hex(2)HexNAc(2)	T1(Hex(2)HexNAc(2));K11(Guanidinyl)	Q8IZF2	Adhesion G protein-coupled receptor F5 (G-protein coupled receptor 116)	ADGRF5 GPR116 KIAA0758	1004.5	2	2007.99	2007.99	1.95	0.00196	0.1287	0	1.01	0	0.006001	24	13112	Normal	0.387
TTPPSLELIHK	Hex(2)HexNAc(2)	TTPPSLELIHK+Hex(2)HexNAc(2)	T1(Hex(2)HexNAc(2));K11(Guanidinyl)	Q8IZF2	Adhesion G protein-coupled receptor F5 (G-protein coupled receptor 116)	ADGRF5 GPR116 KIAA0758	670	3	2007.99	2007.99	-0.12	-8e-05	0.2408	0	1.91	0	0.001644	1	13302	Normal	0.522
TTPPSLELIHK	Hex(2)HexNAc(2)	TTPPSLELIHK+Hex(2)HexNAc(2)	T1(Hex(2)HexNAc(2));K11(Guanidinyl)	Q8IZF2	Adhesion G protein-coupled receptor F5 (G-protein coupled receptor 116)	ADGRF5 GPR116 KIAA0758	670	3	2007.99	2007.99	0.03	2e-05	0.3897	0	1.95	0	0.000458	24	13171	Normal	0.655
TTPPSLELIHK	Hex(2)HexNAc(2)	TTPPSLELIHK+Hex(2)HexNAc(2)	T1(Hex(2)HexNAc(2));K11(Guanidinyl)	Q8IZF2	Adhesion G protein-coupled receptor F5 (G-protein coupled receptor 116)	ADGRF5 GPR116 KIAA0758	1004.5	2	2007.99	2007.99	1.77	0.00177	0.0096	0	1.04	0.001193	0.06682	24	13190	Normal	0.131
TTPPSLELIHK	Hex(1)HexNAc(2)	TTPPSLELIHK+Hex(1)HexNAc(2)	T1(HexNAc(2)Hex(1));K11(Guanidinyl)	Q8IZF2	Adhesion G protein-coupled receptor F5 (G-protein coupled receptor 116)	ADGRF5 GPR116 KIAA0758	615.982	3	1845.93	1845.93	-0.19	-0.00012	0.0085	0	2.34	4.986e-05	0.00321	24	12917	Tumor	0.414
TTPPSLELIHK	Hex(1)HexNAc(2)	TTPPSLELIHK+Hex(1)HexNAc(2)	T1(HexNAc(2)Hex(1));K11(Guanidinyl)	Q8IZF2	Adhesion G protein-coupled receptor F5 (G-protein coupled receptor 116)	ADGRF5 GPR116 KIAA0758	615.982	3	1845.93	1845.93	-0.99	-0.00061	0.0081	0	2.48	0.0005421	0.02936	24	12846	Tumor	0.193
TTPPSLELIHK	Hex(1)HexNAc(2)	TTPPSLELIHK+Hex(1)HexNAc(2)	T1(HexNAc(2)Hex(1));K11(Guanidinyl)	Q8IZF2	Adhesion G protein-coupled receptor F5 (G-protein coupled receptor 116)	ADGRF5 GPR116 KIAA0758	615.982	3	1845.93	1845.93	-0.58	-0.00036	0.0172	0	2.33	4.986e-05	0.00414	1	13759	Tumor	0.388
TTPPSLELIHK	Hex(1)HexNAc(2)	TTPPSLELIHK+Hex(1)HexNAc(2)	T1(HexNAc(2)Hex(1));K11(Guanidinyl)	Q8IZF2	Adhesion G protein-coupled receptor F5 (G-protein coupled receptor 116)	ADGRF5 GPR116 KIAA0758	615.982	3	1845.93	1845.93	-0.71	-0.00044	0.0094	0	2.13	6.004e-05	0.007282	24	13166	Normal	0.367
TRRPPAPNLHVSPELFCEPR	Hex(1)HexNAc(1)	TRRPPAPNLHVSPELFCEPR+Hex(1)HexNAc(1)	T1(Hex(1)HexNAc(1));C17(Carbamidomethyl)	O94910	Adhesion G protein-coupled receptor L1 (Calcium-independent alpha-latrotoxin receptor 1) (CIRL-1) (Latrophilin-1) (Lectomedin-2)	ADGRL1 KIAA0821 LEC2 LPHN1	685.344	4	2738.36	2738.36	-0.55	-0.00037	0.2891	0	6.33	4.986e-05	0.002332	22	16219	Tumor	0.445
TNIFPLPER	Hex(1)HexNAc(1)	TNIFPLPER+Hex(1)HexNAc(1)	T1(Hex(1)HexNAc(1));	O95490	Adhesion G protein-coupled receptor L2 (Calcium-independent alpha-latrotoxin receptor 2) (CIRL-2) (Latrophilin homolog 1) (Latrophilin-2) (Lectomedin-1)	ADGRL2 KIAA0786 LEC1 LPHH1 LPHN2	726.368	2	1451.73	1451.73	0.99	0.00072	0.187	0	1.23	0.0009045	0.03519	7	18214	Tumor	0.175
TNIFPLPER	Hex(1)HexNAc(1)	TNIFPLPER+Hex(1)HexNAc(1)	T1(Hex(1)HexNAc(1));	O95490	Adhesion G protein-coupled receptor L2 (Calcium-independent alpha-latrotoxin receptor 2) (CIRL-2) (Latrophilin homolog 1) (Latrophilin-2) (Lectomedin-1)	ADGRL2 KIAA0786 LEC1 LPHH1 LPHN2	726.368	2	1451.73	1451.73	1.07	0.00078	0.0541	0	1.48	0.002053	0.05997	7	18139	Tumor	0.12
TNIFPLPER	Hex(1)HexNAc(1)	TNIFPLPER+Hex(1)HexNAc(1)	T1(Hex(1)HexNAc(1));	O95490	Adhesion G protein-coupled receptor L2 (Calcium-independent alpha-latrotoxin receptor 2) (CIRL-2) (Latrophilin homolog 1) (Latrophilin-2) (Lectomedin-1)	ADGRL2 KIAA0786 LEC1 LPHH1 LPHN2	726.367	2	1451.73	1451.73	0.9	0.00065	0.1776	0	1.52	0.0008545	0.05155	7	16475	Normal	0.159
TSSAELFK	Hex(1)HexNAc(1)	TSSAELFK+Hex(1)HexNAc(1)	T1(Hex(1)HexNAc(1));K8(Guanidinyl)	O95490	Adhesion G protein-coupled receptor L2 (Calcium-independent alpha-latrotoxin receptor 2) (CIRL-2) (Latrophilin homolog 1) (Latrophilin-2) (Lectomedin-1)	ADGRL2 KIAA0786 LEC1 LPHH1 LPHN2	645.309	2	1289.61	1289.61	0.3	0.00019	0.0074	0	1.35	0.0009414	0.03575	13	10117	Tumor	0.173
TSSAELFK	Hex(1)HexNAc(1)	TSSAELFK+Hex(1)HexNAc(1)	T1(Hex(1)HexNAc(1));K8(Guanidinyl)	O95490	Adhesion G protein-coupled receptor L2 (Calcium-independent alpha-latrotoxin receptor 2) (CIRL-2) (Latrophilin homolog 1) (Latrophilin-2) (Lectomedin-1)	ADGRL2 KIAA0786 LEC1 LPHH1 LPHN2	645.309	2	1289.61	1289.61	0.15	0.0001	0.1128	0	1.33	0.0004035	0.03662	13	10640	Normal	0.196
SPPIHLDSELERP	Hex(1)HexNAc(1)	SPPIHLDSELERP+Hex(1)HexNAc(1)	S1(Hex(1)HexNAc(1));	Q9HAR2	Adhesion G protein-coupled receptor L3 (Calcium-independent alpha-latrotoxin receptor 3) (CIRL-3) (Latrophilin-3) (Lectomedin-3)	ADGRL3 KIAA0768 LEC3 LPHN3	618.971	3	1854.9	1854.9	0.37	0.00023	0.1086	0	3.5	0.0006169	0.03064	11	16347	Tumor	0.189
SPPIHLDSELERP	Hex(1)HexNAc(1)	SPPIHLDSELERP+Hex(1)HexNAc(1)	S1(Hex(1)HexNAc(1));	Q9HAR2	Adhesion G protein-coupled receptor L3 (Calcium-independent alpha-latrotoxin receptor 3) (CIRL-3) (Latrophilin-3) (Lectomedin-3)	ADGRL3 KIAA0768 LEC3 LPHN3	618.97	3	1854.9	1854.9	-0.47	-0.00029	0.1527	0	3.47	0.0002775	0.02414	11	16458	Normal	0.24
SQIPALEESCEAVEAR	Hex(1)HexNAc(1)	SQIPALEESCEAVEAR+Hex(1)HexNAc(1)	S1(Hex(1)HexNAc(1));C10(Carbamidomethyl)	Q9HAR2	Adhesion G protein-coupled receptor L3 (Calcium-independent alpha-latrotoxin receptor 3) (CIRL-3) (Latrophilin-3) (Lectomedin-3)	ADGRL3 KIAA0768 LEC3 LPHN3	1077.49	2	2153.98	2153.98	0.26	0.00028	0.4161	0	2.98	0	4.097e-05	5	16820	Tumor	0.845
SQIPALEESCEAVEAR	Hex(1)HexNAc(1)	SQIPALEESCEAVEAR+Hex(1)HexNAc(1)	S1(Hex(1)HexNAc(1));C10(Carbamidomethyl)	Q9HAR2	Adhesion G protein-coupled receptor L3 (Calcium-independent alpha-latrotoxin receptor 3) (CIRL-3) (Latrophilin-3) (Lectomedin-3)	ADGRL3 KIAA0768 LEC3 LPHN3	1077.49	2	2153.97	2153.98	-0.98	-0.00106	0.2491	0	2.77	0	3.929e-05	4	17368	Tumor	0.849
SPPIHLDSELERPSVK	Hex(1)HexNAc(1)	SPPIHLDSELERPSVK+Hex(1)HexNAc(1)	S1(Hex(1)HexNAc(1));K16(Guanidinyl)	Q9HAR2	Adhesion G protein-coupled receptor L3 (Calcium-independent alpha-latrotoxin receptor 3) (CIRL-3) (Latrophilin-3) (Lectomedin-3)	ADGRL3 KIAA0768 LEC3 LPHN3	553.534	4	2211.11	2211.11	0.15	8e-05	0.3562	0	3.93	0	0.0004823	20	14373	Tumor	0.601
SSQIPALEESCEAVEAR	Hex(2)HexNAc(2)	SSQIPALEESCEAVEAR+Hex(2)HexNAc(2)	S1(Hex(2)HexNAc(2));C11(Carbamidomethyl)	Q9HAR2	Adhesion G protein-coupled receptor L3 (Calcium-independent alpha-latrotoxin receptor 3) (CIRL-3) (Latrophilin-3) (Lectomedin-3)	ADGRL3 KIAA0768 LEC3 LPHN3	1303.58	2	2606.14	2606.14	1.88	0.00245	0.4819	0	2.76	0	4.881e-05	4	16545	Tumor	0.827
SSQIPALEESCEAVEAR	Hex(2)HexNAc(2)	SSQIPALEESCEAVEAR+Hex(2)HexNAc(2)	S1(Hex(2)HexNAc(2));C11(Carbamidomethyl)	Q9HAR2	Adhesion G protein-coupled receptor L3 (Calcium-independent alpha-latrotoxin receptor 3) (CIRL-3) (Latrophilin-3) (Lectomedin-3)	ADGRL3 KIAA0768 LEC3 LPHN3	1303.57	2	2606.14	2606.14	-1.61	-0.0021	0.4815	0	2.7	0	7.635e-05	3	17084	Tumor	0.783
SSQIPALEESCEAVEAR	Hex(2)HexNAc(2)	SSQIPALEESCEAVEAR+Hex(2)HexNAc(2)	S1(Hex(2)HexNAc(2));C11(Carbamidomethyl)	Q9HAR2	Adhesion G protein-coupled receptor L3 (Calcium-independent alpha-latrotoxin receptor 3) (CIRL-3) (Latrophilin-3) (Lectomedin-3)	ADGRL3 KIAA0768 LEC3 LPHN3	869.384	3	2606.14	2606.14	-1.24	-0.00108	0.4518	0	3.94	0	3.663e-05	4	16614	Tumor	0.856
SSQIPALEESCEAVEAR	Hex(2)HexNAc(2)	SSQIPALEESCEAVEAR+Hex(2)HexNAc(2)	S1(Hex(2)HexNAc(2));C11(Carbamidomethyl)	Q9HAR2	Adhesion G protein-coupled receptor L3 (Calcium-independent alpha-latrotoxin receptor 3) (CIRL-3) (Latrophilin-3) (Lectomedin-3)	ADGRL3 KIAA0768 LEC3 LPHN3	1303.57	2	2606.13	2606.14	-3.03	-0.00395	0.5	0	2.82	0	0.0008447	3	16567	Normal	0.592
SSQIPALEESCEAVEAR	Hex(2)HexNAc(2)	SSQIPALEESCEAVEAR+Hex(2)HexNAc(2)	S1(Hex(2)HexNAc(2));C11(Carbamidomethyl)	Q9HAR2	Adhesion G protein-coupled receptor L3 (Calcium-independent alpha-latrotoxin receptor 3) (CIRL-3) (Latrophilin-3) (Lectomedin-3)	ADGRL3 KIAA0768 LEC3 LPHN3	869.384	3	2606.14	2606.14	-1.07	-0.00093	0.308	0	2.76	0	8.628e-05	3	16585	Normal	0.829
SETLEWPLPPPP	Hex(1)HexNAc(1)	SETLEWPLPPPP+Hex(1)HexNAc(1)	S1(Hex(1)HexNAc(1));	Q8IUX7	Adipocyte enhancer-binding protein 1 (AE-binding protein 1) (Aortic carboxypeptidase-like protein)	AEBP1 ACLP	864.417	2	1727.83	1727.83	0.23	0.0002	0.118	0	1.78	0.0003203	0.02375	21	24818	Tumor	0.214
SETLEWPLPPPP	Hex(1)HexNAc(1)	SETLEWPLPPPP+Hex(1)HexNAc(1)	S1(Hex(1)HexNAc(1));	Q8IUX7	Adipocyte enhancer-binding protein 1 (AE-binding protein 1) (Aortic carboxypeptidase-like protein)	AEBP1 ACLP	864.417	2	1727.83	1727.83	0.64	0.00055	0.1953	0	1.28	0.005524	0.1183	1	25354	Tumor	0.048
SETLEWPLPPPP	Hex(1)HexNAc(1)	SETLEWPLPPPP+Hex(1)HexNAc(1)	S1(Hex(1)HexNAc(1));	Q8IUX7	Adipocyte enhancer-binding protein 1 (AE-binding protein 1) (Aortic carboxypeptidase-like protein)	AEBP1 ACLP	864.417	2	1727.83	1727.83	0.66	0.00057	0.0424	0	1.18	0.006924	0.1739	22	24897	Normal	0.02
SNNWQNPGEETHVEAR	Hex(1)HexNAc(1)	SNNWQNPGEETHVEAR+Hex(1)HexNAc(1)	S1(Hex(1)HexNAc(1));	Q8IUX7	Adipocyte enhancer-binding protein 1 (AE-binding protein 1) (Aortic carboxypeptidase-like protein)	AEBP1 ACLP	744.993	3	2232.96	2232.96	0.42	0.00031	0.3325	0	3.79	0	7.405e-05	3	11460	Tumor	0.786
SNNWQNPGEETHVEAR	Hex(1)HexNAc(1)	SNNWQNPGEETHVEAR+Hex(1)HexNAc(1)	S1(Hex(1)HexNAc(1));	Q8IUX7	Adipocyte enhancer-binding protein 1 (AE-binding protein 1) (Aortic carboxypeptidase-like protein)	AEBP1 ACLP	744.992	3	2232.96	2232.96	-0.81	-0.0006	0.4031	0	4.59	0	6.275e-05	3	11379	Tumor	0.803
SNNWQNPGEETHVEAR	Hex(1)HexNAc(1)	SNNWQNPGEETHVEAR+Hex(1)HexNAc(1)	S1(Hex(1)HexNAc(1));	Q8IUX7	Adipocyte enhancer-binding protein 1 (AE-binding protein 1) (Aortic carboxypeptidase-like protein)	AEBP1 ACLP	744.994	3	2232.97	2232.96	1.15	0.00086	0.3643	0	3.87	0	0.0002655	3	10930	Normal	0.712
SPGPEELPQEGGAPLSNNWQNPGEETHVEAR	Hex(1)HexNAc(1)	SPGPEELPQEGGAPLSNNWQNPGEETHVEAR+Hex(1)HexNAc(1)	S1(Hex(1)HexNAc(1));	Q8IUX7	Adipocyte enhancer-binding protein 1 (AE-binding protein 1) (Aortic carboxypeptidase-like protein)	AEBP1 ACLP	1231.23	3	3691.66	3691.66	0.38	0.00046	0.2325	0	7.57	0	6.697e-11	18	17599	Tumor	2.161
SPGPEELPQEGGAPLSNNWQNPGEETHVEAR	Hex(1)HexNAc(1)	SPGPEELPQEGGAPLSNNWQNPGEETHVEAR+Hex(1)HexNAc(1)	S1(Hex(1)HexNAc(1));	Q8IUX7	Adipocyte enhancer-binding protein 1 (AE-binding protein 1) (Aortic carboxypeptidase-like protein)	AEBP1 ACLP	923.672	4	3691.67	3691.66	1.34	0.00124	0.0079	0	7.56	0	5.757e-06	12	18913	Tumor	1.039
SPGPEELPQEGGAPLSNNWQNPGEETHVEAR	Hex(1)HexNAc(1)	SPGPEELPQEGGAPLSNNWQNPGEETHVEAR+Hex(1)HexNAc(1)	S1(Hex(1)HexNAc(1));	Q8IUX7	Adipocyte enhancer-binding protein 1 (AE-binding protein 1) (Aortic carboxypeptidase-like protein)	AEBP1 ACLP	1231.23	3	3691.66	3691.66	0.5	0.00062	0.2299	0	6.96	0	4.523e-09	11	18089	Tumor	1.745
SPGPEELPQEGGAPLSNNWQNPGEETHVEAR	Hex(1)HexNAc(1)	SPGPEELPQEGGAPLSNNWQNPGEETHVEAR+Hex(1)HexNAc(1)	S1(Hex(1)HexNAc(1));	Q8IUX7	Adipocyte enhancer-binding protein 1 (AE-binding protein 1) (Aortic carboxypeptidase-like protein)	AEBP1 ACLP	1231.23	3	3691.66	3691.66	0.2	0.00025	0.1787	0	7.33	0	1.489e-08	11	18002	Tumor	1.627
SPGPEELPQEGGAPLSNNWQNPGEETHVEAR	Hex(1)HexNAc(1)	SPGPEELPQEGGAPLSNNWQNPGEETHVEAR+Hex(1)HexNAc(1)	S1(Hex(1)HexNAc(1));	Q8IUX7	Adipocyte enhancer-binding protein 1 (AE-binding protein 1) (Aortic carboxypeptidase-like protein)	AEBP1 ACLP	1231.23	3	3691.67	3691.66	1.59	0.00196	0.2032	0	6.79	0	6.179e-10	11	17922	Tumor	1.942
SPGPEELPQEGGAPLSNNWQNPGEETHVEAR	Hex(1)HexNAc(1)	SPGPEELPQEGGAPLSNNWQNPGEETHVEAR+Hex(1)HexNAc(1)	S1(Hex(1)HexNAc(1));	Q8IUX7	Adipocyte enhancer-binding protein 1 (AE-binding protein 1) (Aortic carboxypeptidase-like protein)	AEBP1 ACLP	923.672	4	3691.67	3691.66	0.74	0.00069	0.0143	0	7.71	0	5.519e-07	12	18990	Tumor	1.27
SPGPEELPQEGGAPLSNNWQNPGEETHVEAR	Hex(1)HexNAc(1)	SPGPEELPQEGGAPLSNNWQNPGEETHVEAR+Hex(1)HexNAc(1)	S1(Hex(1)HexNAc(1));	Q8IUX7	Adipocyte enhancer-binding protein 1 (AE-binding protein 1) (Aortic carboxypeptidase-like protein)	AEBP1 ACLP	923.671	4	3691.66	3691.66	-0.25	-0.00023	0.0322	0	7.76	0	7.2e-08	10	18540	Tumor	1.472
SPGPEELPQEGGAPLSNNWQNPGEETHVEAR	Hex(1)HexNAc(1)	SPGPEELPQEGGAPLSNNWQNPGEETHVEAR+Hex(1)HexNAc(1)	S1(Hex(1)HexNAc(1));	Q8IUX7	Adipocyte enhancer-binding protein 1 (AE-binding protein 1) (Aortic carboxypeptidase-like protein)	AEBP1 ACLP	1231.23	3	3691.67	3691.66	0.73	0.0009	0.2175	0	6.53	0	6.271e-10	12	18916	Tumor	1.94
SPGPEELPQEGGAPLSNNWQNPGEETHVEAR	Hex(1)HexNAc(1)	SPGPEELPQEGGAPLSNNWQNPGEETHVEAR+Hex(1)HexNAc(1)	S1(Hex(1)HexNAc(1));	Q8IUX7	Adipocyte enhancer-binding protein 1 (AE-binding protein 1) (Aortic carboxypeptidase-like protein)	AEBP1 ACLP	1231.23	3	3691.66	3691.66	-0.49	-0.0006	0.1946	0	6.27	0	1.263e-08	11	17847	Tumor	1.644
SPGPEELPQEGGAPLSNNWQNPGEETHVEAR	Hex(1)HexNAc(1)	SPGPEELPQEGGAPLSNNWQNPGEETHVEAR+Hex(1)HexNAc(1)	S1(Hex(1)HexNAc(1));	Q8IUX7	Adipocyte enhancer-binding protein 1 (AE-binding protein 1) (Aortic carboxypeptidase-like protein)	AEBP1 ACLP	1231.23	3	3691.66	3691.66	0	0	0.2248	0	7.25	0	9.04e-10	10	18603	Tumor	1.904
SPGPEELPQEGGAPLSNNWQNPGEETHVEAR	Hex(1)HexNAc(1)	SPGPEELPQEGGAPLSNNWQNPGEETHVEAR+Hex(1)HexNAc(1)	S1(Hex(1)HexNAc(1));	Q8IUX7	Adipocyte enhancer-binding protein 1 (AE-binding protein 1) (Aortic carboxypeptidase-like protein)	AEBP1 ACLP	923.673	4	3691.67	3691.66	2.17	0.00201	0.0095	0	8.44	0	3.853e-07	18	17589	Tumor	1.306
SPGPEELPQEGGAPLSNNWQNPGEETHVEAR	Hex(1)HexNAc(1)	SPGPEELPQEGGAPLSNNWQNPGEETHVEAR+Hex(1)HexNAc(1)	S1(Hex(1)HexNAc(1));	Q8IUX7	Adipocyte enhancer-binding protein 1 (AE-binding protein 1) (Aortic carboxypeptidase-like protein)	AEBP1 ACLP	1231.22	3	3691.66	3691.66	-1.68	-0.00207	0.1881	0	5.9	0	1.755e-08	11	18254	Tumor	1.611
SPGPEELPQEGGAPLSNNWQNPGEETHVEAR	Hex(1)HexNAc(1)	SPGPEELPQEGGAPLSNNWQNPGEETHVEAR+Hex(1)HexNAc(1)	S1(Hex(1)HexNAc(1));	Q8IUX7	Adipocyte enhancer-binding protein 1 (AE-binding protein 1) (Aortic carboxypeptidase-like protein)	AEBP1 ACLP	923.672	4	3691.67	3691.66	1.05	0.00097	0.0431	0	8.59	0	3.51e-07	18	17741	Tumor	1.315
SPGPEELPQEGGAPLSNNWQNPGEETHVEAR	Hex(1)HexNAc(1)	SPGPEELPQEGGAPLSNNWQNPGEETHVEAR+Hex(1)HexNAc(1)	S1(Hex(1)HexNAc(1));	Q8IUX7	Adipocyte enhancer-binding protein 1 (AE-binding protein 1) (Aortic carboxypeptidase-like protein)	AEBP1 ACLP	1231.23	3	3691.66	3691.66	-0.59	-0.00073	0.1922	0	6.14	0	4.781e-06	11	18173	Tumor	1.057
SPGPEELPQEGGAPLSNNWQNPGEETHVEAR	Hex(1)HexNAc(1)	SPGPEELPQEGGAPLSNNWQNPGEETHVEAR+Hex(1)HexNAc(1)	S1(Hex(1)HexNAc(1));	Q8IUX7	Adipocyte enhancer-binding protein 1 (AE-binding protein 1) (Aortic carboxypeptidase-like protein)	AEBP1 ACLP	1231.23	3	3691.66	3691.66	0.4	0.0005	0.2095	0	5.87	0	5.048e-09	11	17771	Tumor	1.734
SPGPEELPQEGGAPLSNNWQNPGEETHVEAR	Hex(1)HexNAc(1)	SPGPEELPQEGGAPLSNNWQNPGEETHVEAR+Hex(1)HexNAc(1)	S1(Hex(1)HexNAc(1));	Q8IUX7	Adipocyte enhancer-binding protein 1 (AE-binding protein 1) (Aortic carboxypeptidase-like protein)	AEBP1 ACLP	1231.23	3	3691.67	3691.66	0.97	0.00119	0.2222	0	7.2	0	5.488e-09	18	17676	Tumor	1.726
SPGPEELPQEGGAPLSNNWQNPGEETHVEAR	Hex(1)HexNAc(1)	SPGPEELPQEGGAPLSNNWQNPGEETHVEAR+Hex(1)HexNAc(1)	S1(Hex(1)HexNAc(1));	Q8IUX7	Adipocyte enhancer-binding protein 1 (AE-binding protein 1) (Aortic carboxypeptidase-like protein)	AEBP1 ACLP	1231.23	3	3691.67	3691.66	0.53	0.00066	0.2023	0	7.91	0	2.73e-09	12	18992	Tumor	1.795
SPGPEELPQEGGAPLSNNWQNPGEETHVEAR	Hex(1)HexNAc(1)	SPGPEELPQEGGAPLSNNWQNPGEETHVEAR+Hex(1)HexNAc(1)	S1(Hex(1)HexNAc(1));	Q8IUX7	Adipocyte enhancer-binding protein 1 (AE-binding protein 1) (Aortic carboxypeptidase-like protein)	AEBP1 ACLP	1231.23	3	3691.66	3691.66	-0.04	-5e-05	0.272	0	7.06	0	6.122e-10	10	18737	Normal	2.066
SPGPEELPQEGGAPLSNNWQNPGEETHVEAR	Hex(1)HexNAc(1)	SPGPEELPQEGGAPLSNNWQNPGEETHVEAR+Hex(1)HexNAc(1)	S1(Hex(1)HexNAc(1));	Q8IUX7	Adipocyte enhancer-binding protein 1 (AE-binding protein 1) (Aortic carboxypeptidase-like protein)	AEBP1 ACLP	1231.23	3	3691.66	3691.66	0.36	0.00044	0.1932	0	7.35	0	9.74e-08	10	18809	Normal	1.537
SPGPEELPQEGGAPLSNNWQNPGEETHVEAR	Hex(1)HexNAc(1)	SPGPEELPQEGGAPLSNNWQNPGEETHVEAR+Hex(1)HexNAc(1)	S1(Hex(1)HexNAc(1));	Q8IUX7	Adipocyte enhancer-binding protein 1 (AE-binding protein 1) (Aortic carboxypeptidase-like protein)	AEBP1 ACLP	1231.23	3	3691.67	3691.66	1.75	0.00215	0.2173	0	6.72	0	3.449e-08	12	18875	Normal	1.645
SPGPEELPQEGGAPLSNNWQNPGEETHVEAR	Hex(1)HexNAc(1)	SPGPEELPQEGGAPLSNNWQNPGEETHVEAR+Hex(1)HexNAc(1)	S1(Hex(1)HexNAc(1));	Q8IUX7	Adipocyte enhancer-binding protein 1 (AE-binding protein 1) (Aortic carboxypeptidase-like protein)	AEBP1 ACLP	1231.22	3	3691.65	3691.66	-2.92	-0.00359	0.2622	0	7.97	0	1.274e-10	12	18967	Normal	2.229
SPGPEELPQEGGAPLSNNWQNPGEETHVEAR	Hex(1)HexNAc(1)	SPGPEELPQEGGAPLSNNWQNPGEETHVEAR+Hex(1)HexNAc(1)	S1(Hex(1)HexNAc(1));	Q8IUX7	Adipocyte enhancer-binding protein 1 (AE-binding protein 1) (Aortic carboxypeptidase-like protein)	AEBP1 ACLP	923.672	4	3691.67	3691.66	0.6	0.00056	0.1077	0	7.15	0	8.97e-09	12	18870	Normal	1.786
SPGPEELPQEGGAPLSNNWQNPGEETHVEAR	Hex(1)HexNAc(1)	SPGPEELPQEGGAPLSNNWQNPGEETHVEAR+Hex(1)HexNAc(1)	S1(Hex(1)HexNAc(1));	Q8IUX7	Adipocyte enhancer-binding protein 1 (AE-binding protein 1) (Aortic carboxypeptidase-like protein)	AEBP1 ACLP	923.672	4	3691.67	3691.66	1.12	0.00104	0.0358	0	7.54	0	1.72e-08	11	18392	Normal	1.718
SPGPEELPQEGGAPLSNNWQNPGEETHVEAR	Hex(1)HexNAc(1)	SPGPEELPQEGGAPLSNNWQNPGEETHVEAR+Hex(1)HexNAc(1)	S1(Hex(1)HexNAc(1));	Q8IUX7	Adipocyte enhancer-binding protein 1 (AE-binding protein 1) (Aortic carboxypeptidase-like protein)	AEBP1 ACLP	1231.23	3	3691.67	3691.66	1.24	0.00153	0.2201	0	7.36	0	2.405e-09	11	18402	Normal	1.923
SPGPEELPQEGGAPLSNNWQNPGEETHVEAR	Hex(1)HexNAc(1)	SPGPEELPQEGGAPLSNNWQNPGEETHVEAR+Hex(1)HexNAc(1)	S1(Hex(1)HexNAc(1));	Q8IUX7	Adipocyte enhancer-binding protein 1 (AE-binding protein 1) (Aortic carboxypeptidase-like protein)	AEBP1 ACLP	1231.23	3	3691.66	3691.66	0.25	0.00031	0.2278	0	6.41	0	1.483e-10	11	18479	Normal	2.213
SPGPEELPQEGGAPLSNNWQNPGEETHVEAR	Hex(1)HexNAc(1)	SPGPEELPQEGGAPLSNNWQNPGEETHVEAR+Hex(1)HexNAc(1)	S1(Hex(1)HexNAc(1));	Q8IUX7	Adipocyte enhancer-binding protein 1 (AE-binding protein 1) (Aortic carboxypeptidase-like protein)	AEBP1 ACLP	1231.23	3	3691.67	3691.66	1.04	0.00129	0.1396	0	3.08	0	4.291e-05	11	18556	Normal	0.902
SPGPEELPQEGGAPLSNNWQNPGEETHVEAR	Hex(1)HexNAc(1)	SPGPEELPQEGGAPLSNNWQNPGEETHVEAR+Hex(1)HexNAc(1)	S1(Hex(1)HexNAc(1));	Q8IUX7	Adipocyte enhancer-binding protein 1 (AE-binding protein 1) (Aortic carboxypeptidase-like protein)	AEBP1 ACLP	1231.22	3	3691.66	3691.66	-1.83	-0.00225	0.1741	0	4.25	0	1.066e-05	11	18720	Normal	1.047
SPGPEELPQEGGAPLSNNWQNPGEETHVEAR	Hex(1)HexNAc(1)	SPGPEELPQEGGAPLSNNWQNPGEETHVEAR+Hex(1)HexNAc(1)	S1(Hex(1)HexNAc(1));	Q8IUX7	Adipocyte enhancer-binding protein 1 (AE-binding protein 1) (Aortic carboxypeptidase-like protein)	AEBP1 ACLP	923.673	4	3691.67	3691.66	1.94	0.00179	0.0012	0	8.22	0	1.077e-05	11	18001	Tumor	0.977
SPGPEELPQEGGAPLSNNWQNPGEETHVEAR	Hex(1)HexNAc(1)	SPGPEELPQEGGAPLSNNWQNPGEETHVEAR+Hex(1)HexNAc(1)	S1(Hex(1)HexNAc(1));	Q8IUX7	Adipocyte enhancer-binding protein 1 (AE-binding protein 1) (Aortic carboxypeptidase-like protein)	AEBP1 ACLP	616.117	6	3691.66	3691.66	0.04	3e-05	0.1866	0	7.02	0	0.0001472	11	17935	Tumor	0.718
SPGPEELPQEGGAPLSNNWQNPGEETHVEAR	Hex(1)HexNAc(1)	SPGPEELPQEGGAPLSNNWQNPGEETHVEAR+Hex(1)HexNAc(1)	S1(Hex(1)HexNAc(1));	Q8IUX7	Adipocyte enhancer-binding protein 1 (AE-binding protein 1) (Aortic carboxypeptidase-like protein)	AEBP1 ACLP	739.14	5	3691.67	3691.66	2.66	0.00196	0.0956	0	9.31	0	0.0002369	11	17923	Tumor	0.671
SPGPEELPQEGGAPLSNNWQNPGEETHVEAR	Hex(1)HexNAc(1)	SPGPEELPQEGGAPLSNNWQNPGEETHVEAR+Hex(1)HexNAc(1)	S1(Hex(1)HexNAc(1));	Q8IUX7	Adipocyte enhancer-binding protein 1 (AE-binding protein 1) (Aortic carboxypeptidase-like protein)	AEBP1 ACLP	923.676	4	3691.68	3691.66	5.31	0.0049	0.0244	0	7.8	0	9.035e-05	11	17921	Tumor	0.767
SPGPEELPQEGGAPLSNNWQNPGEETHVEAR	Hex(1)HexNAc(1)	SPGPEELPQEGGAPLSNNWQNPGEETHVEAR+Hex(1)HexNAc(1)	S1(Hex(1)HexNAc(1));	Q8IUX7	Adipocyte enhancer-binding protein 1 (AE-binding protein 1) (Aortic carboxypeptidase-like protein)	AEBP1 ACLP	923.672	4	3691.67	3691.66	0.94	0.00087	0.0461	0	8.25	0	5.828e-06	10	18620	Tumor	1.037
SPGPEELPQEGGAPLSNNWQNPGEETHVEAR	Hex(1)HexNAc(1)	SPGPEELPQEGGAPLSNNWQNPGEETHVEAR+Hex(1)HexNAc(1)	S1(Hex(1)HexNAc(1));	Q8IUX7	Adipocyte enhancer-binding protein 1 (AE-binding protein 1) (Aortic carboxypeptidase-like protein)	AEBP1 ACLP	923.672	4	3691.67	3691.66	0.75	0.00069	0.044	0	6.13	0	5.586e-08	11	18119	Tumor	1.497
SPGPEELPQEGGAPLSNNWQNPGEETHVEAR	Hex(1)HexNAc(1)	SPGPEELPQEGGAPLSNNWQNPGEETHVEAR+Hex(1)HexNAc(1)	S1(Hex(1)HexNAc(1));	Q8IUX7	Adipocyte enhancer-binding protein 1 (AE-binding protein 1) (Aortic carboxypeptidase-like protein)	AEBP1 ACLP	923.672	4	3691.67	3691.66	1.01	0.00093	0.0489	0	8.18	0	7.576e-06	11	17757	Tumor	1.011
SPGPEELPQEGGAPLSNNWQNPGEETHVEAR	Hex(1)HexNAc(1)	SPGPEELPQEGGAPLSNNWQNPGEETHVEAR+Hex(1)HexNAc(1)	S1(Hex(1)HexNAc(1));	Q8IUX7	Adipocyte enhancer-binding protein 1 (AE-binding protein 1) (Aortic carboxypeptidase-like protein)	AEBP1 ACLP	923.673	4	3691.67	3691.66	1.64	0.00152	0.0168	0	7.13	0	1.395e-06	18	17661	Tumor	1.179
SPGPEELPQEGGAPLSNNWQNPGEETHVEAR	Hex(1)HexNAc(1)	SPGPEELPQEGGAPLSNNWQNPGEETHVEAR+Hex(1)HexNAc(1)	S1(Hex(1)HexNAc(1));	Q8IUX7	Adipocyte enhancer-binding protein 1 (AE-binding protein 1) (Aortic carboxypeptidase-like protein)	AEBP1 ACLP	923.673	4	3691.67	3691.66	1.47	0.00136	0.0375	0	6.14	0	6.928e-08	11	17846	Tumor	1.475
SPGPEELPQEGGAPLSNNWQNPGEETHVEAR	Hex(1)HexNAc(1)	SPGPEELPQEGGAPLSNNWQNPGEETHVEAR+Hex(1)HexNAc(1)	S1(Hex(1)HexNAc(1));	Q8IUX7	Adipocyte enhancer-binding protein 1 (AE-binding protein 1) (Aortic carboxypeptidase-like protein)	AEBP1 ACLP	923.672	4	3691.67	3691.66	1.26	0.00116	0.1738	0	5.81	0	0.0003155	11	18666	Normal	0.694
SPGPEELPQEGGAPLSNNWQNPGEETHVEAR	Hex(1)HexNAc(1)	SPGPEELPQEGGAPLSNNWQNPGEETHVEAR+Hex(1)HexNAc(1)	S1(Hex(1)HexNAc(1));	Q8IUX7	Adipocyte enhancer-binding protein 1 (AE-binding protein 1) (Aortic carboxypeptidase-like protein)	AEBP1 ACLP	739.139	5	3691.66	3691.66	0.26	0.00019	0.1244	0	7.8	0	5.471e-05	11	18473	Normal	0.877
SPGPEELPQEGGAPLSNNWQNPGEETHVEAR	Hex(1)HexNAc(1)	SPGPEELPQEGGAPLSNNWQNPGEETHVEAR+Hex(1)HexNAc(1)	S1(Hex(1)HexNAc(1));	Q8IUX7	Adipocyte enhancer-binding protein 1 (AE-binding protein 1) (Aortic carboxypeptidase-like protein)	AEBP1 ACLP	923.672	4	3691.67	3691.66	1.26	0.00116	0.026	0	6.55	0	7.688e-06	11	18531	Normal	1.082
SPGPEELPQEGGAPLSNNWQNPGEETHVEAR	Hex(1)HexNAc(1)	SPGPEELPQEGGAPLSNNWQNPGEETHVEAR+Hex(1)HexNAc(1)	S1(Hex(1)HexNAc(1));	Q8IUX7	Adipocyte enhancer-binding protein 1 (AE-binding protein 1) (Aortic carboxypeptidase-like protein)	AEBP1 ACLP	923.672	4	3691.67	3691.66	1.06	0.00098	0.1231	0	6.66	0	2.3e-06	11	18765	Normal	1.207
SPGPEELPQEGGAPLSNNWQNPGEETHVEAR	Hex(1)HexNAc(1)	SPGPEELPQEGGAPLSNNWQNPGEETHVEAR+Hex(1)HexNAc(1)	S1(Hex(1)HexNAc(1));	Q8IUX7	Adipocyte enhancer-binding protein 1 (AE-binding protein 1) (Aortic carboxypeptidase-like protein)	AEBP1 ACLP	739.138	5	3691.66	3691.66	0.04	3e-05	0.0868	0	6.22	0	8.312e-07	10	18788	Normal	1.313
SPGPEELPQEGGAPLSNNWQNPGEETHVEAR	Hex(1)HexNAc(1)	SPGPEELPQEGGAPLSNNWQNPGEETHVEAR+Hex(1)HexNAc(1)	S1(Hex(1)HexNAc(1));	Q8IUX7	Adipocyte enhancer-binding protein 1 (AE-binding protein 1) (Aortic carboxypeptidase-like protein)	AEBP1 ACLP	923.672	4	3691.66	3691.66	0.37	0.00034	0.0029	0	6.87	0	2.044e-06	10	18824	Normal	1.22
SPGPEELPQEGGAPLSNNWQNPGEETHVEAR	Hex(1)HexNAc(1)	SPGPEELPQEGGAPLSNNWQNPGEETHVEAR+Hex(1)HexNAc(1)	S1(Hex(1)HexNAc(1));	Q8IUX7	Adipocyte enhancer-binding protein 1 (AE-binding protein 1) (Aortic carboxypeptidase-like protein)	AEBP1 ACLP	923.671	4	3691.66	3691.66	0.17	0.00016	0.0113	0	7.07	0	1.65e-05	10	18746	Normal	1.002
SPGPEELPQEGGAPLSNNWQNPGEETHVEAR	Hex(1)HexNAc(1)	SPGPEELPQEGGAPLSNNWQNPGEETHVEAR+Hex(1)HexNAc(1)	S1(Hex(1)HexNAc(1));	Q8IUX7	Adipocyte enhancer-binding protein 1 (AE-binding protein 1) (Aortic carboxypeptidase-like protein)	AEBP1 ACLP	923.672	4	3691.67	3691.66	0.72	0.00067	0.0556	0	7.38	0	1.412e-06	13	17683	Normal	1.258
SPGPEELPQEGGAPLSNNWQNPGEETHVEAR	Hex(1)HexNAc(1)	SPGPEELPQEGGAPLSNNWQNPGEETHVEAR+Hex(1)HexNAc(1)	S1(Hex(1)HexNAc(1));	Q8IUX7	Adipocyte enhancer-binding protein 1 (AE-binding protein 1) (Aortic carboxypeptidase-like protein)	AEBP1 ACLP	923.673	4	3691.67	3691.66	1.52	0.0014	0.0013	0	7.59	0	4.448e-06	11	18463	Normal	1.139
TEQPTLDYNDQIER	Hex(1)HexNAc(1)	TEQPTLDYNDQIER+Hex(1)HexNAc(1)	T1(Hex(1)HexNAc(1));	Q8IUX7	Adipocyte enhancer-binding protein 1 (AE-binding protein 1) (Aortic carboxypeptidase-like protein)	AEBP1 ACLP	1043.97	2	2086.93	2086.93	-0.61	-0.00064	0.1474	0	2.51	0	0.0001916	3	14496	Tumor	0.692
TEQPTLDYNDQIER	Hex(1)HexNAc(1)	TEQPTLDYNDQIER+Hex(1)HexNAc(1)	T1(Hex(1)HexNAc(1));	Q8IUX7	Adipocyte enhancer-binding protein 1 (AE-binding protein 1) (Aortic carboxypeptidase-like protein)	AEBP1 ACLP	1043.97	2	2086.93	2086.93	-0.27	-0.00028	0.1538	0	2.34	0	0.0002234	2	13891	Tumor	0.677
TEQPTLDYNDQIER	Hex(1)HexNAc(1)	TEQPTLDYNDQIER+Hex(1)HexNAc(1)	T1(Hex(1)HexNAc(1));	Q8IUX7	Adipocyte enhancer-binding protein 1 (AE-binding protein 1) (Aortic carboxypeptidase-like protein)	AEBP1 ACLP	696.316	3	2086.93	2086.93	1.3	0.0009	0.1671	0	3.83	0	0.001279	2	14745	Tumor	0.505
TEQPTLDYNDQIER	Hex(1)HexNAc(1)	TEQPTLDYNDQIER+Hex(1)HexNAc(1)	T1(Hex(1)HexNAc(1));	Q8IUX7	Adipocyte enhancer-binding protein 1 (AE-binding protein 1) (Aortic carboxypeptidase-like protein)	AEBP1 ACLP	696.315	3	2086.93	2086.93	-0.02	-1e-05	0.142	0	3.52	0	0.0009658	2	13908	Tumor	0.532
TEQPTLDYNDQIER	Hex(1)HexNAc(1)	TEQPTLDYNDQIER+Hex(1)HexNAc(1)	T1(Hex(1)HexNAc(1));	Q8IUX7	Adipocyte enhancer-binding protein 1 (AE-binding protein 1) (Aortic carboxypeptidase-like protein)	AEBP1 ACLP	1043.97	2	2086.93	2086.93	0.43	0.00045	0.1411	0	2.48	0	0.0001082	2	13978	Tumor	0.749
TEQPTLDYNDQIER	Hex(1)HexNAc(1)	TEQPTLDYNDQIER+Hex(1)HexNAc(1)	T1(Hex(1)HexNAc(1));	Q8IUX7	Adipocyte enhancer-binding protein 1 (AE-binding protein 1) (Aortic carboxypeptidase-like protein)	AEBP1 ACLP	1043.97	2	2086.93	2086.93	-1.44	-0.0015	0.1685	0	2.67	0	0.0001721	2	14658	Tumor	0.703
TEQPTLDYNDQIER	Hex(1)HexNAc(1)	TEQPTLDYNDQIER+Hex(1)HexNAc(1)	T1(Hex(1)HexNAc(1));	Q8IUX7	Adipocyte enhancer-binding protein 1 (AE-binding protein 1) (Aortic carboxypeptidase-like protein)	AEBP1 ACLP	696.315	3	2086.93	2086.93	0.88	0.00061	0.1311	0	3.05	0	0.0008563	3	14532	Tumor	0.544
TEQPTLDYNDQIER	Hex(1)HexNAc(1)	TEQPTLDYNDQIER+Hex(1)HexNAc(1)	T1(Hex(1)HexNAc(1));	Q8IUX7	Adipocyte enhancer-binding protein 1 (AE-binding protein 1) (Aortic carboxypeptidase-like protein)	AEBP1 ACLP	1043.97	2	2086.93	2086.93	-1.44	-0.0015	0.1618	0	2.72	0	0.0005034	2	14746	Tumor	0.597
TEQPTLDYNDQIER	Hex(1)HexNAc(1)	TEQPTLDYNDQIER+Hex(1)HexNAc(1)	T1(Hex(1)HexNAc(1));	Q8IUX7	Adipocyte enhancer-binding protein 1 (AE-binding protein 1) (Aortic carboxypeptidase-like protein)	AEBP1 ACLP	696.314	3	2086.93	2086.93	-1.59	-0.00111	0.1391	0	3.81	0	0.001385	2	14656	Tumor	0.497
TEQPTLDYNDQIER	Hex(1)HexNAc(1)	TEQPTLDYNDQIER+Hex(1)HexNAc(1)	T1(Hex(1)HexNAc(1));	Q8IUX7	Adipocyte enhancer-binding protein 1 (AE-binding protein 1) (Aortic carboxypeptidase-like protein)	AEBP1 ACLP	696.315	3	2086.93	2086.93	-0.23	-0.00016	0.1444	0	3.6	0	0.0003491	2	13311	Normal	0.684
TEQPTLDYNDQIER	Hex(1)HexNAc(1)	TEQPTLDYNDQIER+Hex(1)HexNAc(1)	T1(Hex(1)HexNAc(1));	Q8IUX7	Adipocyte enhancer-binding protein 1 (AE-binding protein 1) (Aortic carboxypeptidase-like protein)	AEBP1 ACLP	1043.97	2	2086.93	2086.93	-0.61	-0.00063	0.1855	0	2.48	0	0.0005547	2	13330	Normal	0.635
TLDYNDQIER	Hex(1)HexNAc(1)	TLDYNDQIER+Hex(1)HexNAc(1)	T1(Hex(1)HexNAc(1));	Q8IUX7	Adipocyte enhancer-binding protein 1 (AE-binding protein 1) (Aortic carboxypeptidase-like protein)	AEBP1 ACLP	816.367	2	1631.73	1631.73	-0.55	-0.00045	0.1333	0	1.65	4.986e-05	0.004816	2	11712	Tumor	0.373
TLDYNDQIER	Hex(1)HexNAc(1)	TLDYNDQIER+Hex(1)HexNAc(1)	T1(Hex(1)HexNAc(1));	Q8IUX7	Adipocyte enhancer-binding protein 1 (AE-binding protein 1) (Aortic carboxypeptidase-like protein)	AEBP1 ACLP	816.368	2	1631.73	1631.73	-0.29	-0.00023	0.1989	0	1.76	4.986e-05	0.00288	1	14898	Tumor	0.424
TLDYNDQIER	Hex(1)HexNAc(1)	TLDYNDQIER+Hex(1)HexNAc(1)	T1(Hex(1)HexNAc(1));	Q8IUX7	Adipocyte enhancer-binding protein 1 (AE-binding protein 1) (Aortic carboxypeptidase-like protein)	AEBP1 ACLP	816.368	2	1631.73	1631.73	0.01	1e-05	0.2123	0	1.79	4.986e-05	0.002886	1	13194	Tumor	0.424
TLDYNDQIER	Hex(1)HexNAc(1)	TLDYNDQIER+Hex(1)HexNAc(1)	T1(Hex(1)HexNAc(1));	Q8IUX7	Adipocyte enhancer-binding protein 1 (AE-binding protein 1) (Aortic carboxypeptidase-like protein)	AEBP1 ACLP	816.368	2	1631.73	1631.73	0.59	0.00048	0.1479	0	1.69	9.178e-05	0.006789	3	12224	Tumor	0.339
TLDYNDQIER	Hex(1)HexNAc(1)	TLDYNDQIER+Hex(1)HexNAc(1)	T1(Hex(1)HexNAc(1));	Q8IUX7	Adipocyte enhancer-binding protein 1 (AE-binding protein 1) (Aortic carboxypeptidase-like protein)	AEBP1 ACLP	816.369	2	1631.73	1631.73	0.98	0.0008	0.2077	0	1.83	4.986e-05	0.002775	1	11614	Tumor	0.428
TLDYNDQIER	Hex(1)HexNAc(1)	TLDYNDQIER+Hex(1)HexNAc(1)	T1(Hex(1)HexNAc(1));	Q8IUX7	Adipocyte enhancer-binding protein 1 (AE-binding protein 1) (Aortic carboxypeptidase-like protein)	AEBP1 ACLP	544.581	3	1631.73	1631.73	0.53	0.00029	0.2509	0	2.75	0.000135	0.01177	1	11631	Tumor	0.285
TLDYNDQIER	Hex(1)HexNAc(1)	TLDYNDQIER+Hex(1)HexNAc(1)	T1(Hex(1)HexNAc(1));	Q8IUX7	Adipocyte enhancer-binding protein 1 (AE-binding protein 1) (Aortic carboxypeptidase-like protein)	AEBP1 ACLP	816.366	2	1631.72	1631.73	-2.27	-0.00185	0.285	0	2	4.986e-05	0.005471	2	13287	Tumor	0.361
TLDYNDQIER	Hex(1)HexNAc(1)	TLDYNDQIER+Hex(1)HexNAc(1)	T1(Hex(1)HexNAc(1));	Q8IUX7	Adipocyte enhancer-binding protein 1 (AE-binding protein 1) (Aortic carboxypeptidase-like protein)	AEBP1 ACLP	544.581	3	1631.73	1631.73	0.86	0.00047	0.3768	0	2.76	9.178e-05	0.009423	1	13247	Tumor	0.307
TLDYNDQIER	Hex(1)HexNAc(1)	TLDYNDQIER+Hex(1)HexNAc(1)	T1(Hex(1)HexNAc(1));	Q8IUX7	Adipocyte enhancer-binding protein 1 (AE-binding protein 1) (Aortic carboxypeptidase-like protein)	AEBP1 ACLP	816.368	2	1631.73	1631.73	0.39	0.00031	0.2167	0	1.8	4.986e-05	0.001743	1	13273	Tumor	0.474
TLDYNDQIER	Hex(1)HexNAc(1)	TLDYNDQIER+Hex(1)HexNAc(1)	T1(Hex(1)HexNAc(1));	Q8IUX7	Adipocyte enhancer-binding protein 1 (AE-binding protein 1) (Aortic carboxypeptidase-like protein)	AEBP1 ACLP	816.368	2	1631.73	1631.73	-0.17	-0.00014	0.1317	0	1.67	0	0.003658	2	11182	Normal	0.439
TLDYNDQIER	Hex(1)HexNAc(1)	TLDYNDQIER+Hex(1)HexNAc(1)	T1(Hex(1)HexNAc(1));	Q8IUX7	Adipocyte enhancer-binding protein 1 (AE-binding protein 1) (Aortic carboxypeptidase-like protein)	AEBP1 ACLP	816.365	2	1631.72	1631.73	-3.31	-0.0027	0.1886	0	1.75	0.0002637	0.01385	2	12661	Normal	0.299
TLDYNDQIER	Hex(1)HexNAc(1)	TLDYNDQIER+Hex(1)HexNAc(1)	T1(Hex(1)HexNAc(1));	Q8IUX7	Adipocyte enhancer-binding protein 1 (AE-binding protein 1) (Aortic carboxypeptidase-like protein)	AEBP1 ACLP	544.581	3	1631.73	1631.73	-0.73	-0.0004	0.1171	0	2.22	0.009378	0.1997	3	11763	Normal	0.003
TLDYNDQIER	Hex(1)HexNAc(1)	TLDYNDQIER+Hex(1)HexNAc(1)	T1(Hex(1)HexNAc(1));	Q8IUX7	Adipocyte enhancer-binding protein 1 (AE-binding protein 1) (Aortic carboxypeptidase-like protein)	AEBP1 ACLP	816.368	2	1631.73	1631.73	-0.09	-7e-05	0.2079	0	1.78	0	0.006889	3	11740	Normal	0.372
TLDYNDQIER	Hex(1)HexNAc(1)	TLDYNDQIER+Hex(1)HexNAc(1)	T1(Hex(1)HexNAc(1));	Q8IUX7	Adipocyte enhancer-binding protein 1 (AE-binding protein 1) (Aortic carboxypeptidase-like protein)	AEBP1 ACLP	544.581	3	1631.73	1631.73	0.22	0.00012	0.2955	0	2.47	0.0002637	0.01346	1	12527	Normal	0.302
TLDYNDQIER	Hex(1)HexNAc(1)	TLDYNDQIER+Hex(1)HexNAc(1)	T1(Hex(1)HexNAc(1));	Q8IUX7	Adipocyte enhancer-binding protein 1 (AE-binding protein 1) (Aortic carboxypeptidase-like protein)	AEBP1 ACLP	816.366	2	1631.72	1631.73	-2.17	-0.00177	0.1676	0	1.73	0.0001138	0.008883	1	12480	Normal	0.346
TLDYNDQIER	Hex(1)HexNAc(1)	TLDYNDQIER+Hex(1)HexNAc(1)	T1(Hex(1)HexNAc(1));	Q8IUX7	Adipocyte enhancer-binding protein 1 (AE-binding protein 1) (Aortic carboxypeptidase-like protein)	AEBP1 ACLP	816.367	2	1631.73	1631.73	-1.5	-0.00122	0.1524	0	1.64	0	0.005434	1	12556	Normal	0.397
TLDYNDQIEREDYEDFEYIR	Hex(1)HexNAc(1)	TLDYNDQIEREDYEDFEYIR+Hex(1)HexNAc(1)	T1(Hex(1)HexNAc(1));	Q8IUX7	Adipocyte enhancer-binding protein 1 (AE-binding protein 1) (Aortic carboxypeptidase-like protein)	AEBP1 ACLP	997.771	3	2991.3	2991.29	2.31	0.00231	0.4302	0	2.58	0	0.0003749	3	24629	Tumor	0.626
TEVEPEFGTK	Hex(1)HexNAc(1)	TEVEPEFGTK+Hex(1)HexNAc(1)	T1(Hex(1)HexNAc(1));K10(Guanidinyl)	Q8IUX7	Adipocyte enhancer-binding protein 1 (AE-binding protein 1) (Aortic carboxypeptidase-like protein)	AEBP1 ACLP	772.354	2	1543.7	1543.7	0.03	3e-05	0.373	0	1.85	0.0002132	0.01489	1	11259	Tumor	0.261
TEVEPEFGTK	Hex(1)HexNAc(1)	TEVEPEFGTK+Hex(1)HexNAc(1)	T1(Hex(1)HexNAc(1));K10(Guanidinyl)	Q8IUX7	Adipocyte enhancer-binding protein 1 (AE-binding protein 1) (Aortic carboxypeptidase-like protein)	AEBP1 ACLP	772.354	2	1543.7	1543.7	0.35	0.00027	0.2027	0	1.48	0.002537	0.06645	1	11335	Tumor	0.109
TEVEPEFGTK	Hex(1)HexNAc(1)	TEVEPEFGTK+Hex(1)HexNAc(1)	T1(Hex(1)HexNAc(1));K10(Guanidinyl)	Q8IUX7	Adipocyte enhancer-binding protein 1 (AE-binding protein 1) (Aortic carboxypeptidase-like protein)	AEBP1 ACLP	772.355	2	1543.7	1543.7	1.69	0.00131	0.3571	0	1.68	0.001921	0.0575	1	11167	Tumor	0.124
TEFGTEVEPEFGTK	Hex(1)HexNAc(1)	TEFGTEVEPEFGTK+Hex(1)HexNAc(1)	T1(Hex(1)HexNAc(1));K14(Guanidinyl)	Q8IUX7	Adipocyte enhancer-binding protein 1 (AE-binding protein 1) (Aortic carboxypeptidase-like protein)	AEBP1 ACLP	659.965	3	1977.88	1977.88	0.27	0.00018	0.0986	0	3.55	0	0.0002147	5	17119	Tumor	0.681
TEFGTEVEPEFGTK	Hex(1)HexNAc(1)	TEFGTEVEPEFGTK+Hex(1)HexNAc(1)	T1(Hex(1)HexNAc(1));K14(Guanidinyl)	Q8IUX7	Adipocyte enhancer-binding protein 1 (AE-binding protein 1) (Aortic carboxypeptidase-like protein)	AEBP1 ACLP	989.446	2	1977.88	1977.88	1.35	0.00134	0.0762	0	2.1	9.178e-05	0.01032	5	17184	Tumor	0.298
TEFGTEVEPEFGTK	Hex(1)HexNAc(1)	TEFGTEVEPEFGTK+Hex(1)HexNAc(1)	T1(Hex(1)HexNAc(1));K14(Guanidinyl)	Q8IUX7	Adipocyte enhancer-binding protein 1 (AE-binding protein 1) (Aortic carboxypeptidase-like protein)	AEBP1 ACLP	989.445	2	1977.88	1977.88	0.76	0.00075	0.2427	0	2.39	0	0.0002624	4	17745	Tumor	0.661
TEFGTEVEPEFGTK	Hex(1)HexNAc(1)	TEFGTEVEPEFGTK+Hex(1)HexNAc(1)	T1(Hex(1)HexNAc(1));K14(Guanidinyl)	Q8IUX7	Adipocyte enhancer-binding protein 1 (AE-binding protein 1) (Aortic carboxypeptidase-like protein)	AEBP1 ACLP	659.965	3	1977.88	1977.88	0.23	0.00015	0.0917	0	3.6	0	0.0004071	4	17689	Tumor	0.618
TEFGTEVEPEFGTK	Hex(1)HexNAc(1)	TEFGTEVEPEFGTK+Hex(1)HexNAc(1)	T1(Hex(1)HexNAc(1));K14(Guanidinyl)	Q8IUX7	Adipocyte enhancer-binding protein 1 (AE-binding protein 1) (Aortic carboxypeptidase-like protein)	AEBP1 ACLP	989.444	2	1977.88	1977.88	0.27	0.00026	0.2165	0	2.54	0	8.35e-05	4	17667	Tumor	0.774
TEFGTEVEPEFGTK	Hex(1)HexNAc(1)	TEFGTEVEPEFGTK+Hex(1)HexNAc(1)	T1(Hex(1)HexNAc(1));K14(Guanidinyl)	Q8IUX7	Adipocyte enhancer-binding protein 1 (AE-binding protein 1) (Aortic carboxypeptidase-like protein)	AEBP1 ACLP	659.965	3	1977.88	1977.88	-0.97	-0.00064	0.1102	0	3.72	0	0.0006323	4	17596	Tumor	0.574
TEFGTEVEPEFGTK	Hex(1)HexNAc(1)	TEFGTEVEPEFGTK+Hex(1)HexNAc(1)	T1(Hex(1)HexNAc(1));K14(Guanidinyl)	Q8IUX7	Adipocyte enhancer-binding protein 1 (AE-binding protein 1) (Aortic carboxypeptidase-like protein)	AEBP1 ACLP	989.445	2	1977.88	1977.88	0.76	0.00075	0.2273	0	2.42	0	0.0003558	4	17588	Tumor	0.631
TEFGTEVEPEFGTK	Hex(1)HexNAc(1)	TEFGTEVEPEFGTK+Hex(1)HexNAc(1)	T1(Hex(1)HexNAc(1));K14(Guanidinyl)	Q8IUX7	Adipocyte enhancer-binding protein 1 (AE-binding protein 1) (Aortic carboxypeptidase-like protein)	AEBP1 ACLP	989.445	2	1977.88	1977.88	0.7	0.00069	0.2193	0	2.28	9.178e-05	0.007352	4	17510	Tumor	0.331
TEFGTEVEPEFGTK	Hex(1)HexNAc(1)	TEFGTEVEPEFGTK+Hex(1)HexNAc(1)	T1(Hex(1)HexNAc(1));K14(Guanidinyl)	Q8IUX7	Adipocyte enhancer-binding protein 1 (AE-binding protein 1) (Aortic carboxypeptidase-like protein)	AEBP1 ACLP	989.445	2	1977.88	1977.88	1.23	0.00122	0.22	0	2.5	0	0.0001154	5	17101	Tumor	0.742
TEFGTEVEPEFGTK	Hex(1)HexNAc(1)	TEFGTEVEPEFGTK+Hex(1)HexNAc(1)	T1(Hex(1)HexNAc(1));K14(Guanidinyl)	Q8IUX7	Adipocyte enhancer-binding protein 1 (AE-binding protein 1) (Aortic carboxypeptidase-like protein)	AEBP1 ACLP	659.965	3	1977.88	1977.88	-0.16	-0.0001	0.0897	0	3.12	0	0.001054	4	16565	Normal	0.569
TEFGTEVEPEFGTK	Hex(1)HexNAc(1)	TEFGTEVEPEFGTK+Hex(1)HexNAc(1)	T1(Hex(1)HexNAc(1));K14(Guanidinyl)	Q8IUX7	Adipocyte enhancer-binding protein 1 (AE-binding protein 1) (Aortic carboxypeptidase-like protein)	AEBP1 ACLP	989.445	2	1977.88	1977.88	0.65	0.00065	0.2116	0	2.41	0	0.0006242	4	16557	Normal	0.623
TEFGTEVEPEFGTK	Hex(1)HexNAc(1)	TEFGTEVEPEFGTK+Hex(1)HexNAc(1)	T1(Hex(1)HexNAc(1));K14(Guanidinyl)	Q8IUX7	Adipocyte enhancer-binding protein 1 (AE-binding protein 1) (Aortic carboxypeptidase-like protein)	AEBP1 ACLP	989.444	2	1977.88	1977.88	0.3	0.00029	0.1745	0	2.35	0	0.004842	5	16387	Normal	0.409
TEFGTEVEPEFGTK	Hex(1)HexNAc(1)	TEFGTEVEPEFGTK+Hex(1)HexNAc(1)	T1(Hex(1)HexNAc(1));K14(Guanidinyl)	Q8IUX7	Adipocyte enhancer-binding protein 1 (AE-binding protein 1) (Aortic carboxypeptidase-like protein)	AEBP1 ACLP	659.966	3	1977.88	1977.88	0.44	0.00029	0.06	0	3	0.0001677	0.01114	5	16419	Normal	0.322
TEVVTEFGTEVEPEFGTK	Hex(1)HexNAc(1)	TEVVTEFGTEVEPEFGTK+Hex(1)HexNAc(1)	T1(Hex(1)HexNAc(1));K18(Guanidinyl)	Q8IUX7	Adipocyte enhancer-binding protein 1 (AE-binding protein 1) (Aortic carboxypeptidase-like protein)	AEBP1 ACLP	1203.56	2	2406.11	2406.11	0.62	0.00075	0.0907	0	3.86	0	1.388e-06	8	20405	Tumor	1.179
TEVVTEFGTEVEPEFGTK	Hex(1)HexNAc(1)	TEVVTEFGTEVEPEFGTK+Hex(1)HexNAc(1)	T1(Hex(1)HexNAc(1));K18(Guanidinyl)	Q8IUX7	Adipocyte enhancer-binding protein 1 (AE-binding protein 1) (Aortic carboxypeptidase-like protein)	AEBP1 ACLP	802.709	3	2406.11	2406.11	1.22	0.00098	0.0438	0	4.57	0	2.746e-05	8	20376	Tumor	0.884
TTVETYTVNFGDF	Hex(3)HexNAc(3)	TTVETYTVNFGDF+Hex(3)HexNAc(3)	T1(Hex(3)HexNAc(3));	Q8IUX7	Adipocyte enhancer-binding protein 1 (AE-binding protein 1) (Aortic carboxypeptidase-like protein)	AEBP1 ACLP	1295.04	2	2589.08	2589.08	0.9	0.00116	0.031	0	1.29	4.986e-05	0.004464	20	23287	Tumor	0.381
TEVVTEFGTEVEPEFGTK	Hex(2)HexNAc(2)	TEVVTEFGTEVEPEFGTK+Hex(2)HexNAc(2)	T1(Hex(2)HexNAc(2));K18(Guanidinyl)	Q8IUX7	Adipocyte enhancer-binding protein 1 (AE-binding protein 1) (Aortic carboxypeptidase-like protein)	AEBP1 ACLP	924.422	3	2771.25	2771.24	3.92	0.00362	0.1747	0	2.69	4.986e-05	0.002656	9	19345	Tumor	0.432
TEVVTEFGTEVEPEFGTK	Hex(2)HexNAc(2)	TEVVTEFGTEVEPEFGTK+Hex(2)HexNAc(2)	T1(Hex(2)HexNAc(2));K18(Guanidinyl)	Q8IUX7	Adipocyte enhancer-binding protein 1 (AE-binding protein 1) (Aortic carboxypeptidase-like protein)	AEBP1 ACLP	924.419	3	2771.24	2771.24	0.52	0.00048	0.2491	0	2.93	0	0.0002925	6	18387	Tumor	0.65
TEVVTEFGTEVEPEFGTK	Hex(2)HexNAc(2)	TEVVTEFGTEVEPEFGTK+Hex(2)HexNAc(2)	T1(Hex(2)HexNAc(2));K18(Guanidinyl)	Q8IUX7	Adipocyte enhancer-binding protein 1 (AE-binding protein 1) (Aortic carboxypeptidase-like protein)	AEBP1 ACLP	924.419	3	2771.24	2771.24	0.68	0.00063	0.1667	0	2.04	0	7.669e-05	9	19341	Tumor	0.783
TEVVTEFGTEVEPEFGTK	Hex(2)HexNAc(2)	TEVVTEFGTEVEPEFGTK+Hex(2)HexNAc(2)	T1(Hex(2)HexNAc(2));K18(Guanidinyl)	Q8IUX7	Adipocyte enhancer-binding protein 1 (AE-binding protein 1) (Aortic carboxypeptidase-like protein)	AEBP1 ACLP	924.419	3	2771.24	2771.24	0.78	0.00072	0.1866	0	2.68	0	8.287e-05	7	18910	Tumor	0.775
TEVVTEFGTEVEPEFGTK	Hex(2)HexNAc(2)	TEVVTEFGTEVEPEFGTK+Hex(2)HexNAc(2)	T1(Hex(2)HexNAc(2));K18(Guanidinyl)	Q8IUX7	Adipocyte enhancer-binding protein 1 (AE-binding protein 1) (Aortic carboxypeptidase-like protein)	AEBP1 ACLP	1386.12	2	2771.24	2771.24	0.59	0.00082	0.3275	0	2.87	0	7.004e-06	6	18405	Tumor	1.019
TEVVTEFGTEVEPEFGTK	Hex(2)HexNAc(2)	TEVVTEFGTEVEPEFGTK+Hex(2)HexNAc(2)	T1(Hex(2)HexNAc(2));K18(Guanidinyl)	Q8IUX7	Adipocyte enhancer-binding protein 1 (AE-binding protein 1) (Aortic carboxypeptidase-like protein)	AEBP1 ACLP	924.421	3	2771.25	2771.24	3.16	0.00292	0.1972	0	2.89	0	0.0004714	6	18464	Tumor	0.603
TEVVTEFGTEVEPEFGTK	Hex(2)HexNAc(2)	TEVVTEFGTEVEPEFGTK+Hex(2)HexNAc(2)	T1(Hex(2)HexNAc(2));K18(Guanidinyl)	Q8IUX7	Adipocyte enhancer-binding protein 1 (AE-binding protein 1) (Aortic carboxypeptidase-like protein)	AEBP1 ACLP	1386.13	2	2771.24	2771.24	0.94	0.00131	0.2814	0	2.31	0	7.267e-06	6	18485	Tumor	1.016
TEVVTEFGTEVEPEFGTK	Hex(2)HexNAc(2)	TEVVTEFGTEVEPEFGTK+Hex(2)HexNAc(2)	T1(Hex(2)HexNAc(2));K18(Guanidinyl)	Q8IUX7	Adipocyte enhancer-binding protein 1 (AE-binding protein 1) (Aortic carboxypeptidase-like protein)	AEBP1 ACLP	1386.13	2	2771.24	2771.24	1.24	0.00172	0.3	0	2.5	0	3.014e-06	7	18926	Tumor	1.103
TEVVTEFGTEVEPEFGTK	Hex(2)HexNAc(2)	TEVVTEFGTEVEPEFGTK+Hex(2)HexNAc(2)	T1(Hex(2)HexNAc(2));K18(Guanidinyl)	Q8IUX7	Adipocyte enhancer-binding protein 1 (AE-binding protein 1) (Aortic carboxypeptidase-like protein)	AEBP1 ACLP	924.418	3	2771.24	2771.24	-0.36	-0.00033	0.1288	0	2.64	0	7.824e-05	6	18278	Normal	0.84
TLDYNDQIER	HexNAc(1)	TLDYNDQIER+HexNAc(1)	T1(HexNAc(1));	Q8IUX7	Adipocyte enhancer-binding protein 1 (AE-binding protein 1) (Aortic carboxypeptidase-like protein)	AEBP1 ACLP	490.563	3	1469.68	1469.68	-0.25	-0.00012	0.2685	0	2.57	0.001304	0.07182	2	12641	Normal	0.123
TVNFGDF	HexNAc(1)	TVNFGDF+HexNAc(1)	T1(HexNAc(1));	Q8IUX7	Adipocyte enhancer-binding protein 1 (AE-binding protein 1) (Aortic carboxypeptidase-like protein)	AEBP1 ACLP	501.724	2	1002.44	1002.44	0.22	0.00011	0.0735	0	1.36	0.001035	0.06413	16	20109	Normal	0.135
SETLEWPLPPPP	Hex(1)HexNAc(1)	SETLEWPLPPPP+Hex(1)HexNAc(1)	S1(Hex(1)HexNAc(1));	Q8IUX7	Adipocyte enhancer-binding protein 1 (AE-binding protein 1) (Aortic carboxypeptidase-like protein)	AEBP1 ACLP	864.417	2	1727.83	1727.83	0.46	0.0004	0.0405	0	1.48	0.001008	0.03676	23	25453	Tumor	0.17
SETLEWPLPPPP	Hex(1)HexNAc(1)	SETLEWPLPPPP+Hex(1)HexNAc(1)	S1(Hex(1)HexNAc(1));	Q8IUX7	Adipocyte enhancer-binding protein 1 (AE-binding protein 1) (Aortic carboxypeptidase-like protein)	AEBP1 ACLP	864.417	2	1727.83	1727.83	0.25	0.00021	0.0467	0	1.5	0.0008707	0.03448	23	25250	Tumor	0.177
SETLEWPLPPPP	Hex(1)HexNAc(1)	SETLEWPLPPPP+Hex(1)HexNAc(1)	S1(Hex(1)HexNAc(1));	Q8IUX7	Adipocyte enhancer-binding protein 1 (AE-binding protein 1) (Aortic carboxypeptidase-like protein)	AEBP1 ACLP	864.417	2	1727.83	1727.83	0.77	0.00067	0.0361	0	1.94	0.00154	0.04893	22	24828	Tumor	0.141
SETLEWPLPPPP	Hex(1)HexNAc(1)	SETLEWPLPPPP+Hex(1)HexNAc(1)	S1(Hex(1)HexNAc(1));	Q8IUX7	Adipocyte enhancer-binding protein 1 (AE-binding protein 1) (Aortic carboxypeptidase-like protein)	AEBP1 ACLP	864.417	2	1727.83	1727.83	-0.01	0	0.0461	0	1.52	0.0005051	0.02899	22	24890	Tumor	0.194
SETLEWPLPPPP	Hex(1)HexNAc(1)	SETLEWPLPPPP+Hex(1)HexNAc(1)	S1(Hex(1)HexNAc(1));	Q8IUX7	Adipocyte enhancer-binding protein 1 (AE-binding protein 1) (Aortic carboxypeptidase-like protein)	AEBP1 ACLP	864.417	2	1727.83	1727.83	0.42	0.00036	0.0429	0	1.4	0.0005791	0.03027	22	24958	Tumor	0.19
SETLEWPLPPPP	Hex(1)HexNAc(1)	SETLEWPLPPPP+Hex(1)HexNAc(1)	S1(Hex(1)HexNAc(1));	Q8IUX7	Adipocyte enhancer-binding protein 1 (AE-binding protein 1) (Aortic carboxypeptidase-like protein)	AEBP1 ACLP	864.417	2	1727.83	1727.83	0.56	0.00048	0.0405	0	1.48	0.001042	0.03794	22	25021	Tumor	0.167
SETLEWPLPPPP	Hex(1)HexNAc(1)	SETLEWPLPPPP+Hex(1)HexNAc(1)	S1(Hex(1)HexNAc(1));	Q8IUX7	Adipocyte enhancer-binding protein 1 (AE-binding protein 1) (Aortic carboxypeptidase-like protein)	AEBP1 ACLP	864.417	2	1727.83	1727.83	-0.23	-0.0002	0.0709	0	1.27	0.001802	0.05336	24	24052	Tumor	0.132
SETLEWPLPPPP	Hex(1)HexNAc(1)	SETLEWPLPPPP+Hex(1)HexNAc(1)	S1(Hex(1)HexNAc(1));	Q8IUX7	Adipocyte enhancer-binding protein 1 (AE-binding protein 1) (Aortic carboxypeptidase-like protein)	AEBP1 ACLP	864.417	2	1727.83	1727.83	0.64	0.00055	0.1953	0	1.28	0.005494	0.1182	1	25354	Tumor	0.048
SETLEWPLPPPP	Hex(1)HexNAc(1)	SETLEWPLPPPP+Hex(1)HexNAc(1)	S1(Hex(1)HexNAc(1));	Q8IUX7	Adipocyte enhancer-binding protein 1 (AE-binding protein 1) (Aortic carboxypeptidase-like protein)	AEBP1 ACLP	864.417	2	1727.83	1727.83	0.25	0.00021	0.0336	0	1.49	0.0007645	0.03243	23	25385	Tumor	0.183
SETLEWPLPPPP	Hex(1)HexNAc(1)	SETLEWPLPPPP+Hex(1)HexNAc(1)	S1(Hex(1)HexNAc(1));	Q8IUX7	Adipocyte enhancer-binding protein 1 (AE-binding protein 1) (Aortic carboxypeptidase-like protein)	AEBP1 ACLP	864.417	2	1727.83	1727.83	0.25	0.00021	0.047	0	1.49	0.001106	0.03983	23	25324	Tumor	0.162
SETLEWPLPPPP	Hex(1)HexNAc(1)	SETLEWPLPPPP+Hex(1)HexNAc(1)	S1(Hex(1)HexNAc(1));	Q8IUX7	Adipocyte enhancer-binding protein 1 (AE-binding protein 1) (Aortic carboxypeptidase-like protein)	AEBP1 ACLP	864.417	2	1727.83	1727.83	0.1	9e-05	0.0408	0	1.47	0.0007715	0.04942	22	24771	Normal	0.164
SETLEWPLPPPP	Hex(1)HexNAc(1)	SETLEWPLPPPP+Hex(1)HexNAc(1)	S1(Hex(1)HexNAc(1));	Q8IUX7	Adipocyte enhancer-binding protein 1 (AE-binding protein 1) (Aortic carboxypeptidase-like protein)	AEBP1 ACLP	864.417	2	1727.83	1727.83	0.24	0.00021	0.0333	0	1.5	0.0007715	0.04966	22	24835	Normal	0.163
SETLEWPLPPPP	Hex(1)HexNAc(1)	SETLEWPLPPPP+Hex(1)HexNAc(1)	S1(Hex(1)HexNAc(1));	Q8IUX7	Adipocyte enhancer-binding protein 1 (AE-binding protein 1) (Aortic carboxypeptidase-like protein)	AEBP1 ACLP	864.417	2	1727.83	1727.83	0.66	0.00057	0.0424	0	1.18	0.006924	0.1737	22	24897	Normal	0.02
SETLEWPLPPPP	Hex(1)HexNAc(1)	SETLEWPLPPPP+Hex(1)HexNAc(1)	S1(Hex(1)HexNAc(1));	Q8IUX7	Adipocyte enhancer-binding protein 1 (AE-binding protein 1) (Aortic carboxypeptidase-like protein)	AEBP1 ACLP	864.417	2	1727.83	1727.83	0.61	0.00053	0.0081	0	1.23	0.003845	0.1271	24	25400	Normal	0.058
SETLEWPLPPPP	Hex(1)HexNAc(1)	SETLEWPLPPPP+Hex(1)HexNAc(1)	S1(Hex(1)HexNAc(1));	Q8IUX7	Adipocyte enhancer-binding protein 1 (AE-binding protein 1) (Aortic carboxypeptidase-like protein)	AEBP1 ACLP	864.417	2	1727.83	1727.83	0.33	0.00029	0.0447	0	1.79	0.001595	0.08307	23	25392	Normal	0.107
SETLEWPLPPPP	Hex(1)HexNAc(1)	SETLEWPLPPPP+Hex(1)HexNAc(1)	S1(Hex(1)HexNAc(1));	Q8IUX7	Adipocyte enhancer-binding protein 1 (AE-binding protein 1) (Aortic carboxypeptidase-like protein)	AEBP1 ACLP	864.417	2	1727.83	1727.83	0.75	0.00065	0.0359	0	1.67	0.001983	0.08619	23	25455	Normal	0.102
TEVVTEFGTEVEPEFGTK	Hex(1)HexNAc(1)	TEVVTEFGTEVEPEFGTK+Hex(1)HexNAc(1)	T1(Hex(1)HexNAc(1));K18(Guanidinyl)	Q8IUX7	Adipocyte enhancer-binding protein 1 (AE-binding protein 1) (Aortic carboxypeptidase-like protein)	AEBP1 ACLP	802.708	3	2406.11	2406.11	1.07	0.00086	0.06	0	4.33	0	0.0001815	8	20452	Tumor	0.698
TETYTEVVTEFGTEVEPEFGTK	Hex(1)HexNAc(1)	TETYTEVVTEFGTEVEPEFGTK+Hex(1)HexNAc(1)	T1(Hex(1)HexNAc(1));K22(Guanidinyl)	Q8IUX7	Adipocyte enhancer-binding protein 1 (AE-binding protein 1) (Aortic carboxypeptidase-like protein)	AEBP1 ACLP	967.444	3	2900.32	2900.31	2.5	0.00242	0.0175	0	4.58	0	0.00137	12	26566	Tumor	0.498
TEVVTEFGTEVEPEFGTK	HexNAc(1)	TEVVTEFGTEVEPEFGTK+HexNAc(1)	T1(HexNAc(1));K18(Guanidinyl)	Q8IUX7	Adipocyte enhancer-binding protein 1 (AE-binding protein 1) (Aortic carboxypeptidase-like protein)	AEBP1 ACLP	748.692	3	2244.06	2244.06	2.15	0.00161	0.0296	0	4.39	4.986e-05	0.005884	8	20759	Tumor	0.354
TEVVTEFGTEVEPEFGTK	HexNAc(1)	TEVVTEFGTEVEPEFGTK+HexNAc(1)	T1(HexNAc(1));K18(Guanidinyl)	Q8IUX7	Adipocyte enhancer-binding protein 1 (AE-binding protein 1) (Aortic carboxypeptidase-like protein)	AEBP1 ACLP	748.691	3	2244.06	2244.06	0.89	0.00067	0.0024	0	4.15	0	0.005476	8	20508	Normal	0.396
TVETYTVNFGDF	Hex(1)HexNAc(1)	TVETYTVNFGDF+Hex(1)HexNAc(1)	T1(Hex(1)HexNAc(1));	Q8IUX7	Adipocyte enhancer-binding protein 1 (AE-binding protein 1) (Aortic carboxypeptidase-like protein)	AEBP1 ACLP	879.387	2	1757.77	1757.76	2.1	0.00185	0.276	0	1.92	0.003297	0.08014	22	23984	Tumor	0.09
TANQASDTFSGIGK	Hex(1)HexNAc(1)	TANQASDTFSGIGK+Hex(1)HexNAc(1)	T1(Hex(1)HexNAc(1));K14(Guanidinyl)	Q15847	Adipogenesis regulatory factor (Adipogenesis factor rich in obesity) (Adipose most abundant gene transcript 2 protein) (Adipose-specific protein 2) (apM-2)	ADIRF AFRO APM2 C10orf116	902.417	2	1803.83	1803.82	1.23	0.00111	0.3483	0	2.67	4.986e-05	0.002354	18	13081	Tumor	0.444
SGLPVESGLPSGDEER	Hex(1)HexNAc(1)	SGLPVESGLPSGDEER+Hex(1)HexNAc(1)	S1(Hex(1)HexNAc(1));	A0A087X1T7	Aggrecan core protein	ACAN	997.458	2	1993.91	1993.91	0.14	0.00014	0.168	0	2.5	0	3.155e-05	5	15340	Tumor	0.871
SGLPVESGLPSGDEER	Hex(1)HexNAc(1)	SGLPVESGLPSGDEER+Hex(1)HexNAc(1)	S1(Hex(1)HexNAc(1));	A0A087X1T7	Aggrecan core protein	ACAN	997.459	2	1993.91	1993.91	1.12	0.00112	0.219	0	2.1	4.986e-05	0.00226	5	15426	Tumor	0.448
STAADQEVCEEGWNK	Hex(1)HexNAc(1)	STAADQEVCEEGWNK+Hex(1)HexNAc(1)	S1(Hex(1)HexNAc(1));C9(Carbamidomethyl);K15(Guanidinyl)	A0A087X1T7	Aggrecan core protein	ACAN	1065.94	2	2130.88	2130.88	1.47	0.00157	0.5141	0	2.84	0	0.0001208	1	13133	Tumor	0.738
STVGSGLPVESGLPSGDEER	Hex(2)HexNAc(2)	STVGSGLPVESGLPSGDEER+Hex(2)HexNAc(2)	S1(Hex(2)HexNAc(2));	A0A087X1T7	Aggrecan core protein	ACAN	1352.11	2	2703.21	2703.21	-0.59	-0.0008	0.4413	0	2.47	0	1.415e-05	8	15751	Tumor	0.95
STVGSGLPVESGLPSGDEER	Hex(2)HexNAc(2)	STVGSGLPVESGLPSGDEER+Hex(2)HexNAc(2)	S1(Hex(2)HexNAc(2));	A0A087X1T7	Aggrecan core protein	ACAN	901.742	3	2703.21	2703.21	0.73	0.00066	0.3957	0	3.74	0	7.83e-06	8	15759	Tumor	1.008
STVGSGLPVESGLPSGDEER	Hex(2)HexNAc(2)	STVGSGLPVESGLPSGDEER+Hex(2)HexNAc(2)	S1(Hex(2)HexNAc(2));	A0A087X1T7	Aggrecan core protein	ACAN	1352.11	2	2703.21	2703.21	1.45	0.00195	0.4413	0	2.47	0	1.709e-05	9	15990	Tumor	0.931
STVGSGLPVESGLPSGDEER	Hex(2)HexNAc(2)	STVGSGLPVESGLPSGDEER+Hex(2)HexNAc(2)	S1(Hex(2)HexNAc(2));	A0A087X1T7	Aggrecan core protein	ACAN	901.742	3	2703.21	2703.21	0.72	0.00065	0.3105	0	3.51	0	1.893e-05	9	16052	Tumor	0.921
STVGSGLPVESGLPSGDEER	Hex(2)HexNAc(2)	STVGSGLPVESGLPSGDEER+Hex(2)HexNAc(2)	S1(Hex(2)HexNAc(2));	A0A087X1T7	Aggrecan core protein	ACAN	901.741	3	2703.21	2703.21	-0.54	-0.00049	0.3513	0	2.79	0	1.809e-05	11	15951	Tumor	0.926
STVGSGLPVESGLPSGDEER	Hex(2)HexNAc(2)	STVGSGLPVESGLPSGDEER+Hex(2)HexNAc(2)	S1(Hex(2)HexNAc(2));	A0A087X1T7	Aggrecan core protein	ACAN	901.742	3	2703.21	2703.21	0.92	0.00083	0.382	0	3.77	0	4.06e-05	9	15974	Tumor	0.846
STVGSGLPVESGLPSGDEER	Hex(2)HexNAc(2)	STVGSGLPVESGLPSGDEER+Hex(2)HexNAc(2)	S1(Hex(2)HexNAc(2));	A0A087X1T7	Aggrecan core protein	ACAN	1352.11	2	2703.21	2703.21	0.76	0.00103	0.4319	0	2.57	0	8.493e-06	8	15822	Tumor	1
STVGSGLPVESGLPSGDEER	Hex(2)HexNAc(2)	STVGSGLPVESGLPSGDEER+Hex(2)HexNAc(2)	S1(Hex(2)HexNAc(2));	A0A087X1T7	Aggrecan core protein	ACAN	901.743	3	2703.22	2703.21	1.95	0.00176	0.4085	0	3.77	0	5.032e-05	8	15836	Tumor	0.824
STVGSGLPVESGLPSGDEER	Hex(2)HexNAc(2)	STVGSGLPVESGLPSGDEER+Hex(2)HexNAc(2)	S1(Hex(2)HexNAc(2));	A0A087X1T7	Aggrecan core protein	ACAN	1352.11	2	2703.21	2703.21	1.08	0.00147	0.4462	0	2.51	0	7.693e-06	9	16070	Tumor	1.01
STVGSGLPVESGLPSGDEER	Hex(2)HexNAc(2)	STVGSGLPVESGLPSGDEER+Hex(2)HexNAc(2)	S1(Hex(2)HexNAc(2));	A0A087X1T7	Aggrecan core protein	ACAN	1352.11	2	2703.21	2703.21	1.12	0.00152	0.418	0	2.44	0	1.134e-05	8	15901	Tumor	0.972
STVGSGLPVESGLPSGDEER	Hex(2)HexNAc(2)	STVGSGLPVESGLPSGDEER+Hex(2)HexNAc(2)	S1(Hex(2)HexNAc(2));	A0A087X1T7	Aggrecan core protein	ACAN	901.743	3	2703.21	2703.21	1.14	0.00103	0.401	0	3.84	0	1.563e-05	8	15919	Tumor	0.94
STVGSGLPVESGLPSGDEER	Hex(2)HexNAc(2)	STVGSGLPVESGLPSGDEER+Hex(2)HexNAc(2)	S1(Hex(2)HexNAc(2));	A0A087X1T7	Aggrecan core protein	ACAN	901.743	3	2703.21	2703.21	1.61	0.00145	0.3664	0	3.63	0	1.434e-05	8	15985	Tumor	0.948
STVGSGLPVESGLPSGDEER	Hex(2)HexNAc(2)	STVGSGLPVESGLPSGDEER+Hex(2)HexNAc(2)	S1(Hex(2)HexNAc(2));	A0A087X1T7	Aggrecan core protein	ACAN	901.743	3	2703.21	2703.21	1.4	0.00126	0.4119	0	3.69	0	4.004e-05	9	16138	Tumor	0.847
STVGSGLPVESGLPSGDEER	Hex(2)HexNAc(2)	STVGSGLPVESGLPSGDEER+Hex(2)HexNAc(2)	S1(Hex(2)HexNAc(2));	A0A087X1T7	Aggrecan core protein	ACAN	901.741	3	2703.21	2703.21	-0.28	-0.00025	0.3715	0	3.23	0	1.846e-05	8	14029	Tumor	0.923
STVGSGLPVESGLPSGDEER	Hex(2)HexNAc(2)	STVGSGLPVESGLPSGDEER+Hex(2)HexNAc(2)	S1(Hex(2)HexNAc(2));	A0A087X1T7	Aggrecan core protein	ACAN	901.742	3	2703.21	2703.21	0.64	0.00058	0.4174	0	3.57	0	1.175e-05	8	15445	Normal	1.037
STVGSGLPVESGLPSGDEER	Hex(2)HexNAc(2)	STVGSGLPVESGLPSGDEER+Hex(2)HexNAc(2)	S1(Hex(2)HexNAc(2));	A0A087X1T7	Aggrecan core protein	ACAN	1352.11	2	2703.21	2703.21	0.62	0.00084	0.303	0	1.98	0.0002637	0.01384	8	15483	Normal	0.299
STVGSGLPVESGLPSGDEER	Hex(2)HexNAc(2)	STVGSGLPVESGLPSGDEER+Hex(2)HexNAc(2)	S1(Hex(2)HexNAc(2));	A0A087X1T7	Aggrecan core protein	ACAN	1352.11	2	2703.21	2703.21	0.35	0.00048	0.4421	0	2.42	0	5.039e-05	8	15400	Normal	0.886
STVGSGLPVESGLPSGDEER	Hex(2)HexNAc(2)	STVGSGLPVESGLPSGDEER+Hex(2)HexNAc(2)	S1(Hex(2)HexNAc(2));	A0A087X1T7	Aggrecan core protein	ACAN	901.742	3	2703.21	2703.21	0.25	0.00023	0.3949	0	3.52	0	3.064e-05	9	15473	Normal	0.937
TVGSGLPVESGLPSGDEER	Hex(1)HexNAc(1)	TVGSGLPVESGLPSGDEER+Hex(1)HexNAc(1)	T1(Hex(1)HexNAc(1));	A0A087X1T7	Aggrecan core protein	ACAN	751.021	3	2251.05	2251.05	1.7	0.00128	0.0023	0	4.35	0	0.001028	12	17342	Normal	0.571
TVGSGLPVESGLPSGDEER	Hex(1)HexNAc(1)	TVGSGLPVESGLPSGDEER+Hex(1)HexNAc(1)	T1(Hex(1)HexNAc(1));	A0A087X1T7	Aggrecan core protein	ACAN	751.02	3	2251.05	2251.05	-0.03	-2e-05	0.0281	0	4.27	0	0.0001931	9	16673	Normal	0.745
TVGSGLPVESGLPSGDEER	Hex(1)HexNAc(1)	TVGSGLPVESGLPSGDEER+Hex(1)HexNAc(1)	T1(Hex(1)HexNAc(1));	A0A087X1T7	Aggrecan core protein	ACAN	1126.03	2	2251.04	2251.05	-0.95	-0.00107	0.0545	0	3.3	0	3.857e-06	9	14983	Tumor	1.078
TVGSGLPVESGLPSGDEER	Hex(1)HexNAc(1)	TVGSGLPVESGLPSGDEER+Hex(1)HexNAc(1)	T1(Hex(1)HexNAc(1));	A0A087X1T7	Aggrecan core protein	ACAN	1126.03	2	2251.05	2251.05	1.23	0.00139	0.0764	0	3.14	0	6.702e-06	10	16541	Tumor	1.024
TVGSGLPVESGLPSGDEER	Hex(1)HexNAc(1)	TVGSGLPVESGLPSGDEER+Hex(1)HexNAc(1)	T1(Hex(1)HexNAc(1));	A0A087X1T7	Aggrecan core protein	ACAN	1126.03	2	2251.05	2251.05	0.48	0.00054	0.0817	0	3.67	0	1.782e-06	12	17454	Tumor	1.155
TVGSGLPVESGLPSGDEER	Hex(1)HexNAc(1)	TVGSGLPVESGLPSGDEER+Hex(1)HexNAc(1)	T1(Hex(1)HexNAc(1));	A0A087X1T7	Aggrecan core protein	ACAN	1126.03	2	2251.05	2251.05	-0.08	-0.0001	0.0901	0	3.44	0	2.354e-06	9	17107	Tumor	1.127
TVGSGLPVESGLPSGDEER	Hex(1)HexNAc(1)	TVGSGLPVESGLPSGDEER+Hex(1)HexNAc(1)	T1(Hex(1)HexNAc(1));	A0A087X1T7	Aggrecan core protein	ACAN	751.021	3	2251.05	2251.05	0.7	0.00052	0.0449	0	4.23	0	2.604e-05	9	17123	Tumor	0.889
TVGSGLPVESGLPSGDEER	Hex(1)HexNAc(1)	TVGSGLPVESGLPSGDEER+Hex(1)HexNAc(1)	T1(Hex(1)HexNAc(1));	A0A087X1T7	Aggrecan core protein	ACAN	1126.03	2	2251.05	2251.05	0.13	0.00015	0.0511	0	3.33	0	1.45e-06	9	17193	Tumor	1.175
TVGSGLPVESGLPSGDEER	Hex(1)HexNAc(1)	TVGSGLPVESGLPSGDEER+Hex(1)HexNAc(1)	T1(Hex(1)HexNAc(1));	A0A087X1T7	Aggrecan core protein	ACAN	1126.03	2	2251.05	2251.05	3.94	0.00444	0.0675	0	3.11	0	0.0001589	10	16448	Tumor	0.711
TVGSGLPVESGLPSGDEER	Hex(1)HexNAc(1)	TVGSGLPVESGLPSGDEER+Hex(1)HexNAc(1)	T1(Hex(1)HexNAc(1));	A0A087X1T7	Aggrecan core protein	ACAN	751.02	3	2251.05	2251.05	-0.02	-2e-05	0.0508	0	4.92	0	1.072e-05	10	16609	Tumor	0.977
TVGSGLPVESGLPSGDEER	Hex(1)HexNAc(1)	TVGSGLPVESGLPSGDEER+Hex(1)HexNAc(1)	T1(Hex(1)HexNAc(1));	A0A087X1T7	Aggrecan core protein	ACAN	1126.03	2	2251.05	2251.05	0.47	0.00053	0.0718	0	3.62	0	8.486e-06	10	16621	Tumor	1
TVGSGLPVESGLPSGDEER	Hex(1)HexNAc(1)	TVGSGLPVESGLPSGDEER+Hex(1)HexNAc(1)	T1(Hex(1)HexNAc(1));	A0A087X1T7	Aggrecan core protein	ACAN	751.021	3	2251.05	2251.05	1.65	0.00123	0.056	0	4.64	0	6.001e-06	13	16204	Tumor	1.035
TVGSGLPVESGLPSGDEER	Hex(1)HexNAc(1)	TVGSGLPVESGLPSGDEER+Hex(1)HexNAc(1)	T1(Hex(1)HexNAc(1));	A0A087X1T7	Aggrecan core protein	ACAN	1126.03	2	2251.05	2251.05	1.11	0.00125	0.0629	0	3.34	0	8.696e-06	13	16203	Tumor	0.998
TVGSGLPVESGLPSGDEER	Hex(1)HexNAc(1)	TVGSGLPVESGLPSGDEER+Hex(1)HexNAc(1)	T1(Hex(1)HexNAc(1));	A0A087X1T7	Aggrecan core protein	ACAN	751.021	3	2251.05	2251.05	0.95	0.00072	0.0483	0	4.76	0	6.539e-05	10	16683	Tumor	0.799
TVGSGLPVESGLPSGDEER	Hex(1)HexNAc(1)	TVGSGLPVESGLPSGDEER+Hex(1)HexNAc(1)	T1(Hex(1)HexNAc(1));	A0A087X1T7	Aggrecan core protein	ACAN	1126.03	2	2251.05	2251.05	-0.29	-0.00032	0.0822	0	3.65	0	3.338e-06	10	16699	Tumor	1.092
TVGSGLPVESGLPSGDEER	Hex(1)HexNAc(1)	TVGSGLPVESGLPSGDEER+Hex(1)HexNAc(1)	T1(Hex(1)HexNAc(1));	A0A087X1T7	Aggrecan core protein	ACAN	751.022	3	2251.05	2251.05	2.18	0.00163	0.0543	0	4.6	0	5.315e-05	10	16763	Tumor	0.819
TVGSGLPVESGLPSGDEER	Hex(1)HexNAc(1)	TVGSGLPVESGLPSGDEER+Hex(1)HexNAc(1)	T1(Hex(1)HexNAc(1));	A0A087X1T7	Aggrecan core protein	ACAN	1126.03	2	2251.05	2251.05	0.15	0.00017	0.0861	0	3.6	0	1.88e-06	10	16779	Tumor	1.149
TVGSGLPVESGLPSGDEER	Hex(1)HexNAc(1)	TVGSGLPVESGLPSGDEER+Hex(1)HexNAc(1)	T1(Hex(1)HexNAc(1));	A0A087X1T7	Aggrecan core protein	ACAN	751.021	3	2251.05	2251.05	0.87	0.00066	0.031	0	4.84	0	3.641e-05	10	16831	Tumor	0.856
TVGSGLPVESGLPSGDEER	Hex(1)HexNAc(1)	TVGSGLPVESGLPSGDEER+Hex(1)HexNAc(1)	T1(Hex(1)HexNAc(1));	A0A087X1T7	Aggrecan core protein	ACAN	1126.03	2	2251.05	2251.05	0.58	0.00065	0.0836	0	3.83	0	2.749e-06	10	16862	Tumor	1.112
TVGSGLPVESGLPSGDEER	Hex(1)HexNAc(1)	TVGSGLPVESGLPSGDEER+Hex(1)HexNAc(1)	T1(Hex(1)HexNAc(1));	A0A087X1T7	Aggrecan core protein	ACAN	751.021	3	2251.05	2251.05	1.28	0.00096	0.038	0	4.74	0	4.642e-05	10	16910	Tumor	0.832
TVGSGLPVESGLPSGDEER	Hex(1)HexNAc(1)	TVGSGLPVESGLPSGDEER+Hex(1)HexNAc(1)	T1(Hex(1)HexNAc(1));	A0A087X1T7	Aggrecan core protein	ACAN	751.02	3	2251.05	2251.05	0.36	0.00027	0.022	0	4.55	0	0.0001479	11	16770	Tumor	0.718
TVGSGLPVESGLPSGDEER	Hex(1)HexNAc(1)	TVGSGLPVESGLPSGDEER+Hex(1)HexNAc(1)	T1(Hex(1)HexNAc(1));	A0A087X1T7	Aggrecan core protein	ACAN	1126.03	2	2251.05	2251.05	0.06	7e-05	0.084	0	3.57	0	6.207e-06	11	16738	Tumor	1.031
TVGSGLPVESGLPSGDEER	Hex(1)HexNAc(1)	TVGSGLPVESGLPSGDEER+Hex(1)HexNAc(1)	T1(Hex(1)HexNAc(1));	A0A087X1T7	Aggrecan core protein	ACAN	751.021	3	2251.05	2251.05	1.02	0.00077	0.0688	0	4.36	0	4.788e-06	9	17207	Tumor	1.057
TVGSGLPVESGLPSGDEER	Hex(1)HexNAc(1)	TVGSGLPVESGLPSGDEER+Hex(1)HexNAc(1)	T1(Hex(1)HexNAc(1));	A0A087X1T7	Aggrecan core protein	ACAN	1126.03	2	2251.04	2251.05	-1.06	-0.00119	0.069	0	3.19	0	2.101e-05	9	16974	Tumor	0.911
TVGSGLPVESGLPSGDEER	Hex(1)HexNAc(1)	TVGSGLPVESGLPSGDEER+Hex(1)HexNAc(1)	T1(Hex(1)HexNAc(1));	A0A087X1T7	Aggrecan core protein	ACAN	751.02	3	2251.05	2251.05	0.15	0.00011	0.0412	0	4.86	0	9.575e-05	12	17362	Tumor	0.761
TVGSGLPVESGLPSGDEER	Hex(1)HexNAc(1)	TVGSGLPVESGLPSGDEER+Hex(1)HexNAc(1)	T1(Hex(1)HexNAc(1));	A0A087X1T7	Aggrecan core protein	ACAN	751.02	3	2251.05	2251.05	-0.29	-0.00022	0.0219	0	4.56	0	0.0001415	11	16691	Tumor	0.722
TVGSGLPVESGLPSGDEER	Hex(1)HexNAc(1)	TVGSGLPVESGLPSGDEER+Hex(1)HexNAc(1)	T1(Hex(1)HexNAc(1));	A0A087X1T7	Aggrecan core protein	ACAN	1126.03	2	2251.04	2251.05	-0.63	-0.00071	0.0845	0	3.67	0	2.512e-06	9	17043	Tumor	1.121
TVGSGLPVESGLPSGDEER	Hex(1)HexNAc(1)	TVGSGLPVESGLPSGDEER+Hex(1)HexNAc(1)	T1(Hex(1)HexNAc(1));	A0A087X1T7	Aggrecan core protein	ACAN	751.019	3	2251.04	2251.05	-1.4	-0.00105	0.0142	0	4.22	0	8.147e-05	10	14768	Tumor	0.777
TVGSGLPVESGLPSGDEER	Hex(1)HexNAc(1)	TVGSGLPVESGLPSGDEER+Hex(1)HexNAc(1)	T1(Hex(1)HexNAc(1));	A0A087X1T7	Aggrecan core protein	ACAN	751.021	3	2251.05	2251.05	0.72	0.00054	0.0358	0	4.75	0	8.829e-05	12	17438	Tumor	0.769
TVGSGLPVESGLPSGDEER	Hex(1)HexNAc(1)	TVGSGLPVESGLPSGDEER+Hex(1)HexNAc(1)	T1(Hex(1)HexNAc(1));	A0A087X1T7	Aggrecan core protein	ACAN	751.021	3	2251.05	2251.05	0.78	0.00058	0.0531	0	4.71	0	2.53e-05	9	17059	Tumor	0.892
TVGSGLPVESGLPSGDEER	Hex(1)HexNAc(1)	TVGSGLPVESGLPSGDEER+Hex(1)HexNAc(1)	T1(Hex(1)HexNAc(1));	A0A087X1T7	Aggrecan core protein	ACAN	1126.03	2	2251.05	2251.05	1.35	0.00152	0.0838	0	3.7	0	2.075e-05	12	17380	Tumor	0.912
TVGSGLPVESGLPSGDEER	Hex(1)HexNAc(1)	TVGSGLPVESGLPSGDEER+Hex(1)HexNAc(1)	T1(Hex(1)HexNAc(1));	A0A087X1T7	Aggrecan core protein	ACAN	1126.03	2	2251.04	2251.05	-1.05	-0.00118	0.0563	0	3.2	0	2.435e-05	10	14676	Tumor	0.896
TVGSGLPVESGLPSGDEER	Hex(1)HexNAc(1)	TVGSGLPVESGLPSGDEER+Hex(1)HexNAc(1)	T1(Hex(1)HexNAc(1));	A0A087X1T7	Aggrecan core protein	ACAN	751.019	3	2251.04	2251.05	-1.57	-0.00118	0.036	0	4.44	0	0.000313	10	14672	Tumor	0.644
TVGSGLPVESGLPSGDEER	Hex(1)HexNAc(1)	TVGSGLPVESGLPSGDEER+Hex(1)HexNAc(1)	T1(Hex(1)HexNAc(1));	A0A087X1T7	Aggrecan core protein	ACAN	751.019	3	2251.04	2251.05	-1.83	-0.00137	0.0342	0	4.09	0	0.0005991	9	14978	Tumor	0.58
TVGSGLPVESGLPSGDEER	Hex(1)HexNAc(1)	TVGSGLPVESGLPSGDEER+Hex(1)HexNAc(1)	T1(Hex(1)HexNAc(1));	A0A087X1T7	Aggrecan core protein	ACAN	1126.03	2	2251.05	2251.05	0.39	0.00044	0.0744	0	3.09	0	3.954e-06	11	16663	Tumor	1.076
TVGSGLPVESGLPSGDEER	Hex(1)HexNAc(1)	TVGSGLPVESGLPSGDEER+Hex(1)HexNAc(1)	T1(Hex(1)HexNAc(1));	A0A087X1T7	Aggrecan core protein	ACAN	751.02	3	2251.05	2251.05	-0.04	-3e-05	0.0616	0	5.03	0	1.242e-05	9	16985	Tumor	0.963
TVGSGLPVESGLPSGDEER	Hex(1)HexNAc(1)	TVGSGLPVESGLPSGDEER+Hex(1)HexNAc(1)	T1(Hex(1)HexNAc(1));	A0A087X1T7	Aggrecan core protein	ACAN	751.021	3	2251.05	2251.05	1.09	0.00082	0.0737	0	5.02	0	5.184e-05	11	16953	Normal	0.883
TVGSGLPVESGLPSGDEER	Hex(1)HexNAc(1)	TVGSGLPVESGLPSGDEER+Hex(1)HexNAc(1)	T1(Hex(1)HexNAc(1));	A0A087X1T7	Aggrecan core protein	ACAN	751.021	3	2251.05	2251.05	0.93	0.0007	0.0675	0	4.15	0	2.521e-05	11	17028	Normal	0.958
TVGSGLPVESGLPSGDEER	Hex(1)HexNAc(1)	TVGSGLPVESGLPSGDEER+Hex(1)HexNAc(1)	T1(Hex(1)HexNAc(1));	A0A087X1T7	Aggrecan core protein	ACAN	1126.03	2	2251.05	2251.05	1.5	0.00169	0.0763	0	3.54	0	1.171e-05	11	17030	Normal	1.038
TVGSGLPVESGLPSGDEER	Hex(1)HexNAc(1)	TVGSGLPVESGLPSGDEER+Hex(1)HexNAc(1)	T1(Hex(1)HexNAc(1));	A0A087X1T7	Aggrecan core protein	ACAN	1126.03	2	2251.05	2251.05	0.2	0.00023	0.0773	0	3.62	0	6.111e-06	11	16949	Normal	1.106
TVGSGLPVESGLPSGDEER	Hex(1)HexNAc(1)	TVGSGLPVESGLPSGDEER+Hex(1)HexNAc(1)	T1(Hex(1)HexNAc(1));	A0A087X1T7	Aggrecan core protein	ACAN	751.02	3	2251.05	2251.05	0.38	0.00029	0.0362	0	4.7	0	1.393e-05	9	16553	Normal	1.02
TVGSGLPVESGLPSGDEER	Hex(1)HexNAc(1)	TVGSGLPVESGLPSGDEER+Hex(1)HexNAc(1)	T1(Hex(1)HexNAc(1));	A0A087X1T7	Aggrecan core protein	ACAN	1126.03	2	2251.05	2251.05	-0.07	-8e-05	0.0867	0	3.69	0	1.673e-05	9	16536	Normal	1.001
TVGSGLPVESGLPSGDEER	Hex(1)HexNAc(1)	TVGSGLPVESGLPSGDEER+Hex(1)HexNAc(1)	T1(Hex(1)HexNAc(1));	A0A087X1T7	Aggrecan core protein	ACAN	751.021	3	2251.05	2251.05	0.95	0.00071	0.0551	0	4.9	0	0.0001082	9	16480	Normal	0.806
TVGSGLPVESGLPSGDEER	Hex(1)HexNAc(1)	TVGSGLPVESGLPSGDEER+Hex(1)HexNAc(1)	T1(Hex(1)HexNAc(1));	A0A087X1T7	Aggrecan core protein	ACAN	1126.03	2	2251.04	2251.05	-0.73	-0.00082	0.0667	0	3.6	0	1.147e-05	9	16467	Normal	1.04
TVGSGLPVESGLPSGDEER	Hex(1)HexNAc(1)	TVGSGLPVESGLPSGDEER+Hex(1)HexNAc(1)	T1(Hex(1)HexNAc(1));	A0A087X1T7	Aggrecan core protein	ACAN	1126.03	2	2251.05	2251.05	1.17	0.00132	0.0612	0	3.43	0	4.854e-05	10	17338	Normal	0.889
TVGSGLPVESGLPSGDEER	Hex(1)HexNAc(1)	TVGSGLPVESGLPSGDEER+Hex(1)HexNAc(1)	T1(Hex(1)HexNAc(1));	A0A087X1T7	Aggrecan core protein	ACAN	751.02	3	2251.05	2251.05	-0.11	-8e-05	0.0535	0	4.67	0	5.911e-05	10	17214	Normal	0.869
TVGSGLPVESGLPSGDEER	Hex(1)HexNAc(1)	TVGSGLPVESGLPSGDEER+Hex(1)HexNAc(1)	T1(Hex(1)HexNAc(1));	A0A087X1T7	Aggrecan core protein	ACAN	1126.03	2	2251.04	2251.05	-0.56	-0.00063	0.0849	0	3.65	0	1.583e-05	10	17213	Normal	1.006
TVGSGLPVESGLPSGDEER	Hex(1)HexNAc(1)	TVGSGLPVESGLPSGDEER+Hex(1)HexNAc(1)	T1(Hex(1)HexNAc(1));	A0A087X1T7	Aggrecan core protein	ACAN	751.021	3	2251.05	2251.05	1.11	0.00084	0.0573	0	4.89	0	8.573e-05	10	17147	Normal	0.83
TVGSGLPVESGLPSGDEER	Hex(1)HexNAc(1)	TVGSGLPVESGLPSGDEER+Hex(1)HexNAc(1)	T1(Hex(1)HexNAc(1));	A0A087X1T7	Aggrecan core protein	ACAN	1126.03	2	2251.05	2251.05	0.51	0.00058	0.0797	0	3.64	0	8.731e-06	12	17317	Normal	1.068
TVGSGLPVESGLPSGDEER	Hex(1)HexNAc(1)	TVGSGLPVESGLPSGDEER+Hex(1)HexNAc(1)	T1(Hex(1)HexNAc(1));	A0A087X1T7	Aggrecan core protein	ACAN	751.021	3	2251.05	2251.05	0.73	0.00054	0.0573	0	4.36	0	3.422e-05	12	17243	Normal	0.926
TVGSGLPVESGLPSGDEER	Hex(1)HexNAc(1)	TVGSGLPVESGLPSGDEER+Hex(1)HexNAc(1)	T1(Hex(1)HexNAc(1));	A0A087X1T7	Aggrecan core protein	ACAN	1126.03	2	2251.05	2251.05	1.71	0.00192	0.0933	0	3.75	0	2.966e-05	12	17227	Normal	0.941
TAADQEVCEEGWNK	Hex(1)HexNAc(1)	TAADQEVCEEGWNK+Hex(1)HexNAc(1)	T1(Hex(1)HexNAc(1));C8(Carbamidomethyl);K14(Guanidinyl)	A0A087X1T7	Aggrecan core protein	ACAN	1022.43	2	2043.84	2043.84	0.05	6e-05	0.5357	0	2.8	0	0.0002159	1	12436	Tumor	0.681
TAADQEVCEEGWNK	Hex(1)HexNAc(1)	TAADQEVCEEGWNK+Hex(1)HexNAc(1)	T1(Hex(1)HexNAc(1));C8(Carbamidomethyl);K14(Guanidinyl)	A0A087X1T7	Aggrecan core protein	ACAN	681.954	3	2043.85	2043.84	1.48	0.00101	0.3926	0	3.49	0	0.0006239	1	12504	Tumor	0.576
TAADQEVCEEGWNK	Hex(1)HexNAc(1)	TAADQEVCEEGWNK+Hex(1)HexNAc(1)	T1(Hex(1)HexNAc(1));C8(Carbamidomethyl);K14(Guanidinyl)	A0A087X1T7	Aggrecan core protein	ACAN	1022.43	2	2043.85	2043.84	0.53	0.00054	0.5488	0	2.97	0	0.0001061	1	12505	Tumor	0.751
TAADQEVCEEGWNK	Hex(1)HexNAc(1)	TAADQEVCEEGWNK+Hex(1)HexNAc(1)	T1(Hex(1)HexNAc(1));C8(Carbamidomethyl);K14(Guanidinyl)	A0A087X1T7	Aggrecan core protein	ACAN	681.953	3	2043.85	2043.84	0.23	0.00015	0.392	0	3.52	0	0.0004062	1	11952	Tumor	0.618
TAADQEVCEEGWNK	Hex(1)HexNAc(1)	TAADQEVCEEGWNK+Hex(1)HexNAc(1)	T1(Hex(1)HexNAc(1));C8(Carbamidomethyl);K14(Guanidinyl)	A0A087X1T7	Aggrecan core protein	ACAN	681.953	3	2043.84	2043.84	-0.49	-0.00033	0.4217	0	3.51	0	0.0002126	1	12567	Tumor	0.682
TAADQEVCEEGWNK	Hex(1)HexNAc(1)	TAADQEVCEEGWNK+Hex(1)HexNAc(1)	T1(Hex(1)HexNAc(1));C8(Carbamidomethyl);K14(Guanidinyl)	A0A087X1T7	Aggrecan core protein	ACAN	1022.43	2	2043.84	2043.84	-0.07	-7e-05	0.4964	0	2.74	0	0.0001214	1	12582	Tumor	0.737
TSTVGSGLPVESGLPSGDEER	Hex(2)HexNAc(3)	TSTVGSGLPVESGLPSGDEER+Hex(2)HexNAc(3)	T1(Hex(2)HexNAc(3));	A0A087X1T7	Aggrecan core protein	ACAN	1003.12	3	3007.34	3007.34	1.15	0.00116	0.174	0	3.62	0	2.38e-05	7	16144	Tumor	0.898
TVGSGLPVESGLPSGDEER	HexNAc(1)	TVGSGLPVESGLPSGDEER+HexNAc(1)	T1(HexNAc(1));	A0A087X1T7	Aggrecan core protein	ACAN	697.002	3	2088.99	2088.99	-0.24	-0.00017	0.0515	0	5.05	0	1.729e-05	9	17070	Tumor	0.93
STAADQEVCEEGWNK	Hex(1)HexNAc(1)	STAADQEVCEEGWNK+Hex(1)HexNAc(1)	S1(Hex(1)HexNAc(1));C9(Carbamidomethyl);K15(Guanidinyl)	A0A087X1T7	Aggrecan core protein	ACAN	1065.94	2	2130.88	2130.88	1.47	0.00157	0.5141	0	2.84	0	0.0001208	1	13133	Tumor	0.738
TTFKEEEGLGSVELSGLPSGEADLSGK	Hex(1)HexNAc(1)	TTFKEEEGLGSVELSGLPSGEADLSGK+Hex(1)HexNAc(1)	T1(Hex(1)HexNAc(1));K4(Guanidinyl);K27(Guanidinyl)	P16112	Aggrecan core protein (Cartilage-specific proteoglycan core protein) (CSPCP) (Chondroitin sulfate proteoglycan core protein 1) (Chondroitin sulfate proteoglycan 1) [Cleaved into: Aggrecan core protein 2]	ACAN AGC1 CSPG1 MSK16	797.386	4	3186.52	3186.52	1.02	0.00081	0.0279	0	5.01	0	2.49e-05	20	20687	Tumor	0.894
TTFKEEEGLGSVELSGLPSGEADLSGK	Hex(1)HexNAc(1)	TTFKEEEGLGSVELSGLPSGEADLSGK+Hex(1)HexNAc(1)	T1(Hex(1)HexNAc(1));K4(Guanidinyl);K27(Guanidinyl)	P16112	Aggrecan core protein (Cartilage-specific proteoglycan core protein) (CSPCP) (Chondroitin sulfate proteoglycan core protein 1) (Chondroitin sulfate proteoglycan 1) [Cleaved into: Aggrecan core protein 2]	ACAN AGC1 CSPG1 MSK16	797.386	4	3186.52	3186.52	0.94	0.00075	0.0551	0	6.53	0	0.001097	20	20613	Tumor	0.52
TTFKEEEGLGSVELSGLPSGEADLSGK	Hex(1)HexNAc(1)	TTFKEEEGLGSVELSGLPSGEADLSGK+Hex(1)HexNAc(1)	T1(Hex(1)HexNAc(1));K4(Guanidinyl);K27(Guanidinyl)	P16112	Aggrecan core protein (Cartilage-specific proteoglycan core protein) (CSPCP) (Chondroitin sulfate proteoglycan core protein 1) (Chondroitin sulfate proteoglycan 1) [Cleaved into: Aggrecan core protein 2]	ACAN AGC1 CSPG1 MSK16	1062.84	3	3186.52	3186.52	0.05	5e-05	0.0711	0	4.78	0	4.184e-05	20	20600	Tumor	0.843
TTFKEEEGLGSVELSGLPSGEADLSGK	Hex(1)HexNAc(1)	TTFKEEEGLGSVELSGLPSGEADLSGK+Hex(1)HexNAc(1)	T1(Hex(1)HexNAc(1));K4(Guanidinyl);K27(Guanidinyl)	P16112	Aggrecan core protein (Cartilage-specific proteoglycan core protein) (CSPCP) (Chondroitin sulfate proteoglycan core protein 1) (Chondroitin sulfate proteoglycan 1) [Cleaved into: Aggrecan core protein 2]	ACAN AGC1 CSPG1 MSK16	797.384	4	3186.51	3186.52	-1.05	-0.00083	0.0577	0	5.89	0	0.0002569	20	19261	Tumor	0.663
TTFKEEEGLGSVELSGLPSGEADLSGK	Hex(1)HexNAc(1)	TTFKEEEGLGSVELSGLPSGEADLSGK+Hex(1)HexNAc(1)	T1(Hex(1)HexNAc(1));K4(Guanidinyl);K27(Guanidinyl)	P16112	Aggrecan core protein (Cartilage-specific proteoglycan core protein) (CSPCP) (Chondroitin sulfate proteoglycan core protein 1) (Chondroitin sulfate proteoglycan 1) [Cleaved into: Aggrecan core protein 2]	ACAN AGC1 CSPG1 MSK16	1062.84	3	3186.52	3186.52	0.36	0.00039	0.0597	0	4.86	0	5.485e-05	21	19974	Tumor	0.816
TTFKEEEGLGSVELSGLPSGEADLSGK	Hex(1)HexNAc(1)	TTFKEEEGLGSVELSGLPSGEADLSGK+Hex(1)HexNAc(1)	T1(Hex(1)HexNAc(1));K4(Guanidinyl);K27(Guanidinyl)	P16112	Aggrecan core protein (Cartilage-specific proteoglycan core protein) (CSPCP) (Chondroitin sulfate proteoglycan core protein 1) (Chondroitin sulfate proteoglycan 1) [Cleaved into: Aggrecan core protein 2]	ACAN AGC1 CSPG1 MSK16	1062.84	3	3186.52	3186.52	0.82	0.00088	0.0767	0	4.3	0	2.61e-06	21	20046	Tumor	1.117
TTFKEEEGLGSVELSGLPSGEADLSGK	Hex(1)HexNAc(1)	TTFKEEEGLGSVELSGLPSGEADLSGK+Hex(1)HexNAc(1)	T1(Hex(1)HexNAc(1));K4(Guanidinyl);K27(Guanidinyl)	P16112	Aggrecan core protein (Cartilage-specific proteoglycan core protein) (CSPCP) (Chondroitin sulfate proteoglycan core protein 1) (Chondroitin sulfate proteoglycan 1) [Cleaved into: Aggrecan core protein 2]	ACAN AGC1 CSPG1 MSK16	797.384	4	3186.52	3186.52	-0.52	-0.00041	0.0277	0	6.49	6.004e-05	0.00716	20	21985	Normal	0.368
TTFKEEEGLGSVELSGLPSGEADLSGK	Hex(1)HexNAc(1)	TTFKEEEGLGSVELSGLPSGEADLSGK+Hex(1)HexNAc(1)	T1(Hex(1)HexNAc(1));K4(Guanidinyl);K27(Guanidinyl)	P16112	Aggrecan core protein (Cartilage-specific proteoglycan core protein) (CSPCP) (Chondroitin sulfate proteoglycan core protein 1) (Chondroitin sulfate proteoglycan 1) [Cleaved into: Aggrecan core protein 2]	ACAN AGC1 CSPG1 MSK16	1062.85	3	3186.52	3186.52	1.61	0.00171	0.0835	0	4.55	0	5.97e-05	20	21959	Normal	0.868
TTFKEEEGLGSVELSGLPSGEADLSGK	Hex(1)HexNAc(1)	TTFKEEEGLGSVELSGLPSGEADLSGK+Hex(1)HexNAc(1)	T1(Hex(1)HexNAc(1));K4(Guanidinyl)	P16112	Aggrecan core protein (Cartilage-specific proteoglycan core protein) (CSPCP) (Chondroitin sulfate proteoglycan core protein 1) (Chondroitin sulfate proteoglycan 1) [Cleaved into: Aggrecan core protein 2]	ACAN AGC1 CSPG1 MSK16	1048.84	3	3144.5	3144.5	1.41	0.00147	0.0417	0	3.6	0	0.0004927	20	20445	Tumor	0.599
TTFKEEEGLGSVELSGLPSGEADLSGK	Hex(1)HexNAc(1)	TTFKEEEGLGSVELSGLPSGEADLSGK+Hex(1)HexNAc(1)	T1(Hex(1)HexNAc(1));K4(Guanidinyl);K27(Guanidinyl)	P16112	Aggrecan core protein (Cartilage-specific proteoglycan core protein) (CSPCP) (Chondroitin sulfate proteoglycan core protein 1) (Chondroitin sulfate proteoglycan 1) [Cleaved into: Aggrecan core protein 2]	ACAN AGC1 CSPG1 MSK16	1062.84	3	3186.52	3186.52	0.74	0.00078	0.0112	0	4.47	0	0.0004428	20	20672	Tumor	0.61
TTFKEEEGLGSVELSGLPSGEADLSGK	Hex(1)HexNAc(1)	TTFKEEEGLGSVELSGLPSGEADLSGK+Hex(1)HexNAc(1)	T1(Hex(1)HexNAc(1));K4(Guanidinyl);K27(Guanidinyl)	P16112	Aggrecan core protein (Cartilage-specific proteoglycan core protein) (CSPCP) (Chondroitin sulfate proteoglycan core protein 1) (Chondroitin sulfate proteoglycan 1) [Cleaved into: Aggrecan core protein 2]	ACAN AGC1 CSPG1 MSK16	797.385	4	3186.52	3186.52	0.11	9e-05	0.045	0	5.78	0	0.0001083	21	20010	Tumor	0.749
SGAPDMSGEHSGFLDLSGLQSGLIEP	Hex(1)HexNAc(1)	SGAPDMSGEHSGFLDLSGLQSGLIEP+Hex(1)HexNAc(1)	S1(Hex(1)HexNAc(1));M6(Oxidation)	P16112	Aggrecan core protein (Cartilage-specific proteoglycan core protein) (CSPCP) (Chondroitin sulfate proteoglycan core protein 1) (Chondroitin sulfate proteoglycan 1) [Cleaved into: Aggrecan core protein 2]	ACAN AGC1 CSPG1 MSK16	994.785	3	2982.34	2982.34	0.2	0.0002	0.3586	0	6.19	4.986e-05	0.001876	10	27018	Tumor	0.467
SGAPDMSGEHSGFLDLSGLQSGLIEP	Hex(1)HexNAc(1)	SGAPDMSGEHSGFLDLSGLQSGLIEP+Hex(1)HexNAc(1)	S1(Hex(1)HexNAc(1));M6(Oxidation)	P16112	Aggrecan core protein (Cartilage-specific proteoglycan core protein) (CSPCP) (Chondroitin sulfate proteoglycan core protein 1) (Chondroitin sulfate proteoglycan 1) [Cleaved into: Aggrecan core protein 2]	ACAN AGC1 CSPG1 MSK16	994.786	3	2982.34	2982.34	1.27	0.00127	0.3757	0	5.59	0	0.0005452	12	27430	Tumor	0.589
SGAPDMSGEHSGFLDLSGLQSGLIEP	Hex(1)HexNAc(1)	SGAPDMSGEHSGFLDLSGLQSGLIEP+Hex(1)HexNAc(1)	S1(Hex(1)HexNAc(1));M6(Oxidation)	P16112	Aggrecan core protein (Cartilage-specific proteoglycan core protein) (CSPCP) (Chondroitin sulfate proteoglycan core protein 1) (Chondroitin sulfate proteoglycan 1) [Cleaved into: Aggrecan core protein 2]	ACAN AGC1 CSPG1 MSK16	994.785	3	2982.34	2982.34	-0.6	-0.00059	0.3674	0	3.13	0.005022	0.1124	10	26962	Tumor	0.053
SGAPDMSGEHSGFLDLSGLQSGLIEP	Hex(1)HexNAc(1)	SGAPDMSGEHSGFLDLSGLQSGLIEP+Hex(1)HexNAc(1)	S1(Hex(1)HexNAc(1));M6(Oxidation)	P16112	Aggrecan core protein (Cartilage-specific proteoglycan core protein) (CSPCP) (Chondroitin sulfate proteoglycan core protein 1) (Chondroitin sulfate proteoglycan 1) [Cleaved into: Aggrecan core protein 2]	ACAN AGC1 CSPG1 MSK16	994.785	3	2982.34	2982.34	0.32	0.00032	0.3872	0	6.87	0	0.0006808	11	26384	Tumor	0.567
SGAPDMSGEHSGFLDLSGLQSGLIEP	Hex(1)HexNAc(1)	SGAPDMSGEHSGFLDLSGLQSGLIEP+Hex(1)HexNAc(1)	S1(Hex(1)HexNAc(1));M6(Oxidation)	P16112	Aggrecan core protein (Cartilage-specific proteoglycan core protein) (CSPCP) (Chondroitin sulfate proteoglycan core protein 1) (Chondroitin sulfate proteoglycan 1) [Cleaved into: Aggrecan core protein 2]	ACAN AGC1 CSPG1 MSK16	994.784	3	2982.34	2982.34	-0.66	-0.00066	0.296	0	2.77	0.001008	0.03652	11	26454	Tumor	0.171
SGAPDMSGEHSGFLDLSGLQSGLIEP	Hex(1)HexNAc(1)	SGAPDMSGEHSGFLDLSGLQSGLIEP+Hex(1)HexNAc(1)	S1(Hex(1)HexNAc(1));M6(Oxidation)	P16112	Aggrecan core protein (Cartilage-specific proteoglycan core protein) (CSPCP) (Chondroitin sulfate proteoglycan core protein 1) (Chondroitin sulfate proteoglycan 1) [Cleaved into: Aggrecan core protein 2]	ACAN AGC1 CSPG1 MSK16	994.785	3	2982.34	2982.34	0.2	0.00019	0.4345	0	4.81	9.178e-05	0.007744	11	26326	Tumor	0.326
SGAPDMSGEHSGFLDLSGLQSGLIEP	Hex(1)HexNAc(1)	SGAPDMSGEHSGFLDLSGLQSGLIEP+Hex(1)HexNAc(1)	S1(Hex(1)HexNAc(1));M6(Oxidation)	P16112	Aggrecan core protein (Cartilage-specific proteoglycan core protein) (CSPCP) (Chondroitin sulfate proteoglycan core protein 1) (Chondroitin sulfate proteoglycan 1) [Cleaved into: Aggrecan core protein 2]	ACAN AGC1 CSPG1 MSK16	1491.67	2	2982.34	2982.34	0.51	0.00076	0.3983	0	2.41	0.002053	0.05998	11	26422	Tumor	0.12
SGAPDMSGEHSGFLDLSGLQSGLIEP	Hex(1)HexNAc(1)	SGAPDMSGEHSGFLDLSGLQSGLIEP+Hex(1)HexNAc(1)	S1(Hex(1)HexNAc(1));M6(Oxidation)	P16112	Aggrecan core protein (Cartilage-specific proteoglycan core protein) (CSPCP) (Chondroitin sulfate proteoglycan core protein 1) (Chondroitin sulfate proteoglycan 1) [Cleaved into: Aggrecan core protein 2]	ACAN AGC1 CSPG1 MSK16	994.786	3	2982.34	2982.34	0.68	0.00067	0.349	0	4.47	4.986e-05	0.005052	8	25823	Tumor	0.369
SGAPDMSGEHSGFLDLSGLQSGLIEP	Hex(1)HexNAc(1)	SGAPDMSGEHSGFLDLSGLQSGLIEP+Hex(1)HexNAc(1)	S1(Hex(1)HexNAc(1));M6(Oxidation)	P16112	Aggrecan core protein (Cartilage-specific proteoglycan core protein) (CSPCP) (Chondroitin sulfate proteoglycan core protein 1) (Chondroitin sulfate proteoglycan 1) [Cleaved into: Aggrecan core protein 2]	ACAN AGC1 CSPG1 MSK16	994.787	3	2982.35	2982.34	2.09	0.00208	0.3945	0	4.36	4.986e-05	0.003997	9	26829	Tumor	0.392
SGAPDMSGEHSGFLDLSGLQSGLIEP	Hex(1)HexNAc(1)	SGAPDMSGEHSGFLDLSGLQSGLIEP+Hex(1)HexNAc(1)	S1(Hex(1)HexNAc(1));M6(Oxidation)	P16112	Aggrecan core protein (Cartilage-specific proteoglycan core protein) (CSPCP) (Chondroitin sulfate proteoglycan core protein 1) (Chondroitin sulfate proteoglycan 1) [Cleaved into: Aggrecan core protein 2]	ACAN AGC1 CSPG1 MSK16	994.786	3	2982.34	2982.34	1.35	0.00134	0.388	0	5.49	4.986e-05	0.002018	8	25883	Tumor	0.46
SGAPDMSGEHSGFLDLSGLQSGLIEP	Hex(1)HexNAc(1)	SGAPDMSGEHSGFLDLSGLQSGLIEP+Hex(1)HexNAc(1)	S1(Hex(1)HexNAc(1));M6(Oxidation)	P16112	Aggrecan core protein (Cartilage-specific proteoglycan core protein) (CSPCP) (Chondroitin sulfate proteoglycan core protein 1) (Chondroitin sulfate proteoglycan 1) [Cleaved into: Aggrecan core protein 2]	ACAN AGC1 CSPG1 MSK16	994.785	3	2982.34	2982.34	0.25	0.00025	0.2227	0	2.2	0.004977	0.1107	9	26440	Tumor	0.055
SGAPDMSGEHSGFLDLSGLQSGLIEP	Hex(1)HexNAc(1)	SGAPDMSGEHSGFLDLSGLQSGLIEP+Hex(1)HexNAc(1)	S1(Hex(1)HexNAc(1));M6(Oxidation)	P16112	Aggrecan core protein (Cartilage-specific proteoglycan core protein) (CSPCP) (Chondroitin sulfate proteoglycan core protein 1) (Chondroitin sulfate proteoglycan 1) [Cleaved into: Aggrecan core protein 2]	ACAN AGC1 CSPG1 MSK16	1491.68	2	2982.34	2982.34	0.92	0.00137	0.3445	0	3.28	4.986e-05	0.006754	11	26355	Tumor	0.34
SGAPDMSGEHSGFLDLSGLQSGLIEP	Hex(1)HexNAc(1)	SGAPDMSGEHSGFLDLSGLQSGLIEP+Hex(1)HexNAc(1)	S1(Hex(1)HexNAc(1));M6(Oxidation)	P16112	Aggrecan core protein (Cartilage-specific proteoglycan core protein) (CSPCP) (Chondroitin sulfate proteoglycan core protein 1) (Chondroitin sulfate proteoglycan 1) [Cleaved into: Aggrecan core protein 2]	ACAN AGC1 CSPG1 MSK16	994.785	3	2982.34	2982.34	0.12	0.00012	0.3263	0	2.36	0.002762	0.1072	10	27613	Normal	0.078
SGAPDMSGEHSGFLDLSGLQSGLIEP	Hex(1)HexNAc(1)	SGAPDMSGEHSGFLDLSGLQSGLIEP+Hex(1)HexNAc(1)	S1(Hex(1)HexNAc(1));M6(Oxidation)	P16112	Aggrecan core protein (Cartilage-specific proteoglycan core protein) (CSPCP) (Chondroitin sulfate proteoglycan core protein 1) (Chondroitin sulfate proteoglycan 1) [Cleaved into: Aggrecan core protein 2]	ACAN AGC1 CSPG1 MSK16	994.785	3	2982.34	2982.34	0.3	0.0003	0.4132	0	4.09	0.0002775	0.02416	10	27547	Normal	0.24
SAFHEANLER	Hex(1)HexNAc(1)	SAFHEANLER+Hex(1)HexNAc(1)	S1(Hex(1)HexNAc(1));	P16112	Aggrecan core protein (Cartilage-specific proteoglycan core protein) (CSPCP) (Chondroitin sulfate proteoglycan core protein 1) (Chondroitin sulfate proteoglycan 1) [Cleaved into: Aggrecan core protein 2]	ACAN AGC1 CSPG1 MSK16	769.853	2	1538.7	1538.7	0.57	0.00044	0.2331	0	1.33	4.986e-05	0.006231	6	8125	Tumor	0.348
SAFHEANLER	Hex(1)HexNAc(1)	SAFHEANLER+Hex(1)HexNAc(1)	S1(Hex(1)HexNAc(1));	P16112	Aggrecan core protein (Cartilage-specific proteoglycan core protein) (CSPCP) (Chondroitin sulfate proteoglycan core protein 1) (Chondroitin sulfate proteoglycan 1) [Cleaved into: Aggrecan core protein 2]	ACAN AGC1 CSPG1 MSK16	769.852	2	1538.7	1538.7	0.17	0.00013	0.2263	0	1.37	4.986e-05	0.006498	6	7953	Tumor	0.344
SAFHEANLER	Hex(1)HexNAc(1)	SAFHEANLER+Hex(1)HexNAc(1)	S1(Hex(1)HexNAc(1));	P16112	Aggrecan core protein (Cartilage-specific proteoglycan core protein) (CSPCP) (Chondroitin sulfate proteoglycan core protein 1) (Chondroitin sulfate proteoglycan 1) [Cleaved into: Aggrecan core protein 2]	ACAN AGC1 CSPG1 MSK16	513.57	3	1538.7	1538.7	-0.1	-5e-05	0.1737	0	2.13	0.001042	0.03799	5	8201	Tumor	0.167
SAFHEANLER	Hex(1)HexNAc(1)	SAFHEANLER+Hex(1)HexNAc(1)	S1(Hex(1)HexNAc(1));	P16112	Aggrecan core protein (Cartilage-specific proteoglycan core protein) (CSPCP) (Chondroitin sulfate proteoglycan core protein 1) (Chondroitin sulfate proteoglycan 1) [Cleaved into: Aggrecan core protein 2]	ACAN AGC1 CSPG1 MSK16	513.57	3	1538.7	1538.7	-0.1	-5e-05	0.1868	0	2.73	0.001893	0.05552	5	8296	Tumor	0.128
SAFHEANLER	Hex(1)HexNAc(1)	SAFHEANLER+Hex(1)HexNAc(1)	S1(Hex(1)HexNAc(1));	P16112	Aggrecan core protein (Cartilage-specific proteoglycan core protein) (CSPCP) (Chondroitin sulfate proteoglycan core protein 1) (Chondroitin sulfate proteoglycan 1) [Cleaved into: Aggrecan core protein 2]	ACAN AGC1 CSPG1 MSK16	513.57	3	1538.7	1538.7	-0.24	-0.00012	0.2905	0	2.1	4.986e-05	0.003141	6	8043	Tumor	0.416
SAFHEANLER	Hex(1)HexNAc(1)	SAFHEANLER+Hex(1)HexNAc(1)	S1(Hex(1)HexNAc(1));	P16112	Aggrecan core protein (Cartilage-specific proteoglycan core protein) (CSPCP) (Chondroitin sulfate proteoglycan core protein 1) (Chondroitin sulfate proteoglycan 1) [Cleaved into: Aggrecan core protein 2]	ACAN AGC1 CSPG1 MSK16	769.852	2	1538.7	1538.7	-0.39	-0.0003	0.2177	0	1.24	4.986e-05	0.003996	6	8044	Tumor	0.392
SAFHEANLER	Hex(1)HexNAc(1)	SAFHEANLER+Hex(1)HexNAc(1)	S1(Hex(1)HexNAc(1));	P16112	Aggrecan core protein (Cartilage-specific proteoglycan core protein) (CSPCP) (Chondroitin sulfate proteoglycan core protein 1) (Chondroitin sulfate proteoglycan 1) [Cleaved into: Aggrecan core protein 2]	ACAN AGC1 CSPG1 MSK16	513.57	3	1538.7	1538.7	-0.95	-0.00049	0.1787	0	2.07	0.00275	0.07101	6	8214	Tumor	0.102
SAFHEANLER	Hex(1)HexNAc(1)	SAFHEANLER+Hex(1)HexNAc(1)	S1(Hex(1)HexNAc(1));	P16112	Aggrecan core protein (Cartilage-specific proteoglycan core protein) (CSPCP) (Chondroitin sulfate proteoglycan core protein 1) (Chondroitin sulfate proteoglycan 1) [Cleaved into: Aggrecan core protein 2]	ACAN AGC1 CSPG1 MSK16	513.57	3	1538.7	1538.7	-0.24	-0.00012	0.2414	0	2.03	0.002722	0.06955	6	7950	Tumor	0.105
SAFHEANLER	Hex(1)HexNAc(1)	SAFHEANLER+Hex(1)HexNAc(1)	S1(Hex(1)HexNAc(1));	P16112	Aggrecan core protein (Cartilage-specific proteoglycan core protein) (CSPCP) (Chondroitin sulfate proteoglycan core protein 1) (Chondroitin sulfate proteoglycan 1) [Cleaved into: Aggrecan core protein 2]	ACAN AGC1 CSPG1 MSK16	513.571	3	1538.7	1538.7	0.24	0.00012	0.2462	0	1.99	4.986e-05	0.002266	6	8122	Tumor	0.448
SAFHEANLER	Hex(1)HexNAc(1)	SAFHEANLER+Hex(1)HexNAc(1)	S1(Hex(1)HexNAc(1));	P16112	Aggrecan core protein (Cartilage-specific proteoglycan core protein) (CSPCP) (Chondroitin sulfate proteoglycan core protein 1) (Chondroitin sulfate proteoglycan 1) [Cleaved into: Aggrecan core protein 2]	ACAN AGC1 CSPG1 MSK16	513.57	3	1538.7	1538.7	-0.21	-0.00011	0.1667	0	2.4	0.008704	0.1636	5	8122	Tumor	0.011
SAFHEANLER	Hex(1)HexNAc(1)	SAFHEANLER+Hex(1)HexNAc(1)	S1(Hex(1)HexNAc(1));	P16112	Aggrecan core protein (Cartilage-specific proteoglycan core protein) (CSPCP) (Chondroitin sulfate proteoglycan core protein 1) (Chondroitin sulfate proteoglycan 1) [Cleaved into: Aggrecan core protein 2]	ACAN AGC1 CSPG1 MSK16	513.57	3	1538.7	1538.7	-0.06	-3e-05	0.1468	0	2.18	0.0002775	0.0169	6	7384	Normal	0.278
SAFHEANLER	Hex(1)HexNAc(1)	SAFHEANLER+Hex(1)HexNAc(1)	S1(Hex(1)HexNAc(1));	P16112	Aggrecan core protein (Cartilage-specific proteoglycan core protein) (CSPCP) (Chondroitin sulfate proteoglycan core protein 1) (Chondroitin sulfate proteoglycan 1) [Cleaved into: Aggrecan core protein 2]	ACAN AGC1 CSPG1 MSK16	769.852	2	1538.7	1538.7	-0.21	-0.00016	0.1429	0	1.4	0.0001138	0.007894	6	7433	Normal	0.358
SDHDNSLSVSIPQPSPLR	Hex(1)HexNAc(1)	SDHDNSLSVSIPQPSPLR+Hex(1)HexNAc(1)	S1(Hex(1)HexNAc(1));	P16112	Aggrecan core protein (Cartilage-specific proteoglycan core protein) (CSPCP) (Chondroitin sulfate proteoglycan core protein 1) (Chondroitin sulfate proteoglycan 1) [Cleaved into: Aggrecan core protein 2]	ACAN AGC1 CSPG1 MSK16	1157.56	2	2314.11	2314.1	0.52	0.0006	0.2276	0	3.12	0	5.683e-05	4	19021	Tumor	0.812
SDHDNSLSVSIPQPSPLR	Hex(1)HexNAc(1)	SDHDNSLSVSIPQPSPLR+Hex(1)HexNAc(1)	S1(Hex(1)HexNAc(1));	P16112	Aggrecan core protein (Cartilage-specific proteoglycan core protein) (CSPCP) (Chondroitin sulfate proteoglycan core protein 1) (Chondroitin sulfate proteoglycan 1) [Cleaved into: Aggrecan core protein 2]	ACAN AGC1 CSPG1 MSK16	1157.56	2	2314.11	2314.1	0.94	0.00108	0.224	0	3.17	0	0.0001579	4	19033	Tumor	0.711
SDHDNSLSVSIPQPSPLR	Hex(1)HexNAc(1)	SDHDNSLSVSIPQPSPLR+Hex(1)HexNAc(1)	S1(Hex(1)HexNAc(1));	P16112	Aggrecan core protein (Cartilage-specific proteoglycan core protein) (CSPCP) (Chondroitin sulfate proteoglycan core protein 1) (Chondroitin sulfate proteoglycan 1) [Cleaved into: Aggrecan core protein 2]	ACAN AGC1 CSPG1 MSK16	772.041	3	2314.11	2314.1	1.43	0.00111	0.2073	0	3.28	0	0.0001707	4	19275	Tumor	0.704
SDHDNSLSVSIPQPSPLR	Hex(1)HexNAc(1)	SDHDNSLSVSIPQPSPLR+Hex(1)HexNAc(1)	S1(Hex(1)HexNAc(1));	P16112	Aggrecan core protein (Cartilage-specific proteoglycan core protein) (CSPCP) (Chondroitin sulfate proteoglycan core protein 1) (Chondroitin sulfate proteoglycan 1) [Cleaved into: Aggrecan core protein 2]	ACAN AGC1 CSPG1 MSK16	1157.56	2	2314.11	2314.1	0.57	0.00066	0.1719	0	3.2	0	0.000163	3	19637	Tumor	0.708
SDHDNSLSVSIPQPSPLR	Hex(1)HexNAc(1)	SDHDNSLSVSIPQPSPLR+Hex(1)HexNAc(1)	S1(Hex(1)HexNAc(1));	P16112	Aggrecan core protein (Cartilage-specific proteoglycan core protein) (CSPCP) (Chondroitin sulfate proteoglycan core protein 1) (Chondroitin sulfate proteoglycan 1) [Cleaved into: Aggrecan core protein 2]	ACAN AGC1 CSPG1 MSK16	772.041	3	2314.11	2314.1	1.52	0.00117	0.0034	0	2.93	0	0.0009458	3	19640	Tumor	0.535
SDHDNSLSVSIPQPSPLR	Hex(1)HexNAc(1)	SDHDNSLSVSIPQPSPLR+Hex(1)HexNAc(1)	S1(Hex(1)HexNAc(1));	P16112	Aggrecan core protein (Cartilage-specific proteoglycan core protein) (CSPCP) (Chondroitin sulfate proteoglycan core protein 1) (Chondroitin sulfate proteoglycan 1) [Cleaved into: Aggrecan core protein 2]	ACAN AGC1 CSPG1 MSK16	772.041	3	2314.11	2314.1	1.2	0.00092	0.0428	0	3.04	0	0.0003509	4	19057	Tumor	0.633
SDHDNSLSVSIPQPSPLR	Hex(1)HexNAc(1)	SDHDNSLSVSIPQPSPLR+Hex(1)HexNAc(1)	S1(Hex(1)HexNAc(1));	P16112	Aggrecan core protein (Cartilage-specific proteoglycan core protein) (CSPCP) (Chondroitin sulfate proteoglycan core protein 1) (Chondroitin sulfate proteoglycan 1) [Cleaved into: Aggrecan core protein 2]	ACAN AGC1 CSPG1 MSK16	772.04	3	2314.11	2314.1	0.65	0.0005	0.1693	0	3.19	0	0.0001985	3	19748	Tumor	0.689
SFPTVSLVDR	Hex(1)HexNAc(1)	SFPTVSLVDR+Hex(1)HexNAc(1)	S1(Hex(1)HexNAc(1));	P16112	Aggrecan core protein (Cartilage-specific proteoglycan core protein) (CSPCP) (Chondroitin sulfate proteoglycan core protein 1) (Chondroitin sulfate proteoglycan 1) [Cleaved into: Aggrecan core protein 2]	ACAN AGC1 CSPG1 MSK16	743.368	2	1485.73	1485.73	-2.06	-0.00153	0.2474	0	1.9	9.178e-05	0.009104	9	18887	Tumor	0.31
SFPTVSLVDR	Hex(1)HexNAc(1)	SFPTVSLVDR+Hex(1)HexNAc(1)	S1(Hex(1)HexNAc(1));	P16112	Aggrecan core protein (Cartilage-specific proteoglycan core protein) (CSPCP) (Chondroitin sulfate proteoglycan core protein 1) (Chondroitin sulfate proteoglycan 1) [Cleaved into: Aggrecan core protein 2]	ACAN AGC1 CSPG1 MSK16	743.369	2	1485.73	1485.73	-0.58	-0.00043	0.0839	0	1.43	4.986e-05	0.002773	9	18821	Tumor	0.428
SGIAEVSGESSR	Hex(1)HexNAc(1)	SGIAEVSGESSR+Hex(1)HexNAc(1)	S1(Hex(1)HexNAc(1));	P16112	Aggrecan core protein (Cartilage-specific proteoglycan core protein) (CSPCP) (Chondroitin sulfate proteoglycan core protein 1) (Chondroitin sulfate proteoglycan 1) [Cleaved into: Aggrecan core protein 2]	ACAN AGC1 CSPG1 MSK16	772.353	2	1543.7	1543.7	1.1	0.00085	0.2303	0	1.78	4.986e-05	0.00409	2	8224	Tumor	0.39
SGIAEVSGESSR	Hex(1)HexNAc(1)	SGIAEVSGESSR+Hex(1)HexNAc(1)	S1(Hex(1)HexNAc(1));	P16112	Aggrecan core protein (Cartilage-specific proteoglycan core protein) (CSPCP) (Chondroitin sulfate proteoglycan core protein 1) (Chondroitin sulfate proteoglycan 1) [Cleaved into: Aggrecan core protein 2]	ACAN AGC1 CSPG1 MSK16	772.353	2	1543.7	1543.7	0.96	0.00074	0.3005	0	2.03	4.986e-05	0.002716	3	8270	Tumor	0.43
SGIAEVSGESSR	Hex(1)HexNAc(1)	SGIAEVSGESSR+Hex(1)HexNAc(1)	S1(Hex(1)HexNAc(1));	P16112	Aggrecan core protein (Cartilage-specific proteoglycan core protein) (CSPCP) (Chondroitin sulfate proteoglycan core protein 1) (Chondroitin sulfate proteoglycan 1) [Cleaved into: Aggrecan core protein 2]	ACAN AGC1 CSPG1 MSK16	772.352	2	1543.7	1543.7	0.15	0.00012	0.2879	0	1.98	4.986e-05	0.003017	2	7967	Tumor	0.42
SGIAEVSGESSR	Hex(1)HexNAc(1)	SGIAEVSGESSR+Hex(1)HexNAc(1)	S1(Hex(1)HexNAc(1));	P16112	Aggrecan core protein (Cartilage-specific proteoglycan core protein) (CSPCP) (Chondroitin sulfate proteoglycan core protein 1) (Chondroitin sulfate proteoglycan 1) [Cleaved into: Aggrecan core protein 2]	ACAN AGC1 CSPG1 MSK16	772.353	2	1543.7	1543.7	0.71	0.00055	0.3423	0	2.22	0	0.001334	2	8140	Tumor	0.501
SGIAEVSGESSR	Hex(1)HexNAc(1)	SGIAEVSGESSR+Hex(1)HexNAc(1)	S1(Hex(1)HexNAc(1));	P16112	Aggrecan core protein (Cartilage-specific proteoglycan core protein) (CSPCP) (Chondroitin sulfate proteoglycan core protein 1) (Chondroitin sulfate proteoglycan 1) [Cleaved into: Aggrecan core protein 2]	ACAN AGC1 CSPG1 MSK16	515.237	3	1543.7	1543.7	-0.53	-0.00027	0.1021	0	2.35	0.003207	0.07805	2	8018	Tumor	0.093
SGIAEVSGESSR	Hex(1)HexNAc(1)	SGIAEVSGESSR+Hex(1)HexNAc(1)	S1(Hex(1)HexNAc(1));	P16112	Aggrecan core protein (Cartilage-specific proteoglycan core protein) (CSPCP) (Chondroitin sulfate proteoglycan core protein 1) (Chondroitin sulfate proteoglycan 1) [Cleaved into: Aggrecan core protein 2]	ACAN AGC1 CSPG1 MSK16	772.353	2	1543.7	1543.7	1.1	0.00085	0.2986	0	2.21	4.986e-05	0.003092	2	8330	Tumor	0.417
SGIAEVSGESSR	Hex(1)HexNAc(1)	SGIAEVSGESSR+Hex(1)HexNAc(1)	S1(Hex(1)HexNAc(1));	P16112	Aggrecan core protein (Cartilage-specific proteoglycan core protein) (CSPCP) (Chondroitin sulfate proteoglycan core protein 1) (Chondroitin sulfate proteoglycan 1) [Cleaved into: Aggrecan core protein 2]	ACAN AGC1 CSPG1 MSK16	772.353	2	1543.7	1543.7	0.71	0.00055	0.2203	0	1.77	4.986e-05	0.001738	2	8060	Tumor	0.474
SGIAEVSGESSR	Hex(1)HexNAc(1)	SGIAEVSGESSR+Hex(1)HexNAc(1)	S1(Hex(1)HexNAc(1));	P16112	Aggrecan core protein (Cartilage-specific proteoglycan core protein) (CSPCP) (Chondroitin sulfate proteoglycan core protein 1) (Chondroitin sulfate proteoglycan 1) [Cleaved into: Aggrecan core protein 2]	ACAN AGC1 CSPG1 MSK16	772.353	2	1543.7	1543.7	0.95	0.00074	0.0824	0	1.7	0.002438	0.1007	3	7906	Normal	0.085
SGIAEVSGESSR	Hex(1)HexNAc(1)	SGIAEVSGESSR+Hex(1)HexNAc(1)	S1(Hex(1)HexNAc(1));	P16112	Aggrecan core protein (Cartilage-specific proteoglycan core protein) (CSPCP) (Chondroitin sulfate proteoglycan core protein 1) (Chondroitin sulfate proteoglycan 1) [Cleaved into: Aggrecan core protein 2]	ACAN AGC1 CSPG1 MSK16	772.352	2	1543.7	1543.7	0.49	0.00038	0.3024	0	2.05	0	0.002703	2	7247	Normal	0.47
SGIAEVSGESSR	Hex(1)HexNAc(1)	SGIAEVSGESSR+Hex(1)HexNAc(1)	S1(Hex(1)HexNAc(1));	P16112	Aggrecan core protein (Cartilage-specific proteoglycan core protein) (CSPCP) (Chondroitin sulfate proteoglycan core protein 1) (Chondroitin sulfate proteoglycan 1) [Cleaved into: Aggrecan core protein 2]	ACAN AGC1 CSPG1 MSK16	772.352	2	1543.7	1543.7	0.25	0.00019	0.234	0	1.88	0.0002775	0.02539	2	7324	Normal	0.235
SGILELSGAH	Hex(1)HexNAc(1)	SGILELSGAH+Hex(1)HexNAc(1)	S1(Hex(1)HexNAc(1));	P16112	Aggrecan core protein (Cartilage-specific proteoglycan core protein) (CSPCP) (Chondroitin sulfate proteoglycan core protein 1) (Chondroitin sulfate proteoglycan 1) [Cleaved into: Aggrecan core protein 2]	ACAN AGC1 CSPG1 MSK16	674.827	2	1348.65	1348.65	-0.96	-0.00065	0.2938	0	2.11	0.0002132	0.01599	17	14252	Tumor	0.254
SGLPSGIAEVSGESSR	Hex(1)HexNAc(1)	SGLPSGIAEVSGESSR+Hex(1)HexNAc(1)	S1(Hex(1)HexNAc(1));	P16112	Aggrecan core protein (Cartilage-specific proteoglycan core protein) (CSPCP) (Chondroitin sulfate proteoglycan core protein 1) (Chondroitin sulfate proteoglycan 1) [Cleaved into: Aggrecan core protein 2]	ACAN AGC1 CSPG1 MSK16	949.448	2	1897.89	1897.89	1.03	0.00098	0.0154	0	2.6	0	9.468e-05	16	14232	Tumor	0.762
SGLPSGIAEVSGESSR	Hex(1)HexNAc(1)	SGLPSGIAEVSGESSR+Hex(1)HexNAc(1)	S1(Hex(1)HexNAc(1));	P16112	Aggrecan core protein (Cartilage-specific proteoglycan core protein) (CSPCP) (Chondroitin sulfate proteoglycan core protein 1) (Chondroitin sulfate proteoglycan 1) [Cleaved into: Aggrecan core protein 2]	ACAN AGC1 CSPG1 MSK16	949.449	2	1897.89	1897.89	1.65	0.00156	0.0332	0	2.71	0	0.0001161	18	15056	Tumor	0.742
SGLPSGIAEVSGESSR	Hex(1)HexNAc(1)	SGLPSGIAEVSGESSR+Hex(1)HexNAc(1)	S1(Hex(1)HexNAc(1));	P16112	Aggrecan core protein (Cartilage-specific proteoglycan core protein) (CSPCP) (Chondroitin sulfate proteoglycan core protein 1) (Chondroitin sulfate proteoglycan 1) [Cleaved into: Aggrecan core protein 2]	ACAN AGC1 CSPG1 MSK16	633.302	3	1897.89	1897.89	1.51	0.00096	0.067	0	4.18	0	0.0003602	18	15078	Tumor	0.63
SGLPSGIAEVSGESSR	Hex(1)HexNAc(1)	SGLPSGIAEVSGESSR+Hex(1)HexNAc(1)	S1(Hex(1)HexNAc(1));	P16112	Aggrecan core protein (Cartilage-specific proteoglycan core protein) (CSPCP) (Chondroitin sulfate proteoglycan core protein 1) (Chondroitin sulfate proteoglycan 1) [Cleaved into: Aggrecan core protein 2]	ACAN AGC1 CSPG1 MSK16	633.301	3	1897.89	1897.89	0.38	0.00024	0.066	0	3.94	0	0.0001256	16	14233	Tumor	0.734
SGLPSGIAEVSGESSR	Hex(1)HexNAc(1)	SGLPSGIAEVSGESSR+Hex(1)HexNAc(1)	S1(Hex(1)HexNAc(1));	P16112	Aggrecan core protein (Cartilage-specific proteoglycan core protein) (CSPCP) (Chondroitin sulfate proteoglycan core protein 1) (Chondroitin sulfate proteoglycan 1) [Cleaved into: Aggrecan core protein 2]	ACAN AGC1 CSPG1 MSK16	949.449	2	1897.89	1897.89	1.61	0.00153	0.2863	0	2.48	0	3.362e-05	16	14315	Tumor	0.864
SGLPSGIAEVSGESSR	Hex(1)HexNAc(1)	SGLPSGIAEVSGESSR+Hex(1)HexNAc(1)	S1(Hex(1)HexNAc(1));	P16112	Aggrecan core protein (Cartilage-specific proteoglycan core protein) (CSPCP) (Chondroitin sulfate proteoglycan core protein 1) (Chondroitin sulfate proteoglycan 1) [Cleaved into: Aggrecan core protein 2]	ACAN AGC1 CSPG1 MSK16	633.302	3	1897.89	1897.89	2.07	0.00131	0.0515	0	3.88	0	0.0002492	17	14716	Tumor	0.666
SGLPSGIAEVSGESSR	Hex(1)HexNAc(1)	SGLPSGIAEVSGESSR+Hex(1)HexNAc(1)	S1(Hex(1)HexNAc(1));	P16112	Aggrecan core protein (Cartilage-specific proteoglycan core protein) (CSPCP) (Chondroitin sulfate proteoglycan core protein 1) (Chondroitin sulfate proteoglycan 1) [Cleaved into: Aggrecan core protein 2]	ACAN AGC1 CSPG1 MSK16	949.449	2	1897.89	1897.89	1.77	0.00168	0.0112	0	2.69	0	0.0002937	19	14238	Tumor	0.65
SGLPSGIAEVSGESSR	Hex(1)HexNAc(1)	SGLPSGIAEVSGESSR+Hex(1)HexNAc(1)	S1(Hex(1)HexNAc(1));	P16112	Aggrecan core protein (Cartilage-specific proteoglycan core protein) (CSPCP) (Chondroitin sulfate proteoglycan core protein 1) (Chondroitin sulfate proteoglycan 1) [Cleaved into: Aggrecan core protein 2]	ACAN AGC1 CSPG1 MSK16	633.301	3	1897.89	1897.89	1.18	0.00075	0.0622	0	4.02	0	0.0003963	19	14255	Tumor	0.62
SGLPSGIAEVSGESSR	Hex(1)HexNAc(1)	SGLPSGIAEVSGESSR+Hex(1)HexNAc(1)	S1(Hex(1)HexNAc(1));	P16112	Aggrecan core protein (Cartilage-specific proteoglycan core protein) (CSPCP) (Chondroitin sulfate proteoglycan core protein 1) (Chondroitin sulfate proteoglycan 1) [Cleaved into: Aggrecan core protein 2]	ACAN AGC1 CSPG1 MSK16	949.451	2	1897.89	1897.89	3.49	0.00331	0.0377	0	2.12	9.178e-05	0.00767	15	13932	Tumor	0.327
SGLPSGIAEVSGESSR	Hex(1)HexNAc(1)	SGLPSGIAEVSGESSR+Hex(1)HexNAc(1)	S1(Hex(1)HexNAc(1));	P16112	Aggrecan core protein (Cartilage-specific proteoglycan core protein) (CSPCP) (Chondroitin sulfate proteoglycan core protein 1) (Chondroitin sulfate proteoglycan 1) [Cleaved into: Aggrecan core protein 2]	ACAN AGC1 CSPG1 MSK16	949.448	2	1897.89	1897.89	0.53	0.00051	0.3147	0	2.51	0	3.656e-05	15	14013	Tumor	0.62
SGLPSGIAEVSGESSR	Hex(1)HexNAc(1)	SGLPSGIAEVSGESSR+Hex(1)HexNAc(1)	S1(Hex(1)HexNAc(1));	P16112	Aggrecan core protein (Cartilage-specific proteoglycan core protein) (CSPCP) (Chondroitin sulfate proteoglycan core protein 1) (Chondroitin sulfate proteoglycan 1) [Cleaved into: Aggrecan core protein 2]	ACAN AGC1 CSPG1 MSK16	633.302	3	1897.89	1897.89	1.52	0.00096	0.0324	0	3.7	0	0.0004202	15	14106	Tumor	0.615
SGLPSGIAEVSGESSR	Hex(1)HexNAc(1)	SGLPSGIAEVSGESSR+Hex(1)HexNAc(1)	S1(Hex(1)HexNAc(1));	P16112	Aggrecan core protein (Cartilage-specific proteoglycan core protein) (CSPCP) (Chondroitin sulfate proteoglycan core protein 1) (Chondroitin sulfate proteoglycan 1) [Cleaved into: Aggrecan core protein 2]	ACAN AGC1 CSPG1 MSK16	633.301	3	1897.89	1897.89	0.46	0.00029	0.0904	0	3.87	0	0.0004138	15	11580	Tumor	0.616
SGLPSGIAEVSGESSR	Hex(1)HexNAc(1)	SGLPSGIAEVSGESSR+Hex(1)HexNAc(1)	S1(Hex(1)HexNAc(1));	P16112	Aggrecan core protein (Cartilage-specific proteoglycan core protein) (CSPCP) (Chondroitin sulfate proteoglycan core protein 1) (Chondroitin sulfate proteoglycan 1) [Cleaved into: Aggrecan core protein 2]	ACAN AGC1 CSPG1 MSK16	633.301	3	1897.89	1897.89	0.57	0.00036	0.0161	0	3.72	4.986e-05	0.00225	16	14148	Tumor	0.449
SGLPSGIAEVSGESSR	Hex(1)HexNAc(1)	SGLPSGIAEVSGESSR+Hex(1)HexNAc(1)	S1(Hex(1)HexNAc(1));	P16112	Aggrecan core protein (Cartilage-specific proteoglycan core protein) (CSPCP) (Chondroitin sulfate proteoglycan core protein 1) (Chondroitin sulfate proteoglycan 1) [Cleaved into: Aggrecan core protein 2]	ACAN AGC1 CSPG1 MSK16	633.3	3	1897.89	1897.89	-1.08	-0.00068	0.0638	0	4.23	0	0.0002334	15	14019	Tumor	0.673
SGLPSGIAEVSGESSR	Hex(1)HexNAc(1)	SGLPSGIAEVSGESSR+Hex(1)HexNAc(1)	S1(Hex(1)HexNAc(1));	P16112	Aggrecan core protein (Cartilage-specific proteoglycan core protein) (CSPCP) (Chondroitin sulfate proteoglycan core protein 1) (Chondroitin sulfate proteoglycan 1) [Cleaved into: Aggrecan core protein 2]	ACAN AGC1 CSPG1 MSK16	633.301	3	1897.89	1897.89	0.58	0.00036	0.0505	0	3.76	0	0.0003311	15	14262	Normal	0.689
SGLPSGIAEVSGESSR	Hex(1)HexNAc(1)	SGLPSGIAEVSGESSR+Hex(1)HexNAc(1)	S1(Hex(1)HexNAc(1));	P16112	Aggrecan core protein (Cartilage-specific proteoglycan core protein) (CSPCP) (Chondroitin sulfate proteoglycan core protein 1) (Chondroitin sulfate proteoglycan 1) [Cleaved into: Aggrecan core protein 2]	ACAN AGC1 CSPG1 MSK16	633.301	3	1897.89	1897.89	0.29	0.00018	0.0668	0	3.89	0	0.0001061	15	14181	Normal	0.808
SGLPSGIAEVSGESSR	Hex(1)HexNAc(1)	SGLPSGIAEVSGESSR+Hex(1)HexNAc(1)	S1(Hex(1)HexNAc(1));	P16112	Aggrecan core protein (Cartilage-specific proteoglycan core protein) (CSPCP) (Chondroitin sulfate proteoglycan core protein 1) (Chondroitin sulfate proteoglycan 1) [Cleaved into: Aggrecan core protein 2]	ACAN AGC1 CSPG1 MSK16	949.449	2	1897.89	1897.89	1.44	0.00137	0.0078	0	2.56	0	0.0001994	18	14971	Normal	0.742
SGLPSSELDISGR	Hex(1)HexNAc(1)	SGLPSSELDISGR+Hex(1)HexNAc(1)	S1(Hex(1)HexNAc(1));	P16112	Aggrecan core protein (Cartilage-specific proteoglycan core protein) (CSPCP) (Chondroitin sulfate proteoglycan core protein 1) (Chondroitin sulfate proteoglycan 1) [Cleaved into: Aggrecan core protein 2]	ACAN AGC1 CSPG1 MSK16	841.905	2	1682.8	1682.8	4.12	0.00346	0.2356	0	1.74	4.986e-05	0.002532	15	14390	Tumor	0.437
SGLPSSELDISGR	Hex(1)HexNAc(1)	SGLPSSELDISGR+Hex(1)HexNAc(1)	S1(Hex(1)HexNAc(1));	P16112	Aggrecan core protein (Cartilage-specific proteoglycan core protein) (CSPCP) (Chondroitin sulfate proteoglycan core protein 1) (Chondroitin sulfate proteoglycan 1) [Cleaved into: Aggrecan core protein 2]	ACAN AGC1 CSPG1 MSK16	841.903	2	1682.8	1682.8	0.85	0.00072	0.1319	0	1.82	0	0.0007163	14	15181	Tumor	0.562
SGSPDLSETTSAFHEANLER	Hex(1)HexNAc(1)	SGSPDLSETTSAFHEANLER+Hex(1)HexNAc(1)	S1(Hex(1)HexNAc(1));	P16112	Aggrecan core protein (Cartilage-specific proteoglycan core protein) (CSPCP) (Chondroitin sulfate proteoglycan core protein 1) (Chondroitin sulfate proteoglycan 1) [Cleaved into: Aggrecan core protein 2]	ACAN AGC1 CSPG1 MSK16	838.378	3	2513.12	2513.12	0.77	0.00064	0.0057	0	5.28	0	5.649e-07	14	16446	Tumor	1.268
SLLYSGEETH	Hex(1)HexNAc(1)	SLLYSGEETH+Hex(1)HexNAc(1)	S1(Hex(1)HexNAc(1));	P16112	Aggrecan core protein (Cartilage-specific proteoglycan core protein) (CSPCP) (Chondroitin sulfate proteoglycan core protein 1) (Chondroitin sulfate proteoglycan 1) [Cleaved into: Aggrecan core protein 2]	ACAN AGC1 CSPG1 MSK16	750.833	2	1500.66	1500.66	0.43	0.00032	0.1744	0	1.72	0.0002132	0.01586	4	8864	Tumor	0.255
SLLYSGEETH	Hex(1)HexNAc(1)	SLLYSGEETH+Hex(1)HexNAc(1)	S1(Hex(1)HexNAc(1));	P16112	Aggrecan core protein (Cartilage-specific proteoglycan core protein) (CSPCP) (Chondroitin sulfate proteoglycan core protein 1) (Chondroitin sulfate proteoglycan 1) [Cleaved into: Aggrecan core protein 2]	ACAN AGC1 CSPG1 MSK16	750.834	2	1500.66	1500.66	0.71	0.00053	0.1863	0	1.61	0.001008	0.03655	6	11070	Tumor	0.171
SLLYSGEETH	Hex(1)HexNAc(1)	SLLYSGEETH+Hex(1)HexNAc(1)	S1(Hex(1)HexNAc(1));	P16112	Aggrecan core protein (Cartilage-specific proteoglycan core protein) (CSPCP) (Chondroitin sulfate proteoglycan core protein 1) (Chondroitin sulfate proteoglycan 1) [Cleaved into: Aggrecan core protein 2]	ACAN AGC1 CSPG1 MSK16	750.833	2	1500.66	1500.66	0.03	2e-05	0.255	0	2	0.0002132	0.01428	3	11599	Tumor	0.265
SLLYSGEETH	Hex(1)HexNAc(1)	SLLYSGEETH+Hex(1)HexNAc(1)	S1(Hex(1)HexNAc(1));	P16112	Aggrecan core protein (Cartilage-specific proteoglycan core protein) (CSPCP) (Chondroitin sulfate proteoglycan core protein 1) (Chondroitin sulfate proteoglycan 1) [Cleaved into: Aggrecan core protein 2]	ACAN AGC1 CSPG1 MSK16	750.834	2	1500.66	1500.66	1.04	0.00078	0.2617	0	2.14	0.003151	0.07681	6	11147	Tumor	0.094
SLLYSGEETH	Hex(1)HexNAc(1)	SLLYSGEETH+Hex(1)HexNAc(1)	S1(Hex(1)HexNAc(1));	P16112	Aggrecan core protein (Cartilage-specific proteoglycan core protein) (CSPCP) (Chondroitin sulfate proteoglycan core protein 1) (Chondroitin sulfate proteoglycan 1) [Cleaved into: Aggrecan core protein 2]	ACAN AGC1 CSPG1 MSK16	750.833	2	1500.66	1500.66	-0.16	-0.00012	0.2595	0	1.85	0.003266	0.07909	5	11156	Tumor	0.091
SLLYSGEETH	Hex(1)HexNAc(1)	SLLYSGEETH+Hex(1)HexNAc(1)	S1(Hex(1)HexNAc(1));	P16112	Aggrecan core protein (Cartilage-specific proteoglycan core protein) (CSPCP) (Chondroitin sulfate proteoglycan core protein 1) (Chondroitin sulfate proteoglycan 1) [Cleaved into: Aggrecan core protein 2]	ACAN AGC1 CSPG1 MSK16	750.833	2	1500.66	1500.66	0.33	0.00025	0.2367	0	1.69	0.001704	0.05005	5	11079	Tumor	0.139
SLLYSGEETH	Hex(1)HexNAc(1)	SLLYSGEETH+Hex(1)HexNAc(1)	S1(Hex(1)HexNAc(1));	P16112	Aggrecan core protein (Cartilage-specific proteoglycan core protein) (CSPCP) (Chondroitin sulfate proteoglycan core protein 1) (Chondroitin sulfate proteoglycan 1) [Cleaved into: Aggrecan core protein 2]	ACAN AGC1 CSPG1 MSK16	750.833	2	1500.66	1500.66	0.59	0.00045	0.2626	0	1.79	0.000247	0.01761	4	11908	Tumor	0.244
SLLYSGEETH	Hex(1)HexNAc(1)	SLLYSGEETH+Hex(1)HexNAc(1)	S1(Hex(1)HexNAc(1));	P16112	Aggrecan core protein (Cartilage-specific proteoglycan core protein) (CSPCP) (Chondroitin sulfate proteoglycan core protein 1) (Chondroitin sulfate proteoglycan 1) [Cleaved into: Aggrecan core protein 2]	ACAN AGC1 CSPG1 MSK16	750.833	2	1500.66	1500.66	-0.54	-0.00041	0.3089	0	1.91	9.178e-05	0.01005	4	11482	Tumor	0.3
SLLYSGEETH	Hex(1)HexNAc(1)	SLLYSGEETH+Hex(1)HexNAc(1)	S1(Hex(1)HexNAc(1));	P16112	Aggrecan core protein (Cartilage-specific proteoglycan core protein) (CSPCP) (Chondroitin sulfate proteoglycan core protein 1) (Chondroitin sulfate proteoglycan 1) [Cleaved into: Aggrecan core protein 2]	ACAN AGC1 CSPG1 MSK16	750.833	2	1500.66	1500.66	-0.22	-0.00016	0.2383	0	1.93	0.0001782	0.01239	3	11758	Tumor	0.28
SLLYSGEETH	Hex(1)HexNAc(1)	SLLYSGEETH+Hex(1)HexNAc(1)	S1(Hex(1)HexNAc(1));	P16112	Aggrecan core protein (Cartilage-specific proteoglycan core protein) (CSPCP) (Chondroitin sulfate proteoglycan core protein 1) (Chondroitin sulfate proteoglycan 1) [Cleaved into: Aggrecan core protein 2]	ACAN AGC1 CSPG1 MSK16	750.834	2	1500.66	1500.66	1.08	0.00081	0.232	0	1.81	0.007208	0.1432	4	11820	Tumor	0.027
SLLYSGEETH	Hex(1)HexNAc(1)	SLLYSGEETH+Hex(1)HexNAc(1)	S1(Hex(1)HexNAc(1));	P16112	Aggrecan core protein (Cartilage-specific proteoglycan core protein) (CSPCP) (Chondroitin sulfate proteoglycan core protein 1) (Chondroitin sulfate proteoglycan 1) [Cleaved into: Aggrecan core protein 2]	ACAN AGC1 CSPG1 MSK16	750.834	2	1500.66	1500.66	0.76	0.00057	0.2704	0	1.96	0.0004685	0.02694	4	11321	Tumor	0.202
SLLYSGEETH	Hex(1)HexNAc(1)	SLLYSGEETH+Hex(1)HexNAc(1)	S1(Hex(1)HexNAc(1));	P16112	Aggrecan core protein (Cartilage-specific proteoglycan core protein) (CSPCP) (Chondroitin sulfate proteoglycan core protein 1) (Chondroitin sulfate proteoglycan 1) [Cleaved into: Aggrecan core protein 2]	ACAN AGC1 CSPG1 MSK16	750.833	2	1500.66	1500.66	0.11	8e-05	0.2526	0	1.94	0.000135	0.0118	3	11679	Tumor	0.284
SLLYSGEETH	Hex(1)HexNAc(1)	SLLYSGEETH+Hex(1)HexNAc(1)	S1(Hex(1)HexNAc(1));	P16112	Aggrecan core protein (Cartilage-specific proteoglycan core protein) (CSPCP) (Chondroitin sulfate proteoglycan core protein 1) (Chondroitin sulfate proteoglycan 1) [Cleaved into: Aggrecan core protein 2]	ACAN AGC1 CSPG1 MSK16	750.833	2	1500.66	1500.66	0.35	0.00026	0.2864	0	2.06	0.004416	0.1023	4	11739	Tumor	0.064
SLLYSGEETH	Hex(1)HexNAc(1)	SLLYSGEETH+Hex(1)HexNAc(1)	S1(Hex(1)HexNAc(1));	P16112	Aggrecan core protein (Cartilage-specific proteoglycan core protein) (CSPCP) (Chondroitin sulfate proteoglycan core protein 1) (Chondroitin sulfate proteoglycan 1) [Cleaved into: Aggrecan core protein 2]	ACAN AGC1 CSPG1 MSK16	750.834	2	1500.66	1500.66	1	0.00075	0.215	0	2	0.0007275	0.03172	4	11241	Tumor	0.185
SLLYSGEETH	Hex(1)HexNAc(1)	SLLYSGEETH+Hex(1)HexNAc(1)	S1(Hex(1)HexNAc(1));	P16112	Aggrecan core protein (Cartilage-specific proteoglycan core protein) (CSPCP) (Chondroitin sulfate proteoglycan core protein 1) (Chondroitin sulfate proteoglycan 1) [Cleaved into: Aggrecan core protein 2]	ACAN AGC1 CSPG1 MSK16	750.833	2	1500.66	1500.66	-0.46	-0.00035	0.2424	0	1.98	0.002696	0.0689	3	11839	Tumor	0.106
SLLYSGEETH	Hex(1)HexNAc(1)	SLLYSGEETH+Hex(1)HexNAc(1)	S1(Hex(1)HexNAc(1));	P16112	Aggrecan core protein (Cartilage-specific proteoglycan core protein) (CSPCP) (Chondroitin sulfate proteoglycan core protein 1) (Chondroitin sulfate proteoglycan 1) [Cleaved into: Aggrecan core protein 2]	ACAN AGC1 CSPG1 MSK16	750.833	2	1500.66	1500.66	-0.06	-4e-05	0.2908	0	1.96	0.001507	0.04767	4	11659	Tumor	0.144
SLLYSGEETH	Hex(1)HexNAc(1)	SLLYSGEETH+Hex(1)HexNAc(1)	S1(Hex(1)HexNAc(1));	P16112	Aggrecan core protein (Cartilage-specific proteoglycan core protein) (CSPCP) (Chondroitin sulfate proteoglycan core protein 1) (Chondroitin sulfate proteoglycan 1) [Cleaved into: Aggrecan core protein 2]	ACAN AGC1 CSPG1 MSK16	750.833	2	1500.66	1500.66	-0.06	-4e-05	0.2778	0	1.98	0.002722	0.07016	4	11401	Tumor	0.104
SLLYSGEETH	Hex(1)HexNAc(1)	SLLYSGEETH+Hex(1)HexNAc(1)	S1(Hex(1)HexNAc(1));	P16112	Aggrecan core protein (Cartilage-specific proteoglycan core protein) (CSPCP) (Chondroitin sulfate proteoglycan core protein 1) (Chondroitin sulfate proteoglycan 1) [Cleaved into: Aggrecan core protein 2]	ACAN AGC1 CSPG1 MSK16	750.833	2	1500.66	1500.66	-0.46	-0.00035	0.2176	0	2.16	0.001893	0.05552	3	11518	Tumor	0.128
SLLYSGEETH	Hex(1)HexNAc(1)	SLLYSGEETH+Hex(1)HexNAc(1)	S1(Hex(1)HexNAc(1));	P16112	Aggrecan core protein (Cartilage-specific proteoglycan core protein) (CSPCP) (Chondroitin sulfate proteoglycan core protein 1) (Chondroitin sulfate proteoglycan 1) [Cleaved into: Aggrecan core protein 2]	ACAN AGC1 CSPG1 MSK16	750.833	2	1500.66	1500.66	0.59	0.00045	0.3	0	1.8	0.002601	0.06744	4	11072	Tumor	0.108
SLLYSGEETH	Hex(1)HexNAc(1)	SLLYSGEETH+Hex(1)HexNAc(1)	S1(Hex(1)HexNAc(1));	P16112	Aggrecan core protein (Cartilage-specific proteoglycan core protein) (CSPCP) (Chondroitin sulfate proteoglycan core protein 1) (Chondroitin sulfate proteoglycan 1) [Cleaved into: Aggrecan core protein 2]	ACAN AGC1 CSPG1 MSK16	750.834	2	1500.66	1500.66	1.57	0.00118	0.2466	0	2.19	0.007643	0.1487	4	11162	Tumor	0.022
SLLYSGEETH	Hex(1)HexNAc(1)	SLLYSGEETH+Hex(1)HexNAc(1)	S1(Hex(1)HexNAc(1));	P16112	Aggrecan core protein (Cartilage-specific proteoglycan core protein) (CSPCP) (Chondroitin sulfate proteoglycan core protein 1) (Chondroitin sulfate proteoglycan 1) [Cleaved into: Aggrecan core protein 2]	ACAN AGC1 CSPG1 MSK16	750.834	2	1500.66	1500.66	0.75	0.00056	0.2857	0	1.89	0.0002775	0.01722	3	11218	Normal	0.276
SLLYSGEETH	Hex(1)HexNAc(1)	SLLYSGEETH+Hex(1)HexNAc(1)	S1(Hex(1)HexNAc(1));	P16112	Aggrecan core protein (Cartilage-specific proteoglycan core protein) (CSPCP) (Chondroitin sulfate proteoglycan core protein 1) (Chondroitin sulfate proteoglycan 1) [Cleaved into: Aggrecan core protein 2]	ACAN AGC1 CSPG1 MSK16	750.833	2	1500.66	1500.66	0.59	0.00044	0.2995	0	1.87	0.001268	0.07058	3	11298	Normal	0.125
SLLYSGEETH	Hex(1)HexNAc(1)	SLLYSGEETH+Hex(1)HexNAc(1)	S1(Hex(1)HexNAc(1));	P16112	Aggrecan core protein (Cartilage-specific proteoglycan core protein) (CSPCP) (Chondroitin sulfate proteoglycan core protein 1) (Chondroitin sulfate proteoglycan 1) [Cleaved into: Aggrecan core protein 2]	ACAN AGC1 CSPG1 MSK16	750.833	2	1500.66	1500.66	0.1	8e-05	0.277	0	2.13	0.0006102	0.04335	4	10307	Normal	0.178
SLLYSGEETH	Hex(1)HexNAc(1)	SLLYSGEETH+Hex(1)HexNAc(1)	S1(Hex(1)HexNAc(1));	P16112	Aggrecan core protein (Cartilage-specific proteoglycan core protein) (CSPCP) (Chondroitin sulfate proteoglycan core protein 1) (Chondroitin sulfate proteoglycan 1) [Cleaved into: Aggrecan core protein 2]	ACAN AGC1 CSPG1 MSK16	750.833	2	1500.66	1500.66	0.59	0.00044	0.2513	0	1.95	0.0004035	0.03603	4	10385	Normal	0.198
SLLYSGEETH	Hex(1)HexNAc(1)	SLLYSGEETH+Hex(1)HexNAc(1)	S1(Hex(1)HexNAc(1));	P16112	Aggrecan core protein (Cartilage-specific proteoglycan core protein) (CSPCP) (Chondroitin sulfate proteoglycan core protein 1) (Chondroitin sulfate proteoglycan 1) [Cleaved into: Aggrecan core protein 2]	ACAN AGC1 CSPG1 MSK16	750.834	2	1500.66	1500.66	0.67	0.0005	0.1636	0	2.14	0.0002775	0.02303	4	10234	Normal	0.245
SLLYSGEETH	Hex(1)HexNAc(1)	SLLYSGEETH+Hex(1)HexNAc(1)	S1(Hex(1)HexNAc(1));	P16112	Aggrecan core protein (Cartilage-specific proteoglycan core protein) (CSPCP) (Chondroitin sulfate proteoglycan core protein 1) (Chondroitin sulfate proteoglycan 1) [Cleaved into: Aggrecan core protein 2]	ACAN AGC1 CSPG1 MSK16	750.833	2	1500.66	1500.66	0.26	0.0002	0.2152	0	1.58	0.0002637	0.01265	4	10638	Normal	0.309
SLLYSGEETH	Hex(1)HexNAc(1)	SLLYSGEETH+Hex(1)HexNAc(1)	S1(Hex(1)HexNAc(1));	P16112	Aggrecan core protein (Cartilage-specific proteoglycan core protein) (CSPCP) (Chondroitin sulfate proteoglycan core protein 1) (Chondroitin sulfate proteoglycan 1) [Cleaved into: Aggrecan core protein 2]	ACAN AGC1 CSPG1 MSK16	750.832	2	1500.66	1500.66	-1.93	-0.00145	0.2888	0	1.87	0.0004035	0.03742	4	10546	Normal	0.194
SLLYSGEETH	Hex(1)HexNAc(1)	SLLYSGEETH+Hex(1)HexNAc(1)	S1(Hex(1)HexNAc(1));	P16112	Aggrecan core protein (Cartilage-specific proteoglycan core protein) (CSPCP) (Chondroitin sulfate proteoglycan core protein 1) (Chondroitin sulfate proteoglycan 1) [Cleaved into: Aggrecan core protein 2]	ACAN AGC1 CSPG1 MSK16	750.833	2	1500.66	1500.66	0.43	0.00032	0.3005	0	2.03	0.0009162	0.06173	4	10466	Normal	0.139
SLLYSGEETHTVE	Hex(1)HexNAc(1)	SLLYSGEETHTVE+Hex(1)HexNAc(1)	S1(Hex(1)HexNAc(1));	P16112	Aggrecan core protein (Cartilage-specific proteoglycan core protein) (CSPCP) (Chondroitin sulfate proteoglycan core protein 1) (Chondroitin sulfate proteoglycan 1) [Cleaved into: Aggrecan core protein 2]	ACAN AGC1 CSPG1 MSK16	915.413	2	1829.82	1829.82	0.13	0.00012	0.25	0	2.48	0	0.001403	3	14582	Tumor	0.496
SSLLYSGEETH	Hex(1)HexNAc(1)	SSLLYSGEETH+Hex(1)HexNAc(1)	S1(Hex(1)HexNAc(1));	P16112	Aggrecan core protein (Cartilage-specific proteoglycan core protein) (CSPCP) (Chondroitin sulfate proteoglycan core protein 1) (Chondroitin sulfate proteoglycan 1) [Cleaved into: Aggrecan core protein 2]	ACAN AGC1 CSPG1 MSK16	794.349	2	1587.69	1587.69	-0.01	0	0.0107	0	1.87	4.986e-05	0.003935	4	12115	Tumor	0.393
SSLLYSGEETH	Hex(1)HexNAc(1)	SSLLYSGEETH+Hex(1)HexNAc(1)	S1(Hex(1)HexNAc(1));	P16112	Aggrecan core protein (Cartilage-specific proteoglycan core protein) (CSPCP) (Chondroitin sulfate proteoglycan core protein 1) (Chondroitin sulfate proteoglycan 1) [Cleaved into: Aggrecan core protein 2]	ACAN AGC1 CSPG1 MSK16	794.35	2	1587.69	1587.69	0.61	0.00048	0.0099	0	2.02	9.178e-05	0.007015	4	12207	Tumor	0.336
STAPLAPR	Hex(1)HexNAc(1)	STAPLAPR+Hex(1)HexNAc(1)	S1(Hex(1)HexNAc(1));	P16112	Aggrecan core protein (Cartilage-specific proteoglycan core protein) (CSPCP) (Chondroitin sulfate proteoglycan core protein 1) (Chondroitin sulfate proteoglycan 1) [Cleaved into: Aggrecan core protein 2]	ACAN AGC1 CSPG1 MSK16	589.3	2	1177.59	1177.59	-1.14	-0.00067	0.1282	0	1.17	0.000247	0.01884	14	5316	Tumor	0.126
STAPLAPR	Hex(1)HexNAc(1)	STAPLAPR+Hex(1)HexNAc(1)	S1(Hex(1)HexNAc(1));	P16112	Aggrecan core protein (Cartilage-specific proteoglycan core protein) (CSPCP) (Chondroitin sulfate proteoglycan core protein 1) (Chondroitin sulfate proteoglycan 1) [Cleaved into: Aggrecan core protein 2]	ACAN AGC1 CSPG1 MSK16	589.301	2	1177.59	1177.59	-0.03	-2e-05	0.1653	0	1.21	0.0003203	0.02136	10	5834	Tumor	0.225
STAPLAPR	Hex(1)HexNAc(1)	STAPLAPR+Hex(1)HexNAc(1)	S1(Hex(1)HexNAc(1));	P16112	Aggrecan core protein (Cartilage-specific proteoglycan core protein) (CSPCP) (Chondroitin sulfate proteoglycan core protein 1) (Chondroitin sulfate proteoglycan 1) [Cleaved into: Aggrecan core protein 2]	ACAN AGC1 CSPG1 MSK16	589.3	2	1177.59	1177.59	-0.9	-0.00053	0.0667	0	1.2	0.001704	0.05148	21	5751	Tumor	0.136
STAPLAPR	Hex(1)HexNAc(1)	STAPLAPR+Hex(1)HexNAc(1)	S1(Hex(1)HexNAc(1));	P16112	Aggrecan core protein (Cartilage-specific proteoglycan core protein) (CSPCP) (Chondroitin sulfate proteoglycan core protein 1) (Chondroitin sulfate proteoglycan 1) [Cleaved into: Aggrecan core protein 2]	ACAN AGC1 CSPG1 MSK16	589.301	2	1177.6	1177.59	0.33	0.00019	0.1393	0	1.22	0.0002132	0.01627	18	5728	Tumor	0.133
STAPLAPR	Hex(1)HexNAc(1)	STAPLAPR+Hex(1)HexNAc(1)	S1(Hex(1)HexNAc(1));	P16112	Aggrecan core protein (Cartilage-specific proteoglycan core protein) (CSPCP) (Chondroitin sulfate proteoglycan core protein 1) (Chondroitin sulfate proteoglycan 1) [Cleaved into: Aggrecan core protein 2]	ACAN AGC1 CSPG1 MSK16	589.301	2	1177.59	1177.59	-0.02	-1e-05	0.0183	0	1.09	0.0007971	0.03269	11	6302	Tumor	0.182
STAPLAPR	Hex(1)HexNAc(1)	STAPLAPR+Hex(1)HexNAc(1)	S1(Hex(1)HexNAc(1));	P16112	Aggrecan core protein (Cartilage-specific proteoglycan core protein) (CSPCP) (Chondroitin sulfate proteoglycan core protein 1) (Chondroitin sulfate proteoglycan 1) [Cleaved into: Aggrecan core protein 2]	ACAN AGC1 CSPG1 MSK16	589.301	2	1177.6	1177.59	0.75	0.00044	0.0273	0	1.1	0.003266	0.07964	17	5543	Tumor	0.09
STAPLAPR	Hex(1)HexNAc(1)	STAPLAPR+Hex(1)HexNAc(1)	S1(Hex(1)HexNAc(1));	P16112	Aggrecan core protein (Cartilage-specific proteoglycan core protein) (CSPCP) (Chondroitin sulfate proteoglycan core protein 1) (Chondroitin sulfate proteoglycan 1) [Cleaved into: Aggrecan core protein 2]	ACAN AGC1 CSPG1 MSK16	589.301	2	1177.59	1177.59	-0.76	-0.00045	0.144	0	1.25	0.0003203	0.02349	13	5370	Tumor	0.216
STAPLAPR	Hex(1)HexNAc(1)	STAPLAPR+Hex(1)HexNAc(1)	S1(Hex(1)HexNAc(1));	P16112	Aggrecan core protein (Cartilage-specific proteoglycan core protein) (CSPCP) (Chondroitin sulfate proteoglycan core protein 1) (Chondroitin sulfate proteoglycan 1) [Cleaved into: Aggrecan core protein 2]	ACAN AGC1 CSPG1 MSK16	589.3	2	1177.59	1177.59	-1.16	-0.00069	0.0536	0	1.12	0.0001782	0.01239	15	5399	Tumor	0.28
STAPLAPR	Hex(1)HexNAc(1)	STAPLAPR+Hex(1)HexNAc(1)	S1(Hex(1)HexNAc(1));	P16112	Aggrecan core protein (Cartilage-specific proteoglycan core protein) (CSPCP) (Chondroitin sulfate proteoglycan core protein 1) (Chondroitin sulfate proteoglycan 1) [Cleaved into: Aggrecan core protein 2]	ACAN AGC1 CSPG1 MSK16	589.301	2	1177.59	1177.59	-0.65	-0.00038	0.0088	0	1.13	0.000247	0.0176	10	5763	Tumor	0.126
STAPLAPR	Hex(1)HexNAc(1)	STAPLAPR+Hex(1)HexNAc(1)	S1(Hex(1)HexNAc(1));	P16112	Aggrecan core protein (Cartilage-specific proteoglycan core protein) (CSPCP) (Chondroitin sulfate proteoglycan core protein 1) (Chondroitin sulfate proteoglycan 1) [Cleaved into: Aggrecan core protein 2]	ACAN AGC1 CSPG1 MSK16	589.3	2	1177.59	1177.59	-0.91	-0.00054	0.024	0	1.25	0.0008835	0.05524	11	5444	Normal	0.152
STAPLAPR	Hex(1)HexNAc(1)	STAPLAPR+Hex(1)HexNAc(1)	S1(Hex(1)HexNAc(1));	P16112	Aggrecan core protein (Cartilage-specific proteoglycan core protein) (CSPCP) (Chondroitin sulfate proteoglycan core protein 1) (Chondroitin sulfate proteoglycan 1) [Cleaved into: Aggrecan core protein 2]	ACAN AGC1 CSPG1 MSK16	589.301	2	1177.59	1177.59	-0.7	-0.00041	0.0541	0	1.11	0.001035	0.06397	11	5522	Normal	0.136
SVSIPQPSPLR	Hex(1)HexNAc(1)	SVSIPQPSPLR+Hex(1)HexNAc(1)	S1(Hex(1)HexNAc(1));	P16112	Aggrecan core protein (Cartilage-specific proteoglycan core protein) (CSPCP) (Chondroitin sulfate proteoglycan core protein 1) (Chondroitin sulfate proteoglycan 1) [Cleaved into: Aggrecan core protein 2]	ACAN AGC1 CSPG1 MSK16	773.404	2	1545.8	1545.8	-0.09	-7e-05	0.1472	0	1.63	0.004173	0.09625	11	15545	Tumor	0.07
SVSIPQPSPLR	Hex(1)HexNAc(1)	SVSIPQPSPLR+Hex(1)HexNAc(1)	S1(Hex(1)HexNAc(1));	P16112	Aggrecan core protein (Cartilage-specific proteoglycan core protein) (CSPCP) (Chondroitin sulfate proteoglycan core protein 1) (Chondroitin sulfate proteoglycan 1) [Cleaved into: Aggrecan core protein 2]	ACAN AGC1 CSPG1 MSK16	773.404	2	1545.8	1545.8	0.23	0.00017	0.186	0	1.29	0.001239	0.04257	11	15463	Tumor	0.155
SASGDLDLGK	Hex(1)HexNAc(1)	SASGDLDLGK+Hex(1)HexNAc(1)	S1(Hex(1)HexNAc(1));K10(Guanidinyl)	P16112	Aggrecan core protein (Cartilage-specific proteoglycan core protein) (CSPCP) (Chondroitin sulfate proteoglycan core protein 1) (Chondroitin sulfate proteoglycan 1) [Cleaved into: Aggrecan core protein 2]	ACAN AGC1 CSPG1 MSK16	685.32	2	1369.63	1369.63	-0.12	-8e-05	0.1301	0	1.23	4.986e-05	0.002498	3	10810	Tumor	0.438
SGLPSGEADLSGK	Hex(1)HexNAc(1)	SGLPSGEADLSGK+Hex(1)HexNAc(1)	S1(Hex(1)HexNAc(1));K13(Guanidinyl)	P16112	Aggrecan core protein (Cartilage-specific proteoglycan core protein) (CSPCP) (Chondroitin sulfate proteoglycan core protein 1) (Chondroitin sulfate proteoglycan 1) [Cleaved into: Aggrecan core protein 2]	ACAN AGC1 CSPG1 MSK16	812.882	2	1624.76	1624.75	0.87	0.0007	0.2308	0	1.69	0	0.0002722	7	12603	Tumor	0.658
SGKEDLVGSASGDLDLGK	Hex(1)HexNAc(1)	SGKEDLVGSASGDLDLGK+Hex(1)HexNAc(1)	S1(Hex(1)HexNAc(1));K3(Guanidinyl);K18(Guanidinyl)	P16112	Aggrecan core protein (Cartilage-specific proteoglycan core protein) (CSPCP) (Chondroitin sulfate proteoglycan core protein 1) (Chondroitin sulfate proteoglycan 1) [Cleaved into: Aggrecan core protein 2]	ACAN AGC1 CSPG1 MSK16	733.021	3	2197.05	2197.05	0.58	0.00042	0.1618	0	2.41	0	0.0001627	14	16539	Tumor	0.708
SSFPTVSLVDR	Hex(2)HexNAc(2)	SSFPTVSLVDR+Hex(2)HexNAc(2)	S1(Hex(2)HexNAc(2));	P16112	Aggrecan core protein (Cartilage-specific proteoglycan core protein) (CSPCP) (Chondroitin sulfate proteoglycan core protein 1) (Chondroitin sulfate proteoglycan 1) [Cleaved into: Aggrecan core protein 2]	ACAN AGC1 CSPG1 MSK16	969.452	2	1937.9	1937.9	0.29	0.00028	0.1942	0	1.39	4.986e-05	0.001721	5	17306	Tumor	0.475
SSFPTVSLVDR	Hex(2)HexNAc(2)	SSFPTVSLVDR+Hex(2)HexNAc(2)	S1(Hex(2)HexNAc(2));	P16112	Aggrecan core protein (Cartilage-specific proteoglycan core protein) (CSPCP) (Chondroitin sulfate proteoglycan core protein 1) (Chondroitin sulfate proteoglycan 1) [Cleaved into: Aggrecan core protein 2]	ACAN AGC1 CSPG1 MSK16	969.453	2	1937.9	1937.9	0.92	0.00089	0.1022	0	1.37	4.986e-05	0.002234	5	17179	Tumor	0.45
SSFPTVSLVDR	Hex(2)HexNAc(2)	SSFPTVSLVDR+Hex(2)HexNAc(2)	S1(Hex(2)HexNAc(2));	P16112	Aggrecan core protein (Cartilage-specific proteoglycan core protein) (CSPCP) (Chondroitin sulfate proteoglycan core protein 1) (Chondroitin sulfate proteoglycan 1) [Cleaved into: Aggrecan core protein 2]	ACAN AGC1 CSPG1 MSK16	646.637	3	1937.9	1937.9	0.44	0.00028	0.3065	0	1.99	4.986e-05	0.002248	5	17276	Tumor	0.449
SSFPTVSLVDR	Hex(2)HexNAc(2)	SSFPTVSLVDR+Hex(2)HexNAc(2)	S1(Hex(2)HexNAc(2));	P16112	Aggrecan core protein (Cartilage-specific proteoglycan core protein) (CSPCP) (Chondroitin sulfate proteoglycan core protein 1) (Chondroitin sulfate proteoglycan 1) [Cleaved into: Aggrecan core protein 2]	ACAN AGC1 CSPG1 MSK16	969.452	2	1937.9	1937.9	-0.18	-0.00018	0.069	0	1.45	4.986e-05	0.001918	4	17826	Tumor	0.465
SSFPTVSLVDR	Hex(2)HexNAc(2)	SSFPTVSLVDR+Hex(2)HexNAc(2)	S1(Hex(2)HexNAc(2));	P16112	Aggrecan core protein (Cartilage-specific proteoglycan core protein) (CSPCP) (Chondroitin sulfate proteoglycan core protein 1) (Chondroitin sulfate proteoglycan 1) [Cleaved into: Aggrecan core protein 2]	ACAN AGC1 CSPG1 MSK16	969.452	2	1937.9	1937.9	0.26	0.00025	0.0282	0	1.42	4.986e-05	0.002107	4	17670	Tumor	0.455
SSFPTVSLVDR	Hex(2)HexNAc(2)	SSFPTVSLVDR+Hex(2)HexNAc(2)	S1(Hex(2)HexNAc(2));	P16112	Aggrecan core protein (Cartilage-specific proteoglycan core protein) (CSPCP) (Chondroitin sulfate proteoglycan core protein 1) (Chondroitin sulfate proteoglycan 1) [Cleaved into: Aggrecan core protein 2]	ACAN AGC1 CSPG1 MSK16	969.452	2	1937.9	1937.9	0.79	0.00077	0.1067	0	1.5	4.986e-05	0.002033	5	17241	Tumor	0.459
SSFPTVSLVDR	Hex(2)HexNAc(2)	SSFPTVSLVDR+Hex(2)HexNAc(2)	S1(Hex(2)HexNAc(2));	P16112	Aggrecan core protein (Cartilage-specific proteoglycan core protein) (CSPCP) (Chondroitin sulfate proteoglycan core protein 1) (Chondroitin sulfate proteoglycan 1) [Cleaved into: Aggrecan core protein 2]	ACAN AGC1 CSPG1 MSK16	969.452	2	1937.9	1937.9	0.76	0.00074	0.0511	0	1.37	4.986e-05	0.002108	4	17746	Tumor	0.455
SSFPTVSLVDR	Hex(2)HexNAc(2)	SSFPTVSLVDR+Hex(2)HexNAc(2)	S1(Hex(2)HexNAc(2));	P16112	Aggrecan core protein (Cartilage-specific proteoglycan core protein) (CSPCP) (Chondroitin sulfate proteoglycan core protein 1) (Chondroitin sulfate proteoglycan 1) [Cleaved into: Aggrecan core protein 2]	ACAN AGC1 CSPG1 MSK16	969.452	2	1937.9	1937.9	0.38	0.00037	0.0593	0	1.35	4.986e-05	0.002593	4	17583	Tumor	0.435
SSGLGVSGSTLTFQEGEA	Hex(2)HexNAc(2)	SSGLGVSGSTLTFQEGEA+Hex(2)HexNAc(2)	S1(Hex(2)HexNAc(2));	P16112	Aggrecan core protein (Cartilage-specific proteoglycan core protein) (CSPCP) (Chondroitin sulfate proteoglycan core protein 1) (Chondroitin sulfate proteoglycan 1) [Cleaved into: Aggrecan core protein 2]	ACAN AGC1 CSPG1 MSK16	1229.04	2	2457.08	2457.08	0.68	0.00084	0.166	0	2.41	0	3.357e-05	14	18384	Tumor	0.864
SSLLYSGEETH	Hex(2)HexNAc(2)	SSLLYSGEETH+Hex(2)HexNAc(2)	S1(Hex(2)HexNAc(2));	P16112	Aggrecan core protein (Cartilage-specific proteoglycan core protein) (CSPCP) (Chondroitin sulfate proteoglycan core protein 1) (Chondroitin sulfate proteoglycan 1) [Cleaved into: Aggrecan core protein 2]	ACAN AGC1 CSPG1 MSK16	651.613	3	1952.82	1952.82	0.58	0.00038	0.1914	0	2.09	4.986e-05	0.001651	3	10384	Tumor	0.479
SSLLYSGEETH	Hex(2)HexNAc(2)	SSLLYSGEETH+Hex(2)HexNAc(2)	S1(Hex(2)HexNAc(2));	P16112	Aggrecan core protein (Cartilage-specific proteoglycan core protein) (CSPCP) (Chondroitin sulfate proteoglycan core protein 1) (Chondroitin sulfate proteoglycan 1) [Cleaved into: Aggrecan core protein 2]	ACAN AGC1 CSPG1 MSK16	976.916	2	1952.82	1952.82	0.57	0.00056	0.1013	0	1.58	4.986e-05	0.001992	2	10288	Tumor	0.461
SSLLYSGEETH	Hex(2)HexNAc(2)	SSLLYSGEETH+Hex(2)HexNAc(2)	S1(Hex(2)HexNAc(2));	P16112	Aggrecan core protein (Cartilage-specific proteoglycan core protein) (CSPCP) (Chondroitin sulfate proteoglycan core protein 1) (Chondroitin sulfate proteoglycan 1) [Cleaved into: Aggrecan core protein 2]	ACAN AGC1 CSPG1 MSK16	976.915	2	1952.82	1952.82	-0.41	-0.0004	0.0602	0	1.33	4.986e-05	0.003181	3	10447	Tumor	0.415
SSLLYSGEETH	Hex(2)HexNAc(2)	SSLLYSGEETH+Hex(2)HexNAc(2)	S1(Hex(2)HexNAc(2));	P16112	Aggrecan core protein (Cartilage-specific proteoglycan core protein) (CSPCP) (Chondroitin sulfate proteoglycan core protein 1) (Chondroitin sulfate proteoglycan 1) [Cleaved into: Aggrecan core protein 2]	ACAN AGC1 CSPG1 MSK16	976.916	2	1952.82	1952.82	0.84	0.00082	0.0886	0	1.58	4.986e-05	0.001611	3	10352	Tumor	0.482
SSLLYSGEETH	Hex(2)HexNAc(2)	SSLLYSGEETH+Hex(2)HexNAc(2)	S1(Hex(2)HexNAc(2));	P16112	Aggrecan core protein (Cartilage-specific proteoglycan core protein) (CSPCP) (Chondroitin sulfate proteoglycan core protein 1) (Chondroitin sulfate proteoglycan 1) [Cleaved into: Aggrecan core protein 2]	ACAN AGC1 CSPG1 MSK16	976.915	2	1952.82	1952.82	-0.28	-0.00027	0.125	0	1.36	0	0.00176	3	10184	Normal	0.515
SSLPSGAYYGSG	Hex(2)HexNAc(2)	SSLPSGAYYGSG+Hex(2)HexNAc(2)	S1(Hex(2)HexNAc(2));	P16112	Aggrecan core protein (Cartilage-specific proteoglycan core protein) (CSPCP) (Chondroitin sulfate proteoglycan core protein 1) (Chondroitin sulfate proteoglycan 1) [Cleaved into: Aggrecan core protein 2]	ACAN AGC1 CSPG1 MSK16	938.392	2	1875.78	1875.78	0.29	0.00027	0.1552	0	1.16	0.002473	0.06454	14	11719	Tumor	0.112
SSLPSGAYYGSG	Hex(2)HexNAc(2)	SSLPSGAYYGSG+Hex(2)HexNAc(2)	S1(Hex(2)HexNAc(2));	P16112	Aggrecan core protein (Cartilage-specific proteoglycan core protein) (CSPCP) (Chondroitin sulfate proteoglycan core protein 1) (Chondroitin sulfate proteoglycan 1) [Cleaved into: Aggrecan core protein 2]	ACAN AGC1 CSPG1 MSK16	938.392	2	1875.78	1875.78	0.82	0.00077	0.2039	0	1.52	0.0007275	0.03148	15	11006	Tumor	0.186
SSLPSGAYYGSG	Hex(2)HexNAc(2)	SSLPSGAYYGSG+Hex(2)HexNAc(2)	S1(Hex(2)HexNAc(2));	P16112	Aggrecan core protein (Cartilage-specific proteoglycan core protein) (CSPCP) (Chondroitin sulfate proteoglycan core protein 1) (Chondroitin sulfate proteoglycan 1) [Cleaved into: Aggrecan core protein 2]	ACAN AGC1 CSPG1 MSK16	938.392	2	1875.78	1875.78	0.47	0.00044	0.1641	0	1.28	9.178e-05	0.006893	16	11017	Tumor	0.338
SSLPSGAYYGSG	Hex(2)HexNAc(2)	SSLPSGAYYGSG+Hex(2)HexNAc(2)	S1(Hex(2)HexNAc(2));	P16112	Aggrecan core protein (Cartilage-specific proteoglycan core protein) (CSPCP) (Chondroitin sulfate proteoglycan core protein 1) (Chondroitin sulfate proteoglycan 1) [Cleaved into: Aggrecan core protein 2]	ACAN AGC1 CSPG1 MSK16	938.392	2	1875.78	1875.78	0.56	0.00053	0.1773	0	1.41	0.001239	0.04389	15	10933	Tumor	0.152
SSLPSGAYYGSG	Hex(2)HexNAc(2)	SSLPSGAYYGSG+Hex(2)HexNAc(2)	S1(Hex(2)HexNAc(2));	P16112	Aggrecan core protein (Cartilage-specific proteoglycan core protein) (CSPCP) (Chondroitin sulfate proteoglycan core protein 1) (Chondroitin sulfate proteoglycan 1) [Cleaved into: Aggrecan core protein 2]	ACAN AGC1 CSPG1 MSK16	938.391	2	1875.78	1875.78	-0.11	-0.00011	0.1186	0	1.18	0.00177	0.05292	16	10947	Tumor	0.133
SSLPSGAYYGSG	Hex(2)HexNAc(2)	SSLPSGAYYGSG+Hex(2)HexNAc(2)	S1(Hex(2)HexNAc(2));	P16112	Aggrecan core protein (Cartilage-specific proteoglycan core protein) (CSPCP) (Chondroitin sulfate proteoglycan core protein 1) (Chondroitin sulfate proteoglycan 1) [Cleaved into: Aggrecan core protein 2]	ACAN AGC1 CSPG1 MSK16	938.392	2	1875.78	1875.78	0.39	0.00037	0.2126	0	1.27	0.0003203	0.02083	13	10197	Tumor	0.228
SSSLLYSGEETH	Hex(2)HexNAc(2)	SSSLLYSGEETH+Hex(2)HexNAc(2)	S1(Hex(2)HexNAc(2));	P16112	Aggrecan core protein (Cartilage-specific proteoglycan core protein) (CSPCP) (Chondroitin sulfate proteoglycan core protein 1) (Chondroitin sulfate proteoglycan 1) [Cleaved into: Aggrecan core protein 2]	ACAN AGC1 CSPG1 MSK16	1020.43	2	2039.85	2039.86	-0.17	-0.00018	0.1512	0	2.05	0	0.0007782	3	10651	Tumor	0.554
SGSPDVSGEIPGLFGVSGQP	Hex(2)HexNAc(2)	SGSPDVSGEIPGLFGVSGQP+Hex(2)HexNAc(2)	S1(Hex(2)HexNAc(2));	P16112	Aggrecan core protein (Cartilage-specific proteoglycan core protein) (CSPCP) (Chondroitin sulfate proteoglycan core protein 1) (Chondroitin sulfate proteoglycan 1) [Cleaved into: Aggrecan core protein 2]	ACAN AGC1 CSPG1 MSK16	1309.09	2	2617.18	2617.18	1.59	0.00209	0.104	0	1.73	0.0004336	0.02509	3	25025	Tumor	0.209
SPSPLEPEEPF	Hex(2)HexNAc(2)	SPSPLEPEEPF+Hex(2)HexNAc(2)	S1(Hex(2)HexNAc(2));	P16112	Aggrecan core protein (Cartilage-specific proteoglycan core protein) (CSPCP) (Chondroitin sulfate proteoglycan core protein 1) (Chondroitin sulfate proteoglycan 1) [Cleaved into: Aggrecan core protein 2]	ACAN AGC1 CSPG1 MSK16	979.923	2	1958.84	1958.84	0.54	0.00052	0.1653	0	1.21	0.009046	0.1698	2	18333	Tumor	0.007
SPSPLEPEEPF	Hex(2)HexNAc(2)	SPSPLEPEEPF+Hex(2)HexNAc(2)	S1(Hex(2)HexNAc(2));	P16112	Aggrecan core protein (Cartilage-specific proteoglycan core protein) (CSPCP) (Chondroitin sulfate proteoglycan core protein 1) (Chondroitin sulfate proteoglycan 1) [Cleaved into: Aggrecan core protein 2]	ACAN AGC1 CSPG1 MSK16	979.923	2	1958.84	1958.84	0.52	0.00051	0.1532	0	1.24	0.0009414	0.03576	1	17991	Tumor	0.173
SPSPLEPEEPF	Hex(2)HexNAc(2)	SPSPLEPEEPF+Hex(2)HexNAc(2)	S1(Hex(2)HexNAc(2));	P16112	Aggrecan core protein (Cartilage-specific proteoglycan core protein) (CSPCP) (Chondroitin sulfate proteoglycan core protein 1) (Chondroitin sulfate proteoglycan 1) [Cleaved into: Aggrecan core protein 2]	ACAN AGC1 CSPG1 MSK16	979.923	2	1958.84	1958.84	0.8	0.00078	0.1719	0	1.28	0.001376	0.04527	3	19307	Tumor	0.149
STSIPESEWTQQ	Hex(2)HexNAc(2)	STSIPESEWTQQ+Hex(2)HexNAc(2)	S1(Hex(2)HexNAc(2));	P16112	Aggrecan core protein (Cartilage-specific proteoglycan core protein) (CSPCP) (Chondroitin sulfate proteoglycan core protein 1) (Chondroitin sulfate proteoglycan 1) [Cleaved into: Aggrecan core protein 2]	ACAN AGC1 CSPG1 MSK16	1061.95	2	2122.89	2122.89	0.31	0.00033	0.1407	0	1.99	0.001866	0.05522	4	14475	Tumor	0.129
STSIPESEWTQQ	Hex(2)HexNAc(2)	STSIPESEWTQQ+Hex(2)HexNAc(2)	S1(Hex(2)HexNAc(2));	P16112	Aggrecan core protein (Cartilage-specific proteoglycan core protein) (CSPCP) (Chondroitin sulfate proteoglycan core protein 1) (Chondroitin sulfate proteoglycan 1) [Cleaved into: Aggrecan core protein 2]	ACAN AGC1 CSPG1 MSK16	1061.95	2	2122.89	2122.89	0.08	9e-05	0.1117	0	1.97	0.0006551	0.03081	4	14559	Tumor	0.188
STSIPESEWTQQ	Hex(2)HexNAc(2)	STSIPESEWTQQ+Hex(2)HexNAc(2)	S1(Hex(2)HexNAc(2));	P16112	Aggrecan core protein (Cartilage-specific proteoglycan core protein) (CSPCP) (Chondroitin sulfate proteoglycan core protein 1) (Chondroitin sulfate proteoglycan 1) [Cleaved into: Aggrecan core protein 2]	ACAN AGC1 CSPG1 MSK16	1061.95	2	2122.89	2122.89	0.74	0.00079	0.0575	0	1.74	0.002248	0.06264	6	13503	Tumor	0.116
STSIPESEWTQQ	Hex(2)HexNAc(2)	STSIPESEWTQQ+Hex(2)HexNAc(2)	S1(Hex(2)HexNAc(2));	P16112	Aggrecan core protein (Cartilage-specific proteoglycan core protein) (CSPCP) (Chondroitin sulfate proteoglycan core protein 1) (Chondroitin sulfate proteoglycan 1) [Cleaved into: Aggrecan core protein 2]	ACAN AGC1 CSPG1 MSK16	1061.95	2	2122.89	2122.89	0.42	0.00044	0.123	0	1.87	0.0004336	0.02516	5	14370	Tumor	0.209
STSIPESEWTQQ	Hex(2)HexNAc(2)	STSIPESEWTQQ+Hex(2)HexNAc(2)	S1(Hex(2)HexNAc(2));	P16112	Aggrecan core protein (Cartilage-specific proteoglycan core protein) (CSPCP) (Chondroitin sulfate proteoglycan core protein 1) (Chondroitin sulfate proteoglycan 1) [Cleaved into: Aggrecan core protein 2]	ACAN AGC1 CSPG1 MSK16	1061.95	2	2122.89	2122.89	1.29	0.00137	0.0785	0	1.91	0.003874	0.0913	8	13930	Tumor	0.076
SGEYSGVDLGSGPPSGLPDF	Hex(2)HexNAc(2)	SGEYSGVDLGSGPPSGLPDF+Hex(2)HexNAc(2)	S1(Hex(2)HexNAc(2));	P16112	Aggrecan core protein (Cartilage-specific proteoglycan core protein) (CSPCP) (Chondroitin sulfate proteoglycan core protein 1) (Chondroitin sulfate proteoglycan 1) [Cleaved into: Aggrecan core protein 2]	ACAN AGC1 CSPG1 MSK16	1334.58	2	2668.14	2668.14	1.15	0.00153	0.2263	0	1.37	0.0002132	0.01325	23	23989	Tumor	0.273
SGLPSGIAEVSGESSR	Hex(2)HexNAc(2)	SGLPSGIAEVSGESSR+Hex(2)HexNAc(2)	S1(Hex(2)HexNAc(2));	P16112	Aggrecan core protein (Cartilage-specific proteoglycan core protein) (CSPCP) (Chondroitin sulfate proteoglycan core protein 1) (Chondroitin sulfate proteoglycan 1) [Cleaved into: Aggrecan core protein 2]	ACAN AGC1 CSPG1 MSK16	1132.01	2	2263.02	2263.02	0.12	0.00014	0.2969	0	1.92	0	8.113e-05	14	14019	Tumor	0.777
SGLPSGIAEVSGESSR	Hex(2)HexNAc(2)	SGLPSGIAEVSGESSR+Hex(2)HexNAc(2)	S1(Hex(2)HexNAc(2));	P16112	Aggrecan core protein (Cartilage-specific proteoglycan core protein) (CSPCP) (Chondroitin sulfate proteoglycan core protein 1) (Chondroitin sulfate proteoglycan 1) [Cleaved into: Aggrecan core protein 2]	ACAN AGC1 CSPG1 MSK16	1132.01	2	2263.02	2263.02	-0.26	-0.00029	0.1848	0	1.84	0	0.001506	16	13300	Tumor	0.488
SGLPSGIAEVSGESSR	Hex(2)HexNAc(2)	SGLPSGIAEVSGESSR+Hex(2)HexNAc(2)	S1(Hex(2)HexNAc(2));	P16112	Aggrecan core protein (Cartilage-specific proteoglycan core protein) (CSPCP) (Chondroitin sulfate proteoglycan core protein 1) (Chondroitin sulfate proteoglycan 1) [Cleaved into: Aggrecan core protein 2]	ACAN AGC1 CSPG1 MSK16	755.012	3	2263.02	2263.02	0.76	0.00058	0.1408	0	2.06	0	0.0009198	12	14400	Tumor	0.537
SGLPSGIAEVSGESSR	Hex(2)HexNAc(2)	SGLPSGIAEVSGESSR+Hex(2)HexNAc(2)	S1(Hex(2)HexNAc(2));	P16112	Aggrecan core protein (Cartilage-specific proteoglycan core protein) (CSPCP) (Chondroitin sulfate proteoglycan core protein 1) (Chondroitin sulfate proteoglycan 1) [Cleaved into: Aggrecan core protein 2]	ACAN AGC1 CSPG1 MSK16	755.012	3	2263.02	2263.02	1	0.00076	0.1748	0	2.06	9.178e-05	0.01064	16	13293	Tumor	0.295
SGLPSGIAEVSGESSR	Hex(2)HexNAc(2)	SGLPSGIAEVSGESSR+Hex(2)HexNAc(2)	S1(Hex(2)HexNAc(2));	P16112	Aggrecan core protein (Cartilage-specific proteoglycan core protein) (CSPCP) (Chondroitin sulfate proteoglycan core protein 1) (Chondroitin sulfate proteoglycan 1) [Cleaved into: Aggrecan core protein 2]	ACAN AGC1 CSPG1 MSK16	755.012	3	2263.02	2263.02	0.78	0.00059	0.1362	0	2.35	4.986e-05	0.004619	15	13174	Tumor	0.378
SGLPSGIAEVSGESSR	Hex(2)HexNAc(2)	SGLPSGIAEVSGESSR+Hex(2)HexNAc(2)	S1(Hex(2)HexNAc(2));	P16112	Aggrecan core protein (Cartilage-specific proteoglycan core protein) (CSPCP) (Chondroitin sulfate proteoglycan core protein 1) (Chondroitin sulfate proteoglycan 1) [Cleaved into: Aggrecan core protein 2]	ACAN AGC1 CSPG1 MSK16	1132.01	2	2263.02	2263.02	0.66	0.00075	0.1548	0	1.55	0	0.0009299	14	13949	Tumor	0.536
SGLPSGIAEVSGESSR	Hex(2)HexNAc(2)	SGLPSGIAEVSGESSR+Hex(2)HexNAc(2)	S1(Hex(2)HexNAc(2));	P16112	Aggrecan core protein (Cartilage-specific proteoglycan core protein) (CSPCP) (Chondroitin sulfate proteoglycan core protein 1) (Chondroitin sulfate proteoglycan 1) [Cleaved into: Aggrecan core protein 2]	ACAN AGC1 CSPG1 MSK16	755.012	3	2263.02	2263.02	0.68	0.00051	0.0508	0	1.77	4.986e-05	0.001705	16	13367	Tumor	0.476
SGLPSGIAEVSGESSR	Hex(2)HexNAc(2)	SGLPSGIAEVSGESSR+Hex(2)HexNAc(2)	S1(Hex(2)HexNAc(2));	P16112	Aggrecan core protein (Cartilage-specific proteoglycan core protein) (CSPCP) (Chondroitin sulfate proteoglycan core protein 1) (Chondroitin sulfate proteoglycan 1) [Cleaved into: Aggrecan core protein 2]	ACAN AGC1 CSPG1 MSK16	755.011	3	2263.02	2263.02	0.14	0.00011	0.1422	0	2.04	0	0.0005298	14	13981	Tumor	0.592
SGLPSGIAEVSGESSR	Hex(2)HexNAc(2)	SGLPSGIAEVSGESSR+Hex(2)HexNAc(2)	S1(Hex(2)HexNAc(2));	P16112	Aggrecan core protein (Cartilage-specific proteoglycan core protein) (CSPCP) (Chondroitin sulfate proteoglycan core protein 1) (Chondroitin sulfate proteoglycan 1) [Cleaved into: Aggrecan core protein 2]	ACAN AGC1 CSPG1 MSK16	755.013	3	2263.02	2263.02	2.22	0.00168	0.1237	0	1.86	4.986e-05	0.001838	12	14477	Tumor	0.469
SGLPSGIAEVSGESSR	Hex(2)HexNAc(2)	SGLPSGIAEVSGESSR+Hex(2)HexNAc(2)	S1(Hex(2)HexNAc(2));	P16112	Aggrecan core protein (Cartilage-specific proteoglycan core protein) (CSPCP) (Chondroitin sulfate proteoglycan core protein 1) (Chondroitin sulfate proteoglycan 1) [Cleaved into: Aggrecan core protein 2]	ACAN AGC1 CSPG1 MSK16	1132.01	2	2263.02	2263.02	-0.02	-2e-05	0.3125	0	1.92	4.986e-05	0.002576	15	13214	Tumor	0.435
SGLPSGIAEVSGESSR	Hex(2)HexNAc(2)	SGLPSGIAEVSGESSR+Hex(2)HexNAc(2)	S1(Hex(2)HexNAc(2));	P16112	Aggrecan core protein (Cartilage-specific proteoglycan core protein) (CSPCP) (Chondroitin sulfate proteoglycan core protein 1) (Chondroitin sulfate proteoglycan 1) [Cleaved into: Aggrecan core protein 2]	ACAN AGC1 CSPG1 MSK16	755.011	3	2263.02	2263.02	0.05	4e-05	0.2367	0	2.07	0	0.0005195	15	13244	Tumor	0.594
SGLPSGIAEVSGESSR	Hex(2)HexNAc(2)	SGLPSGIAEVSGESSR+Hex(2)HexNAc(2)	S1(Hex(2)HexNAc(2));	P16112	Aggrecan core protein (Cartilage-specific proteoglycan core protein) (CSPCP) (Chondroitin sulfate proteoglycan core protein 1) (Chondroitin sulfate proteoglycan 1) [Cleaved into: Aggrecan core protein 2]	ACAN AGC1 CSPG1 MSK16	1132.01	2	2263.02	2263.02	-0.24	-0.00027	0.3385	0	1.95	0	0.0002459	15	13291	Tumor	0.668
SGLPSGIAEVSGESSR	Hex(2)HexNAc(2)	SGLPSGIAEVSGESSR+Hex(2)HexNAc(2)	S1(Hex(2)HexNAc(2));	P16112	Aggrecan core protein (Cartilage-specific proteoglycan core protein) (CSPCP) (Chondroitin sulfate proteoglycan core protein 1) (Chondroitin sulfate proteoglycan 1) [Cleaved into: Aggrecan core protein 2]	ACAN AGC1 CSPG1 MSK16	755.012	3	2263.02	2263.02	0.78	0.00059	0.1951	0	2.05	0	0.0007815	15	13323	Tumor	0.553
SGLPSGIAEVSGESSR	Hex(2)HexNAc(2)	SGLPSGIAEVSGESSR+Hex(2)HexNAc(2)	S1(Hex(2)HexNAc(2));	P16112	Aggrecan core protein (Cartilage-specific proteoglycan core protein) (CSPCP) (Chondroitin sulfate proteoglycan core protein 1) (Chondroitin sulfate proteoglycan 1) [Cleaved into: Aggrecan core protein 2]	ACAN AGC1 CSPG1 MSK16	1132.01	2	2263.02	2263.02	0.88	0.001	0.2738	0	1.68	4.986e-05	0.004539	17	13797	Tumor	0.379
SGLPSGIAEVSGESSR	Hex(2)HexNAc(2)	SGLPSGIAEVSGESSR+Hex(2)HexNAc(2)	S1(Hex(2)HexNAc(2));	P16112	Aggrecan core protein (Cartilage-specific proteoglycan core protein) (CSPCP) (Chondroitin sulfate proteoglycan core protein 1) (Chondroitin sulfate proteoglycan 1) [Cleaved into: Aggrecan core protein 2]	ACAN AGC1 CSPG1 MSK16	755.011	3	2263.02	2263.02	-0.43	-0.00032	0.1353	0	2.07	0	0.000605	14	14055	Tumor	0.579
SGLPSGIAEVSGESSR	Hex(2)HexNAc(2)	SGLPSGIAEVSGESSR+Hex(2)HexNAc(2)	S1(Hex(2)HexNAc(2));	P16112	Aggrecan core protein (Cartilage-specific proteoglycan core protein) (CSPCP) (Chondroitin sulfate proteoglycan core protein 1) (Chondroitin sulfate proteoglycan 1) [Cleaved into: Aggrecan core protein 2]	ACAN AGC1 CSPG1 MSK16	755.012	3	2263.02	2263.02	1.28	0.00097	0.1436	0	1.95	4.986e-05	0.00548	17	13791	Tumor	0.361
SGLPSGIAEVSGESSR	Hex(2)HexNAc(2)	SGLPSGIAEVSGESSR+Hex(2)HexNAc(2)	S1(Hex(2)HexNAc(2));	P16112	Aggrecan core protein (Cartilage-specific proteoglycan core protein) (CSPCP) (Chondroitin sulfate proteoglycan core protein 1) (Chondroitin sulfate proteoglycan 1) [Cleaved into: Aggrecan core protein 2]	ACAN AGC1 CSPG1 MSK16	1132.01	2	2263.02	2263.02	-0.9	-0.00102	0.0655	0	1.68	0	8.853e-05	13	13449	Tumor	0.769
SGLPSGIAEVSGESSR	Hex(2)HexNAc(2)	SGLPSGIAEVSGESSR+Hex(2)HexNAc(2)	S1(Hex(2)HexNAc(2));	P16112	Aggrecan core protein (Cartilage-specific proteoglycan core protein) (CSPCP) (Chondroitin sulfate proteoglycan core protein 1) (Chondroitin sulfate proteoglycan 1) [Cleaved into: Aggrecan core protein 2]	ACAN AGC1 CSPG1 MSK16	755.012	3	2263.02	2263.02	0.46	0.00034	0.212	0	2.17	0	0.002088	15	13365	Normal	0.497
SGLPSGIAEVSGESSR	Hex(2)HexNAc(2)	SGLPSGIAEVSGESSR+Hex(2)HexNAc(2)	S1(Hex(2)HexNAc(2));	P16112	Aggrecan core protein (Cartilage-specific proteoglycan core protein) (CSPCP) (Chondroitin sulfate proteoglycan core protein 1) (Chondroitin sulfate proteoglycan 1) [Cleaved into: Aggrecan core protein 2]	ACAN AGC1 CSPG1 MSK16	1132.01	2	2263.02	2263.02	1.03	0.00116	0.2139	0	1.73	6.004e-05	0.007188	15	13339	Normal	0.368
SGLPSGIAEVSGESSR	Hex(2)HexNAc(2)	SGLPSGIAEVSGESSR+Hex(2)HexNAc(2)	S1(Hex(2)HexNAc(2));	P16112	Aggrecan core protein (Cartilage-specific proteoglycan core protein) (CSPCP) (Chondroitin sulfate proteoglycan core protein 1) (Chondroitin sulfate proteoglycan 1) [Cleaved into: Aggrecan core protein 2]	ACAN AGC1 CSPG1 MSK16	1132.01	2	2263.02	2263.02	1.35	0.00153	0.0211	0	0.95	0.003463	0.1206	15	13421	Normal	0.064
SETSAYPEAGFGA	Hex(3)HexNAc(3)	SETSAYPEAGFGA+Hex(3)HexNAc(3)	S1(Hex(3)HexNAc(3));	P16112	Aggrecan core protein (Cartilage-specific proteoglycan core protein) (CSPCP) (Chondroitin sulfate proteoglycan core protein 1) (Chondroitin sulfate proteoglycan 1) [Cleaved into: Aggrecan core protein 2]	ACAN AGC1 CSPG1 MSK16	1191.48	2	2381.95	2381.95	0.95	0.00113	0.0288	0	1.04	0.000247	0.01929	2	13910	Tumor	0.235
SAFHEANLER	HexNAc(1)	SAFHEANLER+HexNAc(1)	S1(HexNAc(1));	P16112	Aggrecan core protein (Cartilage-specific proteoglycan core protein) (CSPCP) (Chondroitin sulfate proteoglycan core protein 1) (Chondroitin sulfate proteoglycan 1) [Cleaved into: Aggrecan core protein 2]	ACAN AGC1 CSPG1 MSK16	459.552	3	1376.64	1376.64	-1.37	-0.00063	0.2564	0	2.73	0.000247	0.01868	5	8187	Tumor	0.239
SAFHEANLER	HexNAc(1)	SAFHEANLER+HexNAc(1)	S1(HexNAc(1));	P16112	Aggrecan core protein (Cartilage-specific proteoglycan core protein) (CSPCP) (Chondroitin sulfate proteoglycan core protein 1) (Chondroitin sulfate proteoglycan 1) [Cleaved into: Aggrecan core protein 2]	ACAN AGC1 CSPG1 MSK16	688.826	2	1376.64	1376.64	0.31	0.00021	0.2703	0	1.85	9.178e-05	0.009437	6	8002	Tumor	0.307
SAFHEANLER	HexNAc(1)	SAFHEANLER+HexNAc(1)	S1(HexNAc(1));	P16112	Aggrecan core protein (Cartilage-specific proteoglycan core protein) (CSPCP) (Chondroitin sulfate proteoglycan core protein 1) (Chondroitin sulfate proteoglycan 1) [Cleaved into: Aggrecan core protein 2]	ACAN AGC1 CSPG1 MSK16	459.552	3	1376.64	1376.64	-0.99	-0.00045	0.2786	0	2.62	0.000247	0.01756	6	7951	Tumor	0.245
SAFHEANLER	HexNAc(1)	SAFHEANLER+HexNAc(1)	S1(HexNAc(1));	P16112	Aggrecan core protein (Cartilage-specific proteoglycan core protein) (CSPCP) (Chondroitin sulfate proteoglycan core protein 1) (Chondroitin sulfate proteoglycan 1) [Cleaved into: Aggrecan core protein 2]	ACAN AGC1 CSPG1 MSK16	459.552	3	1376.64	1376.64	-0.86	-0.00039	0.2948	0	2.68	0.0004336	0.02442	6	8045	Tumor	0.212
SAFHEANLER	HexNAc(1)	SAFHEANLER+HexNAc(1)	S1(HexNAc(1));	P16112	Aggrecan core protein (Cartilage-specific proteoglycan core protein) (CSPCP) (Chondroitin sulfate proteoglycan core protein 1) (Chondroitin sulfate proteoglycan 1) [Cleaved into: Aggrecan core protein 2]	ACAN AGC1 CSPG1 MSK16	459.553	3	1376.64	1376.64	-0.46	-0.00021	0.2623	0	2.44	0.001835	0.05417	6	8123	Tumor	0.131
SAFHEANLER	HexNAc(1)	SAFHEANLER+HexNAc(1)	S1(HexNAc(1));	P16112	Aggrecan core protein (Cartilage-specific proteoglycan core protein) (CSPCP) (Chondroitin sulfate proteoglycan core protein 1) (Chondroitin sulfate proteoglycan 1) [Cleaved into: Aggrecan core protein 2]	ACAN AGC1 CSPG1 MSK16	688.826	2	1376.64	1376.64	0.04	3e-05	0.2635	0	1.67	4.986e-05	0.005629	6	8078	Tumor	0.358
SAFHEANLER	HexNAc(1)	SAFHEANLER+HexNAc(1)	S1(HexNAc(1));	P16112	Aggrecan core protein (Cartilage-specific proteoglycan core protein) (CSPCP) (Chondroitin sulfate proteoglycan core protein 1) (Chondroitin sulfate proteoglycan 1) [Cleaved into: Aggrecan core protein 2]	ACAN AGC1 CSPG1 MSK16	459.553	3	1376.64	1376.64	-0.54	-0.00025	0.0328	0	2.74	0.0002775	0.02502	6	7298	Normal	0.237
SGLPSGIAEVSGESSR	HexNAc(1)	SGLPSGIAEVSGESSR+HexNAc(1)	S1(HexNAc(1));	P16112	Aggrecan core protein (Cartilage-specific proteoglycan core protein) (CSPCP) (Chondroitin sulfate proteoglycan core protein 1) (Chondroitin sulfate proteoglycan 1) [Cleaved into: Aggrecan core protein 2]	ACAN AGC1 CSPG1 MSK16	579.282	3	1735.83	1735.83	-1.44	-0.00083	0.0565	0	4.25	0	0.0009811	15	14046	Tumor	0.531
SGLPSGIAEVSGESSR	HexNAc(1)	SGLPSGIAEVSGESSR+HexNAc(1)	S1(HexNAc(1));	P16112	Aggrecan core protein (Cartilage-specific proteoglycan core protein) (CSPCP) (Chondroitin sulfate proteoglycan core protein 1) (Chondroitin sulfate proteoglycan 1) [Cleaved into: Aggrecan core protein 2]	ACAN AGC1 CSPG1 MSK16	579.283	3	1735.84	1735.83	0.57	0.00033	0.0657	0	4.26	0	0.001493	15	14123	Tumor	0.489
SGLPSGIAEVSGESSR	HexNAc(1)	SGLPSGIAEVSGESSR+HexNAc(1)	S1(HexNAc(1));	P16112	Aggrecan core protein (Cartilage-specific proteoglycan core protein) (CSPCP) (Chondroitin sulfate proteoglycan core protein 1) (Chondroitin sulfate proteoglycan 1) [Cleaved into: Aggrecan core protein 2]	ACAN AGC1 CSPG1 MSK16	579.283	3	1735.83	1735.83	0.23	0.00013	0.0757	0	4.36	0	0.0009245	15	14215	Normal	0.582
SLLYSGEETH	HexNAc(1)	SLLYSGEETH+HexNAc(1)	S1(HexNAc(1));	P16112	Aggrecan core protein (Cartilage-specific proteoglycan core protein) (CSPCP) (Chondroitin sulfate proteoglycan core protein 1) (Chondroitin sulfate proteoglycan 1) [Cleaved into: Aggrecan core protein 2]	ACAN AGC1 CSPG1 MSK16	669.807	2	1338.61	1338.61	0.36	0.00024	0.1391	0	2.3	0.000135	0.01197	4	11236	Tumor	0.283
SLLYSGEETH	HexNAc(1)	SLLYSGEETH+HexNAc(1)	S1(HexNAc(1));	P16112	Aggrecan core protein (Cartilage-specific proteoglycan core protein) (CSPCP) (Chondroitin sulfate proteoglycan core protein 1) (Chondroitin sulfate proteoglycan 1) [Cleaved into: Aggrecan core protein 2]	ACAN AGC1 CSPG1 MSK16	669.806	2	1338.61	1338.61	-0.47	-0.00031	0.1245	0	2.41	0.000247	0.01887	4	11330	Tumor	0.238
SLLYSGEETH	HexNAc(1)	SLLYSGEETH+HexNAc(1)	S1(HexNAc(1));	P16112	Aggrecan core protein (Cartilage-specific proteoglycan core protein) (CSPCP) (Chondroitin sulfate proteoglycan core protein 1) (Chondroitin sulfate proteoglycan 1) [Cleaved into: Aggrecan core protein 2]	ACAN AGC1 CSPG1 MSK16	446.873	3	1338.6	1338.61	-0.92	-0.00041	0.1659	0	2.17	0.0006925	0.04644	4	10444	Normal	0.17
STAPLAPR	HexNAc(1)	STAPLAPR+HexNAc(1)	S1(HexNAc(1));	P16112	Aggrecan core protein (Cartilage-specific proteoglycan core protein) (CSPCP) (Chondroitin sulfate proteoglycan core protein 1) (Chondroitin sulfate proteoglycan 1) [Cleaved into: Aggrecan core protein 2]	ACAN AGC1 CSPG1 MSK16	508.274	2	1015.54	1015.54	-0.64	-0.00033	0.2258	0	1.55	0.001342	0.04492	11	5615	Tumor	0.15
STAPLAPR	HexNAc(1)	STAPLAPR+HexNAc(1)	S1(HexNAc(1));	P16112	Aggrecan core protein (Cartilage-specific proteoglycan core protein) (CSPCP) (Chondroitin sulfate proteoglycan core protein 1) (Chondroitin sulfate proteoglycan 1) [Cleaved into: Aggrecan core protein 2]	ACAN AGC1 CSPG1 MSK16	508.275	2	1015.54	1015.54	0.38	0.00019	0.2333	0	1.5	0.0008707	0.03446	18	5823	Tumor	0.177
STAPLAPR	HexNAc(1)	STAPLAPR+HexNAc(1)	S1(HexNAc(1));	P16112	Aggrecan core protein (Cartilage-specific proteoglycan core protein) (CSPCP) (Chondroitin sulfate proteoglycan core protein 1) (Chondroitin sulfate proteoglycan 1) [Cleaved into: Aggrecan core protein 2]	ACAN AGC1 CSPG1 MSK16	508.275	2	1015.54	1015.54	0.03	1e-05	0.2449	0	1.47	0.0005421	0.02931	10	5865	Tumor	0.075
STAPLAPR	HexNAc(1)	STAPLAPR+HexNAc(1)	S1(HexNAc(1));	P16112	Aggrecan core protein (Cartilage-specific proteoglycan core protein) (CSPCP) (Chondroitin sulfate proteoglycan core protein 1) (Chondroitin sulfate proteoglycan 1) [Cleaved into: Aggrecan core protein 2]	ACAN AGC1 CSPG1 MSK16	508.274	2	1015.54	1015.54	-1.49	-0.00075	0.2244	0	1.56	0.001921	0.05807	11	5773	Tumor	0.123
STAPLAPR	HexNAc(1)	STAPLAPR+HexNAc(1)	S1(HexNAc(1));	P16112	Aggrecan core protein (Cartilage-specific proteoglycan core protein) (CSPCP) (Chondroitin sulfate proteoglycan core protein 1) (Chondroitin sulfate proteoglycan 1) [Cleaved into: Aggrecan core protein 2]	ACAN AGC1 CSPG1 MSK16	508.275	2	1015.54	1015.54	-0.1	-5e-05	0.2391	0	1.38	0.0005051	0.02883	18	5747	Tumor	0.079
STAPLAPR	HexNAc(1)	STAPLAPR+HexNAc(1)	S1(HexNAc(1));	P16112	Aggrecan core protein (Cartilage-specific proteoglycan core protein) (CSPCP) (Chondroitin sulfate proteoglycan core protein 1) (Chondroitin sulfate proteoglycan 1) [Cleaved into: Aggrecan core protein 2]	ACAN AGC1 CSPG1 MSK16	508.274	2	1015.54	1015.54	-0.28	-0.00014	0.2238	0	1.43	0.003899	0.09298	11	6120	Tumor	0.074
STAPLAPR	HexNAc(1)	STAPLAPR+HexNAc(1)	S1(HexNAc(1));	P16112	Aggrecan core protein (Cartilage-specific proteoglycan core protein) (CSPCP) (Chondroitin sulfate proteoglycan core protein 1) (Chondroitin sulfate proteoglycan 1) [Cleaved into: Aggrecan core protein 2]	ACAN AGC1 CSPG1 MSK16	508.273	2	1015.54	1015.54	-2.69	-0.00136	0.2222	0	1.53	0.003464	0.08375	11	5854	Tumor	0.085
STAPLAPR	HexNAc(1)	STAPLAPR+HexNAc(1)	S1(HexNAc(1));	P16112	Aggrecan core protein (Cartilage-specific proteoglycan core protein) (CSPCP) (Chondroitin sulfate proteoglycan core protein 1) (Chondroitin sulfate proteoglycan 1) [Cleaved into: Aggrecan core protein 2]	ACAN AGC1 CSPG1 MSK16	508.274	2	1015.54	1015.54	-0.58	-0.0003	0.2244	0	1.56	0.001239	0.0439	11	5693	Tumor	0.152
STAPLAPR	HexNAc(1)	STAPLAPR+HexNAc(1)	S1(HexNAc(1));	P16112	Aggrecan core protein (Cartilage-specific proteoglycan core protein) (CSPCP) (Chondroitin sulfate proteoglycan core protein 1) (Chondroitin sulfate proteoglycan 1) [Cleaved into: Aggrecan core protein 2]	ACAN AGC1 CSPG1 MSK16	508.274	2	1015.54	1015.54	-1.27	-0.00065	0.2308	0	1.56	0.001802	0.05318	13	5376	Tumor	0.034
STAPLAPR	HexNAc(1)	STAPLAPR+HexNAc(1)	S1(HexNAc(1));	P16112	Aggrecan core protein (Cartilage-specific proteoglycan core protein) (CSPCP) (Chondroitin sulfate proteoglycan core protein 1) (Chondroitin sulfate proteoglycan 1) [Cleaved into: Aggrecan core protein 2]	ACAN AGC1 CSPG1 MSK16	508.275	2	1015.54	1015.54	0.21	0.00011	0.2297	0	1.48	0.001408	0.04581	10	5789	Tumor	0.049
SSLLYSGEETH	Hex(1)HexNAc(2)	SSLLYSGEETH+Hex(1)HexNAc(2)	S1(HexNAc(2)Hex(1));	P16112	Aggrecan core protein (Cartilage-specific proteoglycan core protein) (CSPCP) (Chondroitin sulfate proteoglycan core protein 1) (Chondroitin sulfate proteoglycan 1) [Cleaved into: Aggrecan core protein 2]	ACAN AGC1 CSPG1 MSK16	895.889	2	1790.77	1790.77	0.43	0.00039	0.0392	0	2.04	4.986e-05	0.002275	4	11607	Tumor	0.448
SQTPEFSGLPSGIAEV	Hex(1)HexNAc(1)	SQTPEFSGLPSGIAEV+Hex(1)HexNAc(1)	S1(Hex(1)HexNAc(1));	P16112	Aggrecan core protein (Cartilage-specific proteoglycan core protein) (CSPCP) (Chondroitin sulfate proteoglycan core protein 1) (Chondroitin sulfate proteoglycan 1) [Cleaved into: Aggrecan core protein 2]	ACAN AGC1 CSPG1 MSK16	992.468	2	1983.93	1983.93	0.74	0.00074	0.0059	0	1.69	0.003819	0.0908	21	22473	Tumor	0.076
TTFKEEEGLGSVELSGLPSGEADLSGK	Hex(1)HexNAc(1)	TTFKEEEGLGSVELSGLPSGEADLSGK+Hex(1)HexNAc(1)	T1(Hex(1)HexNAc(1));K27(Guanidinyl)	P16112	Aggrecan core protein (Cartilage-specific proteoglycan core protein) (CSPCP) (Chondroitin sulfate proteoglycan core protein 1) (Chondroitin sulfate proteoglycan 1) [Cleaved into: Aggrecan core protein 2]	ACAN AGC1 CSPG1 MSK16	1048.84	3	3144.5	3144.5	1.94	0.00203	0.023	0	3.91	0	0.0002036	19	20856	Normal	0.74
SGEYSGVDLGSGPPSGLPDFSGLP	Hex(2)HexNAc(2)	SGEYSGVDLGSGPPSGLPDFSGLP+Hex(2)HexNAc(2)	S1(Hex(2)HexNAc(2));	P16112	Aggrecan core protein (Cartilage-specific proteoglycan core protein) (CSPCP) (Chondroitin sulfate proteoglycan core protein 1) (Chondroitin sulfate proteoglycan 1) [Cleaved into: Aggrecan core protein 2]	ACAN AGC1 CSPG1 MSK16	1008.12	3	3022.33	3022.33	1.04	0.00105	0.1429	0	1.61	0.009143	0.1722	10	26712	Tumor	0.006
SGEYSGVDLGSGPPSGLPDFSGLP	Hex(2)HexNAc(2)	SGEYSGVDLGSGPPSGLPDFSGLP+Hex(2)HexNAc(2)	S1(Hex(2)HexNAc(2));	P16112	Aggrecan core protein (Cartilage-specific proteoglycan core protein) (CSPCP) (Chondroitin sulfate proteoglycan core protein 1) (Chondroitin sulfate proteoglycan 1) [Cleaved into: Aggrecan core protein 2]	ACAN AGC1 CSPG1 MSK16	1008.11	3	3022.33	3022.33	-0.29	-0.0003	0.0615	0	1.79	0.003899	0.09321	10	26783	Tumor	0.074
TPGLGPATAFTSEDLVVQV	Hex(1)HexNAc(1)	TPGLGPATAFTSEDLVVQV+Hex(1)HexNAc(1)	T1(Hex(1)HexNAc(1));	P16112	Aggrecan core protein (Cartilage-specific proteoglycan core protein) (CSPCP) (Chondroitin sulfate proteoglycan core protein 1) (Chondroitin sulfate proteoglycan 1) [Cleaved into: Aggrecan core protein 2]	ACAN AGC1 CSPG1 MSK16	756.378	3	2267.12	2267.12	0.73	0.00056	0.1778	0	3.15	0.004173	0.09606	4	26741	Tumor	0.07
TPGLGPATAFTSEDLVVQV	Hex(1)HexNAc(1)	TPGLGPATAFTSEDLVVQV+Hex(1)HexNAc(1)	T1(Hex(1)HexNAc(1));	P16112	Aggrecan core protein (Cartilage-specific proteoglycan core protein) (CSPCP) (Chondroitin sulfate proteoglycan core protein 1) (Chondroitin sulfate proteoglycan 1) [Cleaved into: Aggrecan core protein 2]	ACAN AGC1 CSPG1 MSK16	1134.06	2	2267.12	2267.12	0.45	0.00051	0.1583	0	2.4	0.003388	0.0815	5	26077	Tumor	0.088
TPGLGPATAFTSEDLVVQV	Hex(1)HexNAc(1)	TPGLGPATAFTSEDLVVQV+Hex(1)HexNAc(1)	T1(Hex(1)HexNAc(1));	P16112	Aggrecan core protein (Cartilage-specific proteoglycan core protein) (CSPCP) (Chondroitin sulfate proteoglycan core protein 1) (Chondroitin sulfate proteoglycan 1) [Cleaved into: Aggrecan core protein 2]	ACAN AGC1 CSPG1 MSK16	756.378	3	2267.12	2267.12	1.04	0.00078	0.1912	0	3.4	0.001704	0.04969	5	26091	Tumor	0.139
TPGLGPATAFTSEDLVVQV	Hex(1)HexNAc(1)	TPGLGPATAFTSEDLVVQV+Hex(1)HexNAc(1)	T1(Hex(1)HexNAc(1));	P16112	Aggrecan core protein (Cartilage-specific proteoglycan core protein) (CSPCP) (Chondroitin sulfate proteoglycan core protein 1) (Chondroitin sulfate proteoglycan 1) [Cleaved into: Aggrecan core protein 2]	ACAN AGC1 CSPG1 MSK16	1134.06	2	2267.12	2267.12	0.88	0.00099	0.1622	0	2.22	0.0004336	0.02508	4	26730	Tumor	0.209
TPGLGPATAFTSEDLVVQV	Hex(1)HexNAc(1)	TPGLGPATAFTSEDLVVQV+Hex(1)HexNAc(1)	T1(Hex(1)HexNAc(1));	P16112	Aggrecan core protein (Cartilage-specific proteoglycan core protein) (CSPCP) (Chondroitin sulfate proteoglycan core protein 1) (Chondroitin sulfate proteoglycan 1) [Cleaved into: Aggrecan core protein 2]	ACAN AGC1 CSPG1 MSK16	1134.06	2	2267.12	2267.12	0.67	0.00076	0.1509	0	2.65	0.006203	0.1245	5	26137	Tumor	0.042
TPGLGPATAFTSEDLVVQV	Hex(1)HexNAc(1)	TPGLGPATAFTSEDLVVQV+Hex(1)HexNAc(1)	T1(Hex(1)HexNAc(1));	P16112	Aggrecan core protein (Cartilage-specific proteoglycan core protein) (CSPCP) (Chondroitin sulfate proteoglycan core protein 1) (Chondroitin sulfate proteoglycan 1) [Cleaved into: Aggrecan core protein 2]	ACAN AGC1 CSPG1 MSK16	756.378	3	2267.12	2267.12	0.55	0.00042	0.2243	0	3.21	0.003929	0.09381	5	26153	Tumor	0.073
TSAVGDLSGLPSGGEVLEI	Hex(1)HexNAc(1)	TSAVGDLSGLPSGGEVLEI+Hex(1)HexNAc(1)	T1(Hex(1)HexNAc(1));	P16112	Aggrecan core protein (Cartilage-specific proteoglycan core protein) (CSPCP) (Chondroitin sulfate proteoglycan core protein 1) (Chondroitin sulfate proteoglycan 1) [Cleaved into: Aggrecan core protein 2]	ACAN AGC1 CSPG1 MSK16	1083.53	2	2166.06	2166.05	2.29	0.00248	0.141	0	2.34	0.003874	0.09169	21	25041	Tumor	0.075
TSAVGDLSGLPSGGEVLEI	Hex(1)HexNAc(1)	TSAVGDLSGLPSGGEVLEI+Hex(1)HexNAc(1)	T1(Hex(1)HexNAc(1));	P16112	Aggrecan core protein (Cartilage-specific proteoglycan core protein) (CSPCP) (Chondroitin sulfate proteoglycan core protein 1) (Chondroitin sulfate proteoglycan 1) [Cleaved into: Aggrecan core protein 2]	ACAN AGC1 CSPG1 MSK16	1083.53	2	2166.06	2166.05	1.21	0.00131	0.22	0	1.5	0.006379	0.128	22	25108	Tumor	0.039
TAPGVEDISGLPSGEVLE	Hex(1)HexNAc(1)	TAPGVEDISGLPSGEVLE+Hex(1)HexNAc(1)	T1(Hex(1)HexNAc(1));	P16112	Aggrecan core protein (Cartilage-specific proteoglycan core protein) (CSPCP) (Chondroitin sulfate proteoglycan core protein 1) (Chondroitin sulfate proteoglycan 1) [Cleaved into: Aggrecan core protein 2]	ACAN AGC1 CSPG1 MSK16	1068.01	2	2135.01	2135.01	0.71	0.00076	0.0219	0	1.83	0.001954	0.05888	11	22488	Tumor	0.122
TPVLPGSGVEVSSVPESS	Hex(1)HexNAc(1)	TPVLPGSGVEVSSVPESS+Hex(1)HexNAc(1)	T1(Hex(1)HexNAc(1));	P16112	Aggrecan core protein (Cartilage-specific proteoglycan core protein) (CSPCP) (Chondroitin sulfate proteoglycan core protein 1) (Chondroitin sulfate proteoglycan 1) [Cleaved into: Aggrecan core protein 2]	ACAN AGC1 CSPG1 MSK16	698.339	3	2093	2093	-0.24	-0.00017	0.0645	0	3.72	0.0002132	0.01277	14	17596	Tumor	0.277
TSGLPSGFSGEYSGVDLGSGPP	Hex(2)HexNAc(2)	TSGLPSGFSGEYSGVDLGSGPP+Hex(2)HexNAc(2)	T1(Hex(2)HexNAc(2));	P16112	Aggrecan core protein (Cartilage-specific proteoglycan core protein) (CSPCP) (Chondroitin sulfate proteoglycan core protein 1) (Chondroitin sulfate proteoglycan 1) [Cleaved into: Aggrecan core protein 2]	ACAN AGC1 CSPG1 MSK16	933.409	3	2798.21	2798.21	-1.1	-0.00103	0.0444	0	2.7	0.002722	0.06948	24	20114	Tumor	0.105
TSGLPSGFSGEYSGVDLGSGPP	Hex(2)HexNAc(2)	TSGLPSGFSGEYSGVDLGSGPP+Hex(2)HexNAc(2)	T1(Hex(2)HexNAc(2));	P16112	Aggrecan core protein (Cartilage-specific proteoglycan core protein) (CSPCP) (Chondroitin sulfate proteoglycan core protein 1) (Chondroitin sulfate proteoglycan 1) [Cleaved into: Aggrecan core protein 2]	ACAN AGC1 CSPG1 MSK16	1399.61	2	2798.22	2798.21	0.89	0.00124	0.0833	0	2.04	0.002722	0.06978	24	20161	Tumor	0.104
TSGLPSGFSGEYSGVDLGSGPP	Hex(2)HexNAc(2)	TSGLPSGFSGEYSGVDLGSGPP+Hex(2)HexNAc(2)	T1(Hex(2)HexNAc(2));	P16112	Aggrecan core protein (Cartilage-specific proteoglycan core protein) (CSPCP) (Chondroitin sulfate proteoglycan core protein 1) (Chondroitin sulfate proteoglycan 1) [Cleaved into: Aggrecan core protein 2]	ACAN AGC1 CSPG1 MSK16	933.41	3	2798.22	2798.21	0.59	0.00055	0.1424	0	3.23	0.008452	0.1617	23	21308	Tumor	0.013
TAAPGVEDISGLPSGEVLE	Hex(1)HexNAc(1)	TAAPGVEDISGLPSGEVLE+Hex(1)HexNAc(1)	T1(Hex(1)HexNAc(1));	P16112	Aggrecan core protein (Cartilage-specific proteoglycan core protein) (CSPCP) (Chondroitin sulfate proteoglycan core protein 1) (Chondroitin sulfate proteoglycan 1) [Cleaved into: Aggrecan core protein 2]	ACAN AGC1 CSPG1 MSK16	1103.53	2	2206.05	2206.05	0.31	0.00034	0.1	0	2.8	0.0003203	0.02305	11	22241	Tumor	0.217
TAAPGVEDISGLPSGEVLE	Hex(1)HexNAc(1)	TAAPGVEDISGLPSGEVLE+Hex(1)HexNAc(1)	T1(Hex(1)HexNAc(1));	P16112	Aggrecan core protein (Cartilage-specific proteoglycan core protein) (CSPCP) (Chondroitin sulfate proteoglycan core protein 1) (Chondroitin sulfate proteoglycan 1) [Cleaved into: Aggrecan core protein 2]	ACAN AGC1 CSPG1 MSK16	736.022	3	2206.05	2206.05	0.63	0.00046	0.1983	0	3.58	0.001921	0.05726	11	22310	Tumor	0.125
TAAPGVEDISGLPSGEVLE	Hex(1)HexNAc(1)	TAAPGVEDISGLPSGEVLE+Hex(1)HexNAc(1)	T1(Hex(1)HexNAc(1));	P16112	Aggrecan core protein (Cartilage-specific proteoglycan core protein) (CSPCP) (Chondroitin sulfate proteoglycan core protein 1) (Chondroitin sulfate proteoglycan 1) [Cleaved into: Aggrecan core protein 2]	ACAN AGC1 CSPG1 MSK16	1103.53	2	2206.05	2206.05	-0.14	-0.00015	0.0758	0	2.77	0.0009045	0.03506	11	22308	Tumor	0.175
TAAPGVEDISGLPSGEVLE	Hex(1)HexNAc(1)	TAAPGVEDISGLPSGEVLE+Hex(1)HexNAc(1)	T1(Hex(1)HexNAc(1));	P16112	Aggrecan core protein (Cartilage-specific proteoglycan core protein) (CSPCP) (Chondroitin sulfate proteoglycan core protein 1) (Chondroitin sulfate proteoglycan 1) [Cleaved into: Aggrecan core protein 2]	ACAN AGC1 CSPG1 MSK16	736.022	3	2206.05	2206.05	0.3	0.00022	0.15	0	3.6	0.0002132	0.01572	11	22244	Tumor	0.256
TAAPGVEDISGLPSGEVLE	Hex(1)HexNAc(1)	TAAPGVEDISGLPSGEVLE+Hex(1)HexNAc(1)	T1(Hex(1)HexNAc(1));	P16112	Aggrecan core protein (Cartilage-specific proteoglycan core protein) (CSPCP) (Chondroitin sulfate proteoglycan core protein 1) (Chondroitin sulfate proteoglycan 1) [Cleaved into: Aggrecan core protein 2]	ACAN AGC1 CSPG1 MSK16	1103.53	2	2206.05	2206.05	0.94	0.00104	0.0808	0	2.6	0.000135	0.01147	12	23384	Tumor	0.287
TAAPGVEDISGLPSGEVLE	Hex(1)HexNAc(1)	TAAPGVEDISGLPSGEVLE+Hex(1)HexNAc(1)	T1(Hex(1)HexNAc(1));	P16112	Aggrecan core protein (Cartilage-specific proteoglycan core protein) (CSPCP) (Chondroitin sulfate proteoglycan core protein 1) (Chondroitin sulfate proteoglycan 1) [Cleaved into: Aggrecan core protein 2]	ACAN AGC1 CSPG1 MSK16	736.022	3	2206.05	2206.05	0.88	0.00064	0.1778	0	3.43	0.003813	0.1259	11	22560	Normal	0.059
TAAPGVEDISGLPSGEVLE	Hex(1)HexNAc(1)	TAAPGVEDISGLPSGEVLE+Hex(1)HexNAc(1)	T1(Hex(1)HexNAc(1));	P16112	Aggrecan core protein (Cartilage-specific proteoglycan core protein) (CSPCP) (Chondroitin sulfate proteoglycan core protein 1) (Chondroitin sulfate proteoglycan 1) [Cleaved into: Aggrecan core protein 2]	ACAN AGC1 CSPG1 MSK16	1103.53	2	2206.05	2206.05	1.55	0.00171	0.1174	0	2.3	0.000489	0.04011	11	22546	Normal	0.186
TQAPTAQEAGEGPSGILEL	Hex(1)HexNAc(1)	TQAPTAQEAGEGPSGILEL+Hex(1)HexNAc(1)	T1(Hex(1)HexNAc(1));	P16112	Aggrecan core protein (Cartilage-specific proteoglycan core protein) (CSPCP) (Chondroitin sulfate proteoglycan core protein 1) (Chondroitin sulfate proteoglycan 1) [Cleaved into: Aggrecan core protein 2]	ACAN AGC1 CSPG1 MSK16	1117.53	2	2234.06	2234.06	0.77	0.00086	0.3365	0	3.15	0.004252	0.09869	9	23163	Tumor	0.068
TQAPTAQEAGEGPSGILEL	Hex(1)HexNAc(1)	TQAPTAQEAGEGPSGILEL+Hex(1)HexNAc(1)	T1(Hex(1)HexNAc(1));	P16112	Aggrecan core protein (Cartilage-specific proteoglycan core protein) (CSPCP) (Chondroitin sulfate proteoglycan core protein 1) (Chondroitin sulfate proteoglycan 1) [Cleaved into: Aggrecan core protein 2]	ACAN AGC1 CSPG1 MSK16	1117.53	2	2234.06	2234.06	1.04	0.00116	0.4592	0	2.94	0.004569	0.1046	8	22370	Tumor	0.061
TQAPTAQEAGEGPSGILEL	Hex(1)HexNAc(1)	TQAPTAQEAGEGPSGILEL+Hex(1)HexNAc(1)	T1(Hex(1)HexNAc(1));	P16112	Aggrecan core protein (Cartilage-specific proteoglycan core protein) (CSPCP) (Chondroitin sulfate proteoglycan core protein 1) (Chondroitin sulfate proteoglycan 1) [Cleaved into: Aggrecan core protein 2]	ACAN AGC1 CSPG1 MSK16	745.357	3	2234.06	2234.06	0.7	0.00052	0.319	0	3.48	0.002215	0.06213	8	22371	Tumor	0.116
TQAPTAQEAGEGPSGILEL	Hex(1)HexNAc(1)	TQAPTAQEAGEGPSGILEL+Hex(1)HexNAc(1)	T1(Hex(1)HexNAc(1));	P16112	Aggrecan core protein (Cartilage-specific proteoglycan core protein) (CSPCP) (Chondroitin sulfate proteoglycan core protein 1) (Chondroitin sulfate proteoglycan 1) [Cleaved into: Aggrecan core protein 2]	ACAN AGC1 CSPG1 MSK16	1117.53	2	2234.06	2234.06	0.49	0.00055	0.2919	0	3.22	0.003356	0.08117	8	22428	Tumor	0.088
TQAPTAQEAGEGPSGILEL	Hex(1)HexNAc(1)	TQAPTAQEAGEGPSGILEL+Hex(1)HexNAc(1)	T1(Hex(1)HexNAc(1));	P16112	Aggrecan core protein (Cartilage-specific proteoglycan core protein) (CSPCP) (Chondroitin sulfate proteoglycan core protein 1) (Chondroitin sulfate proteoglycan 1) [Cleaved into: Aggrecan core protein 2]	ACAN AGC1 CSPG1 MSK16	745.358	3	2234.06	2234.06	2.18	0.00163	0.3333	0	3.69	0.001008	0.03605	9	23141	Tumor	0.172
TQRPAETHLEIESSSLLY	Hex(1)HexNAc(1)	TQRPAETHLEIESSSLLY+Hex(1)HexNAc(1)	T1(Hex(1)HexNAc(1));	P16112	Aggrecan core protein (Cartilage-specific proteoglycan core protein) (CSPCP) (Chondroitin sulfate proteoglycan core protein 1) (Chondroitin sulfate proteoglycan 1) [Cleaved into: Aggrecan core protein 2]	ACAN AGC1 CSPG1 MSK16	813.732	3	2439.18	2439.18	1.53	0.00125	0.0447	0	4.25	0.0002132	0.01516	19	17790	Tumor	0.259
TTFKEEEGLGSVELSGLPSGEADLSGK	Hex(1)HexNAc(1)	TTFKEEEGLGSVELSGLPSGEADLSGK+Hex(1)HexNAc(1)	T1(Hex(1)HexNAc(1));K27(Guanidinyl)	P16112	Aggrecan core protein (Cartilage-specific proteoglycan core protein) (CSPCP) (Chondroitin sulfate proteoglycan core protein 1) (Chondroitin sulfate proteoglycan 1) [Cleaved into: Aggrecan core protein 2]	ACAN AGC1 CSPG1 MSK16	786.882	4	3144.51	3144.5	3.63	0.00286	0.027	0	5.18	0	0.001433	20	20541	Tumor	0.493
TIGISGAGEISGLPSSELDISGR	Hex(2)HexNAc(2)	TIGISGAGEISGLPSSELDISGR+Hex(2)HexNAc(2)	T1(Hex(2)HexNAc(2));	P16112	Aggrecan core protein (Cartilage-specific proteoglycan core protein) (CSPCP) (Chondroitin sulfate proteoglycan core protein 1) (Chondroitin sulfate proteoglycan 1) [Cleaved into: Aggrecan core protein 2]	ACAN AGC1 CSPG1 MSK16	982.807	3	2946.41	2946.4	0.85	0.00083	0.0172	0	2.33	0	0.001403	5	21618	Tumor	0.496
TIGISGAGEISGLPSSELDISGR	Hex(2)HexNAc(2)	TIGISGAGEISGLPSSELDISGR+Hex(2)HexNAc(2)	T1(Hex(2)HexNAc(2));	P16112	Aggrecan core protein (Cartilage-specific proteoglycan core protein) (CSPCP) (Chondroitin sulfate proteoglycan core protein 1) (Chondroitin sulfate proteoglycan 1) [Cleaved into: Aggrecan core protein 2]	ACAN AGC1 CSPG1 MSK16	982.808	3	2946.41	2946.4	1.72	0.00169	0.0891	0	2.58	0	0.0003481	5	21553	Tumor	0.633
TIGISGAGEISGLPSSELDISGR	Hex(2)HexNAc(2)	TIGISGAGEISGLPSSELDISGR+Hex(2)HexNAc(2)	T1(Hex(2)HexNAc(2));	P16112	Aggrecan core protein (Cartilage-specific proteoglycan core protein) (CSPCP) (Chondroitin sulfate proteoglycan core protein 1) (Chondroitin sulfate proteoglycan 1) [Cleaved into: Aggrecan core protein 2]	ACAN AGC1 CSPG1 MSK16	982.807	3	2946.41	2946.4	1.01	0.001	0.0151	0	1.99	0	0.0005145	6	21711	Tumor	0.595
TIGISGAGEISGLPSSELDISGR	Hex(2)HexNAc(2)	TIGISGAGEISGLPSSELDISGR+Hex(2)HexNAc(2)	T1(Hex(2)HexNAc(2));	P16112	Aggrecan core protein (Cartilage-specific proteoglycan core protein) (CSPCP) (Chondroitin sulfate proteoglycan core protein 1) (Chondroitin sulfate proteoglycan 1) [Cleaved into: Aggrecan core protein 2]	ACAN AGC1 CSPG1 MSK16	982.808	3	2946.41	2946.4	1.2	0.00118	0.0157	0	2.54	0	0.001236	6	21773	Tumor	0.508
SGEYSGVDLGSGPPSGLPDFSGLP	Hex(2)HexNAc(2)	SGEYSGVDLGSGPPSGLPDFSGLP+Hex(2)HexNAc(2)	S1(Hex(2)HexNAc(2));	P16112	Aggrecan core protein (Cartilage-specific proteoglycan core protein) (CSPCP) (Chondroitin sulfate proteoglycan core protein 1) (Chondroitin sulfate proteoglycan 1) [Cleaved into: Aggrecan core protein 2]	ACAN AGC1 CSPG1 MSK16	1008.12	3	3022.33	3022.33	1.03	0.00104	0.1106	0	2.26	0.001271	0.04445	8	25606	Tumor	0.151
SGEYSGVDLGSGPPSGLPDFSGLP	Hex(2)HexNAc(2)	SGEYSGVDLGSGPPSGLPDFSGLP+Hex(2)HexNAc(2)	S1(Hex(2)HexNAc(2));	P16112	Aggrecan core protein (Cartilage-specific proteoglycan core protein) (CSPCP) (Chondroitin sulfate proteoglycan core protein 1) (Chondroitin sulfate proteoglycan 1) [Cleaved into: Aggrecan core protein 2]	ACAN AGC1 CSPG1 MSK16	1008.11	3	3022.33	3022.33	-0.97	-0.00098	0.2136	0	2.06	0.002601	0.06776	9	26510	Tumor	0.107
SGEYSGVDLGSGPPSGLPDFSGLP	Hex(2)HexNAc(2)	SGEYSGVDLGSGPPSGLPDFSGLP+Hex(2)HexNAc(2)	S1(Hex(2)HexNAc(2));	P16112	Aggrecan core protein (Cartilage-specific proteoglycan core protein) (CSPCP) (Chondroitin sulfate proteoglycan core protein 1) (Chondroitin sulfate proteoglycan 1) [Cleaved into: Aggrecan core protein 2]	ACAN AGC1 CSPG1 MSK16	1008.12	3	3022.33	3022.33	0.48	0.00049	0.0357	0	1.4	0.0004685	0.02713	8	25681	Tumor	0.201
TQQTQRPAETHLEIESS	Hex(2)HexNAc(2)	TQQTQRPAETHLEIESS+Hex(2)HexNAc(2)	T1(Hex(2)HexNAc(2));	P16112	Aggrecan core protein (Cartilage-specific proteoglycan core protein) (CSPCP) (Chondroitin sulfate proteoglycan core protein 1) (Chondroitin sulfate proteoglycan 1) [Cleaved into: Aggrecan core protein 2]	ACAN AGC1 CSPG1 MSK16	895.742	3	2685.21	2685.21	0.75	0.00067	0.2994	0	3.34	0.0005421	0.02954	3	10290	Tumor	0.192
TQQTQRPAETHLEIESS	Hex(2)HexNAc(2)	TQQTQRPAETHLEIESS+Hex(2)HexNAc(2)	T1(Hex(2)HexNAc(2));	P16112	Aggrecan core protein (Cartilage-specific proteoglycan core protein) (CSPCP) (Chondroitin sulfate proteoglycan core protein 1) (Chondroitin sulfate proteoglycan 1) [Cleaved into: Aggrecan core protein 2]	ACAN AGC1 CSPG1 MSK16	895.742	3	2685.21	2685.21	0.68	0.00061	0.3061	0	3.43	0.0003203	0.02329	3	10212	Tumor	0.216
SGSPDVSGEIPGLFGVSGQP	Hex(1)HexNAc(1)	SGSPDVSGEIPGLFGVSGQP+Hex(1)HexNAc(1)	S1(Hex(1)HexNAc(1));	P16112	Aggrecan core protein (Cartilage-specific proteoglycan core protein) (CSPCP) (Chondroitin sulfate proteoglycan core protein 1) (Chondroitin sulfate proteoglycan 1) [Cleaved into: Aggrecan core protein 2]	ACAN AGC1 CSPG1 MSK16	1126.53	2	2252.05	2252.05	2.48	0.0028	0.4986	0	3.69	0.0009045	0.03509	4	25532	Tumor	0.175
SGSPDVSGEIPGLFGVSGQP	Hex(1)HexNAc(1)	SGSPDVSGEIPGLFGVSGQP+Hex(1)HexNAc(1)	S1(Hex(1)HexNAc(1));	P16112	Aggrecan core protein (Cartilage-specific proteoglycan core protein) (CSPCP) (Chondroitin sulfate proteoglycan core protein 1) (Chondroitin sulfate proteoglycan 1) [Cleaved into: Aggrecan core protein 2]	ACAN AGC1 CSPG1 MSK16	751.354	3	2252.05	2252.05	1.26	0.00095	0.5014	0	3.61	0.006507	0.131	5	24609	Tumor	0.037
SGSPDVSGEIPGLFGVSGQP	Hex(1)HexNAc(1)	SGSPDVSGEIPGLFGVSGQP+Hex(1)HexNAc(1)	S1(Hex(1)HexNAc(1));	P16112	Aggrecan core protein (Cartilage-specific proteoglycan core protein) (CSPCP) (Chondroitin sulfate proteoglycan core protein 1) (Chondroitin sulfate proteoglycan 1) [Cleaved into: Aggrecan core protein 2]	ACAN AGC1 CSPG1 MSK16	1126.53	2	2252.05	2252.05	1.07	0.00121	0.5113	0	3.97	0.0002132	0.01625	4	25598	Tumor	0.253
SGSPDVSGEIPGLFGVSGQP	Hex(1)HexNAc(1)	SGSPDVSGEIPGLFGVSGQP+Hex(1)HexNAc(1)	S1(Hex(1)HexNAc(1));	P16112	Aggrecan core protein (Cartilage-specific proteoglycan core protein) (CSPCP) (Chondroitin sulfate proteoglycan core protein 1) (Chondroitin sulfate proteoglycan 1) [Cleaved into: Aggrecan core protein 2]	ACAN AGC1 CSPG1 MSK16	1126.53	2	2252.05	2252.05	2.27	0.00256	0.4891	0	3.66	0.00433	0.1005	5	24592	Tumor	0.066
SGSPDVSGEIPGLFGVSGQP	Hex(1)HexNAc(1)	SGSPDVSGEIPGLFGVSGQP+Hex(1)HexNAc(1)	S1(Hex(1)HexNAc(1));	P16112	Aggrecan core protein (Cartilage-specific proteoglycan core protein) (CSPCP) (Chondroitin sulfate proteoglycan core protein 1) (Chondroitin sulfate proteoglycan 1) [Cleaved into: Aggrecan core protein 2]	ACAN AGC1 CSPG1 MSK16	1126.53	2	2252.05	2252.05	2.38	0.00268	0.5054	0	3.7	0.0004685	0.02789	5	24654	Tumor	0.198
TPVLPGSGVEVSSVPESS	Hex(1)HexNAc(1)	TPVLPGSGVEVSSVPESS+Hex(1)HexNAc(1)	T1(Hex(1)HexNAc(1));	P16112	Aggrecan core protein (Cartilage-specific proteoglycan core protein) (CSPCP) (Chondroitin sulfate proteoglycan core protein 1) (Chondroitin sulfate proteoglycan 1) [Cleaved into: Aggrecan core protein 2]	ACAN AGC1 CSPG1 MSK16	698.339	3	2093	2093	0.46	0.00032	0.0028	0	3.58	0.001008	0.037	14	17686	Tumor	0.17
TPVLPGSGVEVSSVPESS	Hex(2)HexNAc(2)	TPVLPGSGVEVSSVPESS+Hex(2)HexNAc(2)	T1(Hex(2)HexNAc(2));	P16112	Aggrecan core protein (Cartilage-specific proteoglycan core protein) (CSPCP) (Chondroitin sulfate proteoglycan core protein 1) (Chondroitin sulfate proteoglycan 1) [Cleaved into: Aggrecan core protein 2]	ACAN AGC1 CSPG1 MSK16	1229.57	2	2458.14	2458.13	0.99	0.00121	0.163	0	2.27	0.008246	0.1574	13	16517	Tumor	0.016
TPVLPGSGVEVSSVPESS	Hex(2)HexNAc(2)	TPVLPGSGVEVSSVPESS+Hex(2)HexNAc(2)	T1(Hex(2)HexNAc(2));	P16112	Aggrecan core protein (Cartilage-specific proteoglycan core protein) (CSPCP) (Chondroitin sulfate proteoglycan core protein 1) (Chondroitin sulfate proteoglycan 1) [Cleaved into: Aggrecan core protein 2]	ACAN AGC1 CSPG1 MSK16	820.051	3	2458.14	2458.13	1.58	0.00129	0.148	0	2.77	0.008192	0.1566	13	16513	Tumor	0.016
TPVLPGSGVEVSSVPESS	Hex(2)HexNAc(2)	TPVLPGSGVEVSSVPESS+Hex(2)HexNAc(2)	T1(Hex(2)HexNAc(2));	P16112	Aggrecan core protein (Cartilage-specific proteoglycan core protein) (CSPCP) (Chondroitin sulfate proteoglycan core protein 1) (Chondroitin sulfate proteoglycan 1) [Cleaved into: Aggrecan core protein 2]	ACAN AGC1 CSPG1 MSK16	1229.57	2	2458.13	2458.13	0.29	0.00036	0.239	0	2.51	0.006507	0.1311	13	16441	Tumor	0.036
TPVLPGSGVEVSSVPESS	Hex(2)HexNAc(2)	TPVLPGSGVEVSSVPESS+Hex(2)HexNAc(2)	T1(Hex(2)HexNAc(2));	P16112	Aggrecan core protein (Cartilage-specific proteoglycan core protein) (CSPCP) (Chondroitin sulfate proteoglycan core protein 1) (Chondroitin sulfate proteoglycan 1) [Cleaved into: Aggrecan core protein 2]	ACAN AGC1 CSPG1 MSK16	1229.57	2	2458.13	2458.13	0.13	0.00015	0.1689	0	2.25	0.004252	0.09888	14	16536	Tumor	0.067
TPVLPGSGVEVSSVPESS	Hex(2)HexNAc(2)	TPVLPGSGVEVSSVPESS+Hex(2)HexNAc(2)	T1(Hex(2)HexNAc(2));	P16112	Aggrecan core protein (Cartilage-specific proteoglycan core protein) (CSPCP) (Chondroitin sulfate proteoglycan core protein 1) (Chondroitin sulfate proteoglycan 1) [Cleaved into: Aggrecan core protein 2]	ACAN AGC1 CSPG1 MSK16	1229.57	2	2458.14	2458.13	0.39	0.00048	0.1741	0	2.24	0.009763	0.1794	13	16600	Tumor	0.001
TPVLPGSGVEVSSVPESS	Hex(2)HexNAc(2)	TPVLPGSGVEVSSVPESS+Hex(2)HexNAc(2)	T1(Hex(2)HexNAc(2));	P16112	Aggrecan core protein (Cartilage-specific proteoglycan core protein) (CSPCP) (Chondroitin sulfate proteoglycan core protein 1) (Chondroitin sulfate proteoglycan 1) [Cleaved into: Aggrecan core protein 2]	ACAN AGC1 CSPG1 MSK16	820.05	3	2458.13	2458.13	0	0	0.1591	0	3.08	0.0003203	0.02332	14	16515	Tumor	0.216
TPVLPGSGVEVSSVPESS	Hex(2)HexNAc(2)	TPVLPGSGVEVSSVPESS+Hex(2)HexNAc(2)	T1(Hex(2)HexNAc(2));	P16112	Aggrecan core protein (Cartilage-specific proteoglycan core protein) (CSPCP) (Chondroitin sulfate proteoglycan core protein 1) (Chondroitin sulfate proteoglycan 1) [Cleaved into: Aggrecan core protein 2]	ACAN AGC1 CSPG1 MSK16	1229.57	2	2458.14	2458.13	0.52	0.00064	0.1689	0	2.25	0.003788	0.09051	14	16459	Tumor	0.077
TPVLPGSGVEVSSVPESS	Hex(2)HexNAc(2)	TPVLPGSGVEVSSVPESS+Hex(2)HexNAc(2)	T1(Hex(2)HexNAc(2));	P16112	Aggrecan core protein (Cartilage-specific proteoglycan core protein) (CSPCP) (Chondroitin sulfate proteoglycan core protein 1) (Chondroitin sulfate proteoglycan 1) [Cleaved into: Aggrecan core protein 2]	ACAN AGC1 CSPG1 MSK16	820.049	3	2458.13	2458.13	-0.15	-0.00013	0.1575	0	2.92	0.000247	0.0175	14	16428	Tumor	0.245
TPVLPGSGVEVSSVPESS	Hex(2)HexNAc(2)	TPVLPGSGVEVSSVPESS+Hex(2)HexNAc(2)	T1(Hex(2)HexNAc(2));	P16112	Aggrecan core protein (Cartilage-specific proteoglycan core protein) (CSPCP) (Chondroitin sulfate proteoglycan core protein 1) (Chondroitin sulfate proteoglycan 1) [Cleaved into: Aggrecan core protein 2]	ACAN AGC1 CSPG1 MSK16	820.051	3	2458.14	2458.13	1.36	0.00111	0.1678	0	2.98	0.002381	0.06383	13	16595	Tumor	0.114
TPVLPGSGVEVSSVPESS	Hex(2)HexNAc(2)	TPVLPGSGVEVSSVPESS+Hex(2)HexNAc(2)	T1(Hex(2)HexNAc(2));	P16112	Aggrecan core protein (Cartilage-specific proteoglycan core protein) (CSPCP) (Chondroitin sulfate proteoglycan core protein 1) (Chondroitin sulfate proteoglycan 1) [Cleaved into: Aggrecan core protein 2]	ACAN AGC1 CSPG1 MSK16	820.05	3	2458.14	2458.13	0.46	0.00038	0.1552	0	2.9	0.0005051	0.02859	13	16435	Tumor	0.196
TPVLPGSGVEVSSVPESS	Hex(2)HexNAc(2)	TPVLPGSGVEVSSVPESS+Hex(2)HexNAc(2)	T1(Hex(2)HexNAc(2));	P16112	Aggrecan core protein (Cartilage-specific proteoglycan core protein) (CSPCP) (Chondroitin sulfate proteoglycan core protein 1) (Chondroitin sulfate proteoglycan 1) [Cleaved into: Aggrecan core protein 2]	ACAN AGC1 CSPG1 MSK16	820.05	3	2458.14	2458.13	1.11	0.00091	0.1322	0	2.95	0.001475	0.04657	14	16601	Tumor	0.146
SGLPSGFSGEYSGVDLGSGPP	Hex(1)HexNAc(1)	SGLPSGFSGEYSGVDLGSGPP+Hex(1)HexNAc(1)	S1(Hex(1)HexNAc(1));	P16112	Aggrecan core protein (Cartilage-specific proteoglycan core protein) (CSPCP) (Chondroitin sulfate proteoglycan core protein 1) (Chondroitin sulfate proteoglycan 1) [Cleaved into: Aggrecan core protein 2]	ACAN AGC1 CSPG1 MSK16	1166.52	2	2332.04	2332.04	0.27	0.00031	0.2328	0	4.21	0.0003203	0.02229	2	22659	Tumor	0.221
SGLPSGFSGEYSGVDLGSGPP	Hex(1)HexNAc(1)	SGLPSGFSGEYSGVDLGSGPP+Hex(1)HexNAc(1)	S1(Hex(1)HexNAc(1));	P16112	Aggrecan core protein (Cartilage-specific proteoglycan core protein) (CSPCP) (Chondroitin sulfate proteoglycan core protein 1) (Chondroitin sulfate proteoglycan 1) [Cleaved into: Aggrecan core protein 2]	ACAN AGC1 CSPG1 MSK16	1166.52	2	2332.04	2332.04	1.84	0.00214	0.2075	0	3.18	0.00263	0.06816	2	22729	Tumor	0.107
SGLPSGFSGEYSGVDLGSGPP	Hex(1)HexNAc(1)	SGLPSGFSGEYSGVDLGSGPP+Hex(1)HexNAc(1)	S1(Hex(1)HexNAc(1));	P16112	Aggrecan core protein (Cartilage-specific proteoglycan core protein) (CSPCP) (Chondroitin sulfate proteoglycan core protein 1) (Chondroitin sulfate proteoglycan 1) [Cleaved into: Aggrecan core protein 2]	ACAN AGC1 CSPG1 MSK16	1166.52	2	2332.04	2332.04	1.22	0.00142	0.2205	0	3.31	0.0007971	0.03322	1	22498	Tumor	0.181
SGLPSGFSGEYSGVDLGSGPP	Hex(1)HexNAc(1)	SGLPSGFSGEYSGVDLGSGPP+Hex(1)HexNAc(1)	S1(Hex(1)HexNAc(1));	P16112	Aggrecan core protein (Cartilage-specific proteoglycan core protein) (CSPCP) (Chondroitin sulfate proteoglycan core protein 1) (Chondroitin sulfate proteoglycan 1) [Cleaved into: Aggrecan core protein 2]	ACAN AGC1 CSPG1 MSK16	1166.52	2	2332.04	2332.04	1.74	0.00203	0.2039	0	3.09	0.006379	0.1295	1	22636	Tumor	0.038
SGLPSGFSGEYSGVDLGSGPP	Hex(1)HexNAc(1)	SGLPSGFSGEYSGVDLGSGPP+Hex(1)HexNAc(1)	S1(Hex(1)HexNAc(1));	P16112	Aggrecan core protein (Cartilage-specific proteoglycan core protein) (CSPCP) (Chondroitin sulfate proteoglycan core protein 1) (Chondroitin sulfate proteoglycan 1) [Cleaved into: Aggrecan core protein 2]	ACAN AGC1 CSPG1 MSK16	778.017	3	2332.04	2332.04	0.82	0.00064	0.2514	0	3.62	0.006821	0.1361	1	22523	Tumor	0.032
SGLPSGFSGEYSGVDLGSGPP	Hex(1)HexNAc(1)	SGLPSGFSGEYSGVDLGSGPP+Hex(1)HexNAc(1)	S1(Hex(1)HexNAc(1));	P16112	Aggrecan core protein (Cartilage-specific proteoglycan core protein) (CSPCP) (Chondroitin sulfate proteoglycan core protein 1) (Chondroitin sulfate proteoglycan 1) [Cleaved into: Aggrecan core protein 2]	ACAN AGC1 CSPG1 MSK16	1166.52	2	2332.04	2332.04	0.59	0.00069	0.2179	0	4.13	0.000247	0.01873	1	22568	Tumor	0.238
SGLPSGFSGEYSGVDLGSGPP	Hex(1)HexNAc(1)	SGLPSGFSGEYSGVDLGSGPP+Hex(1)HexNAc(1)	S1(Hex(1)HexNAc(1));	P16112	Aggrecan core protein (Cartilage-specific proteoglycan core protein) (CSPCP) (Chondroitin sulfate proteoglycan core protein 1) (Chondroitin sulfate proteoglycan 1) [Cleaved into: Aggrecan core protein 2]	ACAN AGC1 CSPG1 MSK16	1166.52	2	2332.03	2332.04	-0.15	-0.00018	0.3094	0	3.62	0.0002132	0.01325	2	22590	Tumor	0.273
SGLPSGFSGEYSGVDLGSGPPSGLPDF	Hex(2)HexNAc(2)	SGLPSGFSGEYSGVDLGSGPPSGLPDF+Hex(2)HexNAc(2)	S1(Hex(2)HexNAc(2));	P16112	Aggrecan core protein (Cartilage-specific proteoglycan core protein) (CSPCP) (Chondroitin sulfate proteoglycan core protein 1) (Chondroitin sulfate proteoglycan 1) [Cleaved into: Aggrecan core protein 2]	ACAN AGC1 CSPG1 MSK16	1105.16	3	3313.45	3313.45	-0.1	-0.00011	0.2924	0	3.01	0.0001782	0.01242	10	26926	Tumor	0.279
SGLPSGFSGEYSGVDLGSGPPSGLPDF	Hex(2)HexNAc(2)	SGLPSGFSGEYSGVDLGSGPPSGLPDF+Hex(2)HexNAc(2)	S1(Hex(2)HexNAc(2));	P16112	Aggrecan core protein (Cartilage-specific proteoglycan core protein) (CSPCP) (Chondroitin sulfate proteoglycan core protein 1) (Chondroitin sulfate proteoglycan 1) [Cleaved into: Aggrecan core protein 2]	ACAN AGC1 CSPG1 MSK16	1105.16	3	3313.45	3313.45	0.37	0.00041	0.3069	0	3.03	0.0007971	0.03293	11	26292	Tumor	0.181
TSAFHEANLER	Hex(1)HexNAc(1)	TSAFHEANLER+Hex(1)HexNAc(1)	T1(Hex(1)HexNAc(1));	P16112	Aggrecan core protein (Cartilage-specific proteoglycan core protein) (CSPCP) (Chondroitin sulfate proteoglycan core protein 1) (Chondroitin sulfate proteoglycan 1) [Cleaved into: Aggrecan core protein 2]	ACAN AGC1 CSPG1 MSK16	820.376	2	1639.75	1639.74	0.41	0.00034	0.1329	0	1.43	0	0.001182	6	9290	Tumor	0.512
TSAFHEANLER	Hex(1)HexNAc(1)	TSAFHEANLER+Hex(1)HexNAc(1)	T1(Hex(1)HexNAc(1));	P16112	Aggrecan core protein (Cartilage-specific proteoglycan core protein) (CSPCP) (Chondroitin sulfate proteoglycan core protein 1) (Chondroitin sulfate proteoglycan 1) [Cleaved into: Aggrecan core protein 2]	ACAN AGC1 CSPG1 MSK16	820.377	2	1639.75	1639.74	1.06	0.00087	0.2454	0	1.63	4.986e-05	0.002156	7	9028	Tumor	0.576
TSAFHEANLER	Hex(1)HexNAc(1)	TSAFHEANLER+Hex(1)HexNAc(1)	T1(Hex(1)HexNAc(1));	P16112	Aggrecan core protein (Cartilage-specific proteoglycan core protein) (CSPCP) (Chondroitin sulfate proteoglycan core protein 1) (Chondroitin sulfate proteoglycan 1) [Cleaved into: Aggrecan core protein 2]	ACAN AGC1 CSPG1 MSK16	820.376	2	1639.75	1639.74	0.56	0.00046	0.0949	0	1.58	4.986e-05	0.004462	10	8545	Tumor	0.381
TSAFHEANLER	Hex(1)HexNAc(1)	TSAFHEANLER+Hex(1)HexNAc(1)	T1(Hex(1)HexNAc(1));	P16112	Aggrecan core protein (Cartilage-specific proteoglycan core protein) (CSPCP) (Chondroitin sulfate proteoglycan core protein 1) (Chondroitin sulfate proteoglycan 1) [Cleaved into: Aggrecan core protein 2]	ACAN AGC1 CSPG1 MSK16	820.376	2	1639.74	1639.74	-0.04	-3e-05	0.2329	0	1.46	4.986e-05	0.001618	10	8200	Tumor	0.597
TSAFHEANLER	Hex(1)HexNAc(1)	TSAFHEANLER+Hex(1)HexNAc(1)	T1(Hex(1)HexNAc(1));	P16112	Aggrecan core protein (Cartilage-specific proteoglycan core protein) (CSPCP) (Chondroitin sulfate proteoglycan core protein 1) (Chondroitin sulfate proteoglycan 1) [Cleaved into: Aggrecan core protein 2]	ACAN AGC1 CSPG1 MSK16	820.376	2	1639.75	1639.74	0.49	0.0004	0.075	0	1.2	4.986e-05	0.002911	6	9525	Tumor	0.423
TSAFHEANLER	Hex(1)HexNAc(1)	TSAFHEANLER+Hex(1)HexNAc(1)	T1(Hex(1)HexNAc(1));	P16112	Aggrecan core protein (Cartilage-specific proteoglycan core protein) (CSPCP) (Chondroitin sulfate proteoglycan core protein 1) (Chondroitin sulfate proteoglycan 1) [Cleaved into: Aggrecan core protein 2]	ACAN AGC1 CSPG1 MSK16	820.376	2	1639.75	1639.74	0.56	0.00046	0.194	0	1.34	0	0.001436	10	8454	Tumor	0.493
TSAFHEANLER	Hex(1)HexNAc(1)	TSAFHEANLER+Hex(1)HexNAc(1)	T1(Hex(1)HexNAc(1));	P16112	Aggrecan core protein (Cartilage-specific proteoglycan core protein) (CSPCP) (Chondroitin sulfate proteoglycan core protein 1) (Chondroitin sulfate proteoglycan 1) [Cleaved into: Aggrecan core protein 2]	ACAN AGC1 CSPG1 MSK16	820.376	2	1639.74	1639.74	-0.16	-0.00013	0.1988	0	1.61	4.986e-05	0.002569	11	8677	Tumor	0.436
TSAFHEANLER	Hex(1)HexNAc(1)	TSAFHEANLER+Hex(1)HexNAc(1)	T1(Hex(1)HexNAc(1));	P16112	Aggrecan core protein (Cartilage-specific proteoglycan core protein) (CSPCP) (Chondroitin sulfate proteoglycan core protein 1) (Chondroitin sulfate proteoglycan 1) [Cleaved into: Aggrecan core protein 2]	ACAN AGC1 CSPG1 MSK16	820.376	2	1639.75	1639.74	0.49	0.0004	0.2821	0	1.56	4.986e-05	0.002166	6	9146	Tumor	0.551
TSAFHEANLER	Hex(1)HexNAc(1)	TSAFHEANLER+Hex(1)HexNAc(1)	T1(Hex(1)HexNAc(1));	P16112	Aggrecan core protein (Cartilage-specific proteoglycan core protein) (CSPCP) (Chondroitin sulfate proteoglycan core protein 1) (Chondroitin sulfate proteoglycan 1) [Cleaved into: Aggrecan core protein 2]	ACAN AGC1 CSPG1 MSK16	820.377	2	1639.75	1639.74	0.93	0.00077	0.0329	0	1.52	4.986e-05	0.003303	6	8498	Tumor	0.411
TSAFHEANLER	Hex(1)HexNAc(1)	TSAFHEANLER+Hex(1)HexNAc(1)	T1(Hex(1)HexNAc(1));	P16112	Aggrecan core protein (Cartilage-specific proteoglycan core protein) (CSPCP) (Chondroitin sulfate proteoglycan core protein 1) (Chondroitin sulfate proteoglycan 1) [Cleaved into: Aggrecan core protein 2]	ACAN AGC1 CSPG1 MSK16	820.378	2	1639.75	1639.74	2.31	0.00189	0.1933	0	1.5	0.0001138	0.007998	6	8590	Normal	0.357
TSDHDNSLSVSIPQPSPLR	Hex(1)HexNAc(1)	TSDHDNSLSVSIPQPSPLR+Hex(1)HexNAc(1)	T1(Hex(1)HexNAc(1));	P16112	Aggrecan core protein (Cartilage-specific proteoglycan core protein) (CSPCP) (Chondroitin sulfate proteoglycan core protein 1) (Chondroitin sulfate proteoglycan 1) [Cleaved into: Aggrecan core protein 2]	ACAN AGC1 CSPG1 MSK16	805.725	3	2415.16	2415.15	2.84	0.00228	0.0059	0	3.39	4.986e-05	0.004217	3	19454	Tumor	0.387
TASGDRTEISGDLSGH	Hex(2)HexNAc(2)	TASGDRTEISGDLSGH+Hex(2)HexNAc(2)	T1(Hex(2)HexNAc(2));	P16112	Aggrecan core protein (Cartilage-specific proteoglycan core protein) (CSPCP) (Chondroitin sulfate proteoglycan core protein 1) (Chondroitin sulfate proteoglycan 1) [Cleaved into: Aggrecan core protein 2]	ACAN AGC1 CSPG1 MSK16	1167	2	2333	2333	0.94	0.0011	0.029	0	1.38	0.00612	0.1227	2	8241	Tumor	0.044
TPSSFPTVSLVDR	Hex(2)HexNAc(2)	TPSSFPTVSLVDR+Hex(2)HexNAc(2)	T1(Hex(2)HexNAc(2));	P16112	Aggrecan core protein (Cartilage-specific proteoglycan core protein) (CSPCP) (Chondroitin sulfate proteoglycan core protein 1) (Chondroitin sulfate proteoglycan 1) [Cleaved into: Aggrecan core protein 2]	ACAN AGC1 CSPG1 MSK16	712.671	3	2136	2136	0.69	0.00049	0.0305	0	1.64	9.178e-05	0.00753	7	18650	Tumor	0.329
SETSAYPEAGFGA	Hex(1)HexNAc(1)	SETSAYPEAGFGA+Hex(1)HexNAc(1)	S1(Hex(1)HexNAc(1));	P16112	Aggrecan core protein (Cartilage-specific proteoglycan core protein) (CSPCP) (Chondroitin sulfate proteoglycan core protein 1) (Chondroitin sulfate proteoglycan 1) [Cleaved into: Aggrecan core protein 2]	ACAN AGC1 CSPG1 MSK16	826.347	2	1651.69	1651.69	0.43	0.00036	0.0854	0	1.64	0.003874	0.09151	4	16414	Tumor	0.076
SGLPSGIAEVSGESSR	Hex(1)HexNAc(1)	SGLPSGIAEVSGESSR+Hex(1)HexNAc(1)	S1(Hex(1)HexNAc(1));	P16112	Aggrecan core protein (Cartilage-specific proteoglycan core protein) (CSPCP) (Chondroitin sulfate proteoglycan core protein 1) (Chondroitin sulfate proteoglycan 1) [Cleaved into: Aggrecan core protein 2]	ACAN AGC1 CSPG1 MSK16	949.448	2	1897.89	1897.89	0.94	0.00089	0.0078	0	2.57	0	0.0007499	18	15132	Tumor	0.557
SGLPSGIAEVSGESSR	Hex(1)HexNAc(1)	SGLPSGIAEVSGESSR+Hex(1)HexNAc(1)	S1(Hex(1)HexNAc(1));	P16112	Aggrecan core protein (Cartilage-specific proteoglycan core protein) (CSPCP) (Chondroitin sulfate proteoglycan core protein 1) (Chondroitin sulfate proteoglycan 1) [Cleaved into: Aggrecan core protein 2]	ACAN AGC1 CSPG1 MSK16	949.449	2	1897.89	1897.89	1.61	0.00153	0.2863	0	2.48	0	0.0004533	16	14315	Tumor	0.864
SGLPSGIAEVSGESSR	Hex(1)HexNAc(1)	SGLPSGIAEVSGESSR+Hex(1)HexNAc(1)	S1(Hex(1)HexNAc(1));	P16112	Aggrecan core protein (Cartilage-specific proteoglycan core protein) (CSPCP) (Chondroitin sulfate proteoglycan core protein 1) (Chondroitin sulfate proteoglycan 1) [Cleaved into: Aggrecan core protein 2]	ACAN AGC1 CSPG1 MSK16	949.445	2	1897.88	1897.89	-2.21	-0.0021	0.0037	0	2.72	4.986e-05	0.002308	11	17256	Tumor	0.446
SGLPSGIAEVSGESSR	Hex(1)HexNAc(1)	SGLPSGIAEVSGESSR+Hex(1)HexNAc(1)	S1(Hex(1)HexNAc(1));	P16112	Aggrecan core protein (Cartilage-specific proteoglycan core protein) (CSPCP) (Chondroitin sulfate proteoglycan core protein 1) (Chondroitin sulfate proteoglycan 1) [Cleaved into: Aggrecan core protein 2]	ACAN AGC1 CSPG1 MSK16	949.447	2	1897.89	1897.89	-0.51	-0.00049	0.004	0	2.49	0	0.0006813	16	14149	Tumor	0.567
SGLPSGIAEVSGESSR	Hex(1)HexNAc(1)	SGLPSGIAEVSGESSR+Hex(1)HexNAc(1)	S1(Hex(1)HexNAc(1));	P16112	Aggrecan core protein (Cartilage-specific proteoglycan core protein) (CSPCP) (Chondroitin sulfate proteoglycan core protein 1) (Chondroitin sulfate proteoglycan 1) [Cleaved into: Aggrecan core protein 2]	ACAN AGC1 CSPG1 MSK16	949.448	2	1897.89	1897.89	1.11	0.00106	0.0083	0	2.42	0	0.0007909	17	14760	Tumor	0.552
SGLPSGIAEVSGESSR	Hex(1)HexNAc(1)	SGLPSGIAEVSGESSR+Hex(1)HexNAc(1)	S1(Hex(1)HexNAc(1));	P16112	Aggrecan core protein (Cartilage-specific proteoglycan core protein) (CSPCP) (Chondroitin sulfate proteoglycan core protein 1) (Chondroitin sulfate proteoglycan 1) [Cleaved into: Aggrecan core protein 2]	ACAN AGC1 CSPG1 MSK16	949.448	2	1897.89	1897.89	0.6	0.00057	0.0105	0	2.85	0	0.0006391	17	14689	Tumor	0.573
SGLPSGIAEVSGESSR	Hex(1)HexNAc(1)	SGLPSGIAEVSGESSR+Hex(1)HexNAc(1)	S1(Hex(1)HexNAc(1));	P16112	Aggrecan core protein (Cartilage-specific proteoglycan core protein) (CSPCP) (Chondroitin sulfate proteoglycan core protein 1) (Chondroitin sulfate proteoglycan 1) [Cleaved into: Aggrecan core protein 2]	ACAN AGC1 CSPG1 MSK16	949.447	2	1897.89	1897.89	0.01	1e-05	0.0128	0	2.34	0	0.0005599	14	14954	Tumor	0.586
SGLPSGIAEVSGESSR	Hex(1)HexNAc(1)	SGLPSGIAEVSGESSR+Hex(1)HexNAc(1)	S1(Hex(1)HexNAc(1));	P16112	Aggrecan core protein (Cartilage-specific proteoglycan core protein) (CSPCP) (Chondroitin sulfate proteoglycan core protein 1) (Chondroitin sulfate proteoglycan 1) [Cleaved into: Aggrecan core protein 2]	ACAN AGC1 CSPG1 MSK16	949.447	2	1897.89	1897.89	-0.06	-5e-05	0.004	0	2.52	4.986e-05	0.003469	14	14174	Tumor	0.406
SGLPSGIAEVSGESSR	Hex(1)HexNAc(1)	SGLPSGIAEVSGESSR+Hex(1)HexNAc(1)	S1(Hex(1)HexNAc(1));	P16112	Aggrecan core protein (Cartilage-specific proteoglycan core protein) (CSPCP) (Chondroitin sulfate proteoglycan core protein 1) (Chondroitin sulfate proteoglycan 1) [Cleaved into: Aggrecan core protein 2]	ACAN AGC1 CSPG1 MSK16	949.448	2	1897.89	1897.89	0.53	0.00051	0.3147	0	2.51	0	0.0003993	15	14013	Tumor	0.62
SGLPSGIAEVSGESSR	Hex(1)HexNAc(1)	SGLPSGIAEVSGESSR+Hex(1)HexNAc(1)	S1(Hex(1)HexNAc(1));	P16112	Aggrecan core protein (Cartilage-specific proteoglycan core protein) (CSPCP) (Chondroitin sulfate proteoglycan core protein 1) (Chondroitin sulfate proteoglycan 1) [Cleaved into: Aggrecan core protein 2]	ACAN AGC1 CSPG1 MSK16	949.448	2	1897.89	1897.89	1.05	0.001	0.0037	0	2.69	4.986e-05	0.00161	15	14090	Tumor	0.482
SGLPSGIAEVSGESSR	Hex(1)HexNAc(1)	SGLPSGIAEVSGESSR+Hex(1)HexNAc(1)	S1(Hex(1)HexNAc(1));	P16112	Aggrecan core protein (Cartilage-specific proteoglycan core protein) (CSPCP) (Chondroitin sulfate proteoglycan core protein 1) (Chondroitin sulfate proteoglycan 1) [Cleaved into: Aggrecan core protein 2]	ACAN AGC1 CSPG1 MSK16	949.448	2	1897.89	1897.89	0.98	0.00093	0.0153	0	2.62	0	0.0006263	15	14170	Tumor	0.575
SGLPSGIAEVSGESSR	Hex(1)HexNAc(1)	SGLPSGIAEVSGESSR+Hex(1)HexNAc(1)	S1(Hex(1)HexNAc(1));	P16112	Aggrecan core protein (Cartilage-specific proteoglycan core protein) (CSPCP) (Chondroitin sulfate proteoglycan core protein 1) (Chondroitin sulfate proteoglycan 1) [Cleaved into: Aggrecan core protein 2]	ACAN AGC1 CSPG1 MSK16	949.448	2	1897.89	1897.89	1.23	0.00117	0.0254	0	2.36	0.0001138	0.008302	16	14522	Normal	0.353
SGLPSGIAEVSGESSR	Hex(1)HexNAc(1)	SGLPSGIAEVSGESSR+Hex(1)HexNAc(1)	S1(Hex(1)HexNAc(1));	P16112	Aggrecan core protein (Cartilage-specific proteoglycan core protein) (CSPCP) (Chondroitin sulfate proteoglycan core protein 1) (Chondroitin sulfate proteoglycan 1) [Cleaved into: Aggrecan core protein 2]	ACAN AGC1 CSPG1 MSK16	949.449	2	1897.89	1897.89	1.59	0.0015	0.011	0	2.73	0.0002775	0.02298	17	15085	Normal	0.246
SGLPSGIAEVSGESSR	Hex(1)HexNAc(1)	SGLPSGIAEVSGESSR+Hex(1)HexNAc(1)	S1(Hex(1)HexNAc(1));	P16112	Aggrecan core protein (Cartilage-specific proteoglycan core protein) (CSPCP) (Chondroitin sulfate proteoglycan core protein 1) (Chondroitin sulfate proteoglycan 1) [Cleaved into: Aggrecan core protein 2]	ACAN AGC1 CSPG1 MSK16	949.448	2	1897.89	1897.89	1.11	0.00105	0.0233	0	2.58	0	0.0009107	16	14439	Normal	0.584
SGLPSGIAEVSGESSR	Hex(1)HexNAc(1)	SGLPSGIAEVSGESSR+Hex(1)HexNAc(1)	S1(Hex(1)HexNAc(1));	P16112	Aggrecan core protein (Cartilage-specific proteoglycan core protein) (CSPCP) (Chondroitin sulfate proteoglycan core protein 1) (Chondroitin sulfate proteoglycan 1) [Cleaved into: Aggrecan core protein 2]	ACAN AGC1 CSPG1 MSK16	949.448	2	1897.89	1897.89	1	0.00095	0.0076	0	2.62	0	0.002412	15	14168	Normal	0.482
SGLPSGIAEVSGESSR	Hex(1)HexNAc(1)	SGLPSGIAEVSGESSR+Hex(1)HexNAc(1)	S1(Hex(1)HexNAc(1));	P16112	Aggrecan core protein (Cartilage-specific proteoglycan core protein) (CSPCP) (Chondroitin sulfate proteoglycan core protein 1) (Chondroitin sulfate proteoglycan 1) [Cleaved into: Aggrecan core protein 2]	ACAN AGC1 CSPG1 MSK16	949.448	2	1897.89	1897.89	1.13	0.00107	0.0078	0	2.57	0	0.002918	15	14243	Normal	0.462
SGLPSGIAEVSGESSR	Hex(2)HexNAc(2)	SGLPSGIAEVSGESSR+Hex(2)HexNAc(2)	S1(Hex(2)HexNAc(2));	P16112	Aggrecan core protein (Cartilage-specific proteoglycan core protein) (CSPCP) (Chondroitin sulfate proteoglycan core protein 1) (Chondroitin sulfate proteoglycan 1) [Cleaved into: Aggrecan core protein 2]	ACAN AGC1 CSPG1 MSK16	1132.01	2	2263.02	2263.02	1.39	0.00157	0.0968	0	1.86	4.986e-05	0.001602	12	14402	Tumor	0.482
SGLPSGIAEVSGESSR	Hex(2)HexNAc(2)	SGLPSGIAEVSGESSR+Hex(2)HexNAc(2)	S1(Hex(2)HexNAc(2));	P16112	Aggrecan core protein (Cartilage-specific proteoglycan core protein) (CSPCP) (Chondroitin sulfate proteoglycan core protein 1) (Chondroitin sulfate proteoglycan 1) [Cleaved into: Aggrecan core protein 2]	ACAN AGC1 CSPG1 MSK16	1132.01	2	2263.02	2263.02	0.64	0.00072	0.0337	0	1.78	4.986e-05	0.002312	12	14478	Tumor	0.446
SGLPSGIAEVSGESSR	Hex(2)HexNAc(2)	SGLPSGIAEVSGESSR+Hex(2)HexNAc(2)	S1(Hex(2)HexNAc(2));	P16112	Aggrecan core protein (Cartilage-specific proteoglycan core protein) (CSPCP) (Chondroitin sulfate proteoglycan core protein 1) (Chondroitin sulfate proteoglycan 1) [Cleaved into: Aggrecan core protein 2]	ACAN AGC1 CSPG1 MSK16	1132.01	2	2263.02	2263.02	-0.58	-0.00065	0.1399	0	1.43	0.0005051	0.02859	13	13528	Tumor	0.196
SGLPSGIAEVSGESSR	Hex(2)HexNAc(2)	SGLPSGIAEVSGESSR+Hex(2)HexNAc(2)	S1(Hex(2)HexNAc(2));	P16112	Aggrecan core protein (Cartilage-specific proteoglycan core protein) (CSPCP) (Chondroitin sulfate proteoglycan core protein 1) (Chondroitin sulfate proteoglycan 1) [Cleaved into: Aggrecan core protein 2]	ACAN AGC1 CSPG1 MSK16	1132.01	2	2263.02	2263.02	0.13	0.00015	0.017	0	1.76	0	0.000433	12	14186	Normal	0.661
TIGISGAGEISGLPSSELDISGR	Hex(2)HexNAc(2)	TIGISGAGEISGLPSSELDISGR+Hex(2)HexNAc(2)	T1(Hex(2)HexNAc(2));	P16112	Aggrecan core protein (Cartilage-specific proteoglycan core protein) (CSPCP) (Chondroitin sulfate proteoglycan core protein 1) (Chondroitin sulfate proteoglycan 1) [Cleaved into: Aggrecan core protein 2]	ACAN AGC1 CSPG1 MSK16	1473.71	2	2946.4	2946.4	-0.22	-0.00033	0.0041	0	2.43	0	9.452e-06	6	21748	Tumor	0.99
SGSPDVSGEIPGLFGV	Hex(1)HexNAc(1)	SGSPDVSGEIPGLFGV+Hex(1)HexNAc(1)	S1(Hex(1)HexNAc(1));	P16112	Aggrecan core protein (Cartilage-specific proteoglycan core protein) (CSPCP) (Chondroitin sulfate proteoglycan core protein 1) (Chondroitin sulfate proteoglycan 1) [Cleaved into: Aggrecan core protein 2]	ACAN AGC1 CSPG1 MSK16	941.944	2	1882.88	1882.88	0.37	0.00035	0.1176	0	1.7	0.006821	0.1363	2	26402	Tumor	0.032
SDHDNSLSVSIPQPSPLR	Hex(1)HexNAc(1)	SDHDNSLSVSIPQPSPLR+Hex(1)HexNAc(1)	S1(Hex(1)HexNAc(1));	P16112	Aggrecan core protein (Cartilage-specific proteoglycan core protein) (CSPCP) (Chondroitin sulfate proteoglycan core protein 1) (Chondroitin sulfate proteoglycan 1) [Cleaved into: Aggrecan core protein 2]	ACAN AGC1 CSPG1 MSK16	772.041	3	2314.11	2314.1	1.83	0.00141	0.0034	0	2.92	0.0001782	0.012	3	19568	Tumor	0.283
SDHDNSLSVSIPQPSPLR	Hex(1)HexNAc(1)	SDHDNSLSVSIPQPSPLR+Hex(1)HexNAc(1)	S1(Hex(1)HexNAc(1));	P16112	Aggrecan core protein (Cartilage-specific proteoglycan core protein) (CSPCP) (Chondroitin sulfate proteoglycan core protein 1) (Chondroitin sulfate proteoglycan 1) [Cleaved into: Aggrecan core protein 2]	ACAN AGC1 CSPG1 MSK16	772.038	3	2314.1	2314.1	-2.13	-0.00164	0.0042	0	2.39	0.0002132	0.01443	4	18984	Tumor	0.264
SGLPSGFSGEYSGVDLGSGPPSGLPDF	Hex(2)HexNAc(2)	SGLPSGFSGEYSGVDLGSGPPSGLPDF+Hex(2)HexNAc(2)	S1(Hex(2)HexNAc(2));	P16112	Aggrecan core protein (Cartilage-specific proteoglycan core protein) (CSPCP) (Chondroitin sulfate proteoglycan core protein 1) (Chondroitin sulfate proteoglycan 1) [Cleaved into: Aggrecan core protein 2]	ACAN AGC1 CSPG1 MSK16	1105.16	3	3313.46	3313.45	1.72	0.0019	0.0066	0	1.51	0.0002775	0.02667	10	27521	Normal	0.23
TSGLPSGFSGEYSGVDLGSGPP	Hex(2)HexNAc(2)	TSGLPSGFSGEYSGVDLGSGPP+Hex(2)HexNAc(2)	T1(Hex(2)HexNAc(2));	P16112	Aggrecan core protein (Cartilage-specific proteoglycan core protein) (CSPCP) (Chondroitin sulfate proteoglycan core protein 1) (Chondroitin sulfate proteoglycan 1) [Cleaved into: Aggrecan core protein 2]	ACAN AGC1 CSPG1 MSK16	933.411	3	2798.22	2798.21	1.7	0.00159	0.0133	0	2.26	0.0003203	0.02096	23	21247	Tumor	0.227
TSGLPSGFSGEYSGVDLGSGPP	Hex(2)HexNAc(2)	TSGLPSGFSGEYSGVDLGSGPP+Hex(2)HexNAc(2)	T1(Hex(2)HexNAc(2));	P16112	Aggrecan core protein (Cartilage-specific proteoglycan core protein) (CSPCP) (Chondroitin sulfate proteoglycan core protein 1) (Chondroitin sulfate proteoglycan 1) [Cleaved into: Aggrecan core protein 2]	ACAN AGC1 CSPG1 MSK16	933.41	3	2798.22	2798.21	0.21	0.00019	0.06	0	2.5	0	0.001263	24	20189	Tumor	0.506
TSGLPSGFSGEYSGVDLGSGPP	Hex(2)HexNAc(2)	TSGLPSGFSGEYSGVDLGSGPP+Hex(2)HexNAc(2)	T1(Hex(2)HexNAc(2));	P16112	Aggrecan core protein (Cartilage-specific proteoglycan core protein) (CSPCP) (Chondroitin sulfate proteoglycan core protein 1) (Chondroitin sulfate proteoglycan 1) [Cleaved into: Aggrecan core protein 2]	ACAN AGC1 CSPG1 MSK16	1399.61	2	2798.22	2798.21	0.68	0.00095	0.0221	0	1.81	4.986e-05	0.003047	23	21365	Tumor	0.419
TAQEAGEGPSGILELSGAH	Hex(1)HexNAc(1)	TAQEAGEGPSGILELSGAH+Hex(1)HexNAc(1)	T1(Hex(1)HexNAc(1));	P16112	Aggrecan core protein (Cartilage-specific proteoglycan core protein) (CSPCP) (Chondroitin sulfate proteoglycan core protein 1) (Chondroitin sulfate proteoglycan 1) [Cleaved into: Aggrecan core protein 2]	ACAN AGC1 CSPG1 MSK16	730.342	3	2189.01	2189.01	0.6	0.00044	0.2667	0	5.25	0	2.184e-05	13	18677	Tumor	0.907
TAQEAGEGPSGILELSGAH	Hex(1)HexNAc(1)	TAQEAGEGPSGILELSGAH+Hex(1)HexNAc(1)	T1(Hex(1)HexNAc(1));	P16112	Aggrecan core protein (Cartilage-specific proteoglycan core protein) (CSPCP) (Chondroitin sulfate proteoglycan core protein 1) (Chondroitin sulfate proteoglycan 1) [Cleaved into: Aggrecan core protein 2]	ACAN AGC1 CSPG1 MSK16	730.341	3	2189.01	2189.01	-0.21	-0.00016	0.2253	0	4.75	0	3.159e-05	11	19106	Tumor	0.87
TAQEAGEGPSGILELSGAH	Hex(1)HexNAc(1)	TAQEAGEGPSGILELSGAH+Hex(1)HexNAc(1)	T1(Hex(1)HexNAc(1));	P16112	Aggrecan core protein (Cartilage-specific proteoglycan core protein) (CSPCP) (Chondroitin sulfate proteoglycan core protein 1) (Chondroitin sulfate proteoglycan 1) [Cleaved into: Aggrecan core protein 2]	ACAN AGC1 CSPG1 MSK16	1095.01	2	2189.01	2189.01	0.58	0.00063	0.2803	0	3.96	0	2.322e-05	13	18635	Tumor	0.901
TAQEAGEGPSGILELSGAH	Hex(1)HexNAc(1)	TAQEAGEGPSGILELSGAH+Hex(1)HexNAc(1)	T1(Hex(1)HexNAc(1));	P16112	Aggrecan core protein (Cartilage-specific proteoglycan core protein) (CSPCP) (Chondroitin sulfate proteoglycan core protein 1) (Chondroitin sulfate proteoglycan 1) [Cleaved into: Aggrecan core protein 2]	ACAN AGC1 CSPG1 MSK16	1095.01	2	2189.01	2189.01	0.4	0.00044	0.2482	0	4.19	0	1.914e-05	11	19107	Tumor	0.92
TAQEAGEGPSGILELSGAH	Hex(1)HexNAc(1)	TAQEAGEGPSGILELSGAH+Hex(1)HexNAc(1)	T1(Hex(1)HexNAc(1));	P16112	Aggrecan core protein (Cartilage-specific proteoglycan core protein) (CSPCP) (Chondroitin sulfate proteoglycan core protein 1) (Chondroitin sulfate proteoglycan 1) [Cleaved into: Aggrecan core protein 2]	ACAN AGC1 CSPG1 MSK16	1095.01	2	2189.01	2189.01	-0.96	-0.00106	0.3719	0	3.2	0	4.207e-05	10	19875	Tumor	0.842
TAQEAGEGPSGILELSGAH	Hex(1)HexNAc(1)	TAQEAGEGPSGILELSGAH+Hex(1)HexNAc(1)	T1(Hex(1)HexNAc(1));	P16112	Aggrecan core protein (Cartilage-specific proteoglycan core protein) (CSPCP) (Chondroitin sulfate proteoglycan core protein 1) (Chondroitin sulfate proteoglycan 1) [Cleaved into: Aggrecan core protein 2]	ACAN AGC1 CSPG1 MSK16	730.342	3	2189.01	2189.01	0.92	0.00067	0.2114	0	5.11	0	4.873e-05	18	18335	Tumor	0.828
TAQEAGEGPSGILELSGAH	Hex(1)HexNAc(1)	TAQEAGEGPSGILELSGAH+Hex(1)HexNAc(1)	T1(Hex(1)HexNAc(1));	P16112	Aggrecan core protein (Cartilage-specific proteoglycan core protein) (CSPCP) (Chondroitin sulfate proteoglycan core protein 1) (Chondroitin sulfate proteoglycan 1) [Cleaved into: Aggrecan core protein 2]	ACAN AGC1 CSPG1 MSK16	730.341	3	2189.01	2189.01	-0.11	-8e-05	0.2245	0	5.3	0	5.645e-05	12	20039	Tumor	0.813
TAQEAGEGPSGILELSGAH	Hex(1)HexNAc(1)	TAQEAGEGPSGILELSGAH+Hex(1)HexNAc(1)	T1(Hex(1)HexNAc(1));	P16112	Aggrecan core protein (Cartilage-specific proteoglycan core protein) (CSPCP) (Chondroitin sulfate proteoglycan core protein 1) (Chondroitin sulfate proteoglycan 1) [Cleaved into: Aggrecan core protein 2]	ACAN AGC1 CSPG1 MSK16	730.342	3	2189.01	2189.01	1.5	0.0011	0.2801	0	4.82	0	4.974e-05	18	18412	Tumor	0.826
TAQEAGEGPSGILELSGAH	Hex(1)HexNAc(1)	TAQEAGEGPSGILELSGAH+Hex(1)HexNAc(1)	T1(Hex(1)HexNAc(1));	P16112	Aggrecan core protein (Cartilage-specific proteoglycan core protein) (CSPCP) (Chondroitin sulfate proteoglycan core protein 1) (Chondroitin sulfate proteoglycan 1) [Cleaved into: Aggrecan core protein 2]	ACAN AGC1 CSPG1 MSK16	1095.01	2	2189.01	2189.01	0.04	4e-05	0.3161	0	3.86	0	6.599e-06	12	20058	Tumor	1.025
TAQEAGEGPSGILELSGAH	Hex(1)HexNAc(1)	TAQEAGEGPSGILELSGAH+Hex(1)HexNAc(1)	T1(Hex(1)HexNAc(1));	P16112	Aggrecan core protein (Cartilage-specific proteoglycan core protein) (CSPCP) (Chondroitin sulfate proteoglycan core protein 1) (Chondroitin sulfate proteoglycan 1) [Cleaved into: Aggrecan core protein 2]	ACAN AGC1 CSPG1 MSK16	1095.01	2	2189.01	2189.01	-0.04	-5e-05	0.2901	0	3.93	0	1.808e-06	11	19027	Tumor	1.153
TAQEAGEGPSGILELSGAH	Hex(1)HexNAc(1)	TAQEAGEGPSGILELSGAH+Hex(1)HexNAc(1)	T1(Hex(1)HexNAc(1));	P16112	Aggrecan core protein (Cartilage-specific proteoglycan core protein) (CSPCP) (Chondroitin sulfate proteoglycan core protein 1) (Chondroitin sulfate proteoglycan 1) [Cleaved into: Aggrecan core protein 2]	ACAN AGC1 CSPG1 MSK16	1095.01	2	2189.01	2189.01	0.15	0.00017	0.3055	0	3.83	0	1.874e-05	10	19787	Tumor	0.922
TAQEAGEGPSGILELSGAH	Hex(1)HexNAc(1)	TAQEAGEGPSGILELSGAH+Hex(1)HexNAc(1)	T1(Hex(1)HexNAc(1));	P16112	Aggrecan core protein (Cartilage-specific proteoglycan core protein) (CSPCP) (Chondroitin sulfate proteoglycan core protein 1) (Chondroitin sulfate proteoglycan 1) [Cleaved into: Aggrecan core protein 2]	ACAN AGC1 CSPG1 MSK16	730.342	3	2189.01	2189.01	0.48	0.00035	0.1892	0	5.02	0	0.0001157	10	19710	Tumor	0.742
TAQEAGEGPSGILELSGAH	Hex(1)HexNAc(1)	TAQEAGEGPSGILELSGAH+Hex(1)HexNAc(1)	T1(Hex(1)HexNAc(1));	P16112	Aggrecan core protein (Cartilage-specific proteoglycan core protein) (CSPCP) (Chondroitin sulfate proteoglycan core protein 1) (Chondroitin sulfate proteoglycan 1) [Cleaved into: Aggrecan core protein 2]	ACAN AGC1 CSPG1 MSK16	730.342	3	2189.01	2189.01	0.96	0.0007	0.3201	0	5.03	0	1.915e-05	11	19198	Tumor	0.92
TAQEAGEGPSGILELSGAH	Hex(1)HexNAc(1)	TAQEAGEGPSGILELSGAH+Hex(1)HexNAc(1)	T1(Hex(1)HexNAc(1));	P16112	Aggrecan core protein (Cartilage-specific proteoglycan core protein) (CSPCP) (Chondroitin sulfate proteoglycan core protein 1) (Chondroitin sulfate proteoglycan 1) [Cleaved into: Aggrecan core protein 2]	ACAN AGC1 CSPG1 MSK16	1095.01	2	2189.01	2189.01	1.15	0.00125	0.2801	0	3.57	0	4.911e-05	18	18356	Tumor	0.827
TAQEAGEGPSGILELSGAH	Hex(1)HexNAc(1)	TAQEAGEGPSGILELSGAH+Hex(1)HexNAc(1)	T1(Hex(1)HexNAc(1));	P16112	Aggrecan core protein (Cartilage-specific proteoglycan core protein) (CSPCP) (Chondroitin sulfate proteoglycan core protein 1) (Chondroitin sulfate proteoglycan 1) [Cleaved into: Aggrecan core protein 2]	ACAN AGC1 CSPG1 MSK16	1095.01	2	2189.01	2189.01	1.27	0.00139	0.2353	0	3.57	0	1.052e-05	10	19711	Tumor	0.979
TAQEAGEGPSGILELSGAH	Hex(1)HexNAc(1)	TAQEAGEGPSGILELSGAH+Hex(1)HexNAc(1)	T1(Hex(1)HexNAc(1));	P16112	Aggrecan core protein (Cartilage-specific proteoglycan core protein) (CSPCP) (Chondroitin sulfate proteoglycan core protein 1) (Chondroitin sulfate proteoglycan 1) [Cleaved into: Aggrecan core protein 2]	ACAN AGC1 CSPG1 MSK16	730.342	3	2189.01	2189.01	0.98	0.00072	0.2422	0	5.12	0	9.471e-05	10	19786	Tumor	0.762
TAQEAGEGPSGILELSGAH	Hex(1)HexNAc(1)	TAQEAGEGPSGILELSGAH+Hex(1)HexNAc(1)	T1(Hex(1)HexNAc(1));	P16112	Aggrecan core protein (Cartilage-specific proteoglycan core protein) (CSPCP) (Chondroitin sulfate proteoglycan core protein 1) (Chondroitin sulfate proteoglycan 1) [Cleaved into: Aggrecan core protein 2]	ACAN AGC1 CSPG1 MSK16	1095.01	2	2189.01	2189.01	1.26	0.00138	0.2319	0	3.45	0	1.813e-05	18	18433	Tumor	0.925
TAQEAGEGPSGILELSGAH	Hex(1)HexNAc(1)	TAQEAGEGPSGILELSGAH+Hex(1)HexNAc(1)	T1(Hex(1)HexNAc(1));	P16112	Aggrecan core protein (Cartilage-specific proteoglycan core protein) (CSPCP) (Chondroitin sulfate proteoglycan core protein 1) (Chondroitin sulfate proteoglycan 1) [Cleaved into: Aggrecan core protein 2]	ACAN AGC1 CSPG1 MSK16	730.342	3	2189.01	2189.01	0.65	0.00047	0.221	0	5.34	0	3.142e-05	12	20118	Tumor	0.871
TAQEAGEGPSGILELSGAH	Hex(1)HexNAc(1)	TAQEAGEGPSGILELSGAH+Hex(1)HexNAc(1)	T1(Hex(1)HexNAc(1));	P16112	Aggrecan core protein (Cartilage-specific proteoglycan core protein) (CSPCP) (Chondroitin sulfate proteoglycan core protein 1) (Chondroitin sulfate proteoglycan 1) [Cleaved into: Aggrecan core protein 2]	ACAN AGC1 CSPG1 MSK16	730.342	3	2189.01	2189.01	1.21	0.00088	0.2826	0	4.99	0	4.982e-05	11	18940	Tumor	0.825
TAQEAGEGPSGILELSGAH	Hex(1)HexNAc(1)	TAQEAGEGPSGILELSGAH+Hex(1)HexNAc(1)	T1(Hex(1)HexNAc(1));	P16112	Aggrecan core protein (Cartilage-specific proteoglycan core protein) (CSPCP) (Chondroitin sulfate proteoglycan core protein 1) (Chondroitin sulfate proteoglycan 1) [Cleaved into: Aggrecan core protein 2]	ACAN AGC1 CSPG1 MSK16	730.342	3	2189.01	2189.01	0.87	0.00064	0.237	0	5.19	0	0.0001411	11	19026	Tumor	0.723
TAQEAGEGPSGILELSGAH	Hex(1)HexNAc(1)	TAQEAGEGPSGILELSGAH+Hex(1)HexNAc(1)	T1(Hex(1)HexNAc(1));	P16112	Aggrecan core protein (Cartilage-specific proteoglycan core protein) (CSPCP) (Chondroitin sulfate proteoglycan core protein 1) (Chondroitin sulfate proteoglycan 1) [Cleaved into: Aggrecan core protein 2]	ACAN AGC1 CSPG1 MSK16	1095.01	2	2189.01	2189.01	0.63	0.00069	0.2293	0	4.1	0	1.218e-05	11	18949	Tumor	0.965
TAQEAGEGPSGILELSGAH	Hex(1)HexNAc(1)	TAQEAGEGPSGILELSGAH+Hex(1)HexNAc(1)	T1(Hex(1)HexNAc(1));	P16112	Aggrecan core protein (Cartilage-specific proteoglycan core protein) (CSPCP) (Chondroitin sulfate proteoglycan core protein 1) (Chondroitin sulfate proteoglycan 1) [Cleaved into: Aggrecan core protein 2]	ACAN AGC1 CSPG1 MSK16	1095.01	2	2189.01	2189.01	-0.58	-0.00063	0.2997	0	3.47	0	4.612e-05	11	19418	Normal	0.895
TAQEAGEGPSGILELSGAH	Hex(1)HexNAc(1)	TAQEAGEGPSGILELSGAH+Hex(1)HexNAc(1)	T1(Hex(1)HexNAc(1));	P16112	Aggrecan core protein (Cartilage-specific proteoglycan core protein) (CSPCP) (Chondroitin sulfate proteoglycan core protein 1) (Chondroitin sulfate proteoglycan 1) [Cleaved into: Aggrecan core protein 2]	ACAN AGC1 CSPG1 MSK16	730.342	3	2189.01	2189.01	0.53	0.00039	0.2451	0	5.06	0	3.349e-05	11	19472	Normal	0.928
TAQEAGEGPSGILELSGAH	Hex(1)HexNAc(1)	TAQEAGEGPSGILELSGAH+Hex(1)HexNAc(1)	T1(Hex(1)HexNAc(1));	P16112	Aggrecan core protein (Cartilage-specific proteoglycan core protein) (CSPCP) (Chondroitin sulfate proteoglycan core protein 1) (Chondroitin sulfate proteoglycan 1) [Cleaved into: Aggrecan core protein 2]	ACAN AGC1 CSPG1 MSK16	730.342	3	2189.01	2189.01	0.45	0.00033	0.179	0	4.19	0	6.76e-05	11	19397	Normal	0.855
TAQEAGEGPSGILELSGAH	Hex(1)HexNAc(1)	TAQEAGEGPSGILELSGAH+Hex(1)HexNAc(1)	T1(Hex(1)HexNAc(1));	P16112	Aggrecan core protein (Cartilage-specific proteoglycan core protein) (CSPCP) (Chondroitin sulfate proteoglycan core protein 1) (Chondroitin sulfate proteoglycan 1) [Cleaved into: Aggrecan core protein 2]	ACAN AGC1 CSPG1 MSK16	730.34	3	2189	2189.01	-1.95	-0.00143	0.2462	0	5.32	0	0.0004896	10	19894	Normal	0.648
TAQEAGEGPSGILELSGAH	Hex(1)HexNAc(1)	TAQEAGEGPSGILELSGAH+Hex(1)HexNAc(1)	T1(Hex(1)HexNAc(1));	P16112	Aggrecan core protein (Cartilage-specific proteoglycan core protein) (CSPCP) (Chondroitin sulfate proteoglycan core protein 1) (Chondroitin sulfate proteoglycan 1) [Cleaved into: Aggrecan core protein 2]	ACAN AGC1 CSPG1 MSK16	730.341	3	2189.01	2189.01	-0.28	-0.00021	0.205	0	4.39	0	8.677e-05	10	19989	Normal	0.829
TAQEAGEGPSGILELSGAH	Hex(1)HexNAc(1)	TAQEAGEGPSGILELSGAH+Hex(1)HexNAc(1)	T1(Hex(1)HexNAc(1));	P16112	Aggrecan core protein (Cartilage-specific proteoglycan core protein) (CSPCP) (Chondroitin sulfate proteoglycan core protein 1) (Chondroitin sulfate proteoglycan 1) [Cleaved into: Aggrecan core protein 2]	ACAN AGC1 CSPG1 MSK16	1095.01	2	2189.01	2189.01	0.98	0.00107	0.2806	0	3.6	0	1.134e-05	10	19922	Normal	1.041
TASGDRTEISGDLSGH	Hex(1)HexNAc(1)	TASGDRTEISGDLSGH+Hex(1)HexNAc(1)	T1(Hex(1)HexNAc(1));	P16112	Aggrecan core protein (Cartilage-specific proteoglycan core protein) (CSPCP) (Chondroitin sulfate proteoglycan core protein 1) (Chondroitin sulfate proteoglycan 1) [Cleaved into: Aggrecan core protein 2]	ACAN AGC1 CSPG1 MSK16	984.437	2	1967.87	1967.87	-0.57	-0.00056	0.0644	0	2.33	0	2.216e-05	3	9800	Tumor	0.905
TASGDRTEISGDLSGH	Hex(1)HexNAc(1)	TASGDRTEISGDLSGH+Hex(1)HexNAc(1)	T1(Hex(1)HexNAc(1));	P16112	Aggrecan core protein (Cartilage-specific proteoglycan core protein) (CSPCP) (Chondroitin sulfate proteoglycan core protein 1) (Chondroitin sulfate proteoglycan 1) [Cleaved into: Aggrecan core protein 2]	ACAN AGC1 CSPG1 MSK16	656.628	3	1967.87	1967.87	0.51	0.00034	0.183	0	3.06	0.0001782	0.0122	3	9857	Tumor	0.281
TASGDRTEISGDLSGH	Hex(1)HexNAc(1)	TASGDRTEISGDLSGH+Hex(1)HexNAc(1)	T1(Hex(1)HexNAc(1));	P16112	Aggrecan core protein (Cartilage-specific proteoglycan core protein) (CSPCP) (Chondroitin sulfate proteoglycan core protein 1) (Chondroitin sulfate proteoglycan 1) [Cleaved into: Aggrecan core protein 2]	ACAN AGC1 CSPG1 MSK16	656.627	3	1967.87	1967.87	-0.06	-4e-05	0.1927	0	3.01	0	0.0001581	2	10228	Tumor	0.711
TASGDRTEISGDLSGH	Hex(1)HexNAc(1)	TASGDRTEISGDLSGH+Hex(1)HexNAc(1)	T1(Hex(1)HexNAc(1));	P16112	Aggrecan core protein (Cartilage-specific proteoglycan core protein) (CSPCP) (Chondroitin sulfate proteoglycan core protein 1) (Chondroitin sulfate proteoglycan 1) [Cleaved into: Aggrecan core protein 2]	ACAN AGC1 CSPG1 MSK16	656.628	3	1967.87	1967.87	1.24	0.00082	0.0798	0	2.63	0	0.001487	2	9646	Tumor	0.49
TASGDRTEISGDLSGH	Hex(1)HexNAc(1)	TASGDRTEISGDLSGH+Hex(1)HexNAc(1)	T1(Hex(1)HexNAc(1));	P16112	Aggrecan core protein (Cartilage-specific proteoglycan core protein) (CSPCP) (Chondroitin sulfate proteoglycan core protein 1) (Chondroitin sulfate proteoglycan 1) [Cleaved into: Aggrecan core protein 2]	ACAN AGC1 CSPG1 MSK16	984.437	2	1967.87	1967.87	-0.15	-0.00014	0.0213	0	2.35	0	6.993e-05	2	9576	Tumor	0.792
TASGDRTEISGDLSGH	Hex(1)HexNAc(1)	TASGDRTEISGDLSGH+Hex(1)HexNAc(1)	T1(Hex(1)HexNAc(1));	P16112	Aggrecan core protein (Cartilage-specific proteoglycan core protein) (CSPCP) (Chondroitin sulfate proteoglycan core protein 1) (Chondroitin sulfate proteoglycan 1) [Cleaved into: Aggrecan core protein 2]	ACAN AGC1 CSPG1 MSK16	984.437	2	1967.87	1967.87	-0.08	-8e-05	0.0419	0	2.15	0	0.0002164	2	9661	Tumor	0.68
TASGDRTEISGDLSGH	Hex(1)HexNAc(1)	TASGDRTEISGDLSGH+Hex(1)HexNAc(1)	T1(Hex(1)HexNAc(1));	P16112	Aggrecan core protein (Cartilage-specific proteoglycan core protein) (CSPCP) (Chondroitin sulfate proteoglycan core protein 1) (Chondroitin sulfate proteoglycan 1) [Cleaved into: Aggrecan core protein 2]	ACAN AGC1 CSPG1 MSK16	984.437	2	1967.87	1967.87	-0.27	-0.00027	0.0492	0	1.83	0.002722	0.06969	2	10231	Tumor	0.104
TASGDRTEISGDLSGH	Hex(1)HexNAc(1)	TASGDRTEISGDLSGH+Hex(1)HexNAc(1)	T1(Hex(1)HexNAc(1));	P16112	Aggrecan core protein (Cartilage-specific proteoglycan core protein) (CSPCP) (Chondroitin sulfate proteoglycan core protein 1) (Chondroitin sulfate proteoglycan 1) [Cleaved into: Aggrecan core protein 2]	ACAN AGC1 CSPG1 MSK16	984.438	2	1967.87	1967.87	0.16	0.00016	0.0152	0	1.97	4.986e-05	0.004583	2	9741	Tumor	0.378
TASGDRTEISGDLSGH	Hex(1)HexNAc(1)	TASGDRTEISGDLSGH+Hex(1)HexNAc(1)	T1(Hex(1)HexNAc(1));	P16112	Aggrecan core protein (Cartilage-specific proteoglycan core protein) (CSPCP) (Chondroitin sulfate proteoglycan core protein 1) (Chondroitin sulfate proteoglycan 1) [Cleaved into: Aggrecan core protein 2]	ACAN AGC1 CSPG1 MSK16	656.628	3	1967.87	1967.87	0.21	0.00014	0.1791	0	2.96	0	0.000443	3	9654	Normal	0.659
TASGDRTEISGDLSGHT	Hex(1)HexNAc(1)	TASGDRTEISGDLSGHT+Hex(1)HexNAc(1)	T1(Hex(1)HexNAc(1));	P16112	Aggrecan core protein (Cartilage-specific proteoglycan core protein) (CSPCP) (Chondroitin sulfate proteoglycan core protein 1) (Chondroitin sulfate proteoglycan 1) [Cleaved into: Aggrecan core protein 2]	ACAN AGC1 CSPG1 MSK16	1034.96	2	2068.92	2068.92	0.78	0.00081	0.023	0	2.17	0	0.0009919	3	11014	Tumor	0.53
TASGDRTEISGDLSGHT	Hex(1)HexNAc(1)	TASGDRTEISGDLSGHT+Hex(1)HexNAc(1)	T1(Hex(1)HexNAc(1));	P16112	Aggrecan core protein (Cartilage-specific proteoglycan core protein) (CSPCP) (Chondroitin sulfate proteoglycan core protein 1) (Chondroitin sulfate proteoglycan 1) [Cleaved into: Aggrecan core protein 2]	ACAN AGC1 CSPG1 MSK16	1034.96	2	2068.92	2068.92	2.08	0.00215	0.0222	0	1.8	0.0003203	0.02049	3	11095	Tumor	0.229
TAVPGQPHLPGGVVFHYRPGPTR	Hex(1)HexNAc(1)	TAVPGQPHLPGGVVFHYRPGPTR+Hex(1)HexNAc(1)	T1(Hex(1)HexNAc(1));	P16112	Aggrecan core protein (Cartilage-specific proteoglycan core protein) (CSPCP) (Chondroitin sulfate proteoglycan core protein 1) (Chondroitin sulfate proteoglycan 1) [Cleaved into: Aggrecan core protein 2]	ACAN AGC1 CSPG1 MSK16	935.817	3	2805.43	2805.43	1.11	0.00104	0.114	0	1.93	0	0.0005902	14	16413	Tumor	0.581
TAVPGQPHLPGGVVFHYRPGPTR	Hex(1)HexNAc(1)	TAVPGQPHLPGGVVFHYRPGPTR+Hex(1)HexNAc(1)	T1(Hex(1)HexNAc(1));	P16112	Aggrecan core protein (Cartilage-specific proteoglycan core protein) (CSPCP) (Chondroitin sulfate proteoglycan core protein 1) (Chondroitin sulfate proteoglycan 1) [Cleaved into: Aggrecan core protein 2]	ACAN AGC1 CSPG1 MSK16	935.817	3	2805.44	2805.43	1.48	0.00138	0.2018	0	2.23	0	0.001424	13	16408	Tumor	0.494
TAVPGQPHLPGGVVFHYRPGPTR	Hex(1)HexNAc(1)	TAVPGQPHLPGGVVFHYRPGPTR+Hex(1)HexNAc(1)	T1(Hex(1)HexNAc(1));	P16112	Aggrecan core protein (Cartilage-specific proteoglycan core protein) (CSPCP) (Chondroitin sulfate proteoglycan core protein 1) (Chondroitin sulfate proteoglycan 1) [Cleaved into: Aggrecan core protein 2]	ACAN AGC1 CSPG1 MSK16	702.114	4	2805.43	2805.43	0.73	0.00051	0.3305	0	3.51	4.986e-05	0.00213	13	16390	Tumor	0.454
TAVPGQPHLPGGVVFHYRPGPTR	Hex(1)HexNAc(1)	TAVPGQPHLPGGVVFHYRPGPTR+Hex(1)HexNAc(1)	T1(Hex(1)HexNAc(1));	P16112	Aggrecan core protein (Cartilage-specific proteoglycan core protein) (CSPCP) (Chondroitin sulfate proteoglycan core protein 1) (Chondroitin sulfate proteoglycan 1) [Cleaved into: Aggrecan core protein 2]	ACAN AGC1 CSPG1 MSK16	561.892	5	2805.43	2805.43	-0.36	-0.0002	0.2287	0	3.63	0	0.000475	13	16406	Tumor	0.603
TAVPGQPHLPGGVVFHYRPGPTR	Hex(1)HexNAc(1)	TAVPGQPHLPGGVVFHYRPGPTR+Hex(1)HexNAc(1)	T1(Hex(1)HexNAc(1));	P16112	Aggrecan core protein (Cartilage-specific proteoglycan core protein) (CSPCP) (Chondroitin sulfate proteoglycan core protein 1) (Chondroitin sulfate proteoglycan 1) [Cleaved into: Aggrecan core protein 2]	ACAN AGC1 CSPG1 MSK16	702.113	4	2805.43	2805.43	-0.04	-3e-05	0.3679	0	4.05	4.986e-05	0.002646	14	16380	Tumor	0.433
TAVPGQPHLPGGVVFHYRPGPTR	Hex(1)HexNAc(1)	TAVPGQPHLPGGVVFHYRPGPTR+Hex(1)HexNAc(1)	T1(Hex(1)HexNAc(1));	P16112	Aggrecan core protein (Cartilage-specific proteoglycan core protein) (CSPCP) (Chondroitin sulfate proteoglycan core protein 1) (Chondroitin sulfate proteoglycan 1) [Cleaved into: Aggrecan core protein 2]	ACAN AGC1 CSPG1 MSK16	561.892	5	2805.43	2805.43	0.18	0.0001	0.2665	0	4.09	0.001475	0.04737	13	16489	Tumor	0.144
TAVPGQPHLPGGVVFHYRPGPTR	Hex(1)HexNAc(1)	TAVPGQPHLPGGVVFHYRPGPTR+Hex(1)HexNAc(1)	T1(Hex(1)HexNAc(1));	P16112	Aggrecan core protein (Cartilage-specific proteoglycan core protein) (CSPCP) (Chondroitin sulfate proteoglycan core protein 1) (Chondroitin sulfate proteoglycan 1) [Cleaved into: Aggrecan core protein 2]	ACAN AGC1 CSPG1 MSK16	702.114	4	2805.44	2805.43	1.16	0.00082	0.1256	0	4.14	0.002505	0.06595	15	15671	Tumor	0.11
TAVPGQPHLPGGVVFHYRPGPTR	Hex(1)HexNAc(1)	TAVPGQPHLPGGVVFHYRPGPTR+Hex(1)HexNAc(1)	T1(Hex(1)HexNAc(1));	P16112	Aggrecan core protein (Cartilage-specific proteoglycan core protein) (CSPCP) (Chondroitin sulfate proteoglycan core protein 1) (Chondroitin sulfate proteoglycan 1) [Cleaved into: Aggrecan core protein 2]	ACAN AGC1 CSPG1 MSK16	561.892	5	2805.43	2805.43	0.12	7e-05	0.2168	0	3.92	0.0002132	0.0138	14	16406	Tumor	0.269
TAVPGQPHLPGGVVFHYRPGPTR	Hex(1)HexNAc(1)	TAVPGQPHLPGGVVFHYRPGPTR+Hex(1)HexNAc(1)	T1(Hex(1)HexNAc(1));	P16112	Aggrecan core protein (Cartilage-specific proteoglycan core protein) (CSPCP) (Chondroitin sulfate proteoglycan core protein 1) (Chondroitin sulfate proteoglycan 1) [Cleaved into: Aggrecan core protein 2]	ACAN AGC1 CSPG1 MSK16	702.114	4	2805.43	2805.43	1.08	0.00076	0.2676	0	3.7	0	0.0006208	13	16465	Tumor	0.576
TAVPGQPHLPGGVVFHYRPGPTR	Hex(1)HexNAc(1)	TAVPGQPHLPGGVVFHYRPGPTR+Hex(1)HexNAc(1)	T1(Hex(1)HexNAc(1));	P16112	Aggrecan core protein (Cartilage-specific proteoglycan core protein) (CSPCP) (Chondroitin sulfate proteoglycan core protein 1) (Chondroitin sulfate proteoglycan 1) [Cleaved into: Aggrecan core protein 2]	ACAN AGC1 CSPG1 MSK16	561.893	5	2805.44	2805.43	1.18	0.00066	0.0669	0	3.59	4.986e-05	0.001786	15	15685	Tumor	0.472
TAVPGQPHLPGGVVFHYRPGPTR	Hex(1)HexNAc(1)	TAVPGQPHLPGGVVFHYRPGPTR+Hex(1)HexNAc(1)	T1(Hex(1)HexNAc(1));	P16112	Aggrecan core protein (Cartilage-specific proteoglycan core protein) (CSPCP) (Chondroitin sulfate proteoglycan core protein 1) (Chondroitin sulfate proteoglycan 1) [Cleaved into: Aggrecan core protein 2]	ACAN AGC1 CSPG1 MSK16	702.114	4	2805.43	2805.43	0.39	0.00027	0.3301	0	4.12	0	0.0001652	14	16450	Tumor	0.707
TAVPGQPHLPGGVVFHYRPGPTR	Hex(1)HexNAc(1)	TAVPGQPHLPGGVVFHYRPGPTR+Hex(1)HexNAc(1)	T1(Hex(1)HexNAc(1));	P16112	Aggrecan core protein (Cartilage-specific proteoglycan core protein) (CSPCP) (Chondroitin sulfate proteoglycan core protein 1) (Chondroitin sulfate proteoglycan 1) [Cleaved into: Aggrecan core protein 2]	ACAN AGC1 CSPG1 MSK16	702.113	4	2805.43	2805.43	-0.01	0	0.3302	0	4.3	0	0.002296	13	16466	Normal	0.487
TAVPGQPHLPGGVVFHYRPGPTR	Hex(1)HexNAc(1)	TAVPGQPHLPGGVVFHYRPGPTR+Hex(1)HexNAc(1)	T1(Hex(1)HexNAc(1));	P16112	Aggrecan core protein (Cartilage-specific proteoglycan core protein) (CSPCP) (Chondroitin sulfate proteoglycan core protein 1) (Chondroitin sulfate proteoglycan 1) [Cleaved into: Aggrecan core protein 2]	ACAN AGC1 CSPG1 MSK16	702.112	4	2805.43	2805.43	-1.61	-0.00113	0.1766	0	3.51	0.0001138	0.008828	14	15900	Normal	0.346
TAVPGQPHLPGGVVFHYRPGPTR	Hex(1)HexNAc(1)	TAVPGQPHLPGGVVFHYRPGPTR+Hex(1)HexNAc(1)	T1(Hex(1)HexNAc(1));	P16112	Aggrecan core protein (Cartilage-specific proteoglycan core protein) (CSPCP) (Chondroitin sulfate proteoglycan core protein 1) (Chondroitin sulfate proteoglycan 1) [Cleaved into: Aggrecan core protein 2]	ACAN AGC1 CSPG1 MSK16	702.113	4	2805.43	2805.43	-0.86	-0.00061	0.2708	0	2.77	0.0002637	0.0152	12	17836	Normal	0.289
TEISGDLSGH	Hex(1)HexNAc(1)	TEISGDLSGH+Hex(1)HexNAc(1)	T1(Hex(1)HexNAc(1));	P16112	Aggrecan core protein (Cartilage-specific proteoglycan core protein) (CSPCP) (Chondroitin sulfate proteoglycan core protein 1) (Chondroitin sulfate proteoglycan 1) [Cleaved into: Aggrecan core protein 2]	ACAN AGC1 CSPG1 MSK16	690.804	2	1380.6	1380.6	-0.13	-9e-05	0.1878	0	2.13	4.986e-05	0.004558	2	8429	Tumor	0.379
TEISGDLSGH	Hex(1)HexNAc(1)	TEISGDLSGH+Hex(1)HexNAc(1)	T1(Hex(1)HexNAc(1));	P16112	Aggrecan core protein (Cartilage-specific proteoglycan core protein) (CSPCP) (Chondroitin sulfate proteoglycan core protein 1) (Chondroitin sulfate proteoglycan 1) [Cleaved into: Aggrecan core protein 2]	ACAN AGC1 CSPG1 MSK16	690.805	2	1380.6	1380.6	1.05	0.00072	0.1724	0	2.03	9.178e-05	0.009237	4	7957	Tumor	0.309
TEISGDLSGH	Hex(1)HexNAc(1)	TEISGDLSGH+Hex(1)HexNAc(1)	T1(Hex(1)HexNAc(1));	P16112	Aggrecan core protein (Cartilage-specific proteoglycan core protein) (CSPCP) (Chondroitin sulfate proteoglycan core protein 1) (Chondroitin sulfate proteoglycan 1) [Cleaved into: Aggrecan core protein 2]	ACAN AGC1 CSPG1 MSK16	690.805	2	1380.6	1380.6	0.42	0.00029	0.2089	0	2.25	9.178e-05	0.007801	3	8511	Tumor	0.326
TEISGDLSGH	Hex(1)HexNAc(1)	TEISGDLSGH+Hex(1)HexNAc(1)	T1(Hex(1)HexNAc(1));	P16112	Aggrecan core protein (Cartilage-specific proteoglycan core protein) (CSPCP) (Chondroitin sulfate proteoglycan core protein 1) (Chondroitin sulfate proteoglycan 1) [Cleaved into: Aggrecan core protein 2]	ACAN AGC1 CSPG1 MSK16	690.805	2	1380.6	1380.6	0.77	0.00053	0.2613	0	2.22	4.986e-05	0.005524	3	8427	Tumor	0.36
TEISGDLSGH	Hex(1)HexNAc(1)	TEISGDLSGH+Hex(1)HexNAc(1)	T1(Hex(1)HexNAc(1));	P16112	Aggrecan core protein (Cartilage-specific proteoglycan core protein) (CSPCP) (Chondroitin sulfate proteoglycan core protein 1) (Chondroitin sulfate proteoglycan 1) [Cleaved into: Aggrecan core protein 2]	ACAN AGC1 CSPG1 MSK16	690.805	2	1380.6	1380.6	0.69	0.00048	0.1457	0	1.99	9.178e-05	0.007082	1	8044	Tumor	0.335
TEISGDLSGH	Hex(1)HexNAc(1)	TEISGDLSGH+Hex(1)HexNAc(1)	T1(Hex(1)HexNAc(1));	P16112	Aggrecan core protein (Cartilage-specific proteoglycan core protein) (CSPCP) (Chondroitin sulfate proteoglycan core protein 1) (Chondroitin sulfate proteoglycan 1) [Cleaved into: Aggrecan core protein 2]	ACAN AGC1 CSPG1 MSK16	690.805	2	1380.6	1380.6	1.4	0.00097	0.2077	0	2.07	4.986e-05	0.00491	1	7964	Tumor	0.372
TEISGDLSGH	Hex(1)HexNAc(1)	TEISGDLSGH+Hex(1)HexNAc(1)	T1(Hex(1)HexNAc(1));	P16112	Aggrecan core protein (Cartilage-specific proteoglycan core protein) (CSPCP) (Chondroitin sulfate proteoglycan core protein 1) (Chondroitin sulfate proteoglycan 1) [Cleaved into: Aggrecan core protein 2]	ACAN AGC1 CSPG1 MSK16	690.804	2	1380.6	1380.6	0.07	5e-05	0.2591	0	1.93	4.986e-05	0.005029	1	7894	Tumor	0.369
TEISGDLSGH	Hex(1)HexNAc(1)	TEISGDLSGH+Hex(1)HexNAc(1)	T1(Hex(1)HexNAc(1));	P16112	Aggrecan core protein (Cartilage-specific proteoglycan core protein) (CSPCP) (Chondroitin sulfate proteoglycan core protein 1) (Chondroitin sulfate proteoglycan 1) [Cleaved into: Aggrecan core protein 2]	ACAN AGC1 CSPG1 MSK16	690.806	2	1380.6	1380.6	2.43	0.00168	0.1656	0	1.63	0.000247	0.01659	2	8521	Tumor	0.25
TEISGDLSGH	Hex(1)HexNAc(1)	TEISGDLSGH+Hex(1)HexNAc(1)	T1(Hex(1)HexNAc(1));	P16112	Aggrecan core protein (Cartilage-specific proteoglycan core protein) (CSPCP) (Chondroitin sulfate proteoglycan core protein 1) (Chondroitin sulfate proteoglycan 1) [Cleaved into: Aggrecan core protein 2]	ACAN AGC1 CSPG1 MSK16	690.804	2	1380.6	1380.6	0.07	5e-05	0.1674	0	2.21	0.0002132	0.01498	1	8183	Tumor	0.261
TEISGDLSGH	Hex(1)HexNAc(1)	TEISGDLSGH+Hex(1)HexNAc(1)	T1(Hex(1)HexNAc(1));	P16112	Aggrecan core protein (Cartilage-specific proteoglycan core protein) (CSPCP) (Chondroitin sulfate proteoglycan core protein 1) (Chondroitin sulfate proteoglycan 1) [Cleaved into: Aggrecan core protein 2]	ACAN AGC1 CSPG1 MSK16	690.805	2	1380.6	1380.6	1.11	0.00077	0.1814	0	2.04	4.986e-05	0.006174	2	8193	Tumor	0.349
TEISGDLSGH	Hex(1)HexNAc(1)	TEISGDLSGH+Hex(1)HexNAc(1)	T1(Hex(1)HexNAc(1));	P16112	Aggrecan core protein (Cartilage-specific proteoglycan core protein) (CSPCP) (Chondroitin sulfate proteoglycan core protein 1) (Chondroitin sulfate proteoglycan 1) [Cleaved into: Aggrecan core protein 2]	ACAN AGC1 CSPG1 MSK16	690.806	2	1380.6	1380.6	1.99	0.00138	0.2118	0	2.03	9.178e-05	0.01076	2	8268	Tumor	0.294
TEISGDLSGH	Hex(1)HexNAc(1)	TEISGDLSGH+Hex(1)HexNAc(1)	T1(Hex(1)HexNAc(1));	P16112	Aggrecan core protein (Cartilage-specific proteoglycan core protein) (CSPCP) (Chondroitin sulfate proteoglycan core protein 1) (Chondroitin sulfate proteoglycan 1) [Cleaved into: Aggrecan core protein 2]	ACAN AGC1 CSPG1 MSK16	690.804	2	1380.6	1380.6	-0.39	-0.00027	0.2291	0	2.27	4.986e-05	0.005117	2	8353	Tumor	0.367
TEISGDLSGH	Hex(1)HexNAc(1)	TEISGDLSGH+Hex(1)HexNAc(1)	T1(Hex(1)HexNAc(1));	P16112	Aggrecan core protein (Cartilage-specific proteoglycan core protein) (CSPCP) (Chondroitin sulfate proteoglycan core protein 1) (Chondroitin sulfate proteoglycan 1) [Cleaved into: Aggrecan core protein 2]	ACAN AGC1 CSPG1 MSK16	690.805	2	1380.6	1380.6	1.42	0.00098	0.22	0	2	0.0002637	0.01332	2	7532	Normal	0.303
TEISGDLSGH	Hex(1)HexNAc(1)	TEISGDLSGH+Hex(1)HexNAc(1)	T1(Hex(1)HexNAc(1));	P16112	Aggrecan core protein (Cartilage-specific proteoglycan core protein) (CSPCP) (Chondroitin sulfate proteoglycan core protein 1) (Chondroitin sulfate proteoglycan 1) [Cleaved into: Aggrecan core protein 2]	ACAN AGC1 CSPG1 MSK16	690.804	2	1380.6	1380.6	0.09	7e-05	0.2293	0	2.05	0.0001138	0.008683	2	7456	Normal	0.348
TEISGDLSGH	Hex(1)HexNAc(1)	TEISGDLSGH+Hex(1)HexNAc(1)	T1(Hex(1)HexNAc(1));	P16112	Aggrecan core protein (Cartilage-specific proteoglycan core protein) (CSPCP) (Chondroitin sulfate proteoglycan core protein 1) (Chondroitin sulfate proteoglycan 1) [Cleaved into: Aggrecan core protein 2]	ACAN AGC1 CSPG1 MSK16	690.804	2	1380.6	1380.6	-0.54	-0.00038	0.1657	0	1.75	0	0.006234	1	7526	Normal	0.383
TEISGDLSGHT	Hex(1)HexNAc(1)	TEISGDLSGHT+Hex(1)HexNAc(1)	T1(Hex(1)HexNAc(1));	P16112	Aggrecan core protein (Cartilage-specific proteoglycan core protein) (CSPCP) (Chondroitin sulfate proteoglycan core protein 1) (Chondroitin sulfate proteoglycan 1) [Cleaved into: Aggrecan core protein 2]	ACAN AGC1 CSPG1 MSK16	741.328	2	1481.65	1481.65	0.08	6e-05	0.1304	0	1.84	0.000135	0.01119	2	9503	Tumor	0.29
TEISGDLSGHT	Hex(1)HexNAc(1)	TEISGDLSGHT+Hex(1)HexNAc(1)	T1(Hex(1)HexNAc(1));	P16112	Aggrecan core protein (Cartilage-specific proteoglycan core protein) (CSPCP) (Chondroitin sulfate proteoglycan core protein 1) (Chondroitin sulfate proteoglycan 1) [Cleaved into: Aggrecan core protein 2]	ACAN AGC1 CSPG1 MSK16	741.328	2	1481.65	1481.65	0.42	0.00031	0.2362	0	1.99	4.986e-05	0.002575	3	9649	Tumor	0.435
TEISGDLSGHT	Hex(1)HexNAc(1)	TEISGDLSGHT+Hex(1)HexNAc(1)	T1(Hex(1)HexNAc(1));	P16112	Aggrecan core protein (Cartilage-specific proteoglycan core protein) (CSPCP) (Chondroitin sulfate proteoglycan core protein 1) (Chondroitin sulfate proteoglycan 1) [Cleaved into: Aggrecan core protein 2]	ACAN AGC1 CSPG1 MSK16	741.328	2	1481.65	1481.65	-0.01	-1e-05	0.1749	0	1.83	0.0001782	0.01217	2	9583	Tumor	0.281
TEPTISQELGQRPPV	Hex(1)HexNAc(1)	TEPTISQELGQRPPV+Hex(1)HexNAc(1)	T1(Hex(1)HexNAc(1));	P16112	Aggrecan core protein (Cartilage-specific proteoglycan core protein) (CSPCP) (Chondroitin sulfate proteoglycan core protein 1) (Chondroitin sulfate proteoglycan 1) [Cleaved into: Aggrecan core protein 2]	ACAN AGC1 CSPG1 MSK16	673.004	3	2017	2017	0.11	7e-05	0.168	0	3.75	0	0.0003992	13	17631	Tumor	0.62
TGEATRPWGFP	Hex(1)HexNAc(1)	TGEATRPWGFP+Hex(1)HexNAc(1)	T1(Hex(1)HexNAc(1));	P16112	Aggrecan core protein (Cartilage-specific proteoglycan core protein) (CSPCP) (Chondroitin sulfate proteoglycan core protein 1) (Chondroitin sulfate proteoglycan 1) [Cleaved into: Aggrecan core protein 2]	ACAN AGC1 CSPG1 MSK16	792.365	2	1583.72	1583.72	0.4	0.00032	0.0404	0	0.99	0.0003203	0.02034	5	19172	Tumor	0.23
TGEATRPWGFP	Hex(1)HexNAc(1)	TGEATRPWGFP+Hex(1)HexNAc(1)	T1(Hex(1)HexNAc(1));	P16112	Aggrecan core protein (Cartilage-specific proteoglycan core protein) (CSPCP) (Chondroitin sulfate proteoglycan core protein 1) (Chondroitin sulfate proteoglycan 1) [Cleaved into: Aggrecan core protein 2]	ACAN AGC1 CSPG1 MSK16	792.366	2	1583.72	1583.72	1.09	0.00087	0.0714	0	1.26	0.001106	0.03982	5	19086	Tumor	0.162
TGEATRPWGFP	Hex(1)HexNAc(1)	TGEATRPWGFP+Hex(1)HexNAc(1)	T1(Hex(1)HexNAc(1));	P16112	Aggrecan core protein (Cartilage-specific proteoglycan core protein) (CSPCP) (Chondroitin sulfate proteoglycan core protein 1) (Chondroitin sulfate proteoglycan 1) [Cleaved into: Aggrecan core protein 2]	ACAN AGC1 CSPG1 MSK16	792.366	2	1583.72	1583.72	1.32	0.00105	0.0692	0	1.3	0.0007645	0.03221	5	18934	Tumor	0.184
TGEATRPWGFP	Hex(1)HexNAc(1)	TGEATRPWGFP+Hex(1)HexNAc(1)	T1(Hex(1)HexNAc(1));	P16112	Aggrecan core protein (Cartilage-specific proteoglycan core protein) (CSPCP) (Chondroitin sulfate proteoglycan core protein 1) (Chondroitin sulfate proteoglycan 1) [Cleaved into: Aggrecan core protein 2]	ACAN AGC1 CSPG1 MSK16	792.366	2	1583.73	1583.72	2.1	0.00166	0.1852	0	1.62	0.0003203	0.02193	5	19008	Tumor	0.223
THTPQLFE	Hex(1)HexNAc(1)	THTPQLFE+Hex(1)HexNAc(1)	T1(Hex(1)HexNAc(1));	P16112	Aggrecan core protein (Cartilage-specific proteoglycan core protein) (CSPCP) (Chondroitin sulfate proteoglycan core protein 1) (Chondroitin sulfate proteoglycan 1) [Cleaved into: Aggrecan core protein 2]	ACAN AGC1 CSPG1 MSK16	669.308	2	1337.61	1337.61	-0.97	-0.00065	0.1606	0	1.37	0.0005791	0.03019	11	11714	Tumor	0.19
THTPQLFE	Hex(1)HexNAc(1)	THTPQLFE+Hex(1)HexNAc(1)	T1(Hex(1)HexNAc(1));	P16112	Aggrecan core protein (Cartilage-specific proteoglycan core protein) (CSPCP) (Chondroitin sulfate proteoglycan core protein 1) (Chondroitin sulfate proteoglycan 1) [Cleaved into: Aggrecan core protein 2]	ACAN AGC1 CSPG1 MSK16	669.309	2	1337.61	1337.61	-0.62	-0.00042	0.1045	0	1.34	0.0004336	0.02537	12	12641	Tumor	0.208
THTPQLFE	Hex(1)HexNAc(1)	THTPQLFE+Hex(1)HexNAc(1)	T1(Hex(1)HexNAc(1));	P16112	Aggrecan core protein (Cartilage-specific proteoglycan core protein) (CSPCP) (Chondroitin sulfate proteoglycan core protein 1) (Chondroitin sulfate proteoglycan 1) [Cleaved into: Aggrecan core protein 2]	ACAN AGC1 CSPG1 MSK16	669.308	2	1337.61	1337.61	-0.9	-0.0006	0.1971	0	1.37	0.0003203	0.02356	12	12563	Tumor	0.215
THTPQLFE	Hex(1)HexNAc(1)	THTPQLFE+Hex(1)HexNAc(1)	T1(Hex(1)HexNAc(1));	P16112	Aggrecan core protein (Cartilage-specific proteoglycan core protein) (CSPCP) (Chondroitin sulfate proteoglycan core protein 1) (Chondroitin sulfate proteoglycan 1) [Cleaved into: Aggrecan core protein 2]	ACAN AGC1 CSPG1 MSK16	669.308	2	1337.61	1337.61	-0.9	-0.0006	0.1103	0	1.36	0.0002879	0.02018	12	12483	Tumor	0.231
THTPQLFE	Hex(1)HexNAc(1)	THTPQLFE+Hex(1)HexNAc(1)	T1(Hex(1)HexNAc(1));	P16112	Aggrecan core protein (Cartilage-specific proteoglycan core protein) (CSPCP) (Chondroitin sulfate proteoglycan core protein 1) (Chondroitin sulfate proteoglycan 1) [Cleaved into: Aggrecan core protein 2]	ACAN AGC1 CSPG1 MSK16	669.309	2	1337.61	1337.61	-0.69	-0.00046	0	0	1.27	0.0003203	0.02344	11	11566	Tumor	0.216
THTPQLFE	Hex(1)HexNAc(1)	THTPQLFE+Hex(1)HexNAc(1)	T1(Hex(1)HexNAc(1));	P16112	Aggrecan core protein (Cartilage-specific proteoglycan core protein) (CSPCP) (Chondroitin sulfate proteoglycan core protein 1) (Chondroitin sulfate proteoglycan 1) [Cleaved into: Aggrecan core protein 2]	ACAN AGC1 CSPG1 MSK16	669.308	2	1337.61	1337.61	-1.24	-0.00083	0.1691	0	1.36	0.0008341	0.03405	11	11640	Tumor	0.178
TIGISGAGEISGLPSSELDISGR	Hex(1)HexNAc(1)	TIGISGAGEISGLPSSELDISGR+Hex(1)HexNAc(1)	T1(Hex(1)HexNAc(1));	P16112	Aggrecan core protein (Cartilage-specific proteoglycan core protein) (CSPCP) (Chondroitin sulfate proteoglycan core protein 1) (Chondroitin sulfate proteoglycan 1) [Cleaved into: Aggrecan core protein 2]	ACAN AGC1 CSPG1 MSK16	861.097	3	2581.28	2581.27	1.69	0.00146	0.0495	0	5.25	0	3.393e-07	8	22621	Tumor	1.318
TIGISGAGEISGLPSSELDISGR	Hex(1)HexNAc(1)	TIGISGAGEISGLPSSELDISGR+Hex(1)HexNAc(1)	T1(Hex(1)HexNAc(1));	P16112	Aggrecan core protein (Cartilage-specific proteoglycan core protein) (CSPCP) (Chondroitin sulfate proteoglycan core protein 1) (Chondroitin sulfate proteoglycan 1) [Cleaved into: Aggrecan core protein 2]	ACAN AGC1 CSPG1 MSK16	861.097	3	2581.28	2581.27	1.62	0.0014	0.0432	0	5.09	0	6.737e-06	8	22684	Tumor	1.023
TIGISGAGEISGLPSSELDISGR	Hex(1)HexNAc(1)	TIGISGAGEISGLPSSELDISGR+Hex(1)HexNAc(1)	T1(Hex(1)HexNAc(1));	P16112	Aggrecan core protein (Cartilage-specific proteoglycan core protein) (CSPCP) (Chondroitin sulfate proteoglycan core protein 1) (Chondroitin sulfate proteoglycan 1) [Cleaved into: Aggrecan core protein 2]	ACAN AGC1 CSPG1 MSK16	1291.14	2	2581.28	2581.27	1.22	0.00158	0.1258	0	3.18	0	6.926e-05	8	22708	Tumor	0.793
TIGISGAGEISGLPSSELDISGR	Hex(1)HexNAc(1)	TIGISGAGEISGLPSSELDISGR+Hex(1)HexNAc(1)	T1(Hex(1)HexNAc(1));	P16112	Aggrecan core protein (Cartilage-specific proteoglycan core protein) (CSPCP) (Chondroitin sulfate proteoglycan core protein 1) (Chondroitin sulfate proteoglycan 1) [Cleaved into: Aggrecan core protein 2]	ACAN AGC1 CSPG1 MSK16	1291.14	2	2581.28	2581.27	2.27	0.00292	0.0849	0	4.24	0	3.469e-08	8	22630	Tumor	1.544
TIGISGAGEISGLPSSELDISGR	Hex(1)HexNAc(1)	TIGISGAGEISGLPSSELDISGR+Hex(1)HexNAc(1)	T1(Hex(1)HexNAc(1));	P16112	Aggrecan core protein (Cartilage-specific proteoglycan core protein) (CSPCP) (Chondroitin sulfate proteoglycan core protein 1) (Chondroitin sulfate proteoglycan 1) [Cleaved into: Aggrecan core protein 2]	ACAN AGC1 CSPG1 MSK16	861.097	3	2581.28	2581.27	1.14	0.00098	0.0617	0	5.35	0	1.377e-06	7	23047	Tumor	1.18
TIGISGAGEISGLPSSELDISGR	Hex(1)HexNAc(1)	TIGISGAGEISGLPSSELDISGR+Hex(1)HexNAc(1)	T1(Hex(1)HexNAc(1));	P16112	Aggrecan core protein (Cartilage-specific proteoglycan core protein) (CSPCP) (Chondroitin sulfate proteoglycan core protein 1) (Chondroitin sulfate proteoglycan 1) [Cleaved into: Aggrecan core protein 2]	ACAN AGC1 CSPG1 MSK16	1291.14	2	2581.28	2581.27	1.12	0.00145	0.0126	0	3.97	0	1.58e-07	7	23051	Tumor	1.394
TIGISGAGEISGLPSSELDISGR	Hex(1)HexNAc(1)	TIGISGAGEISGLPSSELDISGR+Hex(1)HexNAc(1)	T1(Hex(1)HexNAc(1));	P16112	Aggrecan core protein (Cartilage-specific proteoglycan core protein) (CSPCP) (Chondroitin sulfate proteoglycan core protein 1) (Chondroitin sulfate proteoglycan 1) [Cleaved into: Aggrecan core protein 2]	ACAN AGC1 CSPG1 MSK16	1291.14	2	2581.27	2581.27	0.65	0.00084	0.0592	0	4.39	0	1.686e-07	7	23110	Tumor	1.388
TIGISGAGEISGLPSSELDISGR	Hex(1)HexNAc(1)	TIGISGAGEISGLPSSELDISGR+Hex(1)HexNAc(1)	T1(Hex(1)HexNAc(1));	P16112	Aggrecan core protein (Cartilage-specific proteoglycan core protein) (CSPCP) (Chondroitin sulfate proteoglycan core protein 1) (Chondroitin sulfate proteoglycan 1) [Cleaved into: Aggrecan core protein 2]	ACAN AGC1 CSPG1 MSK16	861.098	3	2581.28	2581.27	2.77	0.00239	0.0584	0	5.14	0	2.386e-06	7	23109	Tumor	1.126
TIGISGAGEISGLPSSELDISGR	Hex(1)HexNAc(1)	TIGISGAGEISGLPSSELDISGR+Hex(1)HexNAc(1)	T1(Hex(1)HexNAc(1));	P16112	Aggrecan core protein (Cartilage-specific proteoglycan core protein) (CSPCP) (Chondroitin sulfate proteoglycan core protein 1) (Chondroitin sulfate proteoglycan 1) [Cleaved into: Aggrecan core protein 2]	ACAN AGC1 CSPG1 MSK16	861.096	3	2581.27	2581.27	0.77	0.00066	0.0257	0	4.28	0	9.997e-06	7	21127	Normal	1.054
TIGISGAGEISGLPSSELDISGR	Hex(1)HexNAc(1)	TIGISGAGEISGLPSSELDISGR+Hex(1)HexNAc(1)	T1(Hex(1)HexNAc(1));	P16112	Aggrecan core protein (Cartilage-specific proteoglycan core protein) (CSPCP) (Chondroitin sulfate proteoglycan core protein 1) (Chondroitin sulfate proteoglycan 1) [Cleaved into: Aggrecan core protein 2]	ACAN AGC1 CSPG1 MSK16	861.096	3	2581.27	2581.27	0.55	0.00048	0.0069	0	4.32	0	5.938e-06	7	21190	Normal	1.109
TISQELGQRPPV	Hex(1)HexNAc(1)	TISQELGQRPPV+Hex(1)HexNAc(1)	T1(Hex(1)HexNAc(1));	P16112	Aggrecan core protein (Cartilage-specific proteoglycan core protein) (CSPCP) (Chondroitin sulfate proteoglycan core protein 1) (Chondroitin sulfate proteoglycan 1) [Cleaved into: Aggrecan core protein 2]	ACAN AGC1 CSPG1 MSK16	845.43	2	1689.85	1689.85	-1.04	-0.00088	0.173	0	1.85	4.986e-05	0.003118	17	12809	Tumor	0.417
TISQELGQRPPV	Hex(1)HexNAc(1)	TISQELGQRPPV+Hex(1)HexNAc(1)	T1(Hex(1)HexNAc(1));	P16112	Aggrecan core protein (Cartilage-specific proteoglycan core protein) (CSPCP) (Chondroitin sulfate proteoglycan core protein 1) (Chondroitin sulfate proteoglycan 1) [Cleaved into: Aggrecan core protein 2]	ACAN AGC1 CSPG1 MSK16	563.957	3	1689.86	1689.85	1.33	0.00075	0.1604	0	2.93	0.002381	0.06397	19	12467	Tumor	0.113
TISQELGQRPPV	Hex(1)HexNAc(1)	TISQELGQRPPV+Hex(1)HexNAc(1)	T1(Hex(1)HexNAc(1));	P16112	Aggrecan core protein (Cartilage-specific proteoglycan core protein) (CSPCP) (Chondroitin sulfate proteoglycan core protein 1) (Chondroitin sulfate proteoglycan 1) [Cleaved into: Aggrecan core protein 2]	ACAN AGC1 CSPG1 MSK16	845.429	2	1689.85	1689.85	-2.02	-0.00171	0.1528	0	2.16	0.0007971	0.03315	19	12786	Tumor	0.181
TISQELGQRPPV	Hex(1)HexNAc(1)	TISQELGQRPPV+Hex(1)HexNAc(1)	T1(Hex(1)HexNAc(1));	P16112	Aggrecan core protein (Cartilage-specific proteoglycan core protein) (CSPCP) (Chondroitin sulfate proteoglycan core protein 1) (Chondroitin sulfate proteoglycan 1) [Cleaved into: Aggrecan core protein 2]	ACAN AGC1 CSPG1 MSK16	845.431	2	1689.86	1689.85	0.58	0.00049	0.1602	0	2.06	0.000135	0.01131	19	12478	Tumor	0.289
TISQELGQRPPV	Hex(1)HexNAc(1)	TISQELGQRPPV+Hex(1)HexNAc(1)	T1(Hex(1)HexNAc(1));	P16112	Aggrecan core protein (Cartilage-specific proteoglycan core protein) (CSPCP) (Chondroitin sulfate proteoglycan core protein 1) (Chondroitin sulfate proteoglycan 1) [Cleaved into: Aggrecan core protein 2]	ACAN AGC1 CSPG1 MSK16	563.955	3	1689.85	1689.85	-2.93	-0.00165	0.1264	0	2.61	0.003065	0.07378	17	12857	Tumor	0.098
TISQELGQRPPV	Hex(1)HexNAc(1)	TISQELGQRPPV+Hex(1)HexNAc(1)	T1(Hex(1)HexNAc(1));	P16112	Aggrecan core protein (Cartilage-specific proteoglycan core protein) (CSPCP) (Chondroitin sulfate proteoglycan core protein 1) (Chondroitin sulfate proteoglycan 1) [Cleaved into: Aggrecan core protein 2]	ACAN AGC1 CSPG1 MSK16	563.956	3	1689.85	1689.85	0.14	8e-05	0.1509	0	2.65	0.0005051	0.02827	19	12539	Tumor	0.197
TISQELGQRPPV	Hex(1)HexNAc(1)	TISQELGQRPPV+Hex(1)HexNAc(1)	T1(Hex(1)HexNAc(1));	P16112	Aggrecan core protein (Cartilage-specific proteoglycan core protein) (CSPCP) (Chondroitin sulfate proteoglycan core protein 1) (Chondroitin sulfate proteoglycan 1) [Cleaved into: Aggrecan core protein 2]	ACAN AGC1 CSPG1 MSK16	563.956	3	1689.85	1689.85	0.15	9e-05	0.1333	0	2.7	0.0004336	0.02545	20	12677	Tumor	0.208
TISQELGQRPPV	Hex(1)HexNAc(1)	TISQELGQRPPV+Hex(1)HexNAc(1)	T1(Hex(1)HexNAc(1));	P16112	Aggrecan core protein (Cartilage-specific proteoglycan core protein) (CSPCP) (Chondroitin sulfate proteoglycan core protein 1) (Chondroitin sulfate proteoglycan 1) [Cleaved into: Aggrecan core protein 2]	ACAN AGC1 CSPG1 MSK16	563.955	3	1689.85	1689.85	-2.93	-0.00165	0.1259	0	2.7	0.001835	0.05443	17	12935	Tumor	0.13
TISQELGQRPPV	Hex(1)HexNAc(1)	TISQELGQRPPV+Hex(1)HexNAc(1)	T1(Hex(1)HexNAc(1));	P16112	Aggrecan core protein (Cartilage-specific proteoglycan core protein) (CSPCP) (Chondroitin sulfate proteoglycan core protein 1) (Chondroitin sulfate proteoglycan 1) [Cleaved into: Aggrecan core protein 2]	ACAN AGC1 CSPG1 MSK16	845.431	2	1689.85	1689.85	0.49	0.00041	0.1462	0	2.12	4.986e-05	0.004157	20	12672	Tumor	0.388
TISQELGQRPPV	Hex(1)HexNAc(1)	TISQELGQRPPV+Hex(1)HexNAc(1)	T1(Hex(1)HexNAc(1));	P16112	Aggrecan core protein (Cartilage-specific proteoglycan core protein) (CSPCP) (Chondroitin sulfate proteoglycan core protein 1) (Chondroitin sulfate proteoglycan 1) [Cleaved into: Aggrecan core protein 2]	ACAN AGC1 CSPG1 MSK16	563.957	3	1689.85	1689.85	0.48	0.00027	0.1197	0	3.51	0.003757	0.09021	20	12586	Tumor	0.077
TISQELGQRPPV	Hex(1)HexNAc(1)	TISQELGQRPPV+Hex(1)HexNAc(1)	T1(Hex(1)HexNAc(1));	P16112	Aggrecan core protein (Cartilage-specific proteoglycan core protein) (CSPCP) (Chondroitin sulfate proteoglycan core protein 1) (Chondroitin sulfate proteoglycan 1) [Cleaved into: Aggrecan core protein 2]	ACAN AGC1 CSPG1 MSK16	845.431	2	1689.86	1689.85	0.74	0.00062	0.1778	0	1.8	0.0002132	0.01606	18	13564	Tumor	0.254
TISQELGQRPPV	Hex(1)HexNAc(1)	TISQELGQRPPV+Hex(1)HexNAc(1)	T1(Hex(1)HexNAc(1));	P16112	Aggrecan core protein (Cartilage-specific proteoglycan core protein) (CSPCP) (Chondroitin sulfate proteoglycan core protein 1) (Chondroitin sulfate proteoglycan 1) [Cleaved into: Aggrecan core protein 2]	ACAN AGC1 CSPG1 MSK16	845.431	2	1689.86	1689.85	0.63	0.00053	0.1348	0	2.3	0.0002132	0.01603	20	12597	Tumor	0.254
TISQELGQRPPV	Hex(1)HexNAc(1)	TISQELGQRPPV+Hex(1)HexNAc(1)	T1(Hex(1)HexNAc(1));	P16112	Aggrecan core protein (Cartilage-specific proteoglycan core protein) (CSPCP) (Chondroitin sulfate proteoglycan core protein 1) (Chondroitin sulfate proteoglycan 1) [Cleaved into: Aggrecan core protein 2]	ACAN AGC1 CSPG1 MSK16	563.956	3	1689.85	1689.85	0.4	0.00023	0.125	0	2.72	0.000247	0.01663	18	13518	Tumor	0.25
TISQELGQRPPV	Hex(1)HexNAc(1)	TISQELGQRPPV+Hex(1)HexNAc(1)	T1(Hex(1)HexNAc(1));	P16112	Aggrecan core protein (Cartilage-specific proteoglycan core protein) (CSPCP) (Chondroitin sulfate proteoglycan core protein 1) (Chondroitin sulfate proteoglycan 1) [Cleaved into: Aggrecan core protein 2]	ACAN AGC1 CSPG1 MSK16	845.43	2	1689.85	1689.85	-0.9	-0.00076	0.1462	0	2.12	4.986e-05	0.001916	17	12887	Tumor	0.465
TISQELGQRPPV	Hex(1)HexNAc(1)	TISQELGQRPPV+Hex(1)HexNAc(1)	T1(Hex(1)HexNAc(1));	P16112	Aggrecan core protein (Cartilage-specific proteoglycan core protein) (CSPCP) (Chondroitin sulfate proteoglycan core protein 1) (Chondroitin sulfate proteoglycan 1) [Cleaved into: Aggrecan core protein 2]	ACAN AGC1 CSPG1 MSK16	845.432	2	1689.86	1689.85	1.01	0.00085	0.16	0	2	0.0003203	0.02301	19	12557	Tumor	0.218
TISQELGQRPPV	Hex(1)HexNAc(1)	TISQELGQRPPV+Hex(1)HexNAc(1)	T1(Hex(1)HexNAc(1));	P16112	Aggrecan core protein (Cartilage-specific proteoglycan core protein) (CSPCP) (Chondroitin sulfate proteoglycan core protein 1) (Chondroitin sulfate proteoglycan 1) [Cleaved into: Aggrecan core protein 2]	ACAN AGC1 CSPG1 MSK16	845.432	2	1689.86	1689.85	1.56	0.00131	0.1462	0	2.12	0.0008545	0.05125	20	13830	Normal	0.16
TISQELGQRPPV	Hex(1)HexNAc(1)	TISQELGQRPPV+Hex(1)HexNAc(1)	T1(Hex(1)HexNAc(1));	P16112	Aggrecan core protein (Cartilage-specific proteoglycan core protein) (CSPCP) (Chondroitin sulfate proteoglycan core protein 1) (Chondroitin sulfate proteoglycan 1) [Cleaved into: Aggrecan core protein 2]	ACAN AGC1 CSPG1 MSK16	845.431	2	1689.85	1689.85	-0.04	-3e-05	0.0423	0	1.42	0.0001138	0.009654	17	13297	Normal	0.337
TISQELGQRPPV	Hex(1)HexNAc(1)	TISQELGQRPPV+Hex(1)HexNAc(1)	T1(Hex(1)HexNAc(1));	P16112	Aggrecan core protein (Cartilage-specific proteoglycan core protein) (CSPCP) (Chondroitin sulfate proteoglycan core protein 1) (Chondroitin sulfate proteoglycan 1) [Cleaved into: Aggrecan core protein 2]	ACAN AGC1 CSPG1 MSK16	845.431	2	1689.85	1689.85	0.39	0.00033	0.193	0	1.71	0.0001138	0.007876	17	13218	Normal	0.358
TISQELGQRPPV	Hex(1)HexNAc(1)	TISQELGQRPPV+Hex(1)HexNAc(1)	T1(Hex(1)HexNAc(1));	P16112	Aggrecan core protein (Cartilage-specific proteoglycan core protein) (CSPCP) (Chondroitin sulfate proteoglycan core protein 1) (Chondroitin sulfate proteoglycan 1) [Cleaved into: Aggrecan core protein 2]	ACAN AGC1 CSPG1 MSK16	563.955	3	1689.85	1689.85	-1.53	-0.00086	0.1194	0	3.1	0.003813	0.1258	17	13220	Normal	0.059
TPEFSGLPSGIAEVSGESSR	Hex(1)HexNAc(1)	TPEFSGLPSGIAEVSGESSR+Hex(1)HexNAc(1)	T1(Hex(1)HexNAc(1));	P16112	Aggrecan core protein (Cartilage-specific proteoglycan core protein) (CSPCP) (Chondroitin sulfate proteoglycan core protein 1) (Chondroitin sulfate proteoglycan 1) [Cleaved into: Aggrecan core protein 2]	ACAN AGC1 CSPG1 MSK16	791.371	3	2372.1	2372.1	-0.37	-0.0003	0.1308	0	4.74	0	2.915e-07	1	20275	Tumor	1.333
TPEFSGLPSGIAEVSGESSR	Hex(1)HexNAc(1)	TPEFSGLPSGIAEVSGESSR+Hex(1)HexNAc(1)	T1(Hex(1)HexNAc(1));	P16112	Aggrecan core protein (Cartilage-specific proteoglycan core protein) (CSPCP) (Chondroitin sulfate proteoglycan core protein 1) (Chondroitin sulfate proteoglycan 1) [Cleaved into: Aggrecan core protein 2]	ACAN AGC1 CSPG1 MSK16	791.371	3	2372.1	2372.1	0.22	0.00018	0.1313	0	4.95	0	5.83e-07	23	20347	Tumor	1.265
TPEFSGLPSGIAEVSGESSR	Hex(1)HexNAc(1)	TPEFSGLPSGIAEVSGESSR+Hex(1)HexNAc(1)	T1(Hex(1)HexNAc(1));	P16112	Aggrecan core protein (Cartilage-specific proteoglycan core protein) (CSPCP) (Chondroitin sulfate proteoglycan core protein 1) (Chondroitin sulfate proteoglycan 1) [Cleaved into: Aggrecan core protein 2]	ACAN AGC1 CSPG1 MSK16	791.372	3	2372.1	2372.1	0.84	0.00066	0.1256	0	4.46	0	1.022e-06	23	20425	Tumor	1.209
TPEFSGLPSGIAEVSGESSR	Hex(1)HexNAc(1)	TPEFSGLPSGIAEVSGESSR+Hex(1)HexNAc(1)	T1(Hex(1)HexNAc(1));	P16112	Aggrecan core protein (Cartilage-specific proteoglycan core protein) (CSPCP) (Chondroitin sulfate proteoglycan core protein 1) (Chondroitin sulfate proteoglycan 1) [Cleaved into: Aggrecan core protein 2]	ACAN AGC1 CSPG1 MSK16	1186.55	2	2372.1	2372.1	-0.65	-0.00077	0.0917	0	3.49	0	1.011e-05	24	19347	Tumor	0.983
TPEFSGLPSGIAEVSGESSR	Hex(1)HexNAc(1)	TPEFSGLPSGIAEVSGESSR+Hex(1)HexNAc(1)	T1(Hex(1)HexNAc(1));	P16112	Aggrecan core protein (Cartilage-specific proteoglycan core protein) (CSPCP) (Chondroitin sulfate proteoglycan core protein 1) (Chondroitin sulfate proteoglycan 1) [Cleaved into: Aggrecan core protein 2]	ACAN AGC1 CSPG1 MSK16	791.372	3	2372.1	2372.1	0.56	0.00044	0.1363	0	4.55	0	1.129e-06	24	19341	Tumor	1.2
TPEFSGLPSGIAEVSGESSR	Hex(1)HexNAc(1)	TPEFSGLPSGIAEVSGESSR+Hex(1)HexNAc(1)	T1(Hex(1)HexNAc(1));	P16112	Aggrecan core protein (Cartilage-specific proteoglycan core protein) (CSPCP) (Chondroitin sulfate proteoglycan core protein 1) (Chondroitin sulfate proteoglycan 1) [Cleaved into: Aggrecan core protein 2]	ACAN AGC1 CSPG1 MSK16	1186.55	2	2372.1	2372.1	-0.44	-0.00052	0.0872	0	3.67	0	6.857e-06	24	19259	Tumor	1.021
TPEFSGLPSGIAEVSGESSR	Hex(1)HexNAc(1)	TPEFSGLPSGIAEVSGESSR+Hex(1)HexNAc(1)	T1(Hex(1)HexNAc(1));	P16112	Aggrecan core protein (Cartilage-specific proteoglycan core protein) (CSPCP) (Chondroitin sulfate proteoglycan core protein 1) (Chondroitin sulfate proteoglycan 1) [Cleaved into: Aggrecan core protein 2]	ACAN AGC1 CSPG1 MSK16	791.371	3	2372.1	2372.1	-0.06	-5e-05	0.1264	0	4.43	0	1.84e-06	24	19258	Tumor	1.151
TPEFSGLPSGIAEVSGESSR	Hex(1)HexNAc(1)	TPEFSGLPSGIAEVSGESSR+Hex(1)HexNAc(1)	T1(Hex(1)HexNAc(1));	P16112	Aggrecan core protein (Cartilage-specific proteoglycan core protein) (CSPCP) (Chondroitin sulfate proteoglycan core protein 1) (Chondroitin sulfate proteoglycan 1) [Cleaved into: Aggrecan core protein 2]	ACAN AGC1 CSPG1 MSK16	1186.55	2	2372.1	2372.1	-0.44	-0.00052	0.0814	0	3.81	0	6.475e-07	24	19185	Tumor	1.255
TPEFSGLPSGIAEVSGESSR	Hex(1)HexNAc(1)	TPEFSGLPSGIAEVSGESSR+Hex(1)HexNAc(1)	T1(Hex(1)HexNAc(1));	P16112	Aggrecan core protein (Cartilage-specific proteoglycan core protein) (CSPCP) (Chondroitin sulfate proteoglycan core protein 1) (Chondroitin sulfate proteoglycan 1) [Cleaved into: Aggrecan core protein 2]	ACAN AGC1 CSPG1 MSK16	791.372	3	2372.1	2372.1	0.87	0.00068	0.0822	0	4.5	0	3.879e-07	24	19182	Tumor	1.305
TPEFSGLPSGIAEVSGESSR	Hex(1)HexNAc(1)	TPEFSGLPSGIAEVSGESSR+Hex(1)HexNAc(1)	T1(Hex(1)HexNAc(1));	P16112	Aggrecan core protein (Cartilage-specific proteoglycan core protein) (CSPCP) (Chondroitin sulfate proteoglycan core protein 1) (Chondroitin sulfate proteoglycan 1) [Cleaved into: Aggrecan core protein 2]	ACAN AGC1 CSPG1 MSK16	1186.56	2	2372.1	2372.1	2.13	0.00252	0.134	0	3.21	0	1.369e-05	1	20297	Tumor	0.953
TPEFSGLPSGIAEVSGESSR	Hex(1)HexNAc(1)	TPEFSGLPSGIAEVSGESSR+Hex(1)HexNAc(1)	T1(Hex(1)HexNAc(1));	P16112	Aggrecan core protein (Cartilage-specific proteoglycan core protein) (CSPCP) (Chondroitin sulfate proteoglycan core protein 1) (Chondroitin sulfate proteoglycan 1) [Cleaved into: Aggrecan core protein 2]	ACAN AGC1 CSPG1 MSK16	1186.55	2	2372.1	2372.1	0.02	3e-05	0.0518	0	3.67	0	2.648e-07	23	20381	Tumor	1.343
TPEFSGLPSGIAEVSGESSR	Hex(1)HexNAc(1)	TPEFSGLPSGIAEVSGESSR+Hex(1)HexNAc(1)	T1(Hex(1)HexNAc(1));	P16112	Aggrecan core protein (Cartilage-specific proteoglycan core protein) (CSPCP) (Chondroitin sulfate proteoglycan core protein 1) (Chondroitin sulfate proteoglycan 1) [Cleaved into: Aggrecan core protein 2]	ACAN AGC1 CSPG1 MSK16	791.371	3	2372.1	2372.1	0.45	0.00036	0.09	0	3.89	0	2.028e-06	3	21740	Tumor	1.142
TPEFSGLPSGIAEVSGESSR	Hex(1)HexNAc(1)	TPEFSGLPSGIAEVSGESSR+Hex(1)HexNAc(1)	T1(Hex(1)HexNAc(1));	P16112	Aggrecan core protein (Cartilage-specific proteoglycan core protein) (CSPCP) (Chondroitin sulfate proteoglycan core protein 1) (Chondroitin sulfate proteoglycan 1) [Cleaved into: Aggrecan core protein 2]	ACAN AGC1 CSPG1 MSK16	1186.55	2	2372.1	2372.1	0.18	0.00021	0.1075	0	3.72	0	3.859e-06	3	21698	Tumor	1.078
TPEFSGLPSGIAEVSGESSR	Hex(1)HexNAc(1)	TPEFSGLPSGIAEVSGESSR+Hex(1)HexNAc(1)	T1(Hex(1)HexNAc(1));	P16112	Aggrecan core protein (Cartilage-specific proteoglycan core protein) (CSPCP) (Chondroitin sulfate proteoglycan core protein 1) (Chondroitin sulfate proteoglycan 1) [Cleaved into: Aggrecan core protein 2]	ACAN AGC1 CSPG1 MSK16	1186.56	2	2372.11	2372.1	3.05	0.00362	0.3025	0	2.38	0	5.767e-05	1	20197	Tumor	0.811
TPEFSGLPSGIAEVSGESSR	Hex(1)HexNAc(1)	TPEFSGLPSGIAEVSGESSR+Hex(1)HexNAc(1)	T1(Hex(1)HexNAc(1));	P16112	Aggrecan core protein (Cartilage-specific proteoglycan core protein) (CSPCP) (Chondroitin sulfate proteoglycan core protein 1) (Chondroitin sulfate proteoglycan 1) [Cleaved into: Aggrecan core protein 2]	ACAN AGC1 CSPG1 MSK16	1186.55	2	2372.1	2372.1	0.04	4e-05	0.0776	0	3.48	0	4.54e-05	23	20351	Normal	0.896
TPEFSGLPSGIAEVSGESSR	Hex(1)HexNAc(1)	TPEFSGLPSGIAEVSGESSR+Hex(1)HexNAc(1)	T1(Hex(1)HexNAc(1));	P16112	Aggrecan core protein (Cartilage-specific proteoglycan core protein) (CSPCP) (Chondroitin sulfate proteoglycan core protein 1) (Chondroitin sulfate proteoglycan 1) [Cleaved into: Aggrecan core protein 2]	ACAN AGC1 CSPG1 MSK16	791.372	3	2372.1	2372.1	1.32	0.00104	0.128	0	4.53	0	2.79e-05	23	20358	Normal	0.947
TPGLGPATAF	Hex(1)HexNAc(1)	TPGLGPATAF+Hex(1)HexNAc(1)	T1(Hex(1)HexNAc(1));	P16112	Aggrecan core protein (Cartilage-specific proteoglycan core protein) (CSPCP) (Chondroitin sulfate proteoglycan core protein 1) (Chondroitin sulfate proteoglycan 1) [Cleaved into: Aggrecan core protein 2]	ACAN AGC1 CSPG1 MSK16	648.814	2	1296.62	1296.62	0.81	0.00052	0.0746	0	2.01	0.003491	0.08491	22	18328	Tumor	0.084
TPGLGPATAF	Hex(1)HexNAc(1)	TPGLGPATAF+Hex(1)HexNAc(1)	T1(Hex(1)HexNAc(1));	P16112	Aggrecan core protein (Cartilage-specific proteoglycan core protein) (CSPCP) (Chondroitin sulfate proteoglycan core protein 1) (Chondroitin sulfate proteoglycan 1) [Cleaved into: Aggrecan core protein 2]	ACAN AGC1 CSPG1 MSK16	648.815	2	1296.62	1296.62	0.94	0.00061	0.0199	0	2.01	0.0009045	0.03486	23	18523	Tumor	0.176
TPGLGPATAF	Hex(1)HexNAc(1)	TPGLGPATAF+Hex(1)HexNAc(1)	T1(Hex(1)HexNAc(1));	P16112	Aggrecan core protein (Cartilage-specific proteoglycan core protein) (CSPCP) (Chondroitin sulfate proteoglycan core protein 1) (Chondroitin sulfate proteoglycan 1) [Cleaved into: Aggrecan core protein 2]	ACAN AGC1 CSPG1 MSK16	648.814	2	1296.62	1296.62	0.81	0.00052	0.0481	0	2.08	0.00324	0.07872	22	18491	Tumor	0.092
TPGLGPATAF	Hex(1)HexNAc(1)	TPGLGPATAF+Hex(1)HexNAc(1)	T1(Hex(1)HexNAc(1));	P16112	Aggrecan core protein (Cartilage-specific proteoglycan core protein) (CSPCP) (Chondroitin sulfate proteoglycan core protein 1) (Chondroitin sulfate proteoglycan 1) [Cleaved into: Aggrecan core protein 2]	ACAN AGC1 CSPG1 MSK16	648.814	2	1296.62	1296.62	0.56	0.00037	0.0732	0	2.05	0.003266	0.07976	23	18601	Tumor	0.09
TPGLGPATAF	Hex(1)HexNAc(1)	TPGLGPATAF+Hex(1)HexNAc(1)	T1(Hex(1)HexNAc(1));	P16112	Aggrecan core protein (Cartilage-specific proteoglycan core protein) (CSPCP) (Chondroitin sulfate proteoglycan core protein 1) (Chondroitin sulfate proteoglycan 1) [Cleaved into: Aggrecan core protein 2]	ACAN AGC1 CSPG1 MSK16	648.814	2	1296.62	1296.62	0.88	0.00057	0.0656	0	1.83	0.007856	0.1861	3	19806	Normal	0.012
TQAPTAQEAGEGPSGILELSGAH	Hex(1)HexNAc(1)	TQAPTAQEAGEGPSGILELSGAH+Hex(1)HexNAc(1)	T1(Hex(1)HexNAc(1));	P16112	Aggrecan core protein (Cartilage-specific proteoglycan core protein) (CSPCP) (Chondroitin sulfate proteoglycan core protein 1) (Chondroitin sulfate proteoglycan 1) [Cleaved into: Aggrecan core protein 2]	ACAN AGC1 CSPG1 MSK16	862.74	3	2586.21	2586.21	0.58	0.0005	0.1327	0	7.16	0	3.704e-07	13	19075	Tumor	1.31
TQAPTAQEAGEGPSGILELSGAH	Hex(1)HexNAc(1)	TQAPTAQEAGEGPSGILELSGAH+Hex(1)HexNAc(1)	T1(Hex(1)HexNAc(1));	P16112	Aggrecan core protein (Cartilage-specific proteoglycan core protein) (CSPCP) (Chondroitin sulfate proteoglycan core protein 1) (Chondroitin sulfate proteoglycan 1) [Cleaved into: Aggrecan core protein 2]	ACAN AGC1 CSPG1 MSK16	862.74	3	2586.21	2586.21	0.13	0.00011	0.0899	0	6.45	0	3.721e-07	14	19207	Tumor	1.309
TQAPTAQEAGEGPSGILELSGAH	Hex(1)HexNAc(1)	TQAPTAQEAGEGPSGILELSGAH+Hex(1)HexNAc(1)	T1(Hex(1)HexNAc(1));	P16112	Aggrecan core protein (Cartilage-specific proteoglycan core protein) (CSPCP) (Chondroitin sulfate proteoglycan core protein 1) (Chondroitin sulfate proteoglycan 1) [Cleaved into: Aggrecan core protein 2]	ACAN AGC1 CSPG1 MSK16	862.741	3	2586.21	2586.21	1.12	0.00096	0.105	0	6.76	0	6.392e-07	14	19135	Tumor	1.256
TQAPTAQEAGEGPSGILELSGAH	Hex(1)HexNAc(1)	TQAPTAQEAGEGPSGILELSGAH+Hex(1)HexNAc(1)	T1(Hex(1)HexNAc(1));	P16112	Aggrecan core protein (Cartilage-specific proteoglycan core protein) (CSPCP) (Chondroitin sulfate proteoglycan core protein 1) (Chondroitin sulfate proteoglycan 1) [Cleaved into: Aggrecan core protein 2]	ACAN AGC1 CSPG1 MSK16	862.74	3	2586.2	2586.21	-0.34	-0.0003	0.1054	0	6.07	0	1.873e-06	13	19006	Tumor	1.15
TQAPTAQEAGEGPSGILELSGAH	Hex(1)HexNAc(1)	TQAPTAQEAGEGPSGILELSGAH+Hex(1)HexNAc(1)	T1(Hex(1)HexNAc(1));	P16112	Aggrecan core protein (Cartilage-specific proteoglycan core protein) (CSPCP) (Chondroitin sulfate proteoglycan core protein 1) (Chondroitin sulfate proteoglycan 1) [Cleaved into: Aggrecan core protein 2]	ACAN AGC1 CSPG1 MSK16	862.741	3	2586.21	2586.21	1.33	0.00115	0.0378	0	6.09	0	8.913e-06	13	19188	Normal	1.066
TQVVPGVAAVPVEEE	Hex(1)HexNAc(1)	TQVVPGVAAVPVEEE+Hex(1)HexNAc(1)	T1(Hex(1)HexNAc(1));	P16112	Aggrecan core protein (Cartilage-specific proteoglycan core protein) (CSPCP) (Chondroitin sulfate proteoglycan core protein 1) (Chondroitin sulfate proteoglycan 1) [Cleaved into: Aggrecan core protein 2]	ACAN AGC1 CSPG1 MSK16	944.967	2	1888.93	1888.93	-0.14	-0.00013	0.016	0	1.25	0.003554	0.08611	6	18600	Tumor	0.082
TQVVPGVAAVPVEEE	Hex(1)HexNAc(1)	TQVVPGVAAVPVEEE+Hex(1)HexNAc(1)	T1(Hex(1)HexNAc(1));	P16112	Aggrecan core protein (Cartilage-specific proteoglycan core protein) (CSPCP) (Chondroitin sulfate proteoglycan core protein 1) (Chondroitin sulfate proteoglycan 1) [Cleaved into: Aggrecan core protein 2]	ACAN AGC1 CSPG1 MSK16	944.966	2	1888.92	1888.93	-1.76	-0.00166	0.1197	0	1.42	0.001866	0.0551	6	18674	Tumor	0.129
TRPWGFPTPGLGPA	Hex(1)HexNAc(1)	TRPWGFPTPGLGPA+Hex(1)HexNAc(1)	T1(Hex(1)HexNAc(1));	P16112	Aggrecan core protein (Cartilage-specific proteoglycan core protein) (CSPCP) (Chondroitin sulfate proteoglycan core protein 1) (Chondroitin sulfate proteoglycan 1) [Cleaved into: Aggrecan core protein 2]	ACAN AGC1 CSPG1 MSK16	909.95	2	1818.89	1818.89	1.06	0.00097	0.0538	0	2.23	0	0.0002199	5	21420	Tumor	0.679
TRPWGFPTPGLGPA	Hex(1)HexNAc(1)	TRPWGFPTPGLGPA+Hex(1)HexNAc(1)	T1(Hex(1)HexNAc(1));	P16112	Aggrecan core protein (Cartilage-specific proteoglycan core protein) (CSPCP) (Chondroitin sulfate proteoglycan core protein 1) (Chondroitin sulfate proteoglycan 1) [Cleaved into: Aggrecan core protein 2]	ACAN AGC1 CSPG1 MSK16	909.951	2	1818.89	1818.89	1.8	0.00164	0.0777	0	2.06	0.0002132	0.01289	5	21360	Tumor	0.276
TSAFHEANLER	Hex(1)HexNAc(1)	TSAFHEANLER+Hex(1)HexNAc(1)	T1(Hex(1)HexNAc(1));	P16112	Aggrecan core protein (Cartilage-specific proteoglycan core protein) (CSPCP) (Chondroitin sulfate proteoglycan core protein 1) (Chondroitin sulfate proteoglycan 1) [Cleaved into: Aggrecan core protein 2]	ACAN AGC1 CSPG1 MSK16	547.254	3	1639.75	1639.74	1.27	0.0007	0.1303	0	2.84	0	0.000294	7	9187	Tumor	0.65
TSAFHEANLER	Hex(1)HexNAc(1)	TSAFHEANLER+Hex(1)HexNAc(1)	T1(Hex(1)HexNAc(1));	P16112	Aggrecan core protein (Cartilage-specific proteoglycan core protein) (CSPCP) (Chondroitin sulfate proteoglycan core protein 1) (Chondroitin sulfate proteoglycan 1) [Cleaved into: Aggrecan core protein 2]	ACAN AGC1 CSPG1 MSK16	820.375	2	1639.74	1639.74	-1.16	-0.00095	0.0482	0	1.66	4.986e-05	0.003861	10	8717	Tumor	0.395
TSAFHEANLER	Hex(1)HexNAc(1)	TSAFHEANLER+Hex(1)HexNAc(1)	T1(Hex(1)HexNAc(1));	P16112	Aggrecan core protein (Cartilage-specific proteoglycan core protein) (CSPCP) (Chondroitin sulfate proteoglycan core protein 1) (Chondroitin sulfate proteoglycan 1) [Cleaved into: Aggrecan core protein 2]	ACAN AGC1 CSPG1 MSK16	547.253	3	1639.74	1639.74	-0.46	-0.00025	0.0755	0	2.65	0	0.001126	12	8779	Tumor	0.517
TSAFHEANLER	Hex(1)HexNAc(1)	TSAFHEANLER+Hex(1)HexNAc(1)	T1(Hex(1)HexNAc(1));	P16112	Aggrecan core protein (Cartilage-specific proteoglycan core protein) (CSPCP) (Chondroitin sulfate proteoglycan core protein 1) (Chondroitin sulfate proteoglycan 1) [Cleaved into: Aggrecan core protein 2]	ACAN AGC1 CSPG1 MSK16	547.253	3	1639.74	1639.74	-0.08	-4e-05	0.0723	0	2.49	0	8.747e-05	6	9274	Tumor	0.77
TSAFHEANLER	Hex(1)HexNAc(1)	TSAFHEANLER+Hex(1)HexNAc(1)	T1(Hex(1)HexNAc(1));	P16112	Aggrecan core protein (Cartilage-specific proteoglycan core protein) (CSPCP) (Chondroitin sulfate proteoglycan core protein 1) (Chondroitin sulfate proteoglycan 1) [Cleaved into: Aggrecan core protein 2]	ACAN AGC1 CSPG1 MSK16	820.376	2	1639.75	1639.74	0.52	0.00043	0.0641	0	1.56	4.986e-05	0.00175	12	8783	Tumor	0.474
TSAFHEANLER	Hex(1)HexNAc(1)	TSAFHEANLER+Hex(1)HexNAc(1)	T1(Hex(1)HexNAc(1));	P16112	Aggrecan core protein (Cartilage-specific proteoglycan core protein) (CSPCP) (Chondroitin sulfate proteoglycan core protein 1) (Chondroitin sulfate proteoglycan 1) [Cleaved into: Aggrecan core protein 2]	ACAN AGC1 CSPG1 MSK16	820.376	2	1639.75	1639.74	0.51	0.00042	0.0674	0	1.78	4.986e-05	0.001696	8	9030	Tumor	0.477
TSAFHEANLER	Hex(1)HexNAc(1)	TSAFHEANLER+Hex(1)HexNAc(1)	T1(Hex(1)HexNAc(1));	P16112	Aggrecan core protein (Cartilage-specific proteoglycan core protein) (CSPCP) (Chondroitin sulfate proteoglycan core protein 1) (Chondroitin sulfate proteoglycan 1) [Cleaved into: Aggrecan core protein 2]	ACAN AGC1 CSPG1 MSK16	820.377	2	1639.75	1639.74	1.06	0.00087	0.2454	0	1.63	0	0.0006194	7	9028	Tumor	0.576
TSAFHEANLER	Hex(1)HexNAc(1)	TSAFHEANLER+Hex(1)HexNAc(1)	T1(Hex(1)HexNAc(1));	P16112	Aggrecan core protein (Cartilage-specific proteoglycan core protein) (CSPCP) (Chondroitin sulfate proteoglycan core protein 1) (Chondroitin sulfate proteoglycan 1) [Cleaved into: Aggrecan core protein 2]	ACAN AGC1 CSPG1 MSK16	547.254	3	1639.75	1639.74	0.83	0.00045	0.0504	0	2.58	4.986e-05	0.003293	7	8949	Tumor	0.411
TSAFHEANLER	Hex(1)HexNAc(1)	TSAFHEANLER+Hex(1)HexNAc(1)	T1(Hex(1)HexNAc(1));	P16112	Aggrecan core protein (Cartilage-specific proteoglycan core protein) (CSPCP) (Chondroitin sulfate proteoglycan core protein 1) (Chondroitin sulfate proteoglycan 1) [Cleaved into: Aggrecan core protein 2]	ACAN AGC1 CSPG1 MSK16	547.254	3	1639.75	1639.74	1.26	0.00069	0.0687	0	2.91	0	0.001248	6	9210	Tumor	0.507
TSAFHEANLER	Hex(1)HexNAc(1)	TSAFHEANLER+Hex(1)HexNAc(1)	T1(Hex(1)HexNAc(1));	P16112	Aggrecan core protein (Cartilage-specific proteoglycan core protein) (CSPCP) (Chondroitin sulfate proteoglycan core protein 1) (Chondroitin sulfate proteoglycan 1) [Cleaved into: Aggrecan core protein 2]	ACAN AGC1 CSPG1 MSK16	820.377	2	1639.75	1639.74	0.84	0.00068	0.0675	0	1.63	0	0.001247	7	8950	Tumor	0.507
TSAFHEANLER	Hex(1)HexNAc(1)	TSAFHEANLER+Hex(1)HexNAc(1)	T1(Hex(1)HexNAc(1));	P16112	Aggrecan core protein (Cartilage-specific proteoglycan core protein) (CSPCP) (Chondroitin sulfate proteoglycan core protein 1) (Chondroitin sulfate proteoglycan 1) [Cleaved into: Aggrecan core protein 2]	ACAN AGC1 CSPG1 MSK16	547.253	3	1639.74	1639.74	-0.09	-5e-05	0.0766	0	2.09	0.0006551	0.03072	8	9005	Tumor	0.189
TSAFHEANLER	Hex(1)HexNAc(1)	TSAFHEANLER+Hex(1)HexNAc(1)	T1(Hex(1)HexNAc(1));	P16112	Aggrecan core protein (Cartilage-specific proteoglycan core protein) (CSPCP) (Chondroitin sulfate proteoglycan core protein 1) (Chondroitin sulfate proteoglycan 1) [Cleaved into: Aggrecan core protein 2]	ACAN AGC1 CSPG1 MSK16	547.253	3	1639.74	1639.74	-0.21	-0.00011	0.0677	0	2.51	4.986e-05	0.002801	8	9177	Tumor	0.427
TSAFHEANLER	Hex(1)HexNAc(1)	TSAFHEANLER+Hex(1)HexNAc(1)	T1(Hex(1)HexNAc(1));	P16112	Aggrecan core protein (Cartilage-specific proteoglycan core protein) (CSPCP) (Chondroitin sulfate proteoglycan core protein 1) (Chondroitin sulfate proteoglycan 1) [Cleaved into: Aggrecan core protein 2]	ACAN AGC1 CSPG1 MSK16	820.376	2	1639.74	1639.74	-0.18	-0.00015	0.0588	0	1.53	0	0.0003891	6	9226	Tumor	0.622
TSAFHEANLER	Hex(1)HexNAc(1)	TSAFHEANLER+Hex(1)HexNAc(1)	T1(Hex(1)HexNAc(1));	P16112	Aggrecan core protein (Cartilage-specific proteoglycan core protein) (CSPCP) (Chondroitin sulfate proteoglycan core protein 1) (Chondroitin sulfate proteoglycan 1) [Cleaved into: Aggrecan core protein 2]	ACAN AGC1 CSPG1 MSK16	820.376	2	1639.75	1639.74	0.69	0.00056	0.0139	0	1.44	0	0.001491	7	8666	Tumor	0.489
TSAFHEANLER	Hex(1)HexNAc(1)	TSAFHEANLER+Hex(1)HexNAc(1)	T1(Hex(1)HexNAc(1));	P16112	Aggrecan core protein (Cartilage-specific proteoglycan core protein) (CSPCP) (Chondroitin sulfate proteoglycan core protein 1) (Chondroitin sulfate proteoglycan 1) [Cleaved into: Aggrecan core protein 2]	ACAN AGC1 CSPG1 MSK16	820.376	2	1639.75	1639.74	0.41	0.00034	0.1329	0	1.43	0	0.001182	6	9290	Tumor	0.512
TSAFHEANLER	Hex(1)HexNAc(1)	TSAFHEANLER+Hex(1)HexNAc(1)	T1(Hex(1)HexNAc(1));	P16112	Aggrecan core protein (Cartilage-specific proteoglycan core protein) (CSPCP) (Chondroitin sulfate proteoglycan core protein 1) (Chondroitin sulfate proteoglycan 1) [Cleaved into: Aggrecan core protein 2]	ACAN AGC1 CSPG1 MSK16	820.376	2	1639.75	1639.74	0.56	0.00046	0.194	0	1.34	0	0.001436	10	8454	Tumor	0.493
TSAFHEANLER	Hex(1)HexNAc(1)	TSAFHEANLER+Hex(1)HexNAc(1)	T1(Hex(1)HexNAc(1));	P16112	Aggrecan core protein (Cartilage-specific proteoglycan core protein) (CSPCP) (Chondroitin sulfate proteoglycan core protein 1) (Chondroitin sulfate proteoglycan 1) [Cleaved into: Aggrecan core protein 2]	ACAN AGC1 CSPG1 MSK16	547.252	3	1639.74	1639.74	-1.91	-0.00104	0.1519	0	3.16	0	0.001528	10	8287	Tumor	0.487
TSAFHEANLER	Hex(1)HexNAc(1)	TSAFHEANLER+Hex(1)HexNAc(1)	T1(Hex(1)HexNAc(1));	P16112	Aggrecan core protein (Cartilage-specific proteoglycan core protein) (CSPCP) (Chondroitin sulfate proteoglycan core protein 1) (Chondroitin sulfate proteoglycan 1) [Cleaved into: Aggrecan core protein 2]	ACAN AGC1 CSPG1 MSK16	547.253	3	1639.75	1639.74	0.38	0.00021	0.1093	0	3.11	0	0.0009474	7	9027	Tumor	0.534
TSAFHEANLER	Hex(1)HexNAc(1)	TSAFHEANLER+Hex(1)HexNAc(1)	T1(Hex(1)HexNAc(1));	P16112	Aggrecan core protein (Cartilage-specific proteoglycan core protein) (CSPCP) (Chondroitin sulfate proteoglycan core protein 1) (Chondroitin sulfate proteoglycan 1) [Cleaved into: Aggrecan core protein 2]	ACAN AGC1 CSPG1 MSK16	820.376	2	1639.74	1639.74	-0.11	-9e-05	0.0617	0	1.62	0	0.0009589	10	8283	Tumor	0.533
TSAFHEANLER	Hex(1)HexNAc(1)	TSAFHEANLER+Hex(1)HexNAc(1)	T1(Hex(1)HexNAc(1));	P16112	Aggrecan core protein (Cartilage-specific proteoglycan core protein) (CSPCP) (Chondroitin sulfate proteoglycan core protein 1) (Chondroitin sulfate proteoglycan 1) [Cleaved into: Aggrecan core protein 2]	ACAN AGC1 CSPG1 MSK16	547.253	3	1639.74	1639.74	-0.57	-0.00031	0.065	0	2.77	0	0.000735	10	8201	Tumor	0.559
TSAFHEANLER	Hex(1)HexNAc(1)	TSAFHEANLER+Hex(1)HexNAc(1)	T1(Hex(1)HexNAc(1));	P16112	Aggrecan core protein (Cartilage-specific proteoglycan core protein) (CSPCP) (Chondroitin sulfate proteoglycan core protein 1) (Chondroitin sulfate proteoglycan 1) [Cleaved into: Aggrecan core protein 2]	ACAN AGC1 CSPG1 MSK16	820.376	2	1639.74	1639.74	-0.04	-3e-05	0.2329	0	1.46	0	0.0005027	10	8200	Tumor	0.597
TSAFHEANLER	Hex(1)HexNAc(1)	TSAFHEANLER+Hex(1)HexNAc(1)	T1(Hex(1)HexNAc(1));	P16112	Aggrecan core protein (Cartilage-specific proteoglycan core protein) (CSPCP) (Chondroitin sulfate proteoglycan core protein 1) (Chondroitin sulfate proteoglycan 1) [Cleaved into: Aggrecan core protein 2]	ACAN AGC1 CSPG1 MSK16	820.376	2	1639.75	1639.74	0.56	0.00046	0.0949	0	1.58	0	0.001516	10	8545	Tumor	0.381
TSAFHEANLER	Hex(1)HexNAc(1)	TSAFHEANLER+Hex(1)HexNAc(1)	T1(Hex(1)HexNAc(1));	P16112	Aggrecan core protein (Cartilage-specific proteoglycan core protein) (CSPCP) (Chondroitin sulfate proteoglycan core protein 1) (Chondroitin sulfate proteoglycan 1) [Cleaved into: Aggrecan core protein 2]	ACAN AGC1 CSPG1 MSK16	547.254	3	1639.75	1639.74	1.67	0.00091	0.088	0	2.84	0	0.001221	10	8580	Tumor	0.509
TSAFHEANLER	Hex(1)HexNAc(1)	TSAFHEANLER+Hex(1)HexNAc(1)	T1(Hex(1)HexNAc(1));	P16112	Aggrecan core protein (Cartilage-specific proteoglycan core protein) (CSPCP) (Chondroitin sulfate proteoglycan core protein 1) (Chondroitin sulfate proteoglycan 1) [Cleaved into: Aggrecan core protein 2]	ACAN AGC1 CSPG1 MSK16	820.374	2	1639.74	1639.74	-1.9	-0.00156	0.0417	0	1.68	4.986e-05	0.0037	10	8633	Tumor	0.4
TSAFHEANLER	Hex(1)HexNAc(1)	TSAFHEANLER+Hex(1)HexNAc(1)	T1(Hex(1)HexNAc(1));	P16112	Aggrecan core protein (Cartilage-specific proteoglycan core protein) (CSPCP) (Chondroitin sulfate proteoglycan core protein 1) (Chondroitin sulfate proteoglycan 1) [Cleaved into: Aggrecan core protein 2]	ACAN AGC1 CSPG1 MSK16	820.374	2	1639.74	1639.74	-1.97	-0.00162	0.0678	0	1.77	4.986e-05	0.002232	10	8125	Tumor	0.45
TSAFHEANLER	Hex(1)HexNAc(1)	TSAFHEANLER+Hex(1)HexNAc(1)	T1(Hex(1)HexNAc(1));	P16112	Aggrecan core protein (Cartilage-specific proteoglycan core protein) (CSPCP) (Chondroitin sulfate proteoglycan core protein 1) (Chondroitin sulfate proteoglycan 1) [Cleaved into: Aggrecan core protein 2]	ACAN AGC1 CSPG1 MSK16	547.253	3	1639.74	1639.74	-0.08	-4e-05	0.0205	0	1.95	4.986e-05	0.006422	6	9679	Tumor	0.345
TSAFHEANLER	Hex(1)HexNAc(1)	TSAFHEANLER+Hex(1)HexNAc(1)	T1(Hex(1)HexNAc(1));	P16112	Aggrecan core protein (Cartilage-specific proteoglycan core protein) (CSPCP) (Chondroitin sulfate proteoglycan core protein 1) (Chondroitin sulfate proteoglycan 1) [Cleaved into: Aggrecan core protein 2]	ACAN AGC1 CSPG1 MSK16	547.253	3	1639.74	1639.74	-0.3	-0.00016	0.01	0	2.01	0.000247	0.02	6	9601	Tumor	0.232
TSAFHEANLER	Hex(1)HexNAc(1)	TSAFHEANLER+Hex(1)HexNAc(1)	T1(Hex(1)HexNAc(1));	P16112	Aggrecan core protein (Cartilage-specific proteoglycan core protein) (CSPCP) (Chondroitin sulfate proteoglycan core protein 1) (Chondroitin sulfate proteoglycan 1) [Cleaved into: Aggrecan core protein 2]	ACAN AGC1 CSPG1 MSK16	820.376	2	1639.75	1639.74	0.49	0.0004	0.075	0	1.2	4.986e-05	0.00291	6	9525	Tumor	0.423
TSAFHEANLER	Hex(1)HexNAc(1)	TSAFHEANLER+Hex(1)HexNAc(1)	T1(Hex(1)HexNAc(1));	P16112	Aggrecan core protein (Cartilage-specific proteoglycan core protein) (CSPCP) (Chondroitin sulfate proteoglycan core protein 1) (Chondroitin sulfate proteoglycan 1) [Cleaved into: Aggrecan core protein 2]	ACAN AGC1 CSPG1 MSK16	547.253	3	1639.75	1639.74	0.46	0.00025	0.0595	0	2.69	0	0.000391	8	9092	Tumor	0.622
TSAFHEANLER	Hex(1)HexNAc(1)	TSAFHEANLER+Hex(1)HexNAc(1)	T1(Hex(1)HexNAc(1));	P16112	Aggrecan core protein (Cartilage-specific proteoglycan core protein) (CSPCP) (Chondroitin sulfate proteoglycan core protein 1) (Chondroitin sulfate proteoglycan 1) [Cleaved into: Aggrecan core protein 2]	ACAN AGC1 CSPG1 MSK16	820.376	2	1639.75	1639.74	0.58	0.00048	0.0621	0	1.61	0	0.0004894	8	9108	Tumor	0.6
TSAFHEANLER	Hex(1)HexNAc(1)	TSAFHEANLER+Hex(1)HexNAc(1)	T1(Hex(1)HexNAc(1));	P16112	Aggrecan core protein (Cartilage-specific proteoglycan core protein) (CSPCP) (Chondroitin sulfate proteoglycan core protein 1) (Chondroitin sulfate proteoglycan 1) [Cleaved into: Aggrecan core protein 2]	ACAN AGC1 CSPG1 MSK16	547.253	3	1639.74	1639.74	-0.14	-7e-05	0.0577	0	2.6	4.986e-05	0.00398	9	8804	Tumor	0.392
TSAFHEANLER	Hex(1)HexNAc(1)	TSAFHEANLER+Hex(1)HexNAc(1)	T1(Hex(1)HexNAc(1));	P16112	Aggrecan core protein (Cartilage-specific proteoglycan core protein) (CSPCP) (Chondroitin sulfate proteoglycan core protein 1) (Chondroitin sulfate proteoglycan 1) [Cleaved into: Aggrecan core protein 2]	ACAN AGC1 CSPG1 MSK16	820.377	2	1639.75	1639.74	0.84	0.00069	0.0599	0	1.67	0	0.001181	9	8813	Tumor	0.513
TSAFHEANLER	Hex(1)HexNAc(1)	TSAFHEANLER+Hex(1)HexNAc(1)	T1(Hex(1)HexNAc(1));	P16112	Aggrecan core protein (Cartilage-specific proteoglycan core protein) (CSPCP) (Chondroitin sulfate proteoglycan core protein 1) (Chondroitin sulfate proteoglycan 1) [Cleaved into: Aggrecan core protein 2]	ACAN AGC1 CSPG1 MSK16	547.253	3	1639.75	1639.74	0.48	0.00026	0.0329	0	2.43	0	0.001442	6	9339	Tumor	0.493
TSAFHEANLER	Hex(1)HexNAc(1)	TSAFHEANLER+Hex(1)HexNAc(1)	T1(Hex(1)HexNAc(1));	P16112	Aggrecan core protein (Cartilage-specific proteoglycan core protein) (CSPCP) (Chondroitin sulfate proteoglycan core protein 1) (Chondroitin sulfate proteoglycan 1) [Cleaved into: Aggrecan core protein 2]	ACAN AGC1 CSPG1 MSK16	547.254	3	1639.75	1639.74	2	0.00109	0.052	0	2.69	4.986e-05	0.003225	10	8669	Tumor	0.413
TSAFHEANLER	Hex(1)HexNAc(1)	TSAFHEANLER+Hex(1)HexNAc(1)	T1(Hex(1)HexNAc(1));	P16112	Aggrecan core protein (Cartilage-specific proteoglycan core protein) (CSPCP) (Chondroitin sulfate proteoglycan core protein 1) (Chondroitin sulfate proteoglycan 1) [Cleaved into: Aggrecan core protein 2]	ACAN AGC1 CSPG1 MSK16	820.376	2	1639.74	1639.74	0.12	0.0001	0.0497	0	1.61	0	0.001293	6	9437	Tumor	0.504
TSAFHEANLER	Hex(1)HexNAc(1)	TSAFHEANLER+Hex(1)HexNAc(1)	T1(Hex(1)HexNAc(1));	P16112	Aggrecan core protein (Cartilage-specific proteoglycan core protein) (CSPCP) (Chondroitin sulfate proteoglycan core protein 1) (Chondroitin sulfate proteoglycan 1) [Cleaved into: Aggrecan core protein 2]	ACAN AGC1 CSPG1 MSK16	820.376	2	1639.75	1639.74	0.39	0.00032	0.0471	0	1.7	0	0.001151	9	8937	Tumor	0.515
TSAFHEANLER	Hex(1)HexNAc(1)	TSAFHEANLER+Hex(1)HexNAc(1)	T1(Hex(1)HexNAc(1));	P16112	Aggrecan core protein (Cartilage-specific proteoglycan core protein) (CSPCP) (Chondroitin sulfate proteoglycan core protein 1) (Chondroitin sulfate proteoglycan 1) [Cleaved into: Aggrecan core protein 2]	ACAN AGC1 CSPG1 MSK16	547.253	3	1639.74	1639.74	-0.53	-0.00029	0.0424	0	2.36	0	0.001348	6	9467	Tumor	0.499
TSAFHEANLER	Hex(1)HexNAc(1)	TSAFHEANLER+Hex(1)HexNAc(1)	T1(Hex(1)HexNAc(1));	P16112	Aggrecan core protein (Cartilage-specific proteoglycan core protein) (CSPCP) (Chondroitin sulfate proteoglycan core protein 1) (Chondroitin sulfate proteoglycan 1) [Cleaved into: Aggrecan core protein 2]	ACAN AGC1 CSPG1 MSK16	820.377	2	1639.75	1639.74	1.01	0.00083	0.075	0	1.6	0	0.0005229	6	9358	Tumor	0.593
TSAFHEANLER	Hex(1)HexNAc(1)	TSAFHEANLER+Hex(1)HexNAc(1)	T1(Hex(1)HexNAc(1));	P16112	Aggrecan core protein (Cartilage-specific proteoglycan core protein) (CSPCP) (Chondroitin sulfate proteoglycan core protein 1) (Chondroitin sulfate proteoglycan 1) [Cleaved into: Aggrecan core protein 2]	ACAN AGC1 CSPG1 MSK16	547.253	3	1639.74	1639.74	-0.75	-0.00041	0.0383	0	2.35	4.986e-05	0.004332	6	9402	Tumor	0.384
TSAFHEANLER	Hex(1)HexNAc(1)	TSAFHEANLER+Hex(1)HexNAc(1)	T1(Hex(1)HexNAc(1));	P16112	Aggrecan core protein (Cartilage-specific proteoglycan core protein) (CSPCP) (Chondroitin sulfate proteoglycan core protein 1) (Chondroitin sulfate proteoglycan 1) [Cleaved into: Aggrecan core protein 2]	ACAN AGC1 CSPG1 MSK16	547.253	3	1639.74	1639.74	-0.08	-4e-05	0.0545	0	2.57	4.986e-05	0.002218	6	9057	Tumor	0.45
TSAFHEANLER	Hex(1)HexNAc(1)	TSAFHEANLER+Hex(1)HexNAc(1)	T1(Hex(1)HexNAc(1));	P16112	Aggrecan core protein (Cartilage-specific proteoglycan core protein) (CSPCP) (Chondroitin sulfate proteoglycan core protein 1) (Chondroitin sulfate proteoglycan 1) [Cleaved into: Aggrecan core protein 2]	ACAN AGC1 CSPG1 MSK16	820.377	2	1639.75	1639.74	1.18	0.00097	0.0533	0	1.69	4.986e-05	0.001993	5	9228	Tumor	0.461
TSAFHEANLER	Hex(1)HexNAc(1)	TSAFHEANLER+Hex(1)HexNAc(1)	T1(Hex(1)HexNAc(1));	P16112	Aggrecan core protein (Cartilage-specific proteoglycan core protein) (CSPCP) (Chondroitin sulfate proteoglycan core protein 1) (Chondroitin sulfate proteoglycan 1) [Cleaved into: Aggrecan core protein 2]	ACAN AGC1 CSPG1 MSK16	547.253	3	1639.74	1639.74	-0.06	-3e-05	0.0644	0	2.64	0	0.001287	5	9217	Tumor	0.504
TSAFHEANLER	Hex(1)HexNAc(1)	TSAFHEANLER+Hex(1)HexNAc(1)	T1(Hex(1)HexNAc(1));	P16112	Aggrecan core protein (Cartilage-specific proteoglycan core protein) (CSPCP) (Chondroitin sulfate proteoglycan core protein 1) (Chondroitin sulfate proteoglycan 1) [Cleaved into: Aggrecan core protein 2]	ACAN AGC1 CSPG1 MSK16	547.253	3	1639.74	1639.74	-0.18	-0.0001	0.0784	0	2.68	0	0.0004683	7	9433	Tumor	0.604
TSAFHEANLER	Hex(1)HexNAc(1)	TSAFHEANLER+Hex(1)HexNAc(1)	T1(Hex(1)HexNAc(1));	P16112	Aggrecan core protein (Cartilage-specific proteoglycan core protein) (CSPCP) (Chondroitin sulfate proteoglycan core protein 1) (Chondroitin sulfate proteoglycan 1) [Cleaved into: Aggrecan core protein 2]	ACAN AGC1 CSPG1 MSK16	547.253	3	1639.74	1639.74	0.05	2e-05	0.125	0	2.96	0	0.001002	7	9107	Tumor	0.529
TSAFHEANLER	Hex(1)HexNAc(1)	TSAFHEANLER+Hex(1)HexNAc(1)	T1(Hex(1)HexNAc(1));	P16112	Aggrecan core protein (Cartilage-specific proteoglycan core protein) (CSPCP) (Chondroitin sulfate proteoglycan core protein 1) (Chondroitin sulfate proteoglycan 1) [Cleaved into: Aggrecan core protein 2]	ACAN AGC1 CSPG1 MSK16	820.376	2	1639.75	1639.74	0.41	0.00034	0.0488	0	1.64	4.986e-05	0.002449	6	9068	Tumor	0.44
TSAFHEANLER	Hex(1)HexNAc(1)	TSAFHEANLER+Hex(1)HexNAc(1)	T1(Hex(1)HexNAc(1));	P16112	Aggrecan core protein (Cartilage-specific proteoglycan core protein) (CSPCP) (Chondroitin sulfate proteoglycan core protein 1) (Chondroitin sulfate proteoglycan 1) [Cleaved into: Aggrecan core protein 2]	ACAN AGC1 CSPG1 MSK16	820.376	2	1639.75	1639.74	0.69	0.00056	0.0138	0	1.45	0	0.0009384	7	9108	Tumor	0.535
TSAFHEANLER	Hex(1)HexNAc(1)	TSAFHEANLER+Hex(1)HexNAc(1)	T1(Hex(1)HexNAc(1));	P16112	Aggrecan core protein (Cartilage-specific proteoglycan core protein) (CSPCP) (Chondroitin sulfate proteoglycan core protein 1) (Chondroitin sulfate proteoglycan 1) [Cleaved into: Aggrecan core protein 2]	ACAN AGC1 CSPG1 MSK16	547.253	3	1639.74	1639.74	-0.41	-0.00023	0.0478	0	2.72	4.986e-05	0.004312	6	8736	Tumor	0.384
TSAFHEANLER	Hex(1)HexNAc(1)	TSAFHEANLER+Hex(1)HexNAc(1)	T1(Hex(1)HexNAc(1));	P16112	Aggrecan core protein (Cartilage-specific proteoglycan core protein) (CSPCP) (Chondroitin sulfate proteoglycan core protein 1) (Chondroitin sulfate proteoglycan 1) [Cleaved into: Aggrecan core protein 2]	ACAN AGC1 CSPG1 MSK16	547.253	3	1639.74	1639.74	-0.07	-4e-05	0.0362	0	2.21	0	0.0006439	7	9268	Tumor	0.573
TSAFHEANLER	Hex(1)HexNAc(1)	TSAFHEANLER+Hex(1)HexNAc(1)	T1(Hex(1)HexNAc(1));	P16112	Aggrecan core protein (Cartilage-specific proteoglycan core protein) (CSPCP) (Chondroitin sulfate proteoglycan core protein 1) (Chondroitin sulfate proteoglycan 1) [Cleaved into: Aggrecan core protein 2]	ACAN AGC1 CSPG1 MSK16	820.376	2	1639.74	1639.74	0.17	0.00014	0.0608	0	1.48	0	0.000904	7	9269	Tumor	0.539
TSAFHEANLER	Hex(1)HexNAc(1)	TSAFHEANLER+Hex(1)HexNAc(1)	T1(Hex(1)HexNAc(1));	P16112	Aggrecan core protein (Cartilage-specific proteoglycan core protein) (CSPCP) (Chondroitin sulfate proteoglycan core protein 1) (Chondroitin sulfate proteoglycan 1) [Cleaved into: Aggrecan core protein 2]	ACAN AGC1 CSPG1 MSK16	820.376	2	1639.75	1639.74	0.49	0.0004	0.2821	0	1.56	0	0.0008031	6	9146	Tumor	0.551
TSAFHEANLER	Hex(1)HexNAc(1)	TSAFHEANLER+Hex(1)HexNAc(1)	T1(Hex(1)HexNAc(1));	P16112	Aggrecan core protein (Cartilage-specific proteoglycan core protein) (CSPCP) (Chondroitin sulfate proteoglycan core protein 1) (Chondroitin sulfate proteoglycan 1) [Cleaved into: Aggrecan core protein 2]	ACAN AGC1 CSPG1 MSK16	547.253	3	1639.74	1639.74	0.16	9e-05	0.0772	0	2.59	0	0.0003202	7	9353	Tumor	0.642
TSAFHEANLER	Hex(1)HexNAc(1)	TSAFHEANLER+Hex(1)HexNAc(1)	T1(Hex(1)HexNAc(1));	P16112	Aggrecan core protein (Cartilage-specific proteoglycan core protein) (CSPCP) (Chondroitin sulfate proteoglycan core protein 1) (Chondroitin sulfate proteoglycan 1) [Cleaved into: Aggrecan core protein 2]	ACAN AGC1 CSPG1 MSK16	547.253	3	1639.74	1639.74	-0.07	-4e-05	0.0784	0	2.55	0	0.0006339	7	9521	Tumor	0.574
TSAFHEANLER	Hex(1)HexNAc(1)	TSAFHEANLER+Hex(1)HexNAc(1)	T1(Hex(1)HexNAc(1));	P16112	Aggrecan core protein (Cartilage-specific proteoglycan core protein) (CSPCP) (Chondroitin sulfate proteoglycan core protein 1) (Chondroitin sulfate proteoglycan 1) [Cleaved into: Aggrecan core protein 2]	ACAN AGC1 CSPG1 MSK16	547.253	3	1639.74	1639.74	-0.17	-9e-05	0.0446	0	2.02	0.001106	0.03948	4	9232	Tumor	0.163
TSAFHEANLER	Hex(1)HexNAc(1)	TSAFHEANLER+Hex(1)HexNAc(1)	T1(Hex(1)HexNAc(1));	P16112	Aggrecan core protein (Cartilage-specific proteoglycan core protein) (CSPCP) (Chondroitin sulfate proteoglycan core protein 1) (Chondroitin sulfate proteoglycan 1) [Cleaved into: Aggrecan core protein 2]	ACAN AGC1 CSPG1 MSK16	820.376	2	1639.74	1639.74	0.09	7e-05	0.0435	0	1.61	4.986e-05	0.001679	7	9188	Tumor	0.478
TSAFHEANLER	Hex(1)HexNAc(1)	TSAFHEANLER+Hex(1)HexNAc(1)	T1(Hex(1)HexNAc(1));	P16112	Aggrecan core protein (Cartilage-specific proteoglycan core protein) (CSPCP) (Chondroitin sulfate proteoglycan core protein 1) (Chondroitin sulfate proteoglycan 1) [Cleaved into: Aggrecan core protein 2]	ACAN AGC1 CSPG1 MSK16	820.371	2	1639.74	1639.74	-5.8	-0.00476	0.0497	0	1.61	0.0008341	0.03423	3	11905	Tumor	0.178
TSAFHEANLER	Hex(1)HexNAc(1)	TSAFHEANLER+Hex(1)HexNAc(1)	T1(Hex(1)HexNAc(1));	P16112	Aggrecan core protein (Cartilage-specific proteoglycan core protein) (CSPCP) (Chondroitin sulfate proteoglycan core protein 1) (Chondroitin sulfate proteoglycan 1) [Cleaved into: Aggrecan core protein 2]	ACAN AGC1 CSPG1 MSK16	547.252	3	1639.74	1639.74	-1.21	-0.00066	0.01	0	2.01	0.003151	0.07713	11	8653	Tumor	0.094
TSAFHEANLER	Hex(1)HexNAc(1)	TSAFHEANLER+Hex(1)HexNAc(1)	T1(Hex(1)HexNAc(1));	P16112	Aggrecan core protein (Cartilage-specific proteoglycan core protein) (CSPCP) (Chondroitin sulfate proteoglycan core protein 1) (Chondroitin sulfate proteoglycan 1) [Cleaved into: Aggrecan core protein 2]	ACAN AGC1 CSPG1 MSK16	547.253	3	1639.74	1639.74	0.03	2e-05	0.0543	0	2.76	0	0.0008904	6	8482	Tumor	0.54
TSAFHEANLER	Hex(1)HexNAc(1)	TSAFHEANLER+Hex(1)HexNAc(1)	T1(Hex(1)HexNAc(1));	P16112	Aggrecan core protein (Cartilage-specific proteoglycan core protein) (CSPCP) (Chondroitin sulfate proteoglycan core protein 1) (Chondroitin sulfate proteoglycan 1) [Cleaved into: Aggrecan core protein 2]	ACAN AGC1 CSPG1 MSK16	547.253	3	1639.74	1639.74	0.03	2e-05	0.0739	0	2.57	0	0.0004343	6	9130	Tumor	0.611
TSAFHEANLER	Hex(1)HexNAc(1)	TSAFHEANLER+Hex(1)HexNAc(1)	T1(Hex(1)HexNAc(1));	P16112	Aggrecan core protein (Cartilage-specific proteoglycan core protein) (CSPCP) (Chondroitin sulfate proteoglycan core protein 1) (Chondroitin sulfate proteoglycan 1) [Cleaved into: Aggrecan core protein 2]	ACAN AGC1 CSPG1 MSK16	820.376	2	1639.74	1639.74	-0.16	-0.00013	0.1988	0	1.61	0	0.0009267	11	8677	Tumor	0.436
TSAFHEANLER	Hex(1)HexNAc(1)	TSAFHEANLER+Hex(1)HexNAc(1)	T1(Hex(1)HexNAc(1));	P16112	Aggrecan core protein (Cartilage-specific proteoglycan core protein) (CSPCP) (Chondroitin sulfate proteoglycan core protein 1) (Chondroitin sulfate proteoglycan 1) [Cleaved into: Aggrecan core protein 2]	ACAN AGC1 CSPG1 MSK16	547.253	3	1639.74	1639.74	-0.98	-0.00054	0.0058	0	1.73	0.001408	0.04548	11	8733	Tumor	0.149
TSAFHEANLER	Hex(1)HexNAc(1)	TSAFHEANLER+Hex(1)HexNAc(1)	T1(Hex(1)HexNAc(1));	P16112	Aggrecan core protein (Cartilage-specific proteoglycan core protein) (CSPCP) (Chondroitin sulfate proteoglycan core protein 1) (Chondroitin sulfate proteoglycan 1) [Cleaved into: Aggrecan core protein 2]	ACAN AGC1 CSPG1 MSK16	820.376	2	1639.75	1639.74	0.3	0.00024	0.0296	0	1.69	0	0.001969	6	8511	Normal	0.503
TSAFHEANLER	Hex(1)HexNAc(1)	TSAFHEANLER+Hex(1)HexNAc(1)	T1(Hex(1)HexNAc(1));	P16112	Aggrecan core protein (Cartilage-specific proteoglycan core protein) (CSPCP) (Chondroitin sulfate proteoglycan core protein 1) (Chondroitin sulfate proteoglycan 1) [Cleaved into: Aggrecan core protein 2]	ACAN AGC1 CSPG1 MSK16	547.253	3	1639.75	1639.74	0.66	0.00036	0.0766	0	2.48	0	0.0006844	6	8510	Normal	0.614
TSAFHEANLER	Hex(1)HexNAc(1)	TSAFHEANLER+Hex(1)HexNAc(1)	T1(Hex(1)HexNAc(1));	P16112	Aggrecan core protein (Cartilage-specific proteoglycan core protein) (CSPCP) (Chondroitin sulfate proteoglycan core protein 1) (Chondroitin sulfate proteoglycan 1) [Cleaved into: Aggrecan core protein 2]	ACAN AGC1 CSPG1 MSK16	547.254	3	1639.75	1639.74	0.88	0.00048	0.0627	0	2.55	0	0.001586	6	8587	Normal	0.526
TSAFHEANLER	Hex(1)HexNAc(1)	TSAFHEANLER+Hex(1)HexNAc(1)	T1(Hex(1)HexNAc(1));	P16112	Aggrecan core protein (Cartilage-specific proteoglycan core protein) (CSPCP) (Chondroitin sulfate proteoglycan core protein 1) (Chondroitin sulfate proteoglycan 1) [Cleaved into: Aggrecan core protein 2]	ACAN AGC1 CSPG1 MSK16	820.378	2	1639.75	1639.74	2.31	0.00189	0.1933	0	1.5	0	0.002678	6	8590	Normal	0.357
TSAFHEANLER	Hex(1)HexNAc(1)	TSAFHEANLER+Hex(1)HexNAc(1)	T1(Hex(1)HexNAc(1));	P16112	Aggrecan core protein (Cartilage-specific proteoglycan core protein) (CSPCP) (Chondroitin sulfate proteoglycan core protein 1) (Chondroitin sulfate proteoglycan 1) [Cleaved into: Aggrecan core protein 2]	ACAN AGC1 CSPG1 MSK16	547.252	3	1639.74	1639.74	-1.28	-0.0007	0.0743	0	2.02	0.0002775	0.01586	8	8550	Normal	0.285
TSAFHEANLER	Hex(1)HexNAc(1)	TSAFHEANLER+Hex(1)HexNAc(1)	T1(Hex(1)HexNAc(1));	P16112	Aggrecan core protein (Cartilage-specific proteoglycan core protein) (CSPCP) (Chondroitin sulfate proteoglycan core protein 1) (Chondroitin sulfate proteoglycan 1) [Cleaved into: Aggrecan core protein 2]	ACAN AGC1 CSPG1 MSK16	820.379	2	1639.75	1639.74	3.53	0.0029	0.0983	0	1.73	0.0001138	0.007966	8	8568	Normal	0.357
TSAFHEANLER	Hex(1)HexNAc(1)	TSAFHEANLER+Hex(1)HexNAc(1)	T1(Hex(1)HexNAc(1));	P16112	Aggrecan core protein (Cartilage-specific proteoglycan core protein) (CSPCP) (Chondroitin sulfate proteoglycan core protein 1) (Chondroitin sulfate proteoglycan 1) [Cleaved into: Aggrecan core protein 2]	ACAN AGC1 CSPG1 MSK16	547.253	3	1639.74	1639.74	-0.04	-2e-05	0.0533	0	2.44	0.000221	0.01146	7	8496	Normal	0.319
TSAFHEANLER	Hex(1)HexNAc(1)	TSAFHEANLER+Hex(1)HexNAc(1)	T1(Hex(1)HexNAc(1));	P16112	Aggrecan core protein (Cartilage-specific proteoglycan core protein) (CSPCP) (Chondroitin sulfate proteoglycan core protein 1) (Chondroitin sulfate proteoglycan 1) [Cleaved into: Aggrecan core protein 2]	ACAN AGC1 CSPG1 MSK16	820.376	2	1639.75	1639.74	0.45	0.00037	0.0596	0	1.51	0	0.00243	7	8422	Normal	0.481
TSAFHEANLER	Hex(1)HexNAc(1)	TSAFHEANLER+Hex(1)HexNAc(1)	T1(Hex(1)HexNAc(1));	P16112	Aggrecan core protein (Cartilage-specific proteoglycan core protein) (CSPCP) (Chondroitin sulfate proteoglycan core protein 1) (Chondroitin sulfate proteoglycan 1) [Cleaved into: Aggrecan core protein 2]	ACAN AGC1 CSPG1 MSK16	547.254	3	1639.75	1639.74	1.41	0.00077	0.0435	0	2.53	0	0.002631	7	8421	Normal	0.473
TSAFHEANLER	Hex(1)HexNAc(1)	TSAFHEANLER+Hex(1)HexNAc(1)	T1(Hex(1)HexNAc(1));	P16112	Aggrecan core protein (Cartilage-specific proteoglycan core protein) (CSPCP) (Chondroitin sulfate proteoglycan core protein 1) (Chondroitin sulfate proteoglycan 1) [Cleaved into: Aggrecan core protein 2]	ACAN AGC1 CSPG1 MSK16	820.377	2	1639.75	1639.74	0.89	0.00073	0.0435	0	1.61	0	0.002857	7	8347	Normal	0.464
TSAFHEANLER	Hex(1)HexNAc(1)	TSAFHEANLER+Hex(1)HexNAc(1)	T1(Hex(1)HexNAc(1));	P16112	Aggrecan core protein (Cartilage-specific proteoglycan core protein) (CSPCP) (Chondroitin sulfate proteoglycan core protein 1) (Chondroitin sulfate proteoglycan 1) [Cleaved into: Aggrecan core protein 2]	ACAN AGC1 CSPG1 MSK16	547.253	3	1639.74	1639.74	-0.16	-9e-05	0.0738	0	2.71	0	0.001017	7	8344	Normal	0.572
TSIPESEW	Hex(1)HexNAc(1)	TSIPESEW+Hex(1)HexNAc(1)	T1(Hex(1)HexNAc(1));	P16112	Aggrecan core protein (Cartilage-specific proteoglycan core protein) (CSPCP) (Chondroitin sulfate proteoglycan core protein 1) (Chondroitin sulfate proteoglycan 1) [Cleaved into: Aggrecan core protein 2]	ACAN AGC1 CSPG1 MSK16	657.286	2	1313.56	1313.56	0.75	0.0005	0.0088	0	1.14	0.003065	0.07427	3	16621	Tumor	0.098
TSIPESEWTQQ	Hex(1)HexNAc(1)	TSIPESEWTQQ+Hex(1)HexNAc(1)	T1(Hex(1)HexNAc(1));	P16112	Aggrecan core protein (Cartilage-specific proteoglycan core protein) (CSPCP) (Chondroitin sulfate proteoglycan core protein 1) (Chondroitin sulfate proteoglycan 1) [Cleaved into: Aggrecan core protein 2]	ACAN AGC1 CSPG1 MSK16	835.868	2	1670.73	1670.73	0.05	4e-05	0.0166	0	1.81	0.003851	0.09092	6	13930	Tumor	0.076
TSQTPEFSGLPSGIAEV	Hex(1)HexNAc(1)	TSQTPEFSGLPSGIAEV+Hex(1)HexNAc(1)	T1(Hex(1)HexNAc(1));	P16112	Aggrecan core protein (Cartilage-specific proteoglycan core protein) (CSPCP) (Chondroitin sulfate proteoglycan core protein 1) (Chondroitin sulfate proteoglycan 1) [Cleaved into: Aggrecan core protein 2]	ACAN AGC1 CSPG1 MSK16	1042.99	2	2084.98	2084.98	0.31	0.00032	0.0236	0	2.12	0.000247	0.01712	22	23325	Tumor	0.247
TTSAFHEANLER	Hex(1)HexNAc(1)	TTSAFHEANLER+Hex(1)HexNAc(1)	T1(Hex(1)HexNAc(1));	P16112	Aggrecan core protein (Cartilage-specific proteoglycan core protein) (CSPCP) (Chondroitin sulfate proteoglycan core protein 1) (Chondroitin sulfate proteoglycan 1) [Cleaved into: Aggrecan core protein 2]	ACAN AGC1 CSPG1 MSK16	870.9	2	1740.79	1740.79	0.4	0.00035	0.0211	0	1.9	4.986e-05	0.002516	7	9926	Tumor	0.438
TTSAFHEANLER	Hex(1)HexNAc(1)	TTSAFHEANLER+Hex(1)HexNAc(1)	T1(Hex(1)HexNAc(1));	P16112	Aggrecan core protein (Cartilage-specific proteoglycan core protein) (CSPCP) (Chondroitin sulfate proteoglycan core protein 1) (Chondroitin sulfate proteoglycan 1) [Cleaved into: Aggrecan core protein 2]	ACAN AGC1 CSPG1 MSK16	580.936	3	1740.79	1740.79	0.08	5e-05	0.031	0	2.9	9.178e-05	0.007519	7	9846	Tumor	0.329
TTSAFHEANLER	Hex(1)HexNAc(1)	TTSAFHEANLER+Hex(1)HexNAc(1)	T1(Hex(1)HexNAc(1));	P16112	Aggrecan core protein (Cartilage-specific proteoglycan core protein) (CSPCP) (Chondroitin sulfate proteoglycan core protein 1) (Chondroitin sulfate proteoglycan 1) [Cleaved into: Aggrecan core protein 2]	ACAN AGC1 CSPG1 MSK16	580.936	3	1740.79	1740.79	0.61	0.00035	0.0281	0	2.85	0	0.0001613	7	9923	Tumor	0.709
TVDSSGF	Hex(1)HexNAc(1)	TVDSSGF+Hex(1)HexNAc(1)	T1(Hex(1)HexNAc(1));	P16112	Aggrecan core protein (Cartilage-specific proteoglycan core protein) (CSPCP) (Chondroitin sulfate proteoglycan core protein 1) (Chondroitin sulfate proteoglycan 1) [Cleaved into: Aggrecan core protein 2]	ACAN AGC1 CSPG1 MSK16	539.227	2	1077.45	1077.45	0.05	3e-05	0.0738	0	1.49	0.001921	0.05775	1	9529	Tumor	0.124
[truncated: 34,726 more rows]
