# Supplementary material for: Mapping the O‐glycoproteome using site‐specific extraction of O‐linked glycopeptides (EXoO)
Source: Mol Syst Biol. 2018 Nov 20;14(11):e8486. doi: 10.15252/msb.20188486 (PMC6243375; doi:10.15252/msb.20188486)
Supplement: Supplementary file 4 — Dataset EV3 [file MSB-14-e8486-s004.xlsx]

## Sheet: Sheet1
Dataset EV3. Identification of site-specific O-linked glycopeptides from human CEM T cells.
Glycosites	Glycans	Intact Glycopeptides	Peptide Modification	Accession	Protein Name	Gene Name	m/z [Da]	Charge	MH+ [Da]	Theo. MH+ [Da]	DeltaM [ppm]	Deltam/z [Da]	DeltaScore	DeltaCn	XCorr	Percolator SVMScore	Percolator q-Value	Percolator PEP	Fraction #	MS2 scan #
TEPPVTDPVYEALLYCNIPSVAER	Hex(1)HexNAc(1)	TEPPVTDPVYEALLYCNIPSVAER+Hex(1)HexNAc(1)	T1(Hex(1)HexNAc(1));C16(Carbamidomethyl)	Q8TE99	2-phosphoxylose phosphatase 1 (EC 3.1.3.-) (Acid phosphatase-like protein 2) (Xylosyl phosphatase) (epididymis luminal protein 124)	PXYLP1 ACPL2 HEL124 XYLP UNQ370/PRO706	1033.5	3	3098.49	3098.48	3.83	0.00395		0.0233	3.35	0.844	0	1.031e-05	9	37686
TEPPVTDPVYEALLYCNIPSVAER	Hex(2)HexNAc(2)	TEPPVTDPVYEALLYCNIPSVAERHex(2)HexNAc(2)	T1(Hex(2)HexNAc(2));C16(Carbamidomethyl)	Q8TE99	2-phosphoxylose phosphatase 1 (EC 3.1.3.-) (Acid phosphatase-like protein 2) (Xylosyl phosphatase) (epididymis luminal protein 124)	PXYLP1 ACPL2 HEL124 XYLP UNQ370/PRO706	1155.21	3	3463.62	3463.61	2.43	0.0028	0.4509	0	3.26	0.879	0	2.627e-06	7	34844
TEPPVTDPVYEALLYCNIPSVAER	Hex(2)HexNAc(2)	TEPPVTDPVYEALLYCNIPSVAERHex(2)HexNAc(2)	T1(Hex(2)HexNAc(2));C16(Carbamidomethyl)	Q8TE99	2-phosphoxylose phosphatase 1 (EC 3.1.3.-) (Acid phosphatase-like protein 2) (Xylosyl phosphatase) (epididymis luminal protein 124)	PXYLP1 ACPL2 HEL124 XYLP UNQ370/PRO706	1155.21	3	3463.61	3463.61	1.2	0.00139	0.308	0	2.5	0.673	0	3.956e-05	6	34270
TEPPVTDPVYEALLYCNIPSVAER	Hex(1)HexNAc(2)	TEPPVTDPVYEALLYCNIPSVAERHex(1)HexNAc(2)	T1(Hex(1)HexNAc(2));C16(Carbamidomethyl)	Q8TE99	2-phosphoxylose phosphatase 1 (EC 3.1.3.-) (Acid phosphatase-like protein 2) (Xylosyl phosphatase) (epididymis luminal protein 124)	PXYLP1 ACPL2 HEL124 XYLP UNQ370/PRO706	1101.19	3	3301.56	3301.56	-0.11	-0.00012	0.0047	0	2.14	0.424	0	0.001037	8	35852
TDPVYEALLYCNIPSVAER	HexNAc(1)	TDPVYEALLYCNIPSVAERHexNAc(1)	T1(HexNAc(1));C11(Carbamidomethyl)	Q8TE99	2-phosphoxylose phosphatase 1 (EC 3.1.3.-) (Acid phosphatase-like protein 2) (Xylosyl phosphatase) (epididymis luminal protein 124)	PXYLP1 ACPL2 HEL124 XYLP UNQ370/PRO706	805.059	3	2413.16	2413.16	1.22	0.00098	0.5055	0	4.57	0.777	0	1.002e-05	11	33623
TEPPVTDPVYEALLYCNIPSVAER	HexNAc(1)	TEPPVTDPVYEALLYCNIPSVAERHexNAc(1)	T1(HexNAc(1));C16(Carbamidomethyl)	Q8TE99	2-phosphoxylose phosphatase 1 (EC 3.1.3.-) (Acid phosphatase-like protein 2) (Xylosyl phosphatase) (epididymis luminal protein 124)	PXYLP1 ACPL2 HEL124 XYLP UNQ370/PRO706	979.478	3	2936.42	2936.42	-1.39	-0.00136		0.043	4.9	0.72	0	2.191e-05	9	37429
TEPPVTDPVYEALLYCNIPSVAER	Hex(1)HexNAc(1)	TEPPVTDPVYEALLYCNIPSVAERHex(1)HexNAc(1)	T1(Hex(1)HexNAc(1));C16(Carbamidomethyl)	Q8TE99	2-phosphoxylose phosphatase 1 (EC 3.1.3.-) (Acid phosphatase-like protein 2) (Xylosyl phosphatase) (epididymis luminal protein 124)	PXYLP1 ACPL2 HEL124 XYLP UNQ370/PRO706	1033.5	3	3098.48	3098.48	1.11	0.00114	0.0426	0	3.76	0.934	0	1.267e-06	9	37343
TEPPVTDPVYEALLYCNIPSVAER	Hex(1)HexNAc(1)	TEPPVTDPVYEALLYCNIPSVAERHex(1)HexNAc(1)	T1(Hex(1)HexNAc(1));C16(Carbamidomethyl)	Q8TE99	2-phosphoxylose phosphatase 1 (EC 3.1.3.-) (Acid phosphatase-like protein 2) (Xylosyl phosphatase) (epididymis luminal protein 124)	PXYLP1 ACPL2 HEL124 XYLP UNQ370/PRO706	1549.75	2	3098.49	3098.48	4.17	0.00645	0.0866	0	2.77	0.779	0	9.753e-06	9	37407
TEPPVTDPVYEALLYCNIPSVAER	Hex(1)HexNAc(1)	TEPPVTDPVYEALLYCNIPSVAERHex(1)HexNAc(1)	T1(Hex(1)HexNAc(1));C16(Carbamidomethyl)	Q8TE99	2-phosphoxylose phosphatase 1 (EC 3.1.3.-) (Acid phosphatase-like protein 2) (Xylosyl phosphatase) (epididymis luminal protein 124)	PXYLP1 ACPL2 HEL124 XYLP UNQ370/PRO706	1033.49	3	3098.45	3098.48	-7.52	-0.00777	0.057	0	1.93	0.209	0.0004239	0.01577	9	37893
TEPPVTDPVYEALLYCNIPSVAER	Hex(1)HexNAc(1)	TEPPVTDPVYEALLYCNIPSVAERHex(1)HexNAc(1)	T1(Hex(1)HexNAc(1));C16(Carbamidomethyl)	Q8TE99	2-phosphoxylose phosphatase 1 (EC 3.1.3.-) (Acid phosphatase-like protein 2) (Xylosyl phosphatase) (epididymis luminal protein 124)	PXYLP1 ACPL2 HEL124 XYLP UNQ370/PRO706	1033.5	3	3098.48	3098.48	1.6	0.00165		0.0272	1.43	0.075	0.002862	0.07765	11	37156
TEPPVTDPVYEALLYCNIPSVAER	HexNAc(1)	TEPPVTDPVYEALLYCNIPSVAERHexNAc(1)	T1(HexNAc(1));C16(Carbamidomethyl)	Q8TE99	2-phosphoxylose phosphatase 1 (EC 3.1.3.-) (Acid phosphatase-like protein 2) (Xylosyl phosphatase) (epididymis luminal protein 124)	PXYLP1 ACPL2 HEL124 XYLP UNQ370/PRO706	979.482	3	2936.43	2936.42	2.99	0.00293	0.083	0	2.89	0.482	0	0.0004829	10	37416
TVENQQGQDIDDNWVK	Hex(1)HexNAc(1)	TVENQQGQDIDDNWVKHex(1)HexNAc(1)	T1(Hex(1)HexNAc(1));K16(Guanidinyl)	Q9BRK5	45 kDa calcium-binding protein (Cab45) (Stromal cell-derived factor 4) (SDF-4)	SDF4 CAB45 PSEC0034	1148.52	2	2296.03	2296.02	3.29	0.00378	0.5139	0	2.51	0.74	0	1.633e-05	3	14244
TVENQQGQDIDDNWVK	Hex(1)HexNAc(1)	TVENQQGQDIDDNWVKHex(1)HexNAc(1)	T1(Hex(1)HexNAc(1));K16(Guanidinyl)	Q9BRK5	45 kDa calcium-binding protein (Cab45) (Stromal cell-derived factor 4) (SDF-4)	SDF4 CAB45 PSEC0034	1148.52	2	2296.02	2296.02	1.42	0.00163	0.4233	0	2.15	0.513	0	0.000321	4	13976
TVENQQGQDIDDNWVK	Hex(1)HexNAc(1)	TVENQQGQDIDDNWVKHex(1)HexNAc(1)	T1(Hex(1)HexNAc(1));K16(Guanidinyl)	Q9BRK5	45 kDa calcium-binding protein (Cab45) (Stromal cell-derived factor 4) (SDF-4)	SDF4 CAB45 PSEC0034	1148.51	2	2296.01	2296.02	-3.09	-0.00354	0.2	0	1.3	0.142	0.000937	0.03555	3	14712
TVENQQGQDIDDNWVKDR	Hex(1)HexNAc(1)	TVENQQGQDIDDNWVKDRHex(1)HexNAc(1)	T1(Hex(1)HexNAc(1));K16(Guanidinyl)	Q9BRK5	45 kDa calcium-binding protein (Cab45) (Stromal cell-derived factor 4) (SDF-4)	SDF4 CAB45 PSEC0034	856.384	3	2567.14	2567.15	-4.07	-0.00348	0.2667	0	3.6	0.572	0	0.0001477	4	11624
TVENQQGQDIDDNWVK	HexNAc(1)	TVENQQGQDIDDNWVKHexNAc(1)	T1(HexNAc(1));K16(Guanidinyl)	Q9BRK5	45 kDa calcium-binding protein (Cab45) (Stromal cell-derived factor 4) (SDF-4)	SDF4 CAB45 PSEC0034	1067.49	2	2133.97	2133.97	-0.08	-8e-05	0.4061	0	2.61	0.603	0	9.948e-05	3	14706
TVENQQGQDIDDNWVK	HexNAc(1)	TVENQQGQDIDDNWVKHexNAc(1)	T1(HexNAc(1));K16(Guanidinyl)	Q9BRK5	45 kDa calcium-binding protein (Cab45) (Stromal cell-derived factor 4) (SDF-4)	SDF4 CAB45 PSEC0034	1067.5	2	2133.98	2133.97	7.04	0.00752	0.3305	0	2.33	0.424	0	0.001039	4	14350
SDLPASASLPAK	Hex(1)HexNAc(1)	SDLPASASLPAKHex(1)HexNAc(1)	S1(Hex(1)HexNAc(1));K12(Guanidinyl)	P08195	4F2 cell-surface antigen heavy chain (4F2hc) (4F2 heavy chain antigen) (Lymphocyte activation antigen 4F2 large subunit) (Solute carrier family 3 member 2) (CD antigen CD98)	SLC3A2 MDU1	782.394	2	1563.78	1563.77	3.4	0.00266	0.1791	0	2.01	0.485	0	0.0004682	18	11749
SAAPAAGSAPAAAEEK	Hex(1)HexNAc(1)	SAAPAAGSAPAAAEEKHex(1)HexNAc(1)	S1(Hex(1)HexNAc(1));K16(Guanidinyl)	P05387	60S acidic ribosomal protein P2 (Large ribosomal subunit protein P2) (Renal carcinoma antigen NY-REN-44)	RPLP2 D11S2243E RPP2	903.422	2	1805.84	1805.84	-1.31	-0.00119	0.1641	0	2.56	0.771	0	1.085e-05	2	5774
TLGPVTPEICK	Hex(1)HexNAc(1)	TLGPVTPEICKHex(1)HexNAc(1)	T1(Hex(1)HexNAc(1));C10(Carbamidomethyl);K11(Guanidinyl)	P08253	72 kDa type IV collagenase (EC 3.4.24.24) (72 kDa gelatinase) (Gelatinase A) (Matrix metalloproteinase-2) (MMP-2) (TBE-1) [Cleaved into: PEX]	MMP2 CLG4A	811.401	2	1621.8	1621.8	-2.11	-0.00171	0.1467	0	1.84	0.422	0	0.001063	24	13243
TLGPVTPEICK	Hex(1)HexNAc(1)	TLGPVTPEICKHex(1)HexNAc(1)	T1(Hex(1)HexNAc(1));C10(Carbamidomethyl);K11(Guanidinyl)	P08253	72 kDa type IV collagenase (EC 3.4.24.24) (72 kDa gelatinase) (Gelatinase A) (Matrix metalloproteinase-2) (MMP-2) (TBE-1) [Cleaved into: PEX]	MMP2 CLG4A	811.403	2	1621.8	1621.8	-0.46	-0.00037	0.0909	0	1.32	0.152	0.0008278	0.03151	23	14822
TLGPVTPEICK	Hex(1)HexNAc(1)	TLGPVTPEICKHex(1)HexNAc(1)	T1(Hex(1)HexNAc(1));C10(Carbamidomethyl);K11(Guanidinyl)	P08253	72 kDa type IV collagenase (EC 3.4.24.24) (72 kDa gelatinase) (Gelatinase A) (Matrix metalloproteinase-2) (MMP-2) (TBE-1) [Cleaved into: PEX]	MMP2 CLG4A	811.403	2	1621.8	1621.8	0.06	5e-05	0.3636	0	1.65	0.093	0.00197	0.06259	23	14229
SPPPAQHAEPDGDEVLLR	Hex(1)HexNAc(1)	SPPPAQHAEPDGDEVLLRHex(1)HexNAc(1)	S1(Hex(1)HexNAc(1));	Q8TE59	A disintegrin and metalloproteinase with thrombospondin motifs 19 (ADAM-TS 19) (ADAM-TS19) (ADAMTS-19) (EC 3.4.24.-)	ADAMTS19	1147.05	2	2293.09	2293.08	4.96	0.00568	0.6211	0	2.85	0.821	0	5.648e-06	3	11590
SPPPAQHAEPDGDEVLLR	Hex(1)HexNAc(1)	SPPPAQHAEPDGDEVLLRHex(1)HexNAc(1)	S1(Hex(1)HexNAc(1));	Q8TE59	A disintegrin and metalloproteinase with thrombospondin motifs 19 (ADAM-TS 19) (ADAM-TS19) (ADAMTS-19) (EC 3.4.24.-)	ADAMTS19	765.034	3	2293.09	2293.08	2	0.00153	0.5532	0	5.26	1.221	0	2.944e-08	2	12070
SAPQPPAPPDAGCFYTGAVLR	Hex(1)HexNAc(1)	SAPQPPAPPDAGCFYTGAVLRHex(1)HexNAc(1)	S1(Hex(1)HexNAc(1));C13(Carbamidomethyl)	Q8TE59	A disintegrin and metalloproteinase with thrombospondin motifs 19 (ADAM-TS 19) (ADAM-TS19) (ADAMTS-19) (EC 3.4.24.-)	ADAMTS19	846.404	3	2537.2	2537.19	3.75	0.00317	0.3182	0	2.42	0.337	8.558e-05	0.003158	14	25508
TGAASAPQPPAPPDAGCFYTGAVLR	Hex(1)HexNAc(1)	TGAASAPQPPAPPDAGCFYTGAVLRHex(1)HexNAc(1)	T1(Hex(1)HexNAc(1));C17(Carbamidomethyl)	Q8TE59	A disintegrin and metalloproteinase with thrombospondin motifs 19 (ADAM-TS 19) (ADAM-TS19) (ADAMTS-19) (EC 3.4.24.-)	ADAMTS19	946.445	3	2837.32	2837.33	-3.81	-0.0036	0.0756	0	2.91	0.487	0	0.0004557	14	25865
SLAPGLEAGK	Hex(1)HexNAc(1)	SLAPGLEAGKHex(1)HexNAc(1)	S1(Hex(1)HexNAc(1));K10(Guanidinyl)	Q5T0Y8	Acid sphingomyelinase-like phosphodiesterase 3b (Fragment)	SMPDL3B	675.342	2	1349.68	1349.68	-2.64	-0.00178	0.2978	0	1.78	0.042	0.005445	0.1123	15	8967
SSVTIPELDDNK	HexNAc(3)	SSVTIPELDDNKHexNAc(3)	S1(HexNAc(3));K12(Guanidinyl)	P25054	Adenomatous polyposis coli protein (Protein APC) (Deleted in polyposis 2.5)	APC DP2.5	984.963	2	1968.92	1968.91	2.98	0.00293		0	1.38	0.012	0.008427	0.1546	7	16859
TRRPPAPNLHVSPELFCEPR	Hex(1)HexNAc(1)	TRRPPAPNLHVSPELFCEPRHex(1)HexNAc(1)	T1(Hex(1)HexNAc(1));C17(Carbamidomethyl)	O94910	Adhesion G protein-coupled receptor L1 (Calcium-independent alpha-latrotoxin receptor 1) (CIRL-1) (Latrophilin-1) (Lectomedin-2)	ADGRL1 KIAA0821 LEC2 LPHN1	685.344	4	2738.35	2738.36	-0.75	-0.00051	0.3002	0	4.23	0.31	8.558e-05	0.004502	6	16139
TRRPPAPNLHVSPELFCEPR	Hex(1)HexNAc(1)	TRRPPAPNLHVSPELFCEPRHex(1)HexNAc(1)	T1(Hex(1)HexNAc(1));C17(Carbamidomethyl)	O94910	Adhesion G protein-coupled receptor L1 (Calcium-independent alpha-latrotoxin receptor 1) (CIRL-1) (Latrophilin-1) (Lectomedin-2)	ADGRL1 KIAA0821 LEC2 LPHN1	685.348	4	2738.37	2738.36	4.98	0.00341	0.1441	0	4.51	0.176	0.0005931	0.02357	7	16477
TRRPPAPNLHVSPELFCEPR	Hex(1)HexNAc(1)	TRRPPAPNLHVSPELFCEPRHex(1)HexNAc(1)	T1(Hex(1)HexNAc(1));C17(Carbamidomethyl)	O94910	Adhesion G protein-coupled receptor L1 (Calcium-independent alpha-latrotoxin receptor 1) (CIRL-1) (Latrophilin-1) (Lectomedin-2)	ADGRL1 KIAA0821 LEC2 LPHN1	913.458	3	2738.36	2738.36	1.52	0.00139	0.1353	0	1.7	0.022	0.007137	0.1396	5	16369
SNNWQNPGEETHVEAR	Hex(1)HexNAc(1)	SNNWQNPGEETHVEARHex(1)HexNAc(1)	S1(Hex(1)HexNAc(1));	Q8IUX7	Adipocyte enhancer-binding protein 1 (AE-binding protein 1) (Aortic carboxypeptidase-like protein)	AEBP1 ACLP	744.99	3	2232.96	2232.96	-3.95	-0.00294	0.3197	0	4.63	0.73	0	1.859e-05	3	7196
SPGPEELPQEGGAPLSNNWQNPGEETHVEAR	Hex(1)HexNAc(1)	SPGPEELPQEGGAPLSNNWQNPGEETHVEARHex(1)HexNAc(1)	S1(Hex(1)HexNAc(1));	Q8IUX7	Adipocyte enhancer-binding protein 1 (AE-binding protein 1) (Aortic carboxypeptidase-like protein)	AEBP1 ACLP	1231.23	3	3691.67	3691.66	2.43	0.00299	0.2069	0	5.51	1.277	0	1.412e-08	11	18990
SPGPEELPQEGGAPLSNNWQNPGEETHVEAR	Hex(1)HexNAc(1)	SPGPEELPQEGGAPLSNNWQNPGEETHVEARHex(1)HexNAc(1)	S1(Hex(1)HexNAc(1));	Q8IUX7	Adipocyte enhancer-binding protein 1 (AE-binding protein 1) (Aortic carboxypeptidase-like protein)	AEBP1 ACLP	1231.22	3	3691.66	3691.66	-0.71	-0.00087	0.226	0	5.53	1.156	0	6.895e-08	10	19161
TLDYNDQIER	Hex(1)HexNAc(1)	TLDYNDQIERHex(1)HexNAc(1)	T1(Hex(1)HexNAc(1));	Q8IUX7	Adipocyte enhancer-binding protein 1 (AE-binding protein 1) (Aortic carboxypeptidase-like protein)	AEBP1 ACLP	816.374	2	1631.74	1631.73	7.11	0.0058	0.395	0	2	0.284	0.0001639	0.006248	3	9079
TEVVTEFGTEVEPEFGTK	HexNAc(1)	TEVVTEFGTEVEPEFGTKHexNAc(1)	T1(HexNAc(1));K18(Guanidinyl)	Q8IUX7	Adipocyte enhancer-binding protein 1 (AE-binding protein 1) (Aortic carboxypeptidase-like protein)	AEBP1 ACLP	1122.54	2	2244.07	2244.06	4.79	0.00537		0.0151	2.61	0.406	0	0.0001968	8	24900
TEVVTEFGTEVEPEFGTK	HexNAc(1)	TEVVTEFGTEVEPEFGTKHexNAc(1)	T1(HexNAc(1));K18(Guanidinyl)	Q8IUX7	Adipocyte enhancer-binding protein 1 (AE-binding protein 1) (Aortic carboxypeptidase-like protein)	AEBP1 ACLP	1122.53	2	2244.06	2244.06	1.85	0.00208		0.0177	3.89	0.977	0	7.219e-07	9	24859
TETYTEVVTEFGTEVEPEFGTK	HexNAc(3)	TETYTEVVTEFGTEVEPEFGTKHexNAc(3)	T1(HexNAc(3));K22(Guanidinyl)	Q8IUX7	Adipocyte enhancer-binding protein 1 (AE-binding protein 1) (Aortic carboxypeptidase-like protein)	AEBP1 ACLP	1048.81	3	3144.41	3144.42	-0.75	-0.00078	0.1878	0	3.62	0.694	0	3.007e-05	9	25863
TEVVTEFGTEVEPEFGTK	HexNAc(2)	TEVVTEFGTEVEPEFGTKHexNAc(2)	T1(HexNAc(2));K18(Guanidinyl)	Q8IUX7	Adipocyte enhancer-binding protein 1 (AE-binding protein 1) (Aortic carboxypeptidase-like protein)	AEBP1 ACLP	816.383	3	2447.13	2447.13	-0.27	-0.00022	0.1714	0	2.8	0.446	0	0.0007802	8	23190
TEVVTEFGTEVEPEFGTK	HexNAc(3)	TEVVTEFGTEVEPEFGTKHexNAc(3)	T1(HexNAc(3));K18(Guanidinyl)	Q8IUX7	Adipocyte enhancer-binding protein 1 (AE-binding protein 1) (Aortic carboxypeptidase-like protein)	AEBP1 ACLP	884.073	3	2650.2	2650.21	-4.16	-0.00367	0.1899	0	1.58	0.042	0.005343	0.1117	8	21107
TEVEPEFGTK	HexNAc(2)	TEVEPEFGTKHexNAc(2)	T1(HexNAc(2));K10(Guanidinyl)	Q8IUX7	Adipocyte enhancer-binding protein 1 (AE-binding protein 1) (Aortic carboxypeptidase-like protein)	AEBP1 ACLP	792.865	2	1584.72	1584.73	-3.05	-0.00242	0.0763	0	1.18	0.035	0.005921	0.1204	2	9751
TEVVTEFGTEVEPEFGTK	Hex(1)HexNAc(1)	TEVVTEFGTEVEPEFGTKHex(1)HexNAc(1)	T1(Hex(1)HexNAc(1));K18(Guanidinyl)	Q8IUX7	Adipocyte enhancer-binding protein 1 (AE-binding protein 1) (Aortic carboxypeptidase-like protein)	AEBP1 ACLP	802.707	3	2406.11	2406.11	-0.14	-0.00011	0.177	0	3.39	0.885	0	2.439e-06	8	24303
TEVVTEFGTEVEPEFGTK	HexNAc(1)	TEVVTEFGTEVEPEFGTKHexNAc(1)	T1(HexNAc(1));K18(Guanidinyl)	Q8IUX7	Adipocyte enhancer-binding protein 1 (AE-binding protein 1) (Aortic carboxypeptidase-like protein)	AEBP1 ACLP	1122.53	2	2244.06	2244.06	-0.16	-0.00018	0.1509	0	3.18	0.385	8.558e-05	0.001705	10	24676
SETPIEGKNMSFVNDLTVTQDGR	Hex(1)HexNAc(1)	SETPIEGKNMSFVNDLTVTQDGRHex(1)HexNAc(1)	S1(Hex(1)HexNAc(1));	Q9HDC9	Adipocyte plasma membrane-associated protein (Protein BSCv)	APMAP C20orf3 UNQ1869/PRO4305	968.462	3	2903.37	2903.35	8.2	0.00793		0.0132	2.25	0.515	0	0.0003137	9	25160
TFGSVEVHNLQPEK	Hex(1)HexNAc(1)	TFGSVEVHNLQPEKHex(1)HexNAc(1)	T1(Hex(1)HexNAc(1));K14(Guanidinyl)	P28907	ADP-ribosyl cyclase/cyclic ADP-ribose hydrolase 1 (EC 3.2.2.6) (2'-phospho-ADP-ribosyl cyclase) (2'-phospho-ADP-ribosyl cyclase/2'-phospho-cyclic-ADP-ribose transferase) (EC 2.4.99.20) (2'-phospho-cyclic-ADP-ribose transferase) (ADP-ribosyl cyclase 1) (ADPRC 1) (Cyclic ADP-ribose hydrolase 1) (cADPr hydrolase 1) (T10) (CD antigen CD38)	CD38	996.488	2	1991.97	1991.96	6.18	0.00615	0.0926	0	1.62	0.05	0.004805	0.1019	22	12851
STFGSVEVHNLQPEK	Hex(2)HexNAc(2)	STFGSVEVHNLQPEKHex(2)HexNAc(2)	S1(Hex(2)HexNAc(2));K15(Guanidinyl)	P28907	ADP-ribosyl cyclase/cyclic ADP-ribose hydrolase 1 (EC 3.2.2.6) (2'-phospho-ADP-ribosyl cyclase) (2'-phospho-ADP-ribosyl cyclase/2'-phospho-cyclic-ADP-ribose transferase) (EC 2.4.99.20) (2'-phospho-cyclic-ADP-ribose transferase) (ADP-ribosyl cyclase 1) (ADPRC 1) (Cyclic ADP-ribose hydrolase 1) (cADPr hydrolase 1) (T10) (CD antigen CD38)	CD38	815.377	3	2444.11	2444.12	-1.99	-0.00163	0.4273	0	2.2	0.477	0	0.0005164	19	11656
TIGFNVETVEYK	Hex(1)HexNAc(1)	TIGFNVETVEYKHex(1)HexNAc(1)	T1(Hex(1)HexNAc(1));K12(Guanidinyl)	P18085	ADP-ribosylation factor 4	ARF4 ARF2	903.935	2	1806.86	1806.86	-0.49	-0.00044	0.2834	0	2.47	0.501	0	0.0003793	1	23206
TIPTIGFNVETVEYK	Hex(1)HexNAc(1)	TIPTIGFNVETVEYKHex(1)HexNAc(1)	T1(Hex(1)HexNAc(1));K15(Guanidinyl)	P18085	ADP-ribosylation factor 4	ARF4 ARF2	1059.53	2	2118.05	2118.05	0.72	0.00076		0.0141	2.1	0.477	0	0.0005267	11	28576
TIPTIGFNVETVEYK	Hex(1)HexNAc(1)	TIPTIGFNVETVEYKHex(1)HexNAc(1)	T1(Hex(1)HexNAc(1));K15(Guanidinyl)	P18085	ADP-ribosylation factor 4	ARF4 ARF2	1059.53	2	2118.06	2118.05	2.96	0.00313	0.0178	0	2.81	0.661	0	4.605e-05	12	29809
TIPTIGFNVETVEYK	Hex(1)HexNAc(1)	TIPTIGFNVETVEYKHex(1)HexNAc(1)	T1(Hex(1)HexNAc(1));K15(Guanidinyl)	P18085	ADP-ribosylation factor 4	ARF4 ARF2	706.683	3	2118.03	2118.05	-7.32	-0.00517	0.1068	0	2.34	0.137	0.001045	0.03753	11	28631
TVGFNVETVTYK	Hex(1)HexNAc(1)	TVGFNVETVTYKHex(1)HexNAc(1)	T1(Hex(1)HexNAc(1));K12(Guanidinyl)	P62330	ADP-ribosylation factor 6	ARF6	882.93	2	1764.85	1764.85	-0.49	-0.00043	0.3178	0	2.14	0.564	0	0.0001646	8	20394
TPPSSGIPILPPPPQASGPPR	HexNAc(1)	TPPSSGIPILPPPPQASGPPRHexNAc(1)	T1(HexNAc(1));	Q9NZ52	ADP-ribosylation factor-binding protein GGA3 (Golgi-localized, gamma ear-containing, ARF-binding protein 3)	GGA3 KIAA0154	756.074	3	2266.21	2266.21	-0.06	-5e-05		0.0198	2.48	0.327	8.558e-05	0.003716	23	24544
TIGFNVETVTYK	Hex(1)HexNAc(1)	TIGFNVETVTYKHex(1)HexNAc(1)	T1(Hex(1)HexNAc(1));K12(Guanidinyl)	P40616	ADP-ribosylation factor-like protein 1	ARL1	889.941	2	1778.87	1778.87	2.71	0.00241	0.5274	0	2.01	0.348	8.558e-05	0.002756	12	23634
TIPTIGFNVETVTYK	Hex(1)HexNAc(1)	TIPTIGFNVETVTYKHex(1)HexNAc(1)	T1(Hex(1)HexNAc(1));K15(Guanidinyl)	P40616	ADP-ribosylation factor-like protein 1	ARL1	1045.54	2	2090.07	2090.05	5.34	0.00558	0.026	0	3.08	0.682	0	3.513e-05	21	28987
TIPTIGFNVETVTYK	Hex(1)HexNAc(1)	TIPTIGFNVETVTYKHex(1)HexNAc(1)	T1(Hex(1)HexNAc(1));K15(Guanidinyl)	P40616	ADP-ribosylation factor-like protein 1	ARL1	697.353	3	2090.05	2090.05	-4.13	-0.00288		0.0294	2.64	0.253	0	0.0006287	21	29049
STAPLAPR	Hex(1)HexNAc(1)	STAPLAPRHex(1)HexNAc(1)	S1(Hex(1)HexNAc(1));	P16112	Aggrecan core protein (Cartilage-specific proteoglycan core protein) (CSPCP) (Chondroitin sulfate proteoglycan core protein 1) (Chondroitin sulfate proteoglycan 1) [Cleaved into: Aggrecan core protein 2]	ACAN AGC1 CSPG1 MSK16	589.303	2	1177.6	1177.59	3.09	0.00182		0.0093	1.07	0.068	0.002947	0.08365	13	4678
TPPDDQAPSPCLGVQCAFGATCAVK	Hex(1)HexNAc(1)	TPPDDQAPSPCLGVQCAFGATCAVKHex(1)HexNAc(1)	T1(Hex(1)HexNAc(1));C11(Carbamidomethyl);C16(Carbamidomethyl);C22(Carbamidomethyl);K25(Guanidinyl)	gi 767904255	Agrin	0	1018.78	3	3054.34	3054.35	-3.15	-0.00321	0.0395	0	2.53	0.208	0.0004239	0.01594	8	24510
TPPDACR	Hex(1)HexNAc(1)	TPPDACRHex(1)HexNAc(1)	T1(Hex(1)HexNAc(1));C6(Carbamidomethyl)	O00468	Agrin [Cleaved into: Agrin N-terminal 110 kDa subunit; Agrin C-terminal 110 kDa subunit; Agrin C-terminal 90 kDa fragment (C90); Agrin C-terminal 22 kDa fragment (C22)]	AGRN AGRIN	591.251	2	1181.5	1181.5	-3.38	-0.002	0.0684	0	1.17	0.049	0.004853	0.1034	1	3522
TPGPPVER	HexNAc(1)	TPGPPVERHexNAc(1)	T1(HexNAc(1));	O00468	Agrin [Cleaved into: Agrin N-terminal 110 kDa subunit; Agrin C-terminal 110 kDa subunit; Agrin C-terminal 90 kDa fragment (C90); Agrin C-terminal 22 kDa fragment (C22)]	AGRN AGRIN	528.271	2	1055.54	1055.54	-1.06	-0.00056	0.1583	0	1.39	0.025	0.006671	0.1347	4	4616
TPVPPTPPDACR	HexNAc(1)	TPVPPTPPDACRHexNAc(1)	T1(HexNAc(1));C11(Carbamidomethyl)	O00468	Agrin [Cleaved into: Agrin N-terminal 110 kDa subunit; Agrin C-terminal 110 kDa subunit; Agrin C-terminal 90 kDa fragment (C90); Agrin C-terminal 22 kDa fragment (C22)]	AGRN AGRIN	755.866	2	1510.73	1510.72	3.06	0.00231	0.1346	0	1.56	0.015	0.007685	0.1506	12	8089
TPVPPTPPDACR	HexNAc(2)	TPVPPTPPDACRHexNAc(2)	T1(HexNAc(2));C11(Carbamidomethyl)	O00468	Agrin [Cleaved into: Agrin N-terminal 110 kDa subunit; Agrin C-terminal 110 kDa subunit; Agrin C-terminal 90 kDa fragment (C90); Agrin C-terminal 22 kDa fragment (C22)]	AGRN AGRIN	857.405	2	1713.8	1713.8	1.7	0.00146	0.1849	0	1.46	0.203	0.0004786	0.01698	14	8496
TTVIIDLQANPLK	HexNAc(2)	TTVIIDLQANPLKHexNAc(2)	T1(HexNAc(2));K13(Guanidinyl)	Q6UW56	All-trans retinoic acid-induced differentiation factor (Apoptosis-related protein 3) (APR-3) (p18)	ATRAID APR3 C2orf28 HSPC013 UNQ214/PRO240	937.513	2	1874.02	1874.01	3.4	0.00319	0.4247	0	1.86	0.583	0	0.0001288	15	24432
TPPLSSLR	Hex(1)HexNAc(1)	TPPLSSLRHex(1)HexNAc(1)	T1(Hex(1)HexNAc(1));	Q6P4F1	Alpha-(1,3)-fucosyltransferase 10 (EC 2.4.1.-) (Fucosyltransferase X) (Fuc-TX) (FucT-X) (Galactoside 3-L-fucosyltransferase 10) (Fucosyltransferase 10)	FUT10	618.321	2	1235.63	1235.64	-1.79	-0.00111	0.1818	0	1.32	0.145	0.000937	0.03422	2	9103
TPPLSSLR	Hex(1)HexNAc(1)	TPPLSSLRHex(1)HexNAc(1)	T1(Hex(1)HexNAc(1));	Q6P4F1	Alpha-(1,3)-fucosyltransferase 10 (EC 2.4.1.-) (Fucosyltransferase X) (Fuc-TX) (FucT-X) (Galactoside 3-L-fucosyltransferase 10) (Fucosyltransferase 10)	FUT10	618.32	2	1235.63	1235.64	-2.96	-0.00183	0.189	0	1.27	0.132	0.001045	0.03993	1	8874
TVFAFSPLR	Hex(1)HexNAc(1)	TVFAFSPLRHex(1)HexNAc(1)	T1(Hex(1)HexNAc(1));	Q6P4F1	Alpha-(1,3)-fucosyltransferase 10 (EC 2.4.1.-) (Fucosyltransferase X) (Fuc-TX) (FucT-X) (Galactoside 3-L-fucosyltransferase 10) (Fucosyltransferase 10)	FUT10	701.856	2	1402.7	1402.71	-3.6	-0.00252	0.4444	0	1.8	0.136	0.001045	0.03817	7	23371
TVFAFSPLR	Hex(1)HexNAc(1)	TVFAFSPLRHex(1)HexNAc(1)	T1(Hex(1)HexNAc(1));	Q6P4F1	Alpha-(1,3)-fucosyltransferase 10 (EC 2.4.1.-) (Fucosyltransferase X) (Fuc-TX) (FucT-X) (Galactoside 3-L-fucosyltransferase 10) (Fucosyltransferase 10)	FUT10	701.86	2	1402.71	1402.71	1.67	0.00117	0.3176	0	1.48	0.016	0.007598	0.148	6	23021
TVFAFSPLR	Hex(1)HexNAc(1)	TVFAFSPLRHex(1)HexNAc(1)	T1(Hex(1)HexNAc(1));	Q6P4F1	Alpha-(1,3)-fucosyltransferase 10 (EC 2.4.1.-) (Fucosyltransferase X) (Fuc-TX) (FucT-X) (Galactoside 3-L-fucosyltransferase 10) (Fucosyltransferase 10)	FUT10	701.859	2	1402.71	1402.71	-0.2	-0.00014	0.4105	0	1.9	0.011	0.008564	0.157	8	23343
TVFAFSPLR	Hex(1)HexNAc(1)	TVFAFSPLRHex(1)HexNAc(1)	T1(Hex(1)HexNAc(1));	Q6P4F1	Alpha-(1,3)-fucosyltransferase 10 (EC 2.4.1.-) (Fucosyltransferase X) (Fuc-TX) (FucT-X) (Galactoside 3-L-fucosyltransferase 10) (Fucosyltransferase 10)	FUT10	701.859	2	1402.71	1402.71	-0.04	-3e-05	0.3632	0	1.9	0.007	0.009331	0.1634	9	23359
THLNSFLK	Hex(1)HexNAc(1)	THLNSFLKHex(1)HexNAc(1)	T1(Hex(1)HexNAc(1));K8(Guanidinyl)	Q6P4F1	Alpha-(1,3)-fucosyltransferase 10 (EC 2.4.1.-) (Fucosyltransferase X) (Fuc-TX) (FucT-X) (Galactoside 3-L-fucosyltransferase 10) (Fucosyltransferase 10)	FUT10	683.846	2	1366.68	1366.68	-0.18	-0.00012	0.168	0	1.25	0.029	0.006342	0.1287	18	7877
TTQYLESIEVLK	Hex(2)HexNAc(2)	TTQYLESIEVLKHex(2)HexNAc(2)	T1(Hex(2)HexNAc(2));K12(Guanidinyl)	Q6P4F1	Alpha-(1,3)-fucosyltransferase 10 (EC 2.4.1.-) (Fucosyltransferase X) (Fuc-TX) (FucT-X) (Galactoside 3-L-fucosyltransferase 10) (Fucosyltransferase 10)	FUT10	732.691	3	2196.06	2196.05	2.05	0.0015	0.335	0	2.03	0.456	0	0.0006791	21	22278
TVFAFSPLR	HexNAc(1)	TVFAFSPLRHexNAc(1)	T1(HexNAc(1));	Q6P4F1	Alpha-(1,3)-fucosyltransferase 10 (EC 2.4.1.-) (Fucosyltransferase X) (Fuc-TX) (FucT-X) (Galactoside 3-L-fucosyltransferase 10) (Fucosyltransferase 10)	FUT10	620.832	2	1240.66	1240.66	-0.3	-0.00019	0.383	0	1.88	0.063	0.003695	0.08874	8	23422
TYPEAEK	Hex(1)HexNAc(1)	TYPEAEKHex(1)HexNAc(1)	T1(Hex(1)HexNAc(1));K7(Guanidinyl)	Q9BYC5	Alpha-(1,6)-fucosyltransferase (Alpha1-6FucT) (EC 2.4.1.68) (Fucosyltransferase 8) (GDP-L-Fuc:N-acetyl-beta-D-glucosaminide alpha1,6-fucosyltransferase) (GDP-fucose--glycoprotein fucosyltransferase) (Glycoprotein 6-alpha-L-fucosyltransferase)	FUT8	622.783	2	1244.56	1244.55	4.65	0.00289	0.2605	0	1.19	0.043	0.005189	0.1104	1	4500
SVSALDGDPASLTR	Hex(1)HexNAc(1)	SVSALDGDPASLTRHex(1)HexNAc(1)	S1(Hex(1)HexNAc(1));	P26572	Alpha-1,3-mannosyl-glycoprotein 2-beta-N-acetylglucosaminyltransferase (EC 2.4.1.101) (N-glycosyl-oligosaccharide-glycoprotein N-acetylglucosaminyltransferase I) (GNT-I) (GlcNAc-T I)	MGAT1 GGNT1 GLCT1 GLYT1 MGAT	877.42	2	1753.83	1753.83	-0.43	-0.00038	0.0412	0	1.94	0.53	0	3.331e-05	15	14373
TAAPPAQPR	Hex(1)HexNAc(1)	TAAPPAQPRHex(1)HexNAc(1)	T1(Hex(1)HexNAc(1));	P26572	Alpha-1,3-mannosyl-glycoprotein 2-beta-N-acetylglucosaminyltransferase (EC 2.4.1.101) (N-glycosyl-oligosaccharide-glycoprotein N-acetylglucosaminyltransferase I) (GNT-I) (GlcNAc-T I)	MGAT1 GGNT1 GLCT1 GLYT1 MGAT	637.313	2	1273.62	1273.63	-5.92	-0.00377	0.4027	0	1.49	0.138	0.001045	0.03696	5	3750
TAAPPAQPR	Hex(1)HexNAc(1)	TAAPPAQPRHex(1)HexNAc(1)	T1(Hex(1)HexNAc(1));	P26572	Alpha-1,3-mannosyl-glycoprotein 2-beta-N-acetylglucosaminyltransferase (EC 2.4.1.101) (N-glycosyl-oligosaccharide-glycoprotein N-acetylglucosaminyltransferase I) (GNT-I) (GlcNAc-T I)	MGAT1 GGNT1 GLCT1 GLYT1 MGAT	637.321	2	1273.63	1273.63	6.2	0.00395	0.2339	0	1.24	0.121	0.001378	0.0453	4	3714
TAAPPAQPRVPV	Hex(1)HexNAc(1)	TAAPPAQPRVPVHex(1)HexNAc(1)	T1(Hex(1)HexNAc(1));	P26572	Alpha-1,3-mannosyl-glycoprotein 2-beta-N-acetylglucosaminyltransferase (EC 2.4.1.101) (N-glycosyl-oligosaccharide-glycoprotein N-acetylglucosaminyltransferase I) (GNT-I) (GlcNAc-T I)	MGAT1 GGNT1 GLCT1 GLYT1 MGAT	784.912	2	1568.82	1568.82	0.28	0.00022	0.3	0	1.6	0.055	0.004307	0.09632	22	11027
TPAPAVIPILVIACDR	Hex(1)HexNAc(1)	TPAPAVIPILVIACDRHex(1)HexNAc(1)	T1(Hex(1)HexNAc(1));C14(Carbamidomethyl)	P26572	Alpha-1,3-mannosyl-glycoprotein 2-beta-N-acetylglucosaminyltransferase (EC 2.4.1.101) (N-glycosyl-oligosaccharide-glycoprotein N-acetylglucosaminyltransferase I) (GNT-I) (GlcNAc-T I)	MGAT1 GGNT1 GLCT1 GLYT1 MGAT	691.037	3	2071.1	2071.1	-0.77	-0.00053	0.4793	0	2.42	0.78	0	9.709e-06	4	37021
TPAPAVIPILVIACDR	Hex(1)HexNAc(1)	TPAPAVIPILVIACDRHex(1)HexNAc(1)	T1(Hex(1)HexNAc(1));C14(Carbamidomethyl)	P26572	Alpha-1,3-mannosyl-glycoprotein 2-beta-N-acetylglucosaminyltransferase (EC 2.4.1.101) (N-glycosyl-oligosaccharide-glycoprotein N-acetylglucosaminyltransferase I) (GNT-I) (GlcNAc-T I)	MGAT1 GGNT1 GLCT1 GLYT1 MGAT	1036.05	2	2071.1	2071.1	-1.21	-0.00125	0.4295	0	3.19	0.791	0	8.386e-06	4	37170
TPAPAVIPILVIACDR	Hex(1)HexNAc(1)	TPAPAVIPILVIACDRHex(1)HexNAc(1)	T1(Hex(1)HexNAc(1));C14(Carbamidomethyl)	P26572	Alpha-1,3-mannosyl-glycoprotein 2-beta-N-acetylglucosaminyltransferase (EC 2.4.1.101) (N-glycosyl-oligosaccharide-glycoprotein N-acetylglucosaminyltransferase I) (GNT-I) (GlcNAc-T I)	MGAT1 GGNT1 GLCT1 GLYT1 MGAT	1036.05	2	2071.09	2071.1	-2.84	-0.00294	0.3731	0	2.01	0.341	8.558e-05	0.003025	5	37016
TPAPAVIPILVIACDR	HexNAc(1)	TPAPAVIPILVIACDRHexNAc(1)	T1(HexNAc(1));C14(Carbamidomethyl)	P26572	Alpha-1,3-mannosyl-glycoprotein 2-beta-N-acetylglucosaminyltransferase (EC 2.4.1.101) (N-glycosyl-oligosaccharide-glycoprotein N-acetylglucosaminyltransferase I) (GNT-I) (GlcNAc-T I)	MGAT1 GGNT1 GLCT1 GLYT1 MGAT	637.02	3	1909.05	1909.05	-0.04	-3e-05	0.3645	0	2.99	0.519	0	0.0002975	4	37074
TPAPAVIPILVIACDR	HexNAc(1)	TPAPAVIPILVIACDRHexNAc(1)	T1(HexNAc(1));C14(Carbamidomethyl)	P26572	Alpha-1,3-mannosyl-glycoprotein 2-beta-N-acetylglucosaminyltransferase (EC 2.4.1.101) (N-glycosyl-oligosaccharide-glycoprotein N-acetylglucosaminyltransferase I) (GNT-I) (GlcNAc-T I)	MGAT1 GGNT1 GLCT1 GLYT1 MGAT	637.019	3	1909.04	1909.05	-1.95	-0.00124	0.3659	0	3.17	0.597	0	0.0001073	5	37129
TCRPSTQSAQIESLLNNNK	Hex(1)HexNAc(1)	TCRPSTQSAQIESLLNNNKHex(1)HexNAc(1)	T1(Hex(1)HexNAc(1));C2(Carbamidomethyl);K19(Guanidinyl)	Q10469	Alpha-1,6-mannosyl-glycoprotein 2-beta-N-acetylglucosaminyltransferase (EC 2.4.1.143) (Beta-1,2-N-acetylglucosaminyltransferase II) (GlcNAc-T II) (GNT-II) (Mannoside acetylglucosaminyltransferase 2) (N-glycosyl-oligosaccharide-glycoprotein N-acetylglucosaminyltransferase II)	MGAT2	856.747	3	2568.23	2568.22	2.26	0.00194	0.0214	0	2.81	0.578	0	0.0002454	17	16889
SLVPAVPQPEADNLTLR	Hex(1)HexNAc(1)	SLVPAVPQPEADNLTLRHex(1)HexNAc(1)	S1(Hex(1)HexNAc(1));	Q10469	Alpha-1,6-mannosyl-glycoprotein 2-beta-N-acetylglucosaminyltransferase (EC 2.4.1.143) (Beta-1,2-N-acetylglucosaminyltransferase II) (GlcNAc-T II) (GNT-II) (Mannoside acetylglucosaminyltransferase 2) (N-glycosyl-oligosaccharide-glycoprotein N-acetylglucosaminyltransferase II)	MGAT2	1093.06	2	2185.12	2185.12	-2	-0.00219	0.6054	0	2.61	1.067	0	2.218e-07	7	25431
SLVPAVPQPEADNLTLR	Hex(1)HexNAc(1)	SLVPAVPQPEADNLTLRHex(1)HexNAc(1)	S1(Hex(1)HexNAc(1));	Q10469	Alpha-1,6-mannosyl-glycoprotein 2-beta-N-acetylglucosaminyltransferase (EC 2.4.1.143) (Beta-1,2-N-acetylglucosaminyltransferase II) (GlcNAc-T II) (GNT-II) (Mannoside acetylglucosaminyltransferase 2) (N-glycosyl-oligosaccharide-glycoprotein N-acetylglucosaminyltransferase II)	MGAT2	1093.07	2	2185.12	2185.12	0.37	0.0004	0.5776	0	2.32	0.679	0	3.645e-05	6	24724
SLVPAVPQPEADNLTLR	Hex(1)HexNAc(1)	SLVPAVPQPEADNLTLRHex(1)HexNAc(1)	S1(Hex(1)HexNAc(1));	Q10469	Alpha-1,6-mannosyl-glycoprotein 2-beta-N-acetylglucosaminyltransferase (EC 2.4.1.143) (Beta-1,2-N-acetylglucosaminyltransferase II) (GlcNAc-T II) (GNT-II) (Mannoside acetylglucosaminyltransferase 2) (N-glycosyl-oligosaccharide-glycoprotein N-acetylglucosaminyltransferase II)	MGAT2	1093.07	2	2185.13	2185.12	3.2	0.0035	0.5541	0	2.96	0.771	0	1.086e-05	5	24976
SLVPAVPQPEADNLTLR	Hex(1)HexNAc(1)	SLVPAVPQPEADNLTLRHex(1)HexNAc(1)	S1(Hex(1)HexNAc(1));	Q10469	Alpha-1,6-mannosyl-glycoprotein 2-beta-N-acetylglucosaminyltransferase (EC 2.4.1.143) (Beta-1,2-N-acetylglucosaminyltransferase II) (GlcNAc-T II) (GNT-II) (Mannoside acetylglucosaminyltransferase 2) (N-glycosyl-oligosaccharide-glycoprotein N-acetylglucosaminyltransferase II)	MGAT2	1093.06	2	2185.11	2185.12	-6.11	-0.00668	0.5305	0	2.79	0.285	0.0001639	0.006108	4	25194
SLVPAVPQPEADNLTLR	Hex(1)HexNAc(1)	SLVPAVPQPEADNLTLRHex(1)HexNAc(1)	S1(Hex(1)HexNAc(1));	Q10469	Alpha-1,6-mannosyl-glycoprotein 2-beta-N-acetylglucosaminyltransferase (EC 2.4.1.143) (Beta-1,2-N-acetylglucosaminyltransferase II) (GlcNAc-T II) (GNT-II) (Mannoside acetylglucosaminyltransferase 2) (N-glycosyl-oligosaccharide-glycoprotein N-acetylglucosaminyltransferase II)	MGAT2	1093.07	2	2185.13	2185.12	2.58	0.00282	0.4461	0	2.04	0.217	0.0004239	0.01438	5	24502
SLVPAVPQPEADNLTLR	Hex(1)HexNAc(1)	SLVPAVPQPEADNLTLRHex(1)HexNAc(1)	S1(Hex(1)HexNAc(1));	Q10469	Alpha-1,6-mannosyl-glycoprotein 2-beta-N-acetylglucosaminyltransferase (EC 2.4.1.143) (Beta-1,2-N-acetylglucosaminyltransferase II) (GlcNAc-T II) (GNT-II) (Mannoside acetylglucosaminyltransferase 2) (N-glycosyl-oligosaccharide-glycoprotein N-acetylglucosaminyltransferase II)	MGAT2	1093.07	2	2185.13	2185.12	4.28	0.00468	0.4118	0	2.04	0.059	0.004	0.09233	4	25159
STQSAQIESLLNNNK	Hex(1)HexNAc(1)	STQSAQIESLLNNNKHex(1)HexNAc(1)	S1(Hex(1)HexNAc(1));K15(Guanidinyl)	Q10469	Alpha-1,6-mannosyl-glycoprotein 2-beta-N-acetylglucosaminyltransferase (EC 2.4.1.143) (Beta-1,2-N-acetylglucosaminyltransferase II) (GlcNAc-T II) (GNT-II) (Mannoside acetylglucosaminyltransferase 2) (N-glycosyl-oligosaccharide-glycoprotein N-acetylglucosaminyltransferase II)	MGAT2	1027.5	2	2053.99	2053.99	-1	-0.00103	0.0273	0	1.83	0.395	8.558e-05	0.001495	7	18784
SLVPAVPQPEADNLTLR	HexNAc(1)	SLVPAVPQPEADNLTLRHexNAc(1)	S1(HexNAc(1));	Q10469	Alpha-1,6-mannosyl-glycoprotein 2-beta-N-acetylglucosaminyltransferase (EC 2.4.1.143) (Beta-1,2-N-acetylglucosaminyltransferase II) (GlcNAc-T II) (GNT-II) (Mannoside acetylglucosaminyltransferase 2) (N-glycosyl-oligosaccharide-glycoprotein N-acetylglucosaminyltransferase II)	MGAT2	675.028	3	2023.07	2023.07	-0.62	-0.00042	0.1688	0	3.08	0.495	0	0.0004089	6	24819
SLVPAVPQPEADNLTLR	HexNAc(1)	SLVPAVPQPEADNLTLRHexNAc(1)	S1(HexNAc(1));	Q10469	Alpha-1,6-mannosyl-glycoprotein 2-beta-N-acetylglucosaminyltransferase (EC 2.4.1.143) (Beta-1,2-N-acetylglucosaminyltransferase II) (GlcNAc-T II) (GNT-II) (Mannoside acetylglucosaminyltransferase 2) (N-glycosyl-oligosaccharide-glycoprotein N-acetylglucosaminyltransferase II)	MGAT2	675.03	3	2023.08	2023.07	3.13	0.00211	0.1595	0	3.51	0.533	0	0.0002466	5	25092
TQSAQIESLLNNNK	Hex(1)HexNAc(1)	TQSAQIESLLNNNKHex(1)HexNAc(1)	T1(Hex(1)HexNAc(1));K14(Guanidinyl)	Q10469	Alpha-1,6-mannosyl-glycoprotein 2-beta-N-acetylglucosaminyltransferase (EC 2.4.1.143) (Beta-1,2-N-acetylglucosaminyltransferase II) (GlcNAc-T II) (GNT-II) (Mannoside acetylglucosaminyltransferase 2) (N-glycosyl-oligosaccharide-glycoprotein N-acetylglucosaminyltransferase II)	MGAT2	983.986	2	1966.97	1966.96	4.62	0.00455		0.0272	2.5	0.648	0	0.0003463	7	18065
TQSAQIESLLNNNK	Hex(1)HexNAc(1)	TQSAQIESLLNNNKHex(1)HexNAc(1)	T1(Hex(1)HexNAc(1));K14(Guanidinyl)	Q10469	Alpha-1,6-mannosyl-glycoprotein 2-beta-N-acetylglucosaminyltransferase (EC 2.4.1.143) (Beta-1,2-N-acetylglucosaminyltransferase II) (GlcNAc-T II) (GNT-II) (Mannoside acetylglucosaminyltransferase 2) (N-glycosyl-oligosaccharide-glycoprotein N-acetylglucosaminyltransferase II)	MGAT2	983.983	2	1966.96	1966.96	1.19	0.00117		0.0127	3.1	0.626	0	7.274e-05	7	17427
TQSAQIESLLNNNK	Hex(1)HexNAc(1)	TQSAQIESLLNNNKHex(1)HexNAc(1)	T1(Hex(1)HexNAc(1));K14(Guanidinyl)	Q10469	Alpha-1,6-mannosyl-glycoprotein 2-beta-N-acetylglucosaminyltransferase (EC 2.4.1.143) (Beta-1,2-N-acetylglucosaminyltransferase II) (GlcNAc-T II) (GNT-II) (Mannoside acetylglucosaminyltransferase 2) (N-glycosyl-oligosaccharide-glycoprotein N-acetylglucosaminyltransferase II)	MGAT2	983.977	2	1966.95	1966.96	-4.41	-0.00434		0.0376	2.56	0.431	0	0.0009405	4	17406
TQSAQIESLLNNNK	Hex(1)HexNAc(1)	TQSAQIESLLNNNKHex(1)HexNAc(1)	T1(Hex(1)HexNAc(1));K14(Guanidinyl)	Q10469	Alpha-1,6-mannosyl-glycoprotein 2-beta-N-acetylglucosaminyltransferase (EC 2.4.1.143) (Beta-1,2-N-acetylglucosaminyltransferase II) (GlcNAc-T II) (GNT-II) (Mannoside acetylglucosaminyltransferase 2) (N-glycosyl-oligosaccharide-glycoprotein N-acetylglucosaminyltransferase II)	MGAT2	983.981	2	1966.96	1966.96	-0.36	-0.00036	0.0717	0	2.51	0.469	0	0.0005755	8	19003
TQSAQIESLLNNNK	Hex(1)HexNAc(1)	TQSAQIESLLNNNKHex(1)HexNAc(1)	T1(Hex(1)HexNAc(1));K14(Guanidinyl)	Q10469	Alpha-1,6-mannosyl-glycoprotein 2-beta-N-acetylglucosaminyltransferase (EC 2.4.1.143) (Beta-1,2-N-acetylglucosaminyltransferase II) (GlcNAc-T II) (GNT-II) (Mannoside acetylglucosaminyltransferase 2) (N-glycosyl-oligosaccharide-glycoprotein N-acetylglucosaminyltransferase II)	MGAT2	983.979	2	1966.95	1966.96	-3.3	-0.00324	0.0335	0	2.39	0.392	0	0.0002985	4	16983
TQSAQIESLLNNNK	Hex(1)HexNAc(1)	TQSAQIESLLNNNKHex(1)HexNAc(1)	T1(Hex(1)HexNAc(1));K14(Guanidinyl)	Q10469	Alpha-1,6-mannosyl-glycoprotein 2-beta-N-acetylglucosaminyltransferase (EC 2.4.1.143) (Beta-1,2-N-acetylglucosaminyltransferase II) (GlcNAc-T II) (GNT-II) (Mannoside acetylglucosaminyltransferase 2) (N-glycosyl-oligosaccharide-glycoprotein N-acetylglucosaminyltransferase II)	MGAT2	983.988	2	1966.97	1966.96	6.24	0.00613	0.0311	0	1.93	0.211	8.558e-05	0.004477	6	16996
TLAVLLDNILQR	Hex(1)HexNAc(1)	TLAVLLDNILQRHex(1)HexNAc(1)	T1(Hex(1)HexNAc(1));	Q09328	Alpha-1,6-mannosylglycoprotein 6-beta-N-acetylglucosaminyltransferase A (EC 2.4.1.155) (Alpha-mannoside beta-1,6-N-acetylglucosaminyltransferase) (GlcNAc-T V) (GNT-V) (Mannoside acetylglucosaminyltransferase 5) (N-acetylglucosaminyl-transferase V)	MGAT5 GGNT5	867.479	2	1733.95	1733.95	-1.64	-0.00142	0.4604	0	2.02	0.542	0	0.0002191	7	32790
TLAVLLDNILQR	Hex(1)HexNAc(1)	TLAVLLDNILQRHex(1)HexNAc(1)	T1(Hex(1)HexNAc(1));	Q09328	Alpha-1,6-mannosylglycoprotein 6-beta-N-acetylglucosaminyltransferase A (EC 2.4.1.155) (Alpha-mannoside beta-1,6-N-acetylglucosaminyltransferase) (GlcNAc-T V) (GNT-V) (Mannoside acetylglucosaminyltransferase 5) (N-acetylglucosaminyl-transferase V)	MGAT5 GGNT5	867.482	2	1733.96	1733.95	2.23	0.00193	0.4024	0	2.51	0.53	0	0.0002588	6	32160
TLAVLLDNILQR	Hex(1)HexNAc(1)	TLAVLLDNILQRHex(1)HexNAc(1)	T1(Hex(1)HexNAc(1));	Q09328	Alpha-1,6-mannosylglycoprotein 6-beta-N-acetylglucosaminyltransferase A (EC 2.4.1.155) (Alpha-mannoside beta-1,6-N-acetylglucosaminyltransferase) (GlcNAc-T V) (GNT-V) (Mannoside acetylglucosaminyltransferase 5) (N-acetylglucosaminyl-transferase V)	MGAT5 GGNT5	867.48	2	1733.95	1733.95	-0.45	-0.00039	0.5063	0	2.39	0.578	0	0.0001379	5	32403
TLAVLLDNILQR	Hex(1)HexNAc(1)	TLAVLLDNILQRHex(1)HexNAc(1)	T1(Hex(1)HexNAc(1));	Q09328	Alpha-1,6-mannosylglycoprotein 6-beta-N-acetylglucosaminyltransferase A (EC 2.4.1.155) (Alpha-mannoside beta-1,6-N-acetylglucosaminyltransferase) (GlcNAc-T V) (GNT-V) (Mannoside acetylglucosaminyltransferase 5) (N-acetylglucosaminyl-transferase V)	MGAT5 GGNT5	867.481	2	1733.95	1733.95	0.68	0.00059	0.4868	0	2.28	0.396	8.558e-05	0.001489	21	28305
TAVPSLVALEK	Hex(1)HexNAc(1)	TAVPSLVALEKHex(1)HexNAc(1)	T1(Hex(1)HexNAc(1));K11(Guanidinyl)	Q09328	Alpha-1,6-mannosylglycoprotein 6-beta-N-acetylglucosaminyltransferase A (EC 2.4.1.155) (Alpha-mannoside beta-1,6-N-acetylglucosaminyltransferase) (GlcNAc-T V) (GNT-V) (Mannoside acetylglucosaminyltransferase 5) (N-acetylglucosaminyl-transferase V)	MGAT5 GGNT5	767.916	2	1534.83	1534.82	2.71	0.00208	0.2647	0	2.04	0.421	0	0.001068	7	19945
TAVPSLVALEK	Hex(1)HexNAc(1)	TAVPSLVALEKHex(1)HexNAc(1)	T1(Hex(1)HexNAc(1));K11(Guanidinyl)	Q09328	Alpha-1,6-mannosylglycoprotein 6-beta-N-acetylglucosaminyltransferase A (EC 2.4.1.155) (Alpha-mannoside beta-1,6-N-acetylglucosaminyltransferase) (GlcNAc-T V) (GNT-V) (Mannoside acetylglucosaminyltransferase 5) (N-acetylglucosaminyl-transferase V)	MGAT5 GGNT5	767.91	2	1534.81	1534.82	-4.77	-0.00366	0.3896	0	1.54	0.354	8.558e-05	0.002547	8	20059
TLAVLLDNILQR	HexNAc(1)	TLAVLLDNILQRHexNAc(1)	T1(HexNAc(1));	Q09328	Alpha-1,6-mannosylglycoprotein 6-beta-N-acetylglucosaminyltransferase A (EC 2.4.1.155) (Alpha-mannoside beta-1,6-N-acetylglucosaminyltransferase) (GlcNAc-T V) (GNT-V) (Mannoside acetylglucosaminyltransferase 5) (N-acetylglucosaminyl-transferase V)	MGAT5 GGNT5	524.638	3	1571.9	1571.9	-0.82	-0.00043	0.3808	0	2.81	0.38	8.558e-05	0.001837	6	32186
TAVPSLVALEK	HexNAc(1)	TAVPSLVALEKHexNAc(1)	T1(HexNAc(1));K11(Guanidinyl)	Q09328	Alpha-1,6-mannosylglycoprotein 6-beta-N-acetylglucosaminyltransferase A (EC 2.4.1.155) (Alpha-mannoside beta-1,6-N-acetylglucosaminyltransferase) (GlcNAc-T V) (GNT-V) (Mannoside acetylglucosaminyltransferase 5) (N-acetylglucosaminyl-transferase V)	MGAT5 GGNT5	686.89	2	1372.77	1372.77	2.71	0.00186	0.1844	0	2.44	0.372	8.558e-05	0.002038	7	19947
SPLTLLK	Hex(1)HexNAc(1)	SPLTLLKHex(1)HexNAc(1)	S1(Hex(1)HexNAc(1));K7(Guanidinyl)	P08697	Alpha-2-antiplasmin (Alpha-2-AP) (Alpha-2-plasmin inhibitor) (Alpha-2-PI) (Serpin F2)	SERPINF2 AAP PLI	589.829	2	1178.65	1178.65	-0.63	-0.00037		0	1.34	0.071	0.002895	0.08062	16	14446
SPLTLLK	Hex(1)HexNAc(1)	SPLTLLKHex(1)HexNAc(1)	S1(Hex(1)HexNAc(1));K7(Guanidinyl)	P08697	Alpha-2-antiplasmin (Alpha-2-AP) (Alpha-2-plasmin inhibitor) (Alpha-2-PI) (Serpin F2)	SERPINF2 AAP PLI	589.829	2	1178.65	1178.65	-0.77	-0.00046		0.0315	1.23	0.004	0.009593	0.1685	15	14202
TSGPNQEQVSPLTLLK	Hex(1)HexNAc(1)	TSGPNQEQVSPLTLLKHex(1)HexNAc(1)	T1(Hex(1)HexNAc(1));K16(Guanidinyl)	P08697	Alpha-2-antiplasmin (Alpha-2-AP) (Alpha-2-plasmin inhibitor) (Alpha-2-PI) (Serpin F2)	SERPINF2 AAP PLI	1060.05	2	2119.08	2119.08	3.55	0.00376		0.0081	2.46	0.562	0	0.0001693	16	27226
SVGAAAGPVVPPCPGR	Hex(1)HexNAc(1)	SVGAAAGPVVPPCPGRHex(1)HexNAc(1)	S1(Hex(1)HexNAc(1));C13(Carbamidomethyl)	P02765	Alpha-2-HS-glycoprotein (Alpha-2-Z-globulin) (Ba-alpha-2-glycoprotein) (Fetuin-A) [Cleaved into: Alpha-2-HS-glycoprotein chain A; Alpha-2-HS-glycoprotein chain B]	AHSG FETUA PRO2743	928.962	2	1856.92	1856.91	6.33	0.00588	0.5473	0	2.43	0.466	0	0.000597	5	11819
SVGAAAGPVVPPCPGR	Hex(1)HexNAc(1)	SVGAAAGPVVPPCPGRHex(1)HexNAc(1)	S1(Hex(1)HexNAc(1));C13(Carbamidomethyl)	P02765	Alpha-2-HS-glycoprotein (Alpha-2-Z-globulin) (Ba-alpha-2-glycoprotein) (Fetuin-A) [Cleaved into: Alpha-2-HS-glycoprotein chain A; Alpha-2-HS-glycoprotein chain B]	AHSG FETUA PRO2743	928.952	2	1856.9	1856.91	-5.17	-0.0048	0.5878	0	2.79	0.411	8.558e-05	0.001224	3	12145
SVGAAAGPVVPPCPGR	Hex(1)HexNAc(1)	SVGAAAGPVVPPCPGRHex(1)HexNAc(1)	S1(Hex(1)HexNAc(1));C13(Carbamidomethyl)	P02765	Alpha-2-HS-glycoprotein (Alpha-2-Z-globulin) (Ba-alpha-2-glycoprotein) (Fetuin-A) [Cleaved into: Alpha-2-HS-glycoprotein chain A; Alpha-2-HS-glycoprotein chain B]	AHSG FETUA PRO2743	928.953	2	1856.9	1856.91	-3.6	-0.00334	0.5931	0	2.31	0.235	0.0002215	0.01144	6	11595
SVGAAAGPVVPPCPGR	Hex(1)HexNAc(1)	SVGAAAGPVVPPCPGRHex(1)HexNAc(1)	S1(Hex(1)HexNAc(1));C13(Carbamidomethyl)	P02765	Alpha-2-HS-glycoprotein (Alpha-2-Z-globulin) (Ba-alpha-2-glycoprotein) (Fetuin-A) [Cleaved into: Alpha-2-HS-glycoprotein chain A; Alpha-2-HS-glycoprotein chain B]	AHSG FETUA PRO2743	928.959	2	1856.91	1856.91	2.34	0.00217	0.3978	0	1.81	0.217	0.0003605	0.01425	7	12101
SVGAAAGPVVPPCPGR	Hex(1)HexNAc(1)	SVGAAAGPVVPPCPGRHex(1)HexNAc(1)	S1(Hex(1)HexNAc(1));C13(Carbamidomethyl)	P02765	Alpha-2-HS-glycoprotein (Alpha-2-Z-globulin) (Ba-alpha-2-glycoprotein) (Fetuin-A) [Cleaved into: Alpha-2-HS-glycoprotein chain A; Alpha-2-HS-glycoprotein chain B]	AHSG FETUA PRO2743	928.96	2	1856.91	1856.91	4.21	0.00391	0.5425	0	2.47	0.143	0.000937	0.03498	6	11545
SVGAAAGPVVPPCPGR	Hex(1)HexNAc(1)	SVGAAAGPVVPPCPGRHex(1)HexNAc(1)	S1(Hex(1)HexNAc(1));C13(Carbamidomethyl)	P02765	Alpha-2-HS-glycoprotein (Alpha-2-Z-globulin) (Ba-alpha-2-glycoprotein) (Fetuin-A) [Cleaved into: Alpha-2-HS-glycoprotein chain A; Alpha-2-HS-glycoprotein chain B]	AHSG FETUA PRO2743	928.961	2	1856.91	1856.91	4.9	0.00455	0.543	0	2.91	0.14	0.000937	0.03622	4	11754
SVGAAAGPVVPPCPGR	Hex(1)HexNAc(1)	SVGAAAGPVVPPCPGRHex(1)HexNAc(1)	S1(Hex(1)HexNAc(1));C13(Carbamidomethyl)	P02765	Alpha-2-HS-glycoprotein (Alpha-2-Z-globulin) (Ba-alpha-2-glycoprotein) (Fetuin-A) [Cleaved into: Alpha-2-HS-glycoprotein chain A; Alpha-2-HS-glycoprotein chain B]	AHSG FETUA PRO2743	928.963	2	1856.92	1856.91	6.66	0.00618	0.5381	0	2.36	0.01	0.008658	0.1575	3	12466
SFPQGQLSMLQEK	Hex(1)HexNAc(1)	SFPQGQLSMLQEKHex(1)HexNAc(1)	S1(Hex(1)HexNAc(1));K13(Guanidinyl)	Q16706	Alpha-mannosidase 2 (EC 3.2.1.114) (Golgi alpha-mannosidase II) (AMan II) (Man II) (Mannosidase alpha class 2A member 1) (Mannosyl-oligosaccharide 1,3-1,6-alpha-mannosidase)	MAN2A1 MANA2	950.45	2	1899.89	1899.9	-4.48	-0.00426	0.3529	0	1.53	0.208	0.0004239	0.01596	12	21873
SFPQGQLSMLQEK	Hex(1)HexNAc(1)	SFPQGQLSMLQEKHex(1)HexNAc(1)	S1(Hex(1)HexNAc(1));M9(Oxidation);K13(Guanidinyl)	Q16706	Alpha-mannosidase 2 (EC 3.2.1.114) (Golgi alpha-mannosidase II) (AMan II) (Man II) (Mannosidase alpha class 2A member 1) (Mannosyl-oligosaccharide 1,3-1,6-alpha-mannosidase)	MAN2A1 MANA2	958.448	2	1915.89	1915.9	-3.46	-0.00331	0.1453	0	1.17	0.058	0.004157	0.09387	11	15806
SFFSISPQDCQFALGGR	HexNAc(1)	SFFSISPQDCQFALGGRHexNAc(1)	S1(HexNAc(1));C10(Carbamidomethyl)	P49641	Alpha-mannosidase 2x (EC 3.2.1.114) (Alpha-mannosidase IIx) (Man IIx) (Mannosidase alpha class 2A member 2) (Mannosyl-oligosaccharide 1,3-1,6-alpha-mannosidase)	MAN2A2 MANA2X	707.332	3	2119.98	2119.98	2.84	0.00201	0.081	0	3.95	0.651	0	5.236e-05	2	30689
TEAQSWK	Hex(1)HexNAc(1)	TEAQSWKHex(1)HexNAc(1)	T1(Hex(1)HexNAc(1));K7(Guanidinyl)	Q9NSC7	Alpha-N-acetylgalactosaminide alpha-2,6-sialyltransferase 1 (EC 2.4.99.3) (GalNAc alpha-2,6-sialyltransferase I) (ST6GalNAc I) (ST6GalNAcI) (Sialyltransferase 7A) (SIAT7-A)	ST6GALNAC1 SIAT7A UNQ543/PRO848	628.783	2	1256.56	1256.56	-3.96	-0.00249	0.1667	0	1.32	0.073	0.002862	0.07876	4	4630
TPPPAPFQ	HexNAc(1)	TPPPAPFQHexNAc(1)	T1(HexNAc(1));	Q9NSC7	Alpha-N-acetylgalactosaminide alpha-2,6-sialyltransferase 1 (EC 2.4.99.3) (GalNAc alpha-2,6-sialyltransferase I) (ST6GalNAc I) (ST6GalNAcI) (Sialyltransferase 7A) (SIAT7-A)	ST6GALNAC1 SIAT7A UNQ543/PRO848	529.263	2	1057.52	1057.52	-1.24	-0.00066	0.3114	0	1.67	0.144	0.000937	0.03442	15	11475
SETPVDVR	Hex(1)HexNAc(1)	SETPVDVRHex(1)HexNAc(1)	S1(Hex(1)HexNAc(1));	Q06481	Amyloid-like protein 2 (APLP-2) (APPH) (Amyloid protein homolog) (CDEI box-binding protein) (CDEBP)	APLP2 APPL2	634.298	2	1267.59	1267.59	-0.55	-0.00035	0.1342	0	1.49	0.158	0.0007741	0.02914	1	5527
TASISETPVDVR	Hex(1)HexNAc(1)	TASISETPVDVRHex(1)HexNAc(1)	T1(Hex(1)HexNAc(1));	Q06481	Amyloid-like protein 2 (APLP-2) (APPH) (Amyloid protein homolog) (CDEI box-binding protein) (CDEBP)	APLP2 APPL2	820.4	2	1639.79	1639.79	0.96	0.00079	0.0644	0	2.33	0.344	8.558e-05	0.002913	7	10296
TNDVDVYFETSADDNEHAR	Hex(1)HexNAc(1)	TNDVDVYFETSADDNEHARHex(1)HexNAc(1)	T1(Hex(1)HexNAc(1));	Q06481	Amyloid-like protein 2 (APLP-2) (APPH) (Amyloid protein homolog) (CDEI box-binding protein) (CDEBP)	APLP2 APPL2	855.027	3	2563.07	2563.06	2.71	0.00232	0.1686	0	4.33	0.925	0	1.439e-06	2	15534
TGFAVAEPQIAMFCGK	Hex(1)HexNAc(1)	TGFAVAEPQIAMFCGKHex(1)HexNAc(1)	T1(Hex(1)HexNAc(1));M12(Oxidation);C14(Carbamidomethyl);K16(Guanidinyl)	Q06481	Amyloid-like protein 2 (APLP-2) (APPH) (Amyloid protein homolog) (CDEI box-binding protein) (CDEBP)	APLP2 APPL2	1075.5	2	2149.98	2149.98	3.11	0.00334	0.1066	0	1.22	0.057	0.004208	0.09461	20	23939
TMSDKEITHDVK	Hex(1)HexNAc(1)	TMSDKEITHDVKHex(1)HexNAc(1)	T1(Hex(1)HexNAc(1));M2(Oxidation);K5(Guanidinyl);K12(Guanidinyl)	Q06481	Amyloid-like protein 2 (APLP-2) (APPH) (Amyloid protein homolog) (CDEI box-binding protein) (CDEBP)	APLP2 APPL2	623.626	3	1868.86	1868.85	4.95	0.00309		0.0366	1.84	0.088	0.002356	0.06627	6	3883
TNDVDVYFETSADDNEHAR	HexNAc(1)	TNDVDVYFETSADDNEHARHexNAc(1)	T1(HexNAc(1));	Q06481	Amyloid-like protein 2 (APLP-2) (APPH) (Amyloid protein homolog) (CDEI box-binding protein) (CDEBP)	APLP2 APPL2	801.008	3	2401.01	2401.01	1.03	0.00082	0.1131	0	3.98	0.799	0	7.546e-06	2	15593
TDQYNTNALQR	Hex(1)HexNAc(1)	TDQYNTNALQRHex(1)HexNAc(1)	T1(Hex(1)HexNAc(1));	Q15389	Angiopoietin-1 (ANG-1)	ANGPT1 KIAA0003	844.885	2	1688.76	1688.76	0.65	0.00055	0.3233	0	2.32	0.539	0	0.0002294	10	6379
TFNPSSDVAALHK	Hex(1)HexNAc(1)	TFNPSSDVAALHKHex(1)HexNAc(1)	T1(Hex(1)HexNAc(1));K13(Guanidinyl)	P04083	Annexin A1 (Annexin I) (Annexin-1) (Calpactin II) (Calpactin-2) (Chromobindin-9) (Lipocortin I) (Phospholipase A2 inhibitory protein) (p35)	ANXA1 ANX1 LPC1	598.622	3	1793.85	1793.86	-1.97	-0.00118	0.1915	0	4.23	0.548	0	0.0002036	2	14625
TVDASYYGGR	Hex(1)HexNAc(1)	TVDASYYGGRHex(1)HexNAc(1)	T1(Hex(1)HexNAc(1));	P58335	Anthrax toxin receptor 2 (Capillary morphogenesis gene 2 protein) (CMG-2)	ANTXR2 CMG2	727.321	2	1453.63	1453.63	1.36	0.00099	0.235	0	1.83	0.363	8.558e-05	0.002265	13	5929
TPSPSADLLGLR	HexNAc(1)	TPSPSADLLGLRHexNAc(1)	T1(HexNAc(1));	O95782	AP-2 complex subunit alpha-1 (100 kDa coated vesicle protein A) (Adaptor protein complex AP-2 subunit alpha-1) (Adaptor-related protein complex 2 subunit alpha-1) (Alpha-adaptin A) (Alpha1-adaptin) (Clathrin assembly protein complex 2 alpha-A large chain) (Plasma membrane adaptor HA2/AP2 adaptin alpha A subunit)	AP2A1 ADTAA CLAPA1	715.377	2	1429.75	1429.75	-4.66	-0.00333	0.0522	0	2.3	0.341	8.558e-05	0.002997	7	20143
TPSPSADLLGLR	HexNAc(1)	TPSPSADLLGLRHexNAc(1)	T1(HexNAc(1));	O95782	AP-2 complex subunit alpha-1 (100 kDa coated vesicle protein A) (Adaptor protein complex AP-2 subunit alpha-1) (Adaptor-related protein complex 2 subunit alpha-1) (Alpha-adaptin A) (Alpha1-adaptin) (Clathrin assembly protein complex 2 alpha-A large chain) (Plasma membrane adaptor HA2/AP2 adaptin alpha A subunit)	AP2A1 ADTAA CLAPA1	715.386	2	1429.76	1429.75	7.97	0.0057	0.0302	0	2.32	0.003	0.0002215	0.009716	7	20178
TPPPAPAPAPAPVPSTDECEDAK	HexNAc(1)	TPPPAPAPAPAPVPSTDECEDAKHexNAc(1)	T1(HexNAc(1));C19(Carbamidomethyl);K23(Guanidinyl)	gi 578833709	AP-3 complex subunit delta-1	0	854.067	3	2560.19	2560.19	-0.11	-9e-05		0.0482	2.37	0.118	0.0003605	0.01291	6	12574
TGIFTDQVLSVLK	Hex(1)HexNAc(1)	TGIFTDQVLSVLKHex(1)HexNAc(1)	T1(Hex(1)HexNAc(1));K13(Guanidinyl)	P02655	Apolipoprotein C-II (Apo-CII) (ApoC-II) (Apolipoprotein C2) [Cleaved into: Proapolipoprotein C-II (ProapoC-II)]	APOC2 APC2	914.48	2	1827.95	1827.96	-3.61	-0.0033	0.1235	0	2.51	0.271	0.0002215	0.007331	5	33790
TMDPESSIFIEDAIK	Hex(1)HexNAc(1)	TMDPESSIFIEDAIKHex(1)HexNAc(1)	T1(Hex(1)HexNAc(1));M2(Oxidation);K15(Guanidinyl)	O14791	Apolipoprotein L1 (Apolipoprotein L) (Apo-L) (ApoL) (Apolipoprotein L-I) (ApoL-I)	APOL1 APOL	1059.99	2	2118.97	2118.96	5.11	0.00542	0.1745	0	2.75	0.559	0	0.0001764	13	26414
TMDPESSIFIEDAIK	Hex(1)HexNAc(1)	TMDPESSIFIEDAIKHex(1)HexNAc(1)	T1(Hex(1)HexNAc(1));M2(Oxidation);K15(Guanidinyl)	O14791	Apolipoprotein L1 (Apolipoprotein L) (Apo-L) (ApoL) (Apolipoprotein L-I) (ApoL-I)	APOL1 APOL	1059.99	2	2118.97	2118.96	2.16	0.00229	0.2939	0	2.45	0.794	0	8.059e-06	14	26744
TMDPESSIFIEDAIK	HexNAc(1)	TMDPESSIFIEDAIKHexNAc(1)	T1(HexNAc(1));M2(Oxidation);K15(Guanidinyl)	O14791	Apolipoprotein L1 (Apolipoprotein L) (Apo-L) (ApoL) (Apolipoprotein L-I) (ApoL-I)	APOL1 APOL	652.975	3	1956.91	1956.91	-0.02	-1e-05	0.1717	0	3.96	0.766	0	1.156e-05	13	26492
SHVVQDCYHGDGQSYR	Hex(1)HexNAc(1)	SHVVQDCYHGDGQSYRHex(1)HexNAc(1)	S1(Hex(1)HexNAc(1));C7(Carbamidomethyl)	P08519	Apolipoprotein(a) (Apo(a)) (Lp(a)) (EC 3.4.21.-)	LPA	758.316	3	2272.93	2272.94	-3.84	-0.00291	0.4429	0	4.38	0.662	0	4.533e-05	7	5604
SHVVQDCYHGDGQSYR	Hex(1)HexNAc(1)	SHVVQDCYHGDGQSYRHex(1)HexNAc(1)	S1(Hex(1)HexNAc(1));C7(Carbamidomethyl)	P08519	Apolipoprotein(a) (Apo(a)) (Lp(a)) (EC 3.4.21.-)	LPA	758.316	3	2272.93	2272.94	-3.46	-0.00262	0.5319	0	3.76	1.131	0	9.63e-08	7	5238
SHVVQDCYHGDGQSYR	Hex(1)HexNAc(1)	SHVVQDCYHGDGQSYRHex(1)HexNAc(1)	S1(Hex(1)HexNAc(1));C7(Carbamidomethyl)	P08519	Apolipoprotein(a) (Apo(a)) (Lp(a)) (EC 3.4.21.-)	LPA	758.315	3	2272.93	2272.94	-5.29	-0.00401	0.5337	0	4.16	0.84	0	4.415e-06	7	5966
SHVVQDCYHGDGQSYR	Hex(1)HexNAc(1)	SHVVQDCYHGDGQSYRHex(1)HexNAc(1)	S1(Hex(1)HexNAc(1));C7(Carbamidomethyl)	P08519	Apolipoprotein(a) (Apo(a)) (Lp(a)) (EC 3.4.21.-)	LPA	758.32	3	2272.95	2272.94	2.11	0.0016	0.4703	0	4.21	0.887	0	2.375e-06	7	6329
SHVVQDCYHGDGQSYR	Hex(1)HexNAc(1)	SHVVQDCYHGDGQSYRHex(1)HexNAc(1)	S1(Hex(1)HexNAc(1));C7(Carbamidomethyl)	P08519	Apolipoprotein(a) (Apo(a)) (Lp(a)) (EC 3.4.21.-)	LPA	758.322	3	2272.95	2272.94	4.14	0.00314	0.5524	0	3.91	1.044	0	3.021e-07	6	5606
SHVVQDCYHGDGQSYR	Hex(1)HexNAc(1)	SHVVQDCYHGDGQSYRHex(1)HexNAc(1)	S1(Hex(1)HexNAc(1));C7(Carbamidomethyl)	P08519	Apolipoprotein(a) (Apo(a)) (Lp(a)) (EC 3.4.21.-)	LPA	758.317	3	2272.94	2272.94	-2.26	-0.00171	0.5031	0	3.18	0.668	0	4.185e-05	6	5964
SHVVQDCYHGDGQSYR	Hex(1)HexNAc(1)	SHVVQDCYHGDGQSYRHex(1)HexNAc(1)	S1(Hex(1)HexNAc(1));C7(Carbamidomethyl)	P08519	Apolipoprotein(a) (Apo(a)) (Lp(a)) (EC 3.4.21.-)	LPA	758.318	3	2272.94	2272.94	-1.13	-0.00085	0.4734	0	3.57	0.816	0	6.012e-06	6	4968
SHVVQDCYHGDGQSYR	Hex(1)HexNAc(1)	SHVVQDCYHGDGQSYRHex(1)HexNAc(1)	S1(Hex(1)HexNAc(1));C7(Carbamidomethyl)	P08519	Apolipoprotein(a) (Apo(a)) (Lp(a)) (EC 3.4.21.-)	LPA	1136.97	2	2272.93	2272.94	-6.5	-0.00739	0.5742	0	2.56	0.263	0.0002215	0.008043	7	8797
SHVVQDCYHGDGQSYR	Hex(1)HexNAc(1)	SHVVQDCYHGDGQSYRHex(1)HexNAc(1)	S1(Hex(1)HexNAc(1));C7(Carbamidomethyl)	P08519	Apolipoprotein(a) (Apo(a)) (Lp(a)) (EC 3.4.21.-)	LPA	1136.98	2	2272.95	2272.94	4.33	0.00492	0.5	0	1.92	0.13	0.001045	0.04064	6	8097
TEQSPTVQDCYHGDGQSYR	Hex(1)HexNAc(1)	TEQSPTVQDCYHGDGQSYRHex(1)HexNAc(1)	T1(Hex(1)HexNAc(1));C10(Carbamidomethyl)	P08519	Apolipoprotein(a) (Apo(a)) (Lp(a)) (EC 3.4.21.-)	LPA	865.023	3	2593.05	2593.06	-3.42	-0.00296	0.0833	0	2.52	0.376	8.558e-05	0.004167	3	6639
TPAVPQAPVQGEDYGK	HexNAc(1)	TPAVPQAPVQGEDYGKHexNAc(1)	T1(HexNAc(1));K16(Guanidinyl)	O95831	Apoptosis-inducing factor 1, mitochondrial (EC 1.1.1.-) (Programmed cell death protein 8)	AIFM1 AIF PDCD8	634.647	3	1901.93	1901.92	2.04	0.00129		0.0062	1.6	0.032	0.006156	0.1251	14	12738
TADPACHASSSLTAHEPPLLYDLSK	Hex(1)HexNAc(1)	TADPACHASSSLTAHEPPLLYDLSKHex(1)HexNAc(1)	T1(Hex(1)HexNAc(1));C6(Carbamidomethyl);K25(Guanidinyl)	P15289	Arylsulfatase A (ASA) (EC 3.1.6.8) (Cerebroside-sulfatase) [Cleaved into: Arylsulfatase A component B; Arylsulfatase A component C]	ARSA	772.867	4	3088.45	3088.44	1.5	0.00116		0.0116	4.26	0.518	0	0.0009106	7	24210
TADPACHASSSLTAHEPPLLYDLSK	Hex(1)HexNAc(1)	TADPACHASSSLTAHEPPLLYDLSKHex(1)HexNAc(1)	T1(Hex(1)HexNAc(1));C6(Carbamidomethyl);K25(Guanidinyl)	P15289	Arylsulfatase A (ASA) (EC 3.1.6.8) (Cerebroside-sulfatase) [Cleaved into: Arylsulfatase A component B; Arylsulfatase A component C]	ARSA	772.869	4	3088.45	3088.44	4.09	0.00316		0.0353	3.55	0.705	0	2.595e-05	6	23865
TVVALAQASLPQGR	HexNAc(1)	TVVALAQASLPQGRHexNAc(1)	T1(HexNAc(1));	Q96EG1	Arylsulfatase G (ASG) (EC 3.1.6.-)	ARSG KIAA1001 UNQ839/PRO1777	807.448	2	1613.89	1613.89	1.76	0.00142	0.2301	0	2.39	0.503	0	0.0003678	18	16827
TAPPEDNPVEDSQVIVEETNR	Hex(1)HexNAc(1)	TAPPEDNPVEDSQVIVEETNRHex(1)HexNAc(1)	T1(Hex(1)HexNAc(1));	gi 530388433	Aspartyl/asparaginyl beta-hydroxylase	0	902.084	3	2704.24	2704.23	2.22	0.002	0.224	0	2.5	0.461	0	0.000641	2	21899
TAPPEDNPVEDSQVIVEETNRK	Hex(1)HexNAc(1)	TAPPEDNPVEDSQVIVEETNRKHex(1)HexNAc(1)	T1(Hex(1)HexNAc(1));K22(Guanidinyl)	gi 530388433	Aspartyl/asparaginyl beta-hydroxylase	0	958.789	3	2874.35	2874.35	0.97	0.00093	0.427	0	3.7	0.853	0	3.712e-06	3	19920
TVSQDCNQDMEEMMSEQENPDSSEPVVEDER	Hex(1)HexNAc(1)	TVSQDCNQDMEEMMSEQENPDSSEPVVEDERHex(1)HexNAc(1)	T1(Hex(1)HexNAc(1));N-Term(TMT6plex);C6(Carbamidomethyl);M10(Oxidation);M13(Oxidation);M14(Oxidation)	Q12797	Aspartyl/asparaginyl beta-hydroxylase (EC 1.14.11.16) (Aspartate beta-hydroxylase) (ASP beta-hydroxylase) (Peptide-aspartate beta-dioxygenase)	ASPH BAH	1072.43	4	4286.7	4286.7	#N/A	-0.00084	0.2167	0	5.26	#N/A	0	1.41e-08	1	12091
TVSQDCNQDMEEMMSEQENPDSSEPVVEDER	HexNAc(1)	TVSQDCNQDMEEMMSEQENPDSSEPVVEDERHexNAc(1)	T1(HexNAc(1));N-Term(TMT6plex);C6(Carbamidomethyl);M10(Oxidation);M13(Oxidation);M14(Oxidation)	Q12797	Aspartyl/asparaginyl beta-hydroxylase (EC 1.14.11.16) (Aspartate beta-hydroxylase) (ASP beta-hydroxylase) (Peptide-aspartate beta-dioxygenase)	ASPH BAH	1031.92	4	4124.66	4124.65	#N/A	0.00107	0.1745	0	5.1	#N/A	0	2.252e-08	1	12331
TPSPYPYIGHPQGEQPGQAPGFPGGADDR	HexNAc(1)	TPSPYPYIGHPQGEQPGQAPGFPGGADDRHexNAc(1)	T1(HexNAc(1));	Q8WWM7	Ataxin-2-like protein (Ataxin-2 domain protein) (Ataxin-2-related protein)	ATXN2L A2D A2LG A2LP A2RP	1066.16	3	3196.47	3196.46	3.14	0.00334	0.0661	0	2.27	0.188	0.0004786	0.02037	2	19790
SNFPLQVAR	Hex(1)HexNAc(1)	SNFPLQVARHex(1)HexNAc(1)	S1(Hex(1)HexNAc(1));	P05496	ATP synthase F(0) complex subunit C1, mitochondrial (ATP synthase lipid-binding protein) (ATP synthase proteolipid P1) (ATP synthase proton-transporting mitochondrial F(0) complex subunit C1) (ATPase protein 9) (ATPase subunit c)	ATP5G1	698.849	2	1396.69	1396.7	-3.45	-0.00241	0.2897	0	1.45	0.155	0.0008278	0.03018	12	14588
TANIQLHGPPR	Hex(1)HexNAc(1)	TANIQLHGPPRHex(1)HexNAc(1)	T1(Hex(1)HexNAc(1));N-Term(TMT6plex)	P35613	Basigin (5F7) (Collagenase stimulatory factor) (Extracellular matrix metalloproteinase inducer) (EMMPRIN) (Leukocyte activation antigen M6) (OK blood group antigen) (Tumor cell-derived collagenase stimulatory factor) (TCSF) (CD antigen CD147)	BSG UNQ6505/PRO21383	599.99	3	1797.95	1797.95	#N/A	-0.00011	0.2868	0	2.72	#N/A	0.008666	0.1463	8	11341
TANIQLHGPPR	Hex(1)HexNAc(1)	TANIQLHGPPRHex(1)HexNAc(1)	T1(Hex(1)HexNAc(1));N-Term(TMT6plex)	P35613	Basigin (5F7) (Collagenase stimulatory factor) (Extracellular matrix metalloproteinase inducer) (EMMPRIN) (Leukocyte activation antigen M6) (OK blood group antigen) (Tumor cell-derived collagenase stimulatory factor) (TCSF) (CD antigen CD147)	BSG UNQ6505/PRO21383	599.989	3	1797.95	1797.95	#N/A	-0.00025	0.2711	0	2.25	#N/A	0.001297	0.06978	1	11660
SELHIENLNMEADPGQYR	Hex(1)HexNAc(1)	SELHIENLNMEADPGQYRHex(1)HexNAc(1)	S1(Hex(1)HexNAc(1));	P35613	Basigin (5F7) (Collagenase stimulatory factor) (Extracellular matrix metalloproteinase inducer) (EMMPRIN) (Leukocyte activation antigen M6) (OK blood group antigen) (Tumor cell-derived collagenase stimulatory factor) (TCSF) (CD antigen CD147)	BSG UNQ6505/PRO21383	827.706	3	2481.1	2481.11	-1.86	-0.00153	0.3525	0	2.61	0.885	0	2.441e-06	16	19123
SELHIENLNMEADPGQYR	Hex(1)HexNAc(1)	SELHIENLNMEADPGQYRHex(1)HexNAc(1)	S1(Hex(1)HexNAc(1));M10(Oxidation)	P35613	Basigin (5F7) (Collagenase stimulatory factor) (Extracellular matrix metalloproteinase inducer) (EMMPRIN) (Leukocyte activation antigen M6) (OK blood group antigen) (Tumor cell-derived collagenase stimulatory factor) (TCSF) (CD antigen CD147)	BSG UNQ6505/PRO21383	833.04	3	2497.1	2497.1	0.46	0.00039	0.2576	0	2.29	0.691	0	3.095e-05	16	15275
TANIQLHGPPR	Hex(1)HexNAc(1)	TANIQLHGPPRHex(1)HexNAc(1)	T1(Hex(1)HexNAc(1));	P35613	Basigin (5F7) (Collagenase stimulatory factor) (Extracellular matrix metalloproteinase inducer) (EMMPRIN) (Leukocyte activation antigen M6) (OK blood group antigen) (Tumor cell-derived collagenase stimulatory factor) (TCSF) (CD antigen CD147)	BSG UNQ6505/PRO21383	523.602	3	1568.79	1568.79	-0.05	-3e-05	0.4116	0	3.11	0.675	0	3.849e-05	7	6389
TANIQLHGPPR	Hex(1)HexNAc(1)	TANIQLHGPPRHex(1)HexNAc(1)	T1(Hex(1)HexNAc(1));	P35613	Basigin (5F7) (Collagenase stimulatory factor) (Extracellular matrix metalloproteinase inducer) (EMMPRIN) (Leukocyte activation antigen M6) (OK blood group antigen) (Tumor cell-derived collagenase stimulatory factor) (TCSF) (CD antigen CD147)	BSG UNQ6505/PRO21383	523.602	3	1568.79	1568.79	-0.84	-0.00044	0.4128	0	2.98	0.603	0	9.911e-05	15	6600
TANIQLHGPPR	Hex(1)HexNAc(1)	TANIQLHGPPRHex(1)HexNAc(1)	T1(Hex(1)HexNAc(1));	P35613	Basigin (5F7) (Collagenase stimulatory factor) (Extracellular matrix metalloproteinase inducer) (EMMPRIN) (Leukocyte activation antigen M6) (OK blood group antigen) (Tumor cell-derived collagenase stimulatory factor) (TCSF) (CD antigen CD147)	BSG UNQ6505/PRO21383	523.598	3	1568.78	1568.79	-7	-0.00366	0.3387	0	3.1	0.627	0	7.171e-05	3	6474
TANIQLHGPPR	Hex(1)HexNAc(1)	TANIQLHGPPRHex(1)HexNAc(1)	T1(Hex(1)HexNAc(1));	P35613	Basigin (5F7) (Collagenase stimulatory factor) (Extracellular matrix metalloproteinase inducer) (EMMPRIN) (Leukocyte activation antigen M6) (OK blood group antigen) (Tumor cell-derived collagenase stimulatory factor) (TCSF) (CD antigen CD147)	BSG UNQ6505/PRO21383	523.602	3	1568.79	1568.79	-0.39	-0.0002	0.4097	0	3.1	0.651	0	5.235e-05	22	6445
TANIQLHGPPR	Hex(1)HexNAc(1)	TANIQLHGPPRHex(1)HexNAc(1)	T1(Hex(1)HexNAc(1));	P35613	Basigin (5F7) (Collagenase stimulatory factor) (Extracellular matrix metalloproteinase inducer) (EMMPRIN) (Leukocyte activation antigen M6) (OK blood group antigen) (Tumor cell-derived collagenase stimulatory factor) (TCSF) (CD antigen CD147)	BSG UNQ6505/PRO21383	523.601	3	1568.79	1568.79	-2.68	-0.0014	0.3988	0	3.21	0.701	0	2.741e-05	24	5924
TANIQLHGPPR	Hex(1)HexNAc(1)	TANIQLHGPPRHex(1)HexNAc(1)	T1(Hex(1)HexNAc(1));	P35613	Basigin (5F7) (Collagenase stimulatory factor) (Extracellular matrix metalloproteinase inducer) (EMMPRIN) (Leukocyte activation antigen M6) (OK blood group antigen) (Tumor cell-derived collagenase stimulatory factor) (TCSF) (CD antigen CD147)	BSG UNQ6505/PRO21383	523.6	3	1568.78	1568.79	-4.31	-0.00225	0.3787	0	3.38	0.599	0	0.0001045	1	6518
TANIQLHGPPR	Hex(1)HexNAc(1)	TANIQLHGPPRHex(1)HexNAc(1)	T1(Hex(1)HexNAc(1));	P35613	Basigin (5F7) (Collagenase stimulatory factor) (Extracellular matrix metalloproteinase inducer) (EMMPRIN) (Leukocyte activation antigen M6) (OK blood group antigen) (Tumor cell-derived collagenase stimulatory factor) (TCSF) (CD antigen CD147)	BSG UNQ6505/PRO21383	523.603	3	1568.8	1568.79	2.53	0.00132	0.3263	0	2.85	0.524	0	0.0002788	2	7116
TANIQLHGPPR	Hex(1)HexNAc(1)	TANIQLHGPPRHex(1)HexNAc(1)	T1(Hex(1)HexNAc(1));	P35613	Basigin (5F7) (Collagenase stimulatory factor) (Extracellular matrix metalloproteinase inducer) (EMMPRIN) (Leukocyte activation antigen M6) (OK blood group antigen) (Tumor cell-derived collagenase stimulatory factor) (TCSF) (CD antigen CD147)	BSG UNQ6505/PRO21383	523.601	3	1568.79	1568.79	-1.93	-0.00101	0.3875	0	2.89	0.75	0	1.43e-05	5	6608
TANIQLHGPPR	Hex(1)HexNAc(1)	TANIQLHGPPRHex(1)HexNAc(1)	T1(Hex(1)HexNAc(1));	P35613	Basigin (5F7) (Collagenase stimulatory factor) (Extracellular matrix metalloproteinase inducer) (EMMPRIN) (Leukocyte activation antigen M6) (OK blood group antigen) (Tumor cell-derived collagenase stimulatory factor) (TCSF) (CD antigen CD147)	BSG UNQ6505/PRO21383	523.603	3	1568.79	1568.79	1.07	0.00056	0.3913	0	2.99	0.598	0	0.0001054	21	6151
TANIQLHGPPR	Hex(1)HexNAc(1)	TANIQLHGPPRHex(1)HexNAc(1)	T1(Hex(1)HexNAc(1));	P35613	Basigin (5F7) (Collagenase stimulatory factor) (Extracellular matrix metalloproteinase inducer) (EMMPRIN) (Leukocyte activation antigen M6) (OK blood group antigen) (Tumor cell-derived collagenase stimulatory factor) (TCSF) (CD antigen CD147)	BSG UNQ6505/PRO21383	523.602	3	1568.79	1568.79	-0.87	-0.00045	0.278	0	2.59	0.347	8.558e-05	0.002797	23	6246
TANIQLHGPPR	Hex(1)HexNAc(1)	TANIQLHGPPRHex(1)HexNAc(1)	T1(Hex(1)HexNAc(1));	P35613	Basigin (5F7) (Collagenase stimulatory factor) (Extracellular matrix metalloproteinase inducer) (EMMPRIN) (Leukocyte activation antigen M6) (OK blood group antigen) (Tumor cell-derived collagenase stimulatory factor) (TCSF) (CD antigen CD147)	BSG UNQ6505/PRO21383	784.898	2	1568.79	1568.79	-1.93	-0.00151	0.3854	0	1.92	0.192	0.0004786	0.0194	10	6550
TVFTTVEDLGSK	Hex(1)HexNAc(1)	TVFTTVEDLGSKHex(1)HexNAc(1)	T1(Hex(1)HexNAc(1));K12(Guanidinyl)	P35613	Basigin (5F7) (Collagenase stimulatory factor) (Extracellular matrix metalloproteinase inducer) (EMMPRIN) (Leukocyte activation antigen M6) (OK blood group antigen) (Tumor cell-derived collagenase stimulatory factor) (TCSF) (CD antigen CD147)	BSG UNQ6505/PRO21383	852.415	2	1703.82	1703.82	-0.15	-0.00012	0.0369	0	2.44	0.233	0	0.0006656	19	16474
TTVEDLGSK	Hex(2)HexNAc(2)	TTVEDLGSKHex(2)HexNAc(2)	T1(Hex(2)HexNAc(2));K9(Guanidinyl)	P35613	Basigin (5F7) (Collagenase stimulatory factor) (Extracellular matrix metalloproteinase inducer) (EMMPRIN) (Leukocyte activation antigen M6) (OK blood group antigen) (Tumor cell-derived collagenase stimulatory factor) (TCSF) (CD antigen CD147)	BSG UNQ6505/PRO21383	861.386	2	1721.77	1721.77	-2.71	-0.00234	0.2231	0	1.3	0.301	0.0001639	0.00503	2	5010
TTVEDLGSK	Hex(2)HexNAc(2)	TTVEDLGSKHex(2)HexNAc(2)	T1(Hex(2)HexNAc(2));K9(Guanidinyl)	P35613	Basigin (5F7) (Collagenase stimulatory factor) (Extracellular matrix metalloproteinase inducer) (EMMPRIN) (Leukocyte activation antigen M6) (OK blood group antigen) (Tumor cell-derived collagenase stimulatory factor) (TCSF) (CD antigen CD147)	BSG UNQ6505/PRO21383	861.388	2	1721.77	1721.77	-0.91	-0.00079	0.2121	0	1.32	0.266	0.0002215	0.007748	1	4436
TTVEDLGSK	Hex(1)HexNAc(2)	TTVEDLGSKHex(1)HexNAc(2)	T1(Hex(1)HexNAc(2));K9(Guanidinyl)	P35613	Basigin (5F7) (Collagenase stimulatory factor) (Extracellular matrix metalloproteinase inducer) (EMMPRIN) (Leukocyte activation antigen M6) (OK blood group antigen) (Tumor cell-derived collagenase stimulatory factor) (TCSF) (CD antigen CD147)	BSG UNQ6505/PRO21383	780.357	2	1559.71	1559.72	-6.07	-0.00473	0.1261	0	1.19	0.079	0.0005378	0.02198	2	5232
TANIQLHGPPR	HexNAc(1)	TANIQLHGPPRHexNAc(1)	T1(HexNAc(1));	P35613	Basigin (5F7) (Collagenase stimulatory factor) (Extracellular matrix metalloproteinase inducer) (EMMPRIN) (Leukocyte activation antigen M6) (OK blood group antigen) (Tumor cell-derived collagenase stimulatory factor) (TCSF) (CD antigen CD147)	BSG UNQ6505/PRO21383	469.585	3	1406.74	1406.74	1.42	0.00066	0.3183	0	3.55	0.525	0	0.0002759	7	6428
TANIQLHGPPR	HexNAc(1)	TANIQLHGPPRHexNAc(1)	T1(HexNAc(1));	P35613	Basigin (5F7) (Collagenase stimulatory factor) (Extracellular matrix metalloproteinase inducer) (EMMPRIN) (Leukocyte activation antigen M6) (OK blood group antigen) (Tumor cell-derived collagenase stimulatory factor) (TCSF) (CD antigen CD147)	BSG UNQ6505/PRO21383	703.873	2	1406.74	1406.74	-0.49	-0.00035	0.4428	0	2.01	0.467	0	0.0005865	2	7267
TANIQLHGPPR	HexNAc(1)	TANIQLHGPPRHexNAc(1)	T1(HexNAc(1));	P35613	Basigin (5F7) (Collagenase stimulatory factor) (Extracellular matrix metalloproteinase inducer) (EMMPRIN) (Leukocyte activation antigen M6) (OK blood group antigen) (Tumor cell-derived collagenase stimulatory factor) (TCSF) (CD antigen CD147)	BSG UNQ6505/PRO21383	469.588	3	1406.75	1406.74	7.57	0.00355	0.1745	0	2.98	0.473	0	0.0005465	2	6899
TANIQLHGPPR	HexNAc(1)	TANIQLHGPPRHexNAc(1)	T1(HexNAc(1));	P35613	Basigin (5F7) (Collagenase stimulatory factor) (Extracellular matrix metalloproteinase inducer) (EMMPRIN) (Leukocyte activation antigen M6) (OK blood group antigen) (Tumor cell-derived collagenase stimulatory factor) (TCSF) (CD antigen CD147)	BSG UNQ6505/PRO21383	469.583	3	1406.73	1406.74	-3.23	-0.00152	0.3389	0	3.57	0.65	0	5.31e-05	2	6854
TANIQLHGPPR	HexNAc(1)	TANIQLHGPPRHexNAc(1)	T1(HexNAc(1));	P35613	Basigin (5F7) (Collagenase stimulatory factor) (Extracellular matrix metalloproteinase inducer) (EMMPRIN) (Leukocyte activation antigen M6) (OK blood group antigen) (Tumor cell-derived collagenase stimulatory factor) (TCSF) (CD antigen CD147)	BSG UNQ6505/PRO21383	703.875	2	1406.74	1406.74	2.21	0.00156	0.3272	0	2.17	0.4	8.558e-05	0.001409	4	6532
TANIQLHGPPR	HexNAc(1)	TANIQLHGPPRHexNAc(1)	T1(HexNAc(1));	P35613	Basigin (5F7) (Collagenase stimulatory factor) (Extracellular matrix metalloproteinase inducer) (EMMPRIN) (Leukocyte activation antigen M6) (OK blood group antigen) (Tumor cell-derived collagenase stimulatory factor) (TCSF) (CD antigen CD147)	BSG UNQ6505/PRO21383	703.867	2	1406.73	1406.74	-7.85	-0.00552	0.4211	0	2.09	0.324	8.558e-05	0.003753	4	6520
TANIQLHGPPR	HexNAc(1)	TANIQLHGPPRHexNAc(1)	T1(HexNAc(1));	P35613	Basigin (5F7) (Collagenase stimulatory factor) (Extracellular matrix metalloproteinase inducer) (EMMPRIN) (Leukocyte activation antigen M6) (OK blood group antigen) (Tumor cell-derived collagenase stimulatory factor) (TCSF) (CD antigen CD147)	BSG UNQ6505/PRO21383	703.869	2	1406.73	1406.74	-5.04	-0.00355	0.316	0	2.5	0.334	8.558e-05	0.003309	3	6672
TANIQLHGPPR	HexNAc(1)	TANIQLHGPPRHexNAc(1)	T1(HexNAc(1));	P35613	Basigin (5F7) (Collagenase stimulatory factor) (Extracellular matrix metalloproteinase inducer) (EMMPRIN) (Leukocyte activation antigen M6) (OK blood group antigen) (Tumor cell-derived collagenase stimulatory factor) (TCSF) (CD antigen CD147)	BSG UNQ6505/PRO21383	703.877	2	1406.75	1406.74	6.41	0.00451	0.3349	0	2.18	0.319	8.558e-05	0.003983	3	6720
TANIQLHGPPR	HexNAc(1)	TANIQLHGPPRHexNAc(1)	T1(HexNAc(1));	P35613	Basigin (5F7) (Collagenase stimulatory factor) (Extracellular matrix metalloproteinase inducer) (EMMPRIN) (Leukocyte activation antigen M6) (OK blood group antigen) (Tumor cell-derived collagenase stimulatory factor) (TCSF) (CD antigen CD147)	BSG UNQ6505/PRO21383	469.581	3	1406.73	1406.74	-7.71	-0.00362	0.1844	0	3.2	0.249	0.0002215	0.00959	1	6510
TDWAWYKI	HexNAc(1)	TDWAWYKIHexNAc(1)	T1(HexNAc(1));K7(Guanidinyl)	P35613	Basigin (5F7) (Collagenase stimulatory factor) (Extracellular matrix metalloproteinase inducer) (EMMPRIN) (Leukocyte activation antigen M6) (OK blood group antigen) (Tumor cell-derived collagenase stimulatory factor) (TCSF) (CD antigen CD147)	BSG UNQ6505/PRO21383	664.32	2	1327.63	1327.63	0.96	0.00064	0.0645	0	1.24	0.018	0.007518	0.145	18	28011
TPIPHNSSSR	Hex(1)HexNAc(1)	TPIPHNSSSRHex(1)HexNAc(1)	T1(Hex(1)HexNAc(1));	Q13286	Battenin (Batten disease protein) (Protein CLN3)	CLN3 BTS	487.567	3	1460.69	1460.69	0.34	0.00016	0.1124	0	2.58	0.495	0	0.0004106	9	3083
TPIPHNSSSR	Hex(1)HexNAc(1)	TPIPHNSSSRHex(1)HexNAc(1)	T1(Hex(1)HexNAc(1));	Q13286	Battenin (Batten disease protein) (Protein CLN3)	CLN3 BTS	730.842	2	1460.68	1460.69	-6.51	-0.00476	0.3005	0	1.83	0.153	0.0008278	0.03109	11	2972
TPIPHNSSSR	Hex(1)HexNAc(1)	TPIPHNSSSRHex(1)HexNAc(1)	T1(Hex(1)HexNAc(1));	Q13286	Battenin (Batten disease protein) (Protein CLN3)	CLN3 BTS	730.85	2	1460.69	1460.69	3.73	0.00273	0.2273	0	1.54	0.099	0.001754	0.05871	10	3242
TPIPHNSSSR	HexNAc(1)	TPIPHNSSSRHexNAc(1)	T1(HexNAc(1));	Q13286	Battenin (Batten disease protein) (Protein CLN3)	CLN3 BTS	433.548	3	1298.63	1298.63	-2.46	-0.00107	0.3322	0	3.04	0.321	8.558e-05	0.003892	10	3259
TPIPHNSSSR	HexNAc(1)	TPIPHNSSSRHexNAc(1)	T1(HexNAc(1));	Q13286	Battenin (Batten disease protein) (Protein CLN3)	CLN3 BTS	433.548	3	1298.63	1298.63	-3.44	-0.00149	0.3013	0	3.02	0.23	0.0002215	0.01212	11	2987
SPPPPAPAR	Hex(1)HexNAc(1)	SPPPPAPARHex(1)HexNAc(1)	S1(Hex(1)HexNAc(1));	Q96L58	Beta-1,3-galactosyltransferase 6 (Beta-1,3-GalTase 6) (Beta3Gal-T6) (Beta3GalT6) (EC 2.4.1.134) (GAG GalTII) (Galactosyltransferase II) (Galactosylxylosylprotein 3-beta-galactosyltransferase) (UDP-Gal:betaGal beta 1,3-galactosyltransferase polypeptide 6)	B3GALT6	627.813	2	1254.62	1254.62	-1.39	-0.00087	0.2979	0	1.41	0.235	0.0002215	0.01141	8	3646
SPPPPAPAR	Hex(1)HexNAc(1)	SPPPPAPARHex(1)HexNAc(1)	S1(Hex(1)HexNAc(1));	Q96L58	Beta-1,3-galactosyltransferase 6 (Beta-1,3-GalTase 6) (Beta3Gal-T6) (Beta3GalT6) (EC 2.4.1.134) (GAG GalTII) (Galactosyltransferase II) (Galactosylxylosylprotein 3-beta-galactosyltransferase) (UDP-Gal:betaGal beta 1,3-galactosyltransferase polypeptide 6)	B3GALT6	627.815	2	1254.62	1254.62	0.6	0.00038	0.2169	0	1.66	0.071	0.002895	0.08119	7	3688
SPPPPAPAR	Hex(1)HexNAc(1)	SPPPPAPARHex(1)HexNAc(1)	S1(Hex(1)HexNAc(1));	Q96L58	Beta-1,3-galactosyltransferase 6 (Beta-1,3-GalTase 6) (Beta3Gal-T6) (Beta3GalT6) (EC 2.4.1.134) (GAG GalTII) (Galactosyltransferase II) (Galactosylxylosylprotein 3-beta-galactosyltransferase) (UDP-Gal:betaGal beta 1,3-galactosyltransferase polypeptide 6)	B3GALT6	627.813	2	1254.62	1254.62	-1.31	-0.00082	0.2761	0	1.34	0.069	0.002895	0.08249	6	3463
SPPPPAPAR	Hex(1)HexNAc(1)	SPPPPAPARHex(1)HexNAc(1)	S1(Hex(1)HexNAc(1));	Q96L58	Beta-1,3-galactosyltransferase 6 (Beta-1,3-GalTase 6) (Beta3Gal-T6) (Beta3GalT6) (EC 2.4.1.134) (GAG GalTII) (Galactosyltransferase II) (Galactosylxylosylprotein 3-beta-galactosyltransferase) (UDP-Gal:betaGal beta 1,3-galactosyltransferase polypeptide 6)	B3GALT6	627.813	2	1254.62	1254.62	-1.88	-0.00118	0.227	0	1.41	0.04	0.005483	0.1142	9	3761
SPPPPAPAR	Hex(1)HexNAc(1)	SPPPPAPARHex(1)HexNAc(1)	S1(Hex(1)HexNAc(1));	Q96L58	Beta-1,3-galactosyltransferase 6 (Beta-1,3-GalTase 6) (Beta3Gal-T6) (Beta3GalT6) (EC 2.4.1.134) (GAG GalTII) (Galactosyltransferase II) (Galactosylxylosylprotein 3-beta-galactosyltransferase) (UDP-Gal:betaGal beta 1,3-galactosyltransferase polypeptide 6)	B3GALT6	627.818	2	1254.63	1254.62	5.51	0.00346	0.1786	0	1.4	0.039	0.005693	0.1151	5	3931
SPPPPAPAR	Hex(1)HexNAc(1)	SPPPPAPARHex(1)HexNAc(1)	S1(Hex(1)HexNAc(1));	Q96L58	Beta-1,3-galactosyltransferase 6 (Beta-1,3-GalTase 6) (Beta3Gal-T6) (Beta3GalT6) (EC 2.4.1.134) (GAG GalTII) (Galactosyltransferase II) (Galactosylxylosylprotein 3-beta-galactosyltransferase) (UDP-Gal:betaGal beta 1,3-galactosyltransferase polypeptide 6)	B3GALT6	627.81	2	1254.61	1254.62	-6.07	-0.00381	0.2086	0	1.39	0.034	0.006121	0.1223	5	3912
SAPPSQCCQR	Hex(1)HexNAc(1)	SAPPSQCCQRHex(1)HexNAc(1)	S1(Hex(1)HexNAc(1));C7(Carbamidomethyl);C8(Carbamidomethyl)	Q96L58	Beta-1,3-galactosyltransferase 6 (Beta-1,3-GalTase 6) (Beta3Gal-T6) (Beta3GalT6) (EC 2.4.1.134) (GAG GalTII) (Galactosyltransferase II) (Galactosylxylosylprotein 3-beta-galactosyltransferase) (UDP-Gal:betaGal beta 1,3-galactosyltransferase polypeptide 6)	B3GALT6	778.326	2	1555.64	1555.64	5.57	0.00433	0.2308	0	1.69	0.384	8.558e-05	0.001736	5	3385
SAPPSQCCQR	Hex(1)HexNAc(1)	SAPPSQCCQRHex(1)HexNAc(1)	S1(Hex(1)HexNAc(1));C7(Carbamidomethyl);C8(Carbamidomethyl)	Q96L58	Beta-1,3-galactosyltransferase 6 (Beta-1,3-GalTase 6) (Beta3Gal-T6) (Beta3GalT6) (EC 2.4.1.134) (GAG GalTII) (Galactosyltransferase II) (Galactosylxylosylprotein 3-beta-galactosyltransferase) (UDP-Gal:betaGal beta 1,3-galactosyltransferase polypeptide 6)	B3GALT6	778.316	2	1555.63	1555.64	-7.03	-0.00547	0.3427	0	1.78	0.266	0.0002215	0.007753	3	3518
SAPPSQCCQR	Hex(1)HexNAc(1)	SAPPSQCCQRHex(1)HexNAc(1)	S1(Hex(1)HexNAc(1));C7(Carbamidomethyl);C8(Carbamidomethyl)	Q96L58	Beta-1,3-galactosyltransferase 6 (Beta-1,3-GalTase 6) (Beta3Gal-T6) (Beta3GalT6) (EC 2.4.1.134) (GAG GalTII) (Galactosyltransferase II) (Galactosylxylosylprotein 3-beta-galactosyltransferase) (UDP-Gal:betaGal beta 1,3-galactosyltransferase polypeptide 6)	B3GALT6	778.319	2	1555.63	1555.64	-3.75	-0.00291	0.3764	0	1.78	0.256	0.0002215	0.00878	4	3293
SQPNPGPPK	Hex(1)HexNAc(1)	SQPNPGPPKHex(1)HexNAc(1)	S1(Hex(1)HexNAc(1));K9(Guanidinyl)	O00587	Beta-1,3-N-acetylglucosaminyltransferase manic fringe (EC 2.4.1.222) (O-fucosylpeptide 3-beta-N-acetylglucosaminyltransferase)	MFNG	664.821	2	1328.63	1328.63	0.92	0.00061	0.1239	0	1.13	0.095	0.00197	0.06135	7	3947
TPELSQPNPGPPK	Hex(1)HexNAc(1)	TPELSQPNPGPPKHex(1)HexNAc(1)	T1(Hex(1)HexNAc(1));K13(Guanidinyl)	O00587	Beta-1,3-N-acetylglucosaminyltransferase manic fringe (EC 2.4.1.222) (O-fucosylpeptide 3-beta-N-acetylglucosaminyltransferase)	MFNG	590.292	3	1768.86	1768.86	1.66	0.00098	0.1098	0	2.55	0.428	0	0.0009797	13	7774
TPELSQPNPGPPK	HexNAc(1)	TPELSQPNPGPPKHexNAc(1)	T1(HexNAc(1));K13(Guanidinyl)	O00587	Beta-1,3-N-acetylglucosaminyltransferase manic fringe (EC 2.4.1.222) (O-fucosylpeptide 3-beta-N-acetylglucosaminyltransferase)	MFNG	536.275	3	1606.81	1606.81	1.26	0.00068	0.1815	0	3.25	0.438	0	0.0008588	13	7838
SLRPDDVFIAVK	Hex(1)HexNAc(1)	SLRPDDVFIAVKHex(1)HexNAc(1)	S1(Hex(1)HexNAc(1));K12(Guanidinyl)	Q9Y644	Beta-1,3-N-acetylglucosaminyltransferase radical fringe (EC 2.4.1.222) (O-fucosylpeptide 3-beta-N-acetylglucosaminyltransferase)	RFNG	589.644	3	1766.92	1766.92	0.29	0.00017	0.2486	0	1.81	0.43	0	0.0009605	13	20273
SLRPDDVFIAVK	HexNAc(1)	SLRPDDVFIAVKHexNAc(1)	S1(HexNAc(1));K12(Guanidinyl)	Q9Y644	Beta-1,3-N-acetylglucosaminyltransferase radical fringe (EC 2.4.1.222) (O-fucosylpeptide 3-beta-N-acetylglucosaminyltransferase)	RFNG	535.627	3	1604.87	1604.86	0.66	0.00035	0.1573	0	2.48	0.189	0.0004786	0.02006	13	20314
TKETMLSDGLNSLTYQVLDVQR	Hex(1)HexNAc(1)	TKETMLSDGLNSLTYQVLDVQRHex(1)HexNAc(1)	T1(Hex(1)HexNAc(1));K2(Guanidinyl);M5(Oxidation)	P15291	Beta-1,4-galactosyltransferase 1 (Beta-1,4-GalTase 1) (Beta4Gal-T1) (b4Gal-T1) (EC 2.4.1.-) (UDP-Gal:beta-GlcNAc beta-1,4-galactosyltransferase 1) (UDP-galactose:beta-N-acetylglucosamine beta-1,4-galactosyltransferase 1) [Cleaved into: Processed beta-1,4-galactosyltransferase 1] [Includes: Lactose synthase A protein (EC 2.4.1.22); N-acetyllactosamine synthase (EC 2.4.1.90) (Nal synthase); Beta-N-…	B4GALT1 GGTB2	978.815	3	2934.43	2934.42	1.6	0.00156	0.0272	0	3.67	0.461	0	0.0001705	23	29152
TPLQGGSNSAAAIGQSSGELR	Hex(1)HexNAc(1)	TPLQGGSNSAAAIGQSSGELRHex(1)HexNAc(1)	T1(Hex(1)HexNAc(1));N-Term(TMT6plex)	P15291	Beta-1,4-galactosyltransferase 1 (Beta-1,4-GalTase 1) (Beta4Gal-T1) (b4Gal-T1) (EC 2.4.1.-) (UDP-Gal:beta-GlcNAc beta-1,4-galactosyltransferase 1) (UDP-galactose:beta-N-acetylglucosamine beta-1,4-galactosyltransferase 1) [Cleaved into: Processed beta-1,4-galactosyltransferase 1] [Includes: Lactose synthase A protein (EC 2.4.1.22); N-acetyllactosamine synthase (EC 2.4.1.90) (Nal synthase); Beta-N-…	B4GALT1 GGTB2	865.771	3	2595.3	2595.29	#N/A	0.00135	0.0847	0	4.37	#N/A	0.0005246	0.03532	5	14078
TPLQGGSNSAAAIGQSSGELR	Hex(1)HexNAc(1)	TPLQGGSNSAAAIGQSSGELRHex(1)HexNAc(1)	T1(Hex(1)HexNAc(1));N-Term(TMT6plex)	P15291	Beta-1,4-galactosyltransferase 1 (Beta-1,4-GalTase 1) (Beta4Gal-T1) (b4Gal-T1) (EC 2.4.1.-) (UDP-Gal:beta-GlcNAc beta-1,4-galactosyltransferase 1) (UDP-galactose:beta-N-acetylglucosamine beta-1,4-galactosyltransferase 1) [Cleaved into: Processed beta-1,4-galactosyltransferase 1] [Includes: Lactose synthase A protein (EC 2.4.1.22); N-acetyllactosamine synthase (EC 2.4.1.90) (Nal synthase); Beta-N-…	B4GALT1 GGTB2	865.771	3	2595.3	2595.29	#N/A	0.00135	0.0847	0	4.37	#N/A	0.0003717	0.01088	5	14078
SAAAIGQSSGELR	Hex(1)HexNAc(1)	SAAAIGQSSGELRHex(1)HexNAc(1)	S1(Hex(1)HexNAc(1));	P15291	Beta-1,4-galactosyltransferase 1 (Beta-1,4-GalTase 1) (Beta4Gal-T1) (b4Gal-T1) (EC 2.4.1.-) (UDP-Gal:beta-GlcNAc beta-1,4-galactosyltransferase 1) (UDP-galactose:beta-N-acetylglucosamine beta-1,4-galactosyltransferase 1) [Cleaved into: Processed beta-1,4-galactosyltransferase 1] [Includes: Lactose synthase A protein (EC 2.4.1.22); N-acetyllactosamine synthase (EC 2.4.1.90) (Nal synthase); Beta-N-…	B4GALT1 GGTB2	806.39	2	1611.77	1611.77	0.92	0.00074	0.1909	0	2.2	0.545	0	0.0002132	7	6164
SNSAAAIGQSSGELR	Hex(1)HexNAc(1)	SNSAAAIGQSSGELRHex(1)HexNAc(1)	S1(Hex(1)HexNAc(1));	P15291	Beta-1,4-galactosyltransferase 1 (Beta-1,4-GalTase 1) (Beta4Gal-T1) (b4Gal-T1) (EC 2.4.1.-) (UDP-Gal:beta-GlcNAc beta-1,4-galactosyltransferase 1) (UDP-galactose:beta-N-acetylglucosamine beta-1,4-galactosyltransferase 1) [Cleaved into: Processed beta-1,4-galactosyltransferase 1] [Includes: Lactose synthase A protein (EC 2.4.1.22); N-acetyllactosamine synthase (EC 2.4.1.90) (Nal synthase); Beta-N-…	B4GALT1 GGTB2	906.928	2	1812.85	1812.85	1.8	0.00163	0.0354	0	2.26	0.462	0	0.0006278	8	7347
SNSAAAIGQSSGELR	Hex(1)HexNAc(1)	SNSAAAIGQSSGELRHex(1)HexNAc(1)	S1(Hex(1)HexNAc(1));	P15291	Beta-1,4-galactosyltransferase 1 (Beta-1,4-GalTase 1) (Beta4Gal-T1) (b4Gal-T1) (EC 2.4.1.-) (UDP-Gal:beta-GlcNAc beta-1,4-galactosyltransferase 1) (UDP-galactose:beta-N-acetylglucosamine beta-1,4-galactosyltransferase 1) [Cleaved into: Processed beta-1,4-galactosyltransferase 1] [Includes: Lactose synthase A protein (EC 2.4.1.22); N-acetyllactosamine synthase (EC 2.4.1.90) (Nal synthase); Beta-N-…	B4GALT1 GGTB2	906.928	2	1812.85	1812.85	1.36	0.00123	0.0522	0	2.68	0.829	0	5.092e-06	9	7331
STPLQGGSNSAAAIGQSSGELR	Hex(1)HexNAc(1)	STPLQGGSNSAAAIGQSSGELRHex(1)HexNAc(1)	S1(Hex(1)HexNAc(1));	P15291	Beta-1,4-galactosyltransferase 1 (Beta-1,4-GalTase 1) (Beta4Gal-T1) (b4Gal-T1) (EC 2.4.1.-) (UDP-Gal:beta-GlcNAc beta-1,4-galactosyltransferase 1) (UDP-galactose:beta-N-acetylglucosamine beta-1,4-galactosyltransferase 1) [Cleaved into: Processed beta-1,4-galactosyltransferase 1] [Includes: Lactose synthase A protein (EC 2.4.1.22); N-acetyllactosamine synthase (EC 2.4.1.90) (Nal synthase); Beta-N-…	B4GALT1 GGTB2	818.399	3	2453.18	2453.16	7.18	0.00587	0.0101	0	2.97	1.132	0	9.301e-08	21	13823
SLPYVQYFGGVSALSK	Hex(1)HexNAc(1)	SLPYVQYFGGVSALSKHex(1)HexNAc(1)	S1(Hex(1)HexNAc(1));K16(Guanidinyl)	P15291	Beta-1,4-galactosyltransferase 1 (Beta-1,4-GalTase 1) (Beta4Gal-T1) (b4Gal-T1) (EC 2.4.1.-) (UDP-Gal:beta-GlcNAc beta-1,4-galactosyltransferase 1) (UDP-galactose:beta-N-acetylglucosamine beta-1,4-galactosyltransferase 1) [Cleaved into: Processed beta-1,4-galactosyltransferase 1] [Includes: Lactose synthase A protein (EC 2.4.1.22); N-acetyllactosamine synthase (EC 2.4.1.90) (Nal synthase); Beta-N-…	B4GALT1 GGTB2	1062.03	2	2123.06	2123.05	3.67	0.0039	0.4449	0	2.63	0.327	8.558e-05	0.003588	15	32255
SLPYVQYFGGVSALSK	Hex(1)HexNAc(1)	SLPYVQYFGGVSALSKHex(1)HexNAc(1)	S1(Hex(1)HexNAc(1));K16(Guanidinyl)	P15291	Beta-1,4-galactosyltransferase 1 (Beta-1,4-GalTase 1) (Beta4Gal-T1) (b4Gal-T1) (EC 2.4.1.-) (UDP-Gal:beta-GlcNAc beta-1,4-galactosyltransferase 1) (UDP-galactose:beta-N-acetylglucosamine beta-1,4-galactosyltransferase 1) [Cleaved into: Processed beta-1,4-galactosyltransferase 1] [Includes: Lactose synthase A protein (EC 2.4.1.22); N-acetyllactosamine synthase (EC 2.4.1.90) (Nal synthase); Beta-N-…	B4GALT1 GGTB2	1062.03	2	2123.06	2123.05	3.66	0.00388	0.3772	0	1.67	0.037	0.005921	0.1186	14	32186
SLPYVQYFGGVSALSK	HexNAc(1)	SLPYVQYFGGVSALSKHexNAc(1)	S1(HexNAc(1));K16(Guanidinyl)	P15291	Beta-1,4-galactosyltransferase 1 (Beta-1,4-GalTase 1) (Beta4Gal-T1) (b4Gal-T1) (EC 2.4.1.-) (UDP-Gal:beta-GlcNAc beta-1,4-galactosyltransferase 1) (UDP-galactose:beta-N-acetylglucosamine beta-1,4-galactosyltransferase 1) [Cleaved into: Processed beta-1,4-galactosyltransferase 1] [Includes: Lactose synthase A protein (EC 2.4.1.22); N-acetyllactosamine synthase (EC 2.4.1.90) (Nal synthase); Beta-N-…	B4GALT1 GGTB2	654.342	3	1961.01	1961	4.75	0.0031	0.5065	0	3.08	0.73	0	1.861e-05	15	32344
TGGARPPPPLGA	Hex(1)HexNAc(1)	TGGARPPPPLGAHex(1)HexNAc(1)	T1(Hex(1)HexNAc(1));	P15291	Beta-1,4-galactosyltransferase 1 (Beta-1,4-GalTase 1) (Beta4Gal-T1) (b4Gal-T1) (EC 2.4.1.-) (UDP-Gal:beta-GlcNAc beta-1,4-galactosyltransferase 1) (UDP-galactose:beta-N-acetylglucosamine beta-1,4-galactosyltransferase 1) [Cleaved into: Processed beta-1,4-galactosyltransferase 1] [Includes: Lactose synthase A protein (EC 2.4.1.22); N-acetyllactosamine synthase (EC 2.4.1.90) (Nal synthase); Beta-N-…	B4GALT1 GGTB2	728.37	2	1455.73	1455.73	0.7	0.00051	0.4545	0	1.54	0.382	8.558e-05	0.001772	21	8291
TGGARPPPPLGA	Hex(1)HexNAc(1)	TGGARPPPPLGAHex(1)HexNAc(1)	T1(Hex(1)HexNAc(1));	P15291	Beta-1,4-galactosyltransferase 1 (Beta-1,4-GalTase 1) (Beta4Gal-T1) (b4Gal-T1) (EC 2.4.1.-) (UDP-Gal:beta-GlcNAc beta-1,4-galactosyltransferase 1) (UDP-galactose:beta-N-acetylglucosamine beta-1,4-galactosyltransferase 1) [Cleaved into: Processed beta-1,4-galactosyltransferase 1] [Includes: Lactose synthase A protein (EC 2.4.1.22); N-acetyllactosamine synthase (EC 2.4.1.90) (Nal synthase); Beta-N-…	B4GALT1 GGTB2	728.369	2	1455.73	1455.73	-1.49	-0.00109	0.4615	0	1.56	0.228	0.0003605	0.01248	22	8557
TGGARPPPPLGA	Hex(1)HexNAc(1)	TGGARPPPPLGAHex(1)HexNAc(1)	T1(Hex(1)HexNAc(1));	P15291	Beta-1,4-galactosyltransferase 1 (Beta-1,4-GalTase 1) (Beta4Gal-T1) (b4Gal-T1) (EC 2.4.1.-) (UDP-Gal:beta-GlcNAc beta-1,4-galactosyltransferase 1) (UDP-galactose:beta-N-acetylglucosamine beta-1,4-galactosyltransferase 1) [Cleaved into: Processed beta-1,4-galactosyltransferase 1] [Includes: Lactose synthase A protein (EC 2.4.1.22); N-acetyllactosamine synthase (EC 2.4.1.90) (Nal synthase); Beta-N-…	B4GALT1 GGTB2	728.374	2	1455.74	1455.73	5.84	0.00425		0	1.46	0.113	0.001428	0.04992	23	8181
TGGARPPPPLGA	Hex(1)HexNAc(1)	TGGARPPPPLGAHex(1)HexNAc(1)	T1(Hex(1)HexNAc(1));	P15291	Beta-1,4-galactosyltransferase 1 (Beta-1,4-GalTase 1) (Beta4Gal-T1) (b4Gal-T1) (EC 2.4.1.-) (UDP-Gal:beta-GlcNAc beta-1,4-galactosyltransferase 1) (UDP-galactose:beta-N-acetylglucosamine beta-1,4-galactosyltransferase 1) [Cleaved into: Processed beta-1,4-galactosyltransferase 1] [Includes: Lactose synthase A protein (EC 2.4.1.22); N-acetyllactosamine synthase (EC 2.4.1.90) (Nal synthase); Beta-N-…	B4GALT1 GGTB2	728.371	2	1455.73	1455.73	1.36	0.00099	0.1795	0	1.17	0.049	0.004853	0.1033	22	8201
TPLQGGSNSAAAIGQSSGELR	Hex(1)HexNAc(1)	TPLQGGSNSAAAIGQSSGELRHex(1)HexNAc(1)	T1(Hex(1)HexNAc(1));	P15291	Beta-1,4-galactosyltransferase 1 (Beta-1,4-GalTase 1) (Beta4Gal-T1) (b4Gal-T1) (EC 2.4.1.-) (UDP-Gal:beta-GlcNAc beta-1,4-galactosyltransferase 1) (UDP-galactose:beta-N-acetylglucosamine beta-1,4-galactosyltransferase 1) [Cleaved into: Processed beta-1,4-galactosyltransferase 1] [Includes: Lactose synthase A protein (EC 2.4.1.22); N-acetyllactosamine synthase (EC 2.4.1.90) (Nal synthase); Beta-N-…	B4GALT1 GGTB2	789.385	3	2366.14	2366.13	4.19	0.0033	0.049	0	3.88	0.85	0	3.862e-06	18	10933
TPLQGGSNSAAAIGQSSGELR	Hex(1)HexNAc(1)	TPLQGGSNSAAAIGQSSGELRHex(1)HexNAc(1)	T1(Hex(1)HexNAc(1));	P15291	Beta-1,4-galactosyltransferase 1 (Beta-1,4-GalTase 1) (Beta4Gal-T1) (b4Gal-T1) (EC 2.4.1.-) (UDP-Gal:beta-GlcNAc beta-1,4-galactosyltransferase 1) (UDP-galactose:beta-N-acetylglucosamine beta-1,4-galactosyltransferase 1) [Cleaved into: Processed beta-1,4-galactosyltransferase 1] [Includes: Lactose synthase A protein (EC 2.4.1.22); N-acetyllactosamine synthase (EC 2.4.1.90) (Nal synthase); Beta-N-…	B4GALT1 GGTB2	789.379	3	2366.12	2366.13	-3.79	-0.00299	0.1218	0	3.86	1.12	0	1.112e-07	17	10796
TSVPVPH	Hex(1)HexNAc(1)	TSVPVPHHex(1)HexNAc(1)	T1(Hex(1)HexNAc(1));	P15291	Beta-1,4-galactosyltransferase 1 (Beta-1,4-GalTase 1) (Beta4Gal-T1) (b4Gal-T1) (EC 2.4.1.-) (UDP-Gal:beta-GlcNAc beta-1,4-galactosyltransferase 1) (UDP-galactose:beta-N-acetylglucosamine beta-1,4-galactosyltransferase 1) [Cleaved into: Processed beta-1,4-galactosyltransferase 1] [Includes: Lactose synthase A protein (EC 2.4.1.22); N-acetyllactosamine synthase (EC 2.4.1.90) (Nal synthase); Beta-N-…	B4GALT1 GGTB2	551.267	2	1101.53	1101.53	-4.13	-0.00228	0.1765	0	1.36	0.059	0.004	0.0924	10	5371
SLAEIVER	Hex(1)HexNAc(1)	SLAEIVERHex(1)HexNAc(1)	S1(Hex(1)HexNAc(1));	O60512	Beta-1,4-galactosyltransferase 3 (Beta-1,4-GalTase 3) (Beta4Gal-T3) (b4Gal-T3) (EC 2.4.1.-) (UDP-Gal:beta-GlcNAc beta-1,4-galactosyltransferase 3) (UDP-galactose:beta-N-acetylglucosamine beta-1,4-galactosyltransferase 3) [Includes: N-acetyllactosamine synthase (EC 2.4.1.90) (Nal synthase); Beta-N-acetylglucosaminylglycopeptide beta-1,4-galactosyltransferase (EC 2.4.1.38); Beta-N-acetylglucosaminy…	B4GALT3	641.324	2	1281.64	1281.64	-0.24	-0.00016	0.1111	0	1.44	0.131	0.001045	0.04035	7	9013
SPVPSLAEIVER	Hex(1)HexNAc(1)	SPVPSLAEIVERHex(1)HexNAc(1)	S1(Hex(1)HexNAc(1));	O60512	Beta-1,4-galactosyltransferase 3 (Beta-1,4-GalTase 3) (Beta4Gal-T3) (b4Gal-T3) (EC 2.4.1.-) (UDP-Gal:beta-GlcNAc beta-1,4-galactosyltransferase 3) (UDP-galactose:beta-N-acetylglucosamine beta-1,4-galactosyltransferase 3) [Includes: N-acetyllactosamine synthase (EC 2.4.1.90) (Nal synthase); Beta-N-acetylglucosaminylglycopeptide beta-1,4-galactosyltransferase (EC 2.4.1.38); Beta-N-acetylglucosaminy…	B4GALT3	831.424	2	1661.84	1661.85	-3.82	-0.00317	0.0185	0	2.16	0.406	8.558e-05	0.001309	24	22219
SLPYPQYFGGVSALTPDQYLK	Hex(1)HexNAc(1)	SLPYPQYFGGVSALTPDQYLKHex(1)HexNAc(1)	S1(Hex(1)HexNAc(1));K21(Guanidinyl)	O60512	Beta-1,4-galactosyltransferase 3 (Beta-1,4-GalTase 3) (Beta4Gal-T3) (b4Gal-T3) (EC 2.4.1.-) (UDP-Gal:beta-GlcNAc beta-1,4-galactosyltransferase 3) (UDP-galactose:beta-N-acetylglucosamine beta-1,4-galactosyltransferase 3) [Includes: N-acetyllactosamine synthase (EC 2.4.1.90) (Nal synthase); Beta-N-acetylglucosaminylglycopeptide beta-1,4-galactosyltransferase (EC 2.4.1.38); Beta-N-acetylglucosaminy…	B4GALT3	917.785	3	2751.34	2751.34	0.62	0.00057	0.3603	0	2.97	0.73	0	1.874e-05	9	35897
SLPYPQYFGGVSALTPDQYLK	Hex(1)HexNAc(1)	SLPYPQYFGGVSALTPDQYLKHex(1)HexNAc(1)	S1(Hex(1)HexNAc(1));K21(Guanidinyl)	O60512	Beta-1,4-galactosyltransferase 3 (Beta-1,4-GalTase 3) (Beta4Gal-T3) (b4Gal-T3) (EC 2.4.1.-) (UDP-Gal:beta-GlcNAc beta-1,4-galactosyltransferase 3) (UDP-galactose:beta-N-acetylglucosamine beta-1,4-galactosyltransferase 3) [Includes: N-acetyllactosamine synthase (EC 2.4.1.90) (Nal synthase); Beta-N-acetylglucosaminylglycopeptide beta-1,4-galactosyltransferase (EC 2.4.1.38); Beta-N-acetylglucosaminy…	B4GALT3	917.784	3	2751.34	2751.34	-1.46	-0.00134	0.3669	0	1.69	0.29	0.0001639	0.005737	7	35927
SLPYPQYFGGVSALTPDQYLK	Hex(1)HexNAc(1)	SLPYPQYFGGVSALTPDQYLKHex(1)HexNAc(1)	S1(Hex(1)HexNAc(1));K21(Guanidinyl)	O60512	Beta-1,4-galactosyltransferase 3 (Beta-1,4-GalTase 3) (Beta4Gal-T3) (b4Gal-T3) (EC 2.4.1.-) (UDP-Gal:beta-GlcNAc beta-1,4-galactosyltransferase 3) (UDP-galactose:beta-N-acetylglucosamine beta-1,4-galactosyltransferase 3) [Includes: N-acetyllactosamine synthase (EC 2.4.1.90) (Nal synthase); Beta-N-acetylglucosaminylglycopeptide beta-1,4-galactosyltransferase (EC 2.4.1.38); Beta-N-acetylglucosaminy…	B4GALT3	917.786	3	2751.34	2751.34	1.69	0.00155	0.128	0	1.64	0.28	0.0002215	0.006566	10	35833
SFSPVPSLAEIVER	Hex(1)HexNAc(1)	SFSPVPSLAEIVERHex(1)HexNAc(1)	S1(Hex(1)HexNAc(1));	O60512	Beta-1,4-galactosyltransferase 3 (Beta-1,4-GalTase 3) (Beta4Gal-T3) (b4Gal-T3) (EC 2.4.1.-) (UDP-Gal:beta-GlcNAc beta-1,4-galactosyltransferase 3) (UDP-galactose:beta-N-acetylglucosamine beta-1,4-galactosyltransferase 3) [Includes: N-acetyllactosamine synthase (EC 2.4.1.90) (Nal synthase); Beta-N-acetylglucosaminylglycopeptide beta-1,4-galactosyltransferase (EC 2.4.1.38); Beta-N-acetylglucosaminy…	B4GALT3	948.482	2	1895.96	1895.95	3.93	0.00373	0.0116	0	1.72	0.018	0.007518	0.1446	12	33212
TQDGMNSLTYQLLAR	Hex(1)HexNAc(1)	TQDGMNSLTYQLLARHex(1)HexNAc(1)	T1(Hex(1)HexNAc(1));M5(Oxidation)	O60512	Beta-1,4-galactosyltransferase 3 (Beta-1,4-GalTase 3) (Beta4Gal-T3) (b4Gal-T3) (EC 2.4.1.-) (UDP-Gal:beta-GlcNAc beta-1,4-galactosyltransferase 3) (UDP-galactose:beta-N-acetylglucosamine beta-1,4-galactosyltransferase 3) [Includes: N-acetyllactosamine synthase (EC 2.4.1.90) (Nal synthase); Beta-N-acetylglucosaminylglycopeptide beta-1,4-galactosyltransferase (EC 2.4.1.38); Beta-N-acetylglucosaminy…	B4GALT3	1046.5	2	2091.99	2091.98	4.91	0.00513	0.1776	0	2.59	0.477	0	0.0005143	18	21770
TKKVELDNCPSVSPYLR	Hex(1)HexNAc(1)	TKKVELDNCPSVSPYLRHex(1)HexNAc(1)	T1(Hex(1)HexNAc(1));K2(Guanidinyl);K3(Guanidinyl);C9(Carbamidomethyl)	O60513	Beta-1,4-galactosyltransferase 4 (Beta-1,4-GalTase 4) (Beta4Gal-T4) (b4Gal-T4) (EC 2.4.1.-) (UDP-Gal:beta-GlcNAc beta-1,4-galactosyltransferase 4) (UDP-galactose:beta-N-acetylglucosamine beta-1,4-galactosyltransferase 4) [Includes: N-acetyllactosamine synthase (EC 2.4.1.90) (Nal synthase); Lactotriaosylceramide beta-1,4-galactosyltransferase (EC 2.4.1.275) (Beta-N-acetylglucosaminyl-glycolipid be…	B4GALT4 UNQ552/PRO1109	819.073	3	2455.2	2455.21	-3.6	-0.00295	0.3508	0	3.82	0.281	0.0001639	0.006419	12	14522
TIGAQVYEQVLR	Hex(1)HexNAc(1)	TIGAQVYEQVLRHex(1)HexNAc(1)	T1(Hex(1)HexNAc(1));	O43286	Beta-1,4-galactosyltransferase 5 (Beta-1,4-GalTase 5) (Beta4Gal-T5) (b4Gal-T5) (EC 2.4.1.-) (Beta-1,4-GalT II) (UDP-Gal:beta-GlcNAc beta-1,4-galactosyltransferase 5) (UDP-galactose:beta-N-acetylglucosamine beta-1,4-galactosyltransferase 5)	B4GALT5	871.447	2	1741.89	1741.89	0.97	0.00085	0.3727	0	2.2	0.507	0	0.0003495	8	20875
TIGAQVYEQVLR	Hex(1)HexNAc(1)	TIGAQVYEQVLRHex(1)HexNAc(1)	T1(Hex(1)HexNAc(1));	O43286	Beta-1,4-galactosyltransferase 5 (Beta-1,4-GalTase 5) (Beta4Gal-T5) (b4Gal-T5) (EC 2.4.1.-) (Beta-1,4-GalT II) (UDP-Gal:beta-GlcNAc beta-1,4-galactosyltransferase 5) (UDP-galactose:beta-N-acetylglucosamine beta-1,4-galactosyltransferase 5)	B4GALT5	871.445	2	1741.88	1741.89	-1.09	-0.00095	0.3854	0	2.05	0.513	0	0.000321	9	20831
TIGAQVYEQVLR	Hex(1)HexNAc(1)	TIGAQVYEQVLRHex(1)HexNAc(1)	T1(Hex(1)HexNAc(1));	O43286	Beta-1,4-galactosyltransferase 5 (Beta-1,4-GalTase 5) (Beta4Gal-T5) (b4Gal-T5) (EC 2.4.1.-) (Beta-1,4-GalT II) (UDP-Gal:beta-GlcNAc beta-1,4-galactosyltransferase 5) (UDP-galactose:beta-N-acetylglucosamine beta-1,4-galactosyltransferase 5)	B4GALT5	871.447	2	1741.89	1741.89	0.9	0.00078	0.3665	0	1.91	0.317	8.558e-05	0.004085	7	20886
TTTFLPEDF	Hex(3)HexNAc(3)	TTTFLPEDFHex(3)HexNAc(3)	T1(Hex(3)HexNAc(3));	O43286	Beta-1,4-galactosyltransferase 5 (Beta-1,4-GalTase 5) (Beta4Gal-T5) (b4Gal-T5) (EC 2.4.1.-) (Beta-1,4-GalT II) (UDP-Gal:beta-GlcNAc beta-1,4-galactosyltransferase 5) (UDP-galactose:beta-N-acetylglucosamine beta-1,4-galactosyltransferase 5)	B4GALT5	1083.45	2	2165.9	2165.9	0.08	9e-05		0.0111	0.89	0.02	0.007388	0.1421	5	21647
TYSPYLPCPEK	Hex(1)HexNAc(1)	TYSPYLPCPEKHex(1)HexNAc(1)	T1(Hex(1)HexNAc(1));C8(Carbamidomethyl);K11(Guanidinyl)	Q9UBX8	Beta-1,4-galactosyltransferase 6 (Beta-1,4-GalTase 6) (Beta4Gal-T6) (b4Gal-T6) (UDP-Gal:beta-GlcNAc beta-1,4-galactosyltransferase 6) (UDP-galactose:beta-N-acetylglucosamine beta-1,4-galactosyltransferase 6) [Includes: Glucosylceramide beta-1,4-galactosyltransferase (EC 2.4.1.274) (Lactosylceramide synthase) (LacCer synthase) (UDP-Gal:glucosylceramide beta-1,4-galactosyltransferase)]	B4GALT6	881.394	2	1761.78	1761.79	-4.81	-0.00424	0.092	0	1.74	0.201	0.0004786	0.01743	3	16242
TYSPYLPCPEK	Hex(1)HexNAc(1)	TYSPYLPCPEKHex(1)HexNAc(1)	T1(Hex(1)HexNAc(1));C8(Carbamidomethyl);K11(Guanidinyl)	Q9UBX8	Beta-1,4-galactosyltransferase 6 (Beta-1,4-GalTase 6) (Beta4Gal-T6) (b4Gal-T6) (UDP-Gal:beta-GlcNAc beta-1,4-galactosyltransferase 6) (UDP-galactose:beta-N-acetylglucosamine beta-1,4-galactosyltransferase 6) [Includes: Glucosylceramide beta-1,4-galactosyltransferase (EC 2.4.1.274) (Lactosylceramide synthase) (LacCer synthase) (UDP-Gal:glucosylceramide beta-1,4-galactosyltransferase)]	B4GALT6	881.404	2	1761.8	1761.79	6.64	0.00585	0.1184	0	1.52	0.052	0.00477	0.09994	2	16840
TYSPYLPCPEK	Hex(1)HexNAc(1)	TYSPYLPCPEKHex(1)HexNAc(1)	T1(Hex(1)HexNAc(1));C8(Carbamidomethyl);K11(Guanidinyl)	Q9UBX8	Beta-1,4-galactosyltransferase 6 (Beta-1,4-GalTase 6) (Beta4Gal-T6) (b4Gal-T6) (UDP-Gal:beta-GlcNAc beta-1,4-galactosyltransferase 6) (UDP-galactose:beta-N-acetylglucosamine beta-1,4-galactosyltransferase 6) [Includes: Glucosylceramide beta-1,4-galactosyltransferase (EC 2.4.1.274) (Lactosylceramide synthase) (LacCer synthase) (UDP-Gal:glucosylceramide beta-1,4-galactosyltransferase)]	B4GALT6	881.393	2	1761.78	1761.79	-5.48	-0.00483	0.0692	0	1.59	0.051	0.004805	0.1013	2	16734
TALVVPAFEIR	Hex(1)HexNAc(1)	TALVVPAFEIRHex(1)HexNAc(1)	T1(Hex(1)HexNAc(1));	O43505	Beta-1,4-glucuronyltransferase 1 (EC 2.4.1.-) (I-beta-1,3-N-acetylglucosaminyltransferase) (iGnT) (N-acetyllactosaminide beta-1,3-N-acetylglucosaminyltransferase) (Poly-N-acetyllactosamine extension enzyme) (UDP-GlcNAc:betaGal beta-1,3-N-acetylglucosaminyltransferase 1)	B4GAT1 B3GNT1 B3GNT6	790.927	2	1580.85	1580.84	3.71	0.00294	0.441	0	1.61	0.273	0.0002215	0.007148	18	26229
SGFHPSDIEVDLLK	Hex(1)HexNAc(1)	SGFHPSDIEVDLLKHex(1)HexNAc(1)	S1(Hex(1)HexNAc(1));K14(Guanidinyl)	P61769	Beta-2-microglobulin [Cleaved into: Beta-2-microglobulin form pI 5.3]	B2M CDABP0092 HDCMA22P	655.323	3	1963.95	1963.95	2.43	0.00159	0.0374	0	2.14	0.019	0	0.0008106	2	26074
SGFHPSDIEVDLLK	Hex(1)HexNAc(1)	SGFHPSDIEVDLLKHex(1)HexNAc(1)	S1(Hex(1)HexNAc(1));K14(Guanidinyl)	P61769	Beta-2-microglobulin [Cleaved into: Beta-2-microglobulin form pI 5.3]	B2M CDABP0092 HDCMA22P	655.319	3	1963.94	1963.95	-2.94	-0.00192		0.0107	1.85	0.103	0.001754	0.05592	3	25702
TEFTPTEK	Hex(1)HexNAc(1)	TEFTPTEKHex(1)HexNAc(1)	T1(Hex(1)HexNAc(1));K8(Guanidinyl)	P61769	Beta-2-microglobulin [Cleaved into: Beta-2-microglobulin form pI 5.3]	B2M CDABP0092 HDCMA22P	680.311	2	1359.61	1359.62	-1.66	-0.00113	0.1259	0	1.43	0.057	0.004258	0.09518	2	6164
TEFTPTEKDEYACR	Hex(1)HexNAc(1)	TEFTPTEKDEYACRHex(1)HexNAc(1)	T1(Hex(1)HexNAc(1));K8(Guanidinyl);C13(Carbamidomethyl)	P61769	Beta-2-microglobulin [Cleaved into: Beta-2-microglobulin form pI 5.3]	B2M CDABP0092 HDCMA22P	718.644	3	2153.92	2153.92	-0.12	-9e-05	0.0807	0	2.85	0.169	0.0005931	0.02571	3	7607
TEFTPTEKDEYACR	HexNAc(2)	TEFTPTEKDEYACRHexNAc(2)	T1(HexNAc(2));K8(Guanidinyl);C13(Carbamidomethyl)	P61769	Beta-2-microglobulin [Cleaved into: Beta-2-microglobulin form pI 5.3]	B2M CDABP0092 HDCMA22P	732.316	3	2194.93	2194.94	-5.6	-0.00409	0.1023	0	3.03	0.078	0.002597	0.07449	3	7402
TIKTEAVASSLYDILAR	Hex(1)HexNAc(1)	TIKTEAVASSLYDILARHex(1)HexNAc(1)	T1(Hex(1)HexNAc(1));K3(Guanidinyl)	P16278	Beta-galactosidase (EC 3.2.1.23) (Acid beta-galactosidase) (Lactase) (Elastin receptor 1)	GLB1 ELNR1	753.397	3	2258.18	2258.18	0.69	0.00052		0.0092	2.15	0.073	0.001378	0.04555	6	31874
TLPPGTIQYLTDTSK	HexNAc(1)	TLPPGTIQYLTDTSKHexNAc(1)	T1(HexNAc(1));K15(Guanidinyl)	P08236	Beta-glucuronidase (EC 3.2.1.31) (Beta-G1)	GUSB	627.327	3	1879.97	1879.96	1.29	0.00081	0.3705	0	4.13	0.617	0	8.246e-05	16	23415
TFPELSNK	Hex(1)HexNAc(1)	TFPELSNKHex(1)HexNAc(1)	T1(Hex(1)HexNAc(1));K8(Guanidinyl)	P07686	Beta-hexosaminidase subunit beta (EC 3.2.1.52) (Beta-N-acetylhexosaminidase subunit beta) (Hexosaminidase subunit B) (Cervical cancer proto-oncogene 7 protein) (HCC-7) (N-acetyl-beta-glucosaminidase subunit beta) [Cleaved into: Beta-hexosaminidase subunit beta chain B; Beta-hexosaminidase subunit beta chain A]	HEXB HCC7	671.822	2	1342.64	1342.64	-0.15	-0.0001	0.3065	0	1.24	0.182	0.0005378	0.022	21	11455
TFPELSNK	Hex(1)HexNAc(1)	TFPELSNKHex(1)HexNAc(1)	T1(Hex(1)HexNAc(1));K8(Guanidinyl)	P07686	Beta-hexosaminidase subunit beta (EC 3.2.1.52) (Beta-N-acetylhexosaminidase subunit beta) (Hexosaminidase subunit B) (Cervical cancer proto-oncogene 7 protein) (HCC-7) (N-acetyl-beta-glucosaminidase subunit beta) [Cleaved into: Beta-hexosaminidase subunit beta chain B; Beta-hexosaminidase subunit beta chain A]	HEXB HCC7	671.823	2	1342.64	1342.64	1.71	0.00115	0.2137	0	1.31	0.174	0.0005931	0.02407	20	11517
TFPELSNK	Hex(1)HexNAc(1)	TFPELSNKHex(1)HexNAc(1)	T1(Hex(1)HexNAc(1));K8(Guanidinyl)	P07686	Beta-hexosaminidase subunit beta (EC 3.2.1.52) (Beta-N-acetylhexosaminidase subunit beta) (Hexosaminidase subunit B) (Cervical cancer proto-oncogene 7 protein) (HCC-7) (N-acetyl-beta-glucosaminidase subunit beta) [Cleaved into: Beta-hexosaminidase subunit beta chain B; Beta-hexosaminidase subunit beta chain A]	HEXB HCC7	671.825	2	1342.64	1342.64	3.36	0.00225	0.2183	0	1.42	0.164	0.0007139	0.02731	19	11709
SPSTFEEIQFFNSPNYHK	Hex(1)HexNAc(1)	SPSTFEEIQFFNSPNYHKHex(1)HexNAc(1)	S1(Hex(1)HexNAc(1));K18(Guanidinyl)	P52849	Bifunctional heparan sulfate N-deacetylase/N-sulfotransferase 2 (EC 2.8.2.8) (Glucosaminyl N-deacetylase/N-sulfotransferase 2) (NDST-2) (N-heparan sulfate sulfotransferase 2) (N-HSST 2) [Includes: Heparan sulfate N-deacetylase 2 (EC 3.-.-.-); Heparan sulfate N-sulfotransferase 2 (EC 2.8.2.-)]	NDST2 HSST2	860.387	3	2579.15	2579.16	-4.5	-0.00387		0.0044	2.24	0.177	0.0005931	0.02345	13	24960
TTIPTLECCHEDMCNYR	Hex(1)HexNAc(1)	TTIPTLECCHEDMCNYRHex(1)HexNAc(1)	T1(Hex(1)HexNAc(1));C8(Carbamidomethyl);C9(Carbamidomethyl);M13(Oxidation);C14(Carbamidomethyl)	Q13145	BMP and activin membrane-bound inhibitor homolog (Non-metastatic gene A protein) (Putative transmembrane protein NMA)	BAMBI NMA	861.013	3	2581.02	2581.02	2.03	0.00175	0.0847	0	2.48	0.64	0	6.072e-05	18	9993
TLPPVVIGPFFDGSIR	Hex(1)HexNAc(1)	TLPPVVIGPFFDGSIRHex(1)HexNAc(1)	T1(Hex(1)HexNAc(1));	P36894	Bone morphogenetic protein receptor type-1A (BMP type-1A receptor) (BMPR-1A) (EC 2.7.11.30) (Activin receptor-like kinase 3) (ALK-3) (Serine/threonine-protein kinase receptor R5) (SKR5) (CD antigen CD292)	BMPR1A ACVRLK3 ALK3	694.035	3	2080.09	2080.08	2.98	0.00207	0.4675	0	2.46	0.583	0	0.0001291	9	37503
TLPPVVIGPFFDGSIR	Hex(1)HexNAc(1)	TLPPVVIGPFFDGSIRHex(1)HexNAc(1)	T1(Hex(1)HexNAc(1));	P36894	Bone morphogenetic protein receptor type-1A (BMP type-1A receptor) (BMPR-1A) (EC 2.7.11.30) (Activin receptor-like kinase 3) (ALK-3) (Serine/threonine-protein kinase receptor R5) (SKR5) (CD antigen CD292)	BMPR1A ACVRLK3 ALK3	694.032	3	2080.08	2080.08	-2.2	-0.00153	0.2116	0	2.41	0.133	0.001045	0.03921	10	37427
TLAPEDTLPFLK	Hex(1)HexNAc(1)	TLAPEDTLPFLKHex(1)HexNAc(1)	T1(Hex(1)HexNAc(1));K12(Guanidinyl)	P36894	Bone morphogenetic protein receptor type-1A (BMP type-1A receptor) (BMPR-1A) (EC 2.7.11.30) (Activin receptor-like kinase 3) (ALK-3) (Serine/threonine-protein kinase receptor R5) (SKR5) (CD antigen CD292)	BMPR1A ACVRLK3 ALK3	876.448	2	1751.89	1751.89	-3.52	-0.00309	0.3652	0	1.78	0.505	0	0.0003569	10	28900
TLAPEDTLPFLK	Hex(1)HexNAc(1)	TLAPEDTLPFLKHex(1)HexNAc(1)	T1(Hex(1)HexNAc(1));K12(Guanidinyl)	P36894	Bone morphogenetic protein receptor type-1A (BMP type-1A receptor) (BMPR-1A) (EC 2.7.11.30) (Activin receptor-like kinase 3) (ALK-3) (Serine/threonine-protein kinase receptor R5) (SKR5) (CD antigen CD292)	BMPR1A ACVRLK3 ALK3	876.457	2	1751.91	1751.89	6.86	0.00601	0.2155	0	1.81	0.354	8.558e-05	0.00255	10	28780
TLAPEDTLPFLK	Hex(1)HexNAc(1)	TLAPEDTLPFLKHex(1)HexNAc(1)	T1(Hex(1)HexNAc(1));K12(Guanidinyl)	P36894	Bone morphogenetic protein receptor type-1A (BMP type-1A receptor) (BMPR-1A) (EC 2.7.11.30) (Activin receptor-like kinase 3) (ALK-3) (Serine/threonine-protein kinase receptor R5) (SKR5) (CD antigen CD292)	BMPR1A ACVRLK3 ALK3	876.451	2	1751.89	1751.89	-0.38	-0.00034	0.3704	0	1.62	0.313	8.558e-05	0.004288	9	29096
TLAPEDTLPFLK	Hex(1)HexNAc(1)	TLAPEDTLPFLKHex(1)HexNAc(1)	T1(Hex(1)HexNAc(1));K12(Guanidinyl)	P36894	Bone morphogenetic protein receptor type-1A (BMP type-1A receptor) (BMPR-1A) (EC 2.7.11.30) (Activin receptor-like kinase 3) (ALK-3) (Serine/threonine-protein kinase receptor R5) (SKR5) (CD antigen CD292)	BMPR1A ACVRLK3 ALK3	876.45	2	1751.89	1751.89	-1.71	-0.0015	0.4396	0	1.82	0.362	8.558e-05	0.002312	11	28599
TIPFLK	Hex(1)HexNAc(1)	TIPFLKHex(1)HexNAc(1)	T1(Hex(1)HexNAc(1));K6(Guanidinyl)	P36894	Bone morphogenetic protein receptor type-1A (BMP type-1A receptor) (BMPR-1A) (EC 2.7.11.30) (Activin receptor-like kinase 3) (ALK-3) (Serine/threonine-protein kinase receptor R5) (SKR5) (CD antigen CD292)	BMPR1A ACVRLK3 ALK3	563.306	2	1125.6	1125.6	0.38	0.00021		0	1.19	0.013	0.008287	0.153	1	19667
TLPFLK	Hex(1)HexNAc(1)	TLPFLKHex(1)HexNAc(1)	T1(Hex(1)HexNAc(1));K6(Guanidinyl)	P36894	Bone morphogenetic protein receptor type-1A (BMP type-1A receptor) (BMPR-1A) (EC 2.7.11.30) (Activin receptor-like kinase 3) (ALK-3) (Serine/threonine-protein kinase receptor R5) (SKR5) (CD antigen CD292)	BMPR1A ACVRLK3 ALK3	563.306	2	1125.6	1125.6	0.38	0.00021		0	1.19	0.013	0.008287	0.153	1	19667
TLAPEDTLPFLK	HexNAc(1)	TLAPEDTLPFLKHexNAc(1)	T1(HexNAc(1));K12(Guanidinyl)	P36894	Bone morphogenetic protein receptor type-1A (BMP type-1A receptor) (BMPR-1A) (EC 2.7.11.30) (Activin receptor-like kinase 3) (ALK-3) (Serine/threonine-protein kinase receptor R5) (SKR5) (CD antigen CD292)	BMPR1A ACVRLK3 ALK3	530.619	3	1589.84	1589.84	0.18	9e-05	0.2892	0	2.87	0.4	8.558e-05	0.001418	10	28870
TIPFLK	HexNAc(1)	TIPFLKHexNAc(1)	T1(HexNAc(1));K6(Guanidinyl)	P36894	Bone morphogenetic protein receptor type-1A (BMP type-1A receptor) (BMPR-1A) (EC 2.7.11.30) (Activin receptor-like kinase 3) (ALK-3) (Serine/threonine-protein kinase receptor R5) (SKR5) (CD antigen CD292)	BMPR1A ACVRLK3 ALK3	482.28	2	963.552	963.551	0.88	0.00043		0	1.12	0.019	0.007518	0.1444	1	19662
TLPFLK	HexNAc(1)	TLPFLKHexNAc(1)	T1(HexNAc(1));K6(Guanidinyl)	P36894	Bone morphogenetic protein receptor type-1A (BMP type-1A receptor) (BMPR-1A) (EC 2.7.11.30) (Activin receptor-like kinase 3) (ALK-3) (Serine/threonine-protein kinase receptor R5) (SKR5) (CD antigen CD292)	BMPR1A ACVRLK3 ALK3	482.28	2	963.552	963.551	0.88	0.00043	0	0	1.12	0.019	0.007518	0.1444	1	19662
TPLSPPHSFNR	Hex(1)HexNAc(1)	TPLSPPHSFNRHex(1)HexNAc(1)	T1(Hex(1)HexNAc(1));	Q13873	Bone morphogenetic protein receptor type-2 (BMP type-2 receptor) (BMPR-2) (EC 2.7.11.30) (Bone morphogenetic protein receptor type II) (BMP type II receptor) (BMPR-II)	BMPR2 PPH1	539.931	3	1617.78	1617.78	1.53	0.00083	0.0755	0	3.31	0.353	8.558e-05	0.002601	8	7564
STVAQGVSTSAIK	HexNAc(1)	STVAQGVSTSAIKHexNAc(1)	S1(HexNAc(1));K13(Guanidinyl)	Q7Z589	BRCA2-interacting transcriptional repressor EMSY	EMSY C11orf30 GL002	747.393	2	1493.78	1493.78	-1.56	-0.00117	0.008	0	2.51	0.082	0.00239	0.0704	22	8405
TTAVIIR	Hex(1)HexNAc(1)	TTAVIIRHex(1)HexNAc(1)	T1(Hex(1)HexNAc(1));	Q7KYR7	Butyrophilin subfamily 2 member A1	BTN2A1 BT2.1 BTF1	569.813	2	1138.62	1138.62	-0.94	-0.00054		0.0248	1.18	0.014	0.007733	0.1522	19	6732
SIMDINEAPYFPSNHK	Hex(1)HexNAc(1)	SIMDINEAPYFPSNHKHex(1)HexNAc(1)	S1(Hex(1)HexNAc(1));K16(Guanidinyl)	P55283	Cadherin-4 (Retinal cadherin) (R-CAD) (R-cadherin)	CDH4	757.346	3	2270.02	2270.03	-2.41	-0.00183	0.2734	0	2.78	0.352	8.558e-05	0.002635	8	20999
SIMDINEAPYFPSNHK	Hex(1)HexNAc(1)	SIMDINEAPYFPSNHKHex(1)HexNAc(1)	S1(Hex(1)HexNAc(1));M3(Oxidation);K16(Guanidinyl)	P55283	Cadherin-4 (Retinal cadherin) (R-CAD) (R-cadherin)	CDH4	762.68	3	2286.03	2286.02	1	0.00076	0.4766	0	3.42	0.645	0	5.704e-05	8	16059
TISIMDINEAPYFPSNHK	Hex(1)HexNAc(1)	TISIMDINEAPYFPSNHKHex(1)HexNAc(1)	T1(Hex(1)HexNAc(1));K18(Guanidinyl)	P55283	Cadherin-4 (Retinal cadherin) (R-CAD) (R-cadherin)	CDH4	828.727	3	2484.17	2484.16	3.07	0.00254	0.0538	0	3.53	0.566	0	0.00016	16	27756
TISIMDINEAPYFPSNHK	Hex(1)HexNAc(1)	TISIMDINEAPYFPSNHKHex(1)HexNAc(1)	T1(Hex(1)HexNAc(1));K18(Guanidinyl)	P55283	Cadherin-4 (Retinal cadherin) (R-CAD) (R-cadherin)	CDH4	828.725	3	2484.16	2484.16	0.46	0.00038	0.1233	0	2.19	0.007	0.009133	0.1627	17	27068
TISIMDINEAPYFPSNHK	Hex(1)HexNAc(1)	TISIMDINEAPYFPSNHKHex(1)HexNAc(1)	T1(Hex(1)HexNAc(1));M5(Oxidation);K18(Guanidinyl)	P55283	Cadherin-4 (Retinal cadherin) (R-CAD) (R-cadherin)	CDH4	834.053	3	2500.14	2500.15	-4.6	-0.00384	0.0418	0	3.83	0.563	0	0.0001669	16	23785
TISIMDINEAPYFPSNHK	Hex(1)HexNAc(1)	TISIMDINEAPYFPSNHKHex(1)HexNAc(1)	T1(Hex(1)HexNAc(1));M5(Oxidation);K18(Guanidinyl)	P55283	Cadherin-4 (Retinal cadherin) (R-CAD) (R-cadherin)	CDH4	834.056	3	2500.15	2500.15	-0.47	-0.00039	0.035	0	2.86	0.162	0.0004786	0.02045	17	23075
SFPLHSPGLLETGAPVGDISGGDK	HexNAc(1)	SFPLHSPGLLETGAPVGDISGGDKHexNAc(1)	S1(HexNAc(1));K24(Guanidinyl)	Q9Y6J0	Calcineurin-binding protein cabin-1 (Calcineurin inhibitor) (CAIN)	CABIN1 KIAA0330	866.107	3	2596.31	2596.29	6.47	0.0056	0.0503	0	3.98	0.584	0	0.0001265	13	27160
TAQYECYQK	Hex(1)HexNAc(1)	TAQYECYQKHex(1)HexNAc(1)	T1(Hex(1)HexNAc(1));C6(Carbamidomethyl);K9(Guanidinyl)	Q16602	Calcitonin gene-related peptide type 1 receptor (CGRP type 1 receptor) (Calcitonin receptor-like receptor)	CALCRL CGRPR	799.34	2	1597.67	1597.67	2.76	0.00221	0.4258	0	1.55	0.25	0.0002215	0.009487	6	4976
TAQYECYQK	Hex(1)HexNAc(1)	TAQYECYQKHex(1)HexNAc(1)	T1(Hex(1)HexNAc(1));C6(Carbamidomethyl);K9(Guanidinyl)	Q16602	Calcitonin gene-related peptide type 1 receptor (CGRP type 1 receptor) (Calcitonin receptor-like receptor)	CALCRL CGRPR	799.338	2	1597.67	1597.67	-0.55	-0.00044	0.4256	0	1.95	0.24	0.0002215	0.01077	7	5364
TGEVYFADSFDR	Hex(1)HexNAc(1)	TGEVYFADSFDRHex(1)HexNAc(1)	T1(Hex(1)HexNAc(1));	P27824	Calnexin (IP90) (Major histocompatibility complex class I antigen-binding protein p88) (p90)	CANX	886.384	2	1771.76	1771.75	3.52	0.00312	0.2406	0	1.87	0.485	0	0.0004662	11	18025
TGEVYFADSFDR	Hex(1)HexNAc(1)	TGEVYFADSFDRHex(1)HexNAc(1)	T1(Hex(1)HexNAc(1));	P27824	Calnexin (IP90) (Major histocompatibility complex class I antigen-binding protein p88) (p90)	CANX	886.381	2	1771.75	1771.75	-0.27	-0.00024	0.2298	0	2.48	0.484	0	0.0004723	11	17717
TGEVYFADSFDR	Hex(1)HexNAc(1)	TGEVYFADSFDRHex(1)HexNAc(1)	T1(Hex(1)HexNAc(1));	P27824	Calnexin (IP90) (Major histocompatibility complex class I antigen-binding protein p88) (p90)	CANX	886.382	2	1771.76	1771.75	1.17	0.00104	0.3547	0	1.72	0.608	0	9.264e-05	10	18031
TGEVYFADSFDR	Hex(1)HexNAc(1)	TGEVYFADSFDRHex(1)HexNAc(1)	T1(Hex(1)HexNAc(1));	P27824	Calnexin (IP90) (Major histocompatibility complex class I antigen-binding protein p88) (p90)	CANX	886.383	2	1771.76	1771.75	2.42	0.00214	0.3526	0	1.56	0.246	0.0002215	0.009972	9	17414
TGEVYFADSFDR	Hex(1)HexNAc(1)	TGEVYFADSFDRHex(1)HexNAc(1)	T1(Hex(1)HexNAc(1));	P27824	Calnexin (IP90) (Major histocompatibility complex class I antigen-binding protein p88) (p90)	CANX	886.377	2	1771.75	1771.75	-4.73	-0.00419	0.1903	0	2.26	0.273	0.0002215	0.007108	12	20043
TGEVYFADSFDR	Hex(1)HexNAc(1)	TGEVYFADSFDRHex(1)HexNAc(1)	T1(Hex(1)HexNAc(1));	P27824	Calnexin (IP90) (Major histocompatibility complex class I antigen-binding protein p88) (p90)	CANX	886.381	2	1771.76	1771.75	0.69	0.00061	0.2789	0	1.47	0.172	0.0005931	0.02468	11	18362
TGEVYFADSFDR	Hex(1)HexNAc(1)	TGEVYFADSFDRHex(1)HexNAc(1)	T1(Hex(1)HexNAc(1));	P27824	Calnexin (IP90) (Major histocompatibility complex class I antigen-binding protein p88) (p90)	CANX	886.383	2	1771.76	1771.75	1.87	0.00165	0.2994	0	1.57	0.039	0.005693	0.1151	11	18718
TGEVYFADSFDR	Hex(1)HexNAc(1)	TGEVYFADSFDRHex(1)HexNAc(1)	T1(Hex(1)HexNAc(1));	P27824	Calnexin (IP90) (Major histocompatibility complex class I antigen-binding protein p88) (p90)	CANX	886.383	2	1771.76	1771.75	2.62	0.00232	0.2362	0	1.27	0.035	0.006025	0.1211	9	19327
TGEVYFADSFDRG	Hex(1)HexNAc(1)	TGEVYFADSFDRGHex(1)HexNAc(1)	T1(Hex(1)HexNAc(1));	P27824	Calnexin (IP90) (Major histocompatibility complex class I antigen-binding protein p88) (p90)	CANX	914.897	2	1828.79	1828.78	6.43	0.00588	0.3188	0	2.07	0.27	0.0002215	0.007367	12	20099
TYKAPVPTGEVYFADSFDR	Hex(1)HexNAc(1)	TYKAPVPTGEVYFADSFDRHex(1)HexNAc(1)	T1(Hex(1)HexNAc(1));K3(Guanidinyl)	P27824	Calnexin (IP90) (Major histocompatibility complex class I antigen-binding protein p88) (p90)	CANX	857.401	3	2570.19	2570.19	-1.73	-0.00149		0.0361	1.87	0.284	8.558e-05	0.00294	7	25027
TAPPSSPK	Hex(1)HexNAc(1)	TAPPSSPKHex(1)HexNAc(1)	T1(Hex(1)HexNAc(1));K8(Guanidinyl)	P27824	Calnexin (IP90) (Major histocompatibility complex class I antigen-binding protein p88) (p90)	CANX	596.292	2	1191.58	1191.57	2.12	0.00126	0.0794	0	1.26	0.21	0.0004239	0.01566	14	3266
TAPPSSPK	Hex(1)HexNAc(1)	TAPPSSPKHex(1)HexNAc(1)	T1(Hex(1)HexNAc(1));K8(Guanidinyl)	P27824	Calnexin (IP90) (Major histocompatibility complex class I antigen-binding protein p88) (p90)	CANX	596.29	2	1191.57	1191.57	-0.49	-0.00029	0.2362	0	1.27	0.159	0.0007741	0.02903	8	3220
TAPPSSPK	Hex(1)HexNAc(1)	TAPPSSPKHex(1)HexNAc(1)	T1(Hex(1)HexNAc(1));K8(Guanidinyl)	P27824	Calnexin (IP90) (Major histocompatibility complex class I antigen-binding protein p88) (p90)	CANX	596.292	2	1191.58	1191.57	3.04	0.00181	0.2313	0	1.34	0.149	0.000937	0.03272	7	3178
TAPPSSPK	Hex(1)HexNAc(1)	TAPPSSPKHex(1)HexNAc(1)	T1(Hex(1)HexNAc(1));K8(Guanidinyl)	P27824	Calnexin (IP90) (Major histocompatibility complex class I antigen-binding protein p88) (p90)	CANX	596.288	2	1191.57	1191.57	-4.45	-0.00265	0.2566	0	1.13	0.13	0.001045	0.04055	4	3431
TAPPSSPK	Hex(1)HexNAc(1)	TAPPSSPKHex(1)HexNAc(1)	T1(Hex(1)HexNAc(1));K8(Guanidinyl)	P27824	Calnexin (IP90) (Major histocompatibility complex class I antigen-binding protein p88) (p90)	CANX	596.287	2	1191.57	1191.57	-5.41	-0.00322	0.2366	0	1.31	0.125	0.001275	0.04349	5	3537
TAPPSSPK	Hex(1)HexNAc(1)	TAPPSSPKHex(1)HexNAc(1)	T1(Hex(1)HexNAc(1));K8(Guanidinyl)	P27824	Calnexin (IP90) (Major histocompatibility complex class I antigen-binding protein p88) (p90)	CANX	596.294	2	1191.58	1191.57	6.17	0.00367	0.2381	0	1.05	0.121	0.001378	0.04536	5	3522
TLSGWILSK	Hex(1)HexNAc(1)	TLSGWILSKHex(1)HexNAc(1)	T1(Hex(1)HexNAc(1));K9(Guanidinyl)	P27824	Calnexin (IP90) (Major histocompatibility complex class I antigen-binding protein p88) (p90)	CANX	706.37	2	1411.73	1411.73	0.7	0.00049	0.0764	0	1.44	0.283	0.0001639	0.006322	6	21680
TTAPPSSPK	Hex(1)HexNAc(1)	TTAPPSSPKHex(1)HexNAc(1)	T1(Hex(1)HexNAc(1));K9(Guanidinyl)	P27824	Calnexin (IP90) (Major histocompatibility complex class I antigen-binding protein p88) (p90)	CANX	646.811	2	1292.61	1292.62	-5.13	-0.00332	0.0612	0	1.47	0.234	0.0002215	0.01164	5	3791
TAPPSSPK	HexNAc(1)	TAPPSSPKHexNAc(1)	T1(HexNAc(1));	P27824	Calnexin (IP90) (Major histocompatibility complex class I antigen-binding protein p88) (p90)	CANX	494.256	2	987.505	987.499	5.75	0.00284	0.2083	0	1.44	0.125	0.001275	0.04323	4	3231
TAPPSSPK	HexNAc(1)	TAPPSSPKHexNAc(1)	T1(HexNAc(1));K8(Guanidinyl)	P27824	Calnexin (IP90) (Major histocompatibility complex class I antigen-binding protein p88) (p90)	CANX	515.264	2	1029.52	1029.52	0.05	3e-05	0.2115	0	1.56	0.154	0.0008278	0.0306	8	3284
TAPPSSPK	HexNAc(1)	TAPPSSPKHexNAc(1)	T1(HexNAc(1));K8(Guanidinyl)	P27824	Calnexin (IP90) (Major histocompatibility complex class I antigen-binding protein p88) (p90)	CANX	515.265	2	1029.52	1029.52	1.96	0.00101	0.1871	0	1.55	0.136	0.001045	0.03815	9	3384
TAPPSSPK	HexNAc(1)	TAPPSSPKHexNAc(1)	T1(HexNAc(1));K8(Guanidinyl)	P27824	Calnexin (IP90) (Major histocompatibility complex class I antigen-binding protein p88) (p90)	CANX	515.263	2	1029.52	1029.52	-1.41	-0.00072	0.0611	0	1.31	0.132	0.001045	0.03966	7	44724
TAPPSSPK	HexNAc(1)	TAPPSSPKHexNAc(1)	T1(HexNAc(1));K8(Guanidinyl)	P27824	Calnexin (IP90) (Major histocompatibility complex class I antigen-binding protein p88) (p90)	CANX	515.263	2	1029.52	1029.52	-1.42	-0.00073	0.2194	0	1.55	0.134	0.001045	0.03867	6	3159
TAPPSSPK	HexNAc(1)	TAPPSSPKHexNAc(1)	T1(HexNAc(1));K8(Guanidinyl)	P27824	Calnexin (IP90) (Major histocompatibility complex class I antigen-binding protein p88) (p90)	CANX	515.264	2	1029.52	1029.52	0.17	9e-05	0.0882	0	1.36	0.125	0.001275	0.04305	7	15636
TAPPSSPK	HexNAc(1)	TAPPSSPKHexNAc(1)	T1(HexNAc(1));K8(Guanidinyl)	P27824	Calnexin (IP90) (Major histocompatibility complex class I antigen-binding protein p88) (p90)	CANX	515.261	2	1029.51	1029.52	-6.76	-0.00348	0.2148	0	1.49	0.123	0.001275	0.04452	4	3639
TAPPSSPK	HexNAc(1)	TAPPSSPKHexNAc(1)	T1(HexNAc(1));K8(Guanidinyl)	P27824	Calnexin (IP90) (Major histocompatibility complex class I antigen-binding protein p88) (p90)	CANX	515.266	2	1029.52	1029.52	3.15	0.00162	0.2237	0	1.52	0.118	0.001378	0.04686	7	3316
TAPPSSPK	HexNAc(1)	TAPPSSPKHexNAc(1)	T1(HexNAc(1));K8(Guanidinyl)	P27824	Calnexin (IP90) (Major histocompatibility complex class I antigen-binding protein p88) (p90)	CANX	515.267	2	1029.53	1029.52	4.9	0.00252	0.2244	0	1.56	0.115	0.001378	0.04853	5	3554
TAPPSSPK	HexNAc(1)	TAPPSSPKHexNAc(1)	T1(HexNAc(1));K8(Guanidinyl)	P27824	Calnexin (IP90) (Major histocompatibility complex class I antigen-binding protein p88) (p90)	CANX	515.263	2	1029.52	1029.52	-2.2	-0.00113	0.1931	0	1.45	0.104	0.001652	0.05503	6	3518
TAPPSSPK	HexNAc(1)	TAPPSSPKHexNAc(1)	T1(HexNAc(1));K8(Guanidinyl)	P27824	Calnexin (IP90) (Major histocompatibility complex class I antigen-binding protein p88) (p90)	CANX	515.262	2	1029.52	1029.52	-4.89	-0.00252	0.2154	0	1.3	0.099	0.001754	0.0583	3	3762
TAPPSSPK	HexNAc(1)	TAPPSSPKHexNAc(1)	T1(HexNAc(1));K8(Guanidinyl)	P27824	Calnexin (IP90) (Major histocompatibility complex class I antigen-binding protein p88) (p90)	CANX	515.261	2	1029.51	1029.52	-6.02	-0.0031	0.2051	0	1.56	0.098	0.001864	0.05952	5	3585
TAPPSSPKVTYK	HexNAc(1)	TAPPSSPKVTYKHexNAc(1)	T1(HexNAc(1));K8(Guanidinyl);K12(Guanidinyl)	P27824	Calnexin (IP90) (Major histocompatibility complex class I antigen-binding protein p88) (p90)	CANX	521.61	3	1562.82	1562.82	-1.21	-0.00063	0.1133	0	2.56	0.146	0.000937	0.03355	8	5047
TAPPSSPKVTYK	HexNAc(1)	TAPPSSPKVTYKHexNAc(1)	T1(HexNAc(1));K8(Guanidinyl);K12(Guanidinyl)	P27824	Calnexin (IP90) (Major histocompatibility complex class I antigen-binding protein p88) (p90)	CANX	521.61	3	1562.82	1562.82	-1.32	-0.00069	0.1213	0	2.72	0.129	0.001105	0.04126	9	5156
TAPPSSPKVTYK	HexNAc(1)	TAPPSSPKVTYKHexNAc(1)	T1(HexNAc(1));K8(Guanidinyl);K12(Guanidinyl)	P27824	Calnexin (IP90) (Major histocompatibility complex class I antigen-binding protein p88) (p90)	CANX	521.61	3	1562.82	1562.82	-1.4	-0.00073	0.0923	0	2.6	0.119	0.001378	0.04632	10	5382
TAPPSSPK	HexNAc(2)	TAPPSSPKHexNAc(2)	T1(HexNAc(2));K8(Guanidinyl)	P27824	Calnexin (IP90) (Major histocompatibility complex class I antigen-binding protein p88) (p90)	CANX	616.807	2	1232.61	1232.6	5.52	0.0034		0.0333	0.87	0.016	0.007598	0.1478	5	3625
TVLLDPPLIALDK	Hex(1)HexNAc(1)	TVLLDPPLIALDKHex(1)HexNAc(1)	T1(Hex(1)HexNAc(1));K13(Guanidinyl)	O94985	Calsyntenin-1 (Alcadein-alpha) (Alc-alpha) (Alzheimer-related cadherin-like protein) (Non-classical cadherin XB31alpha) [Cleaved into: Soluble Alc-alpha (SAlc-alpha); CTF1-alpha (C-terminal fragment 1-alpha)]	CLSTN1 CS1 KIAA0911	908.005	2	1815	1815	1.7	0.00155	0.3427	0	1.43	0.208	0.0004239	0.01598	13	32443
TVHIQVNDVNEYAPVFK	Hex(1)HexNAc(1)	TVHIQVNDVNEYAPVFKHex(1)HexNAc(1)	T1(Hex(1)HexNAc(1));K17(Guanidinyl)	O94985	Calsyntenin-1 (Alcadein-alpha) (Alc-alpha) (Alzheimer-related cadherin-like protein) (Non-classical cadherin XB31alpha) [Cleaved into: Soluble Alc-alpha (SAlc-alpha); CTF1-alpha (C-terminal fragment 1-alpha)]	CLSTN1 CS1 KIAA0911	794.062	3	2380.17	2380.17	2.05	0.00162	0.4482	0	3.86	0.632	0	6.763e-05	12	24162
TYHGIVTENDNTVLLDPPLIALDK	Hex(1)HexNAc(1)	TYHGIVTENDNTVLLDPPLIALDKHex(1)HexNAc(1)	T1(Hex(1)HexNAc(1));K24(Guanidinyl)	O94985	Calsyntenin-1 (Alcadein-alpha) (Alc-alpha) (Alzheimer-related cadherin-like protein) (Non-classical cadherin XB31alpha) [Cleaved into: Soluble Alc-alpha (SAlc-alpha); CTF1-alpha (C-terminal fragment 1-alpha)]	CLSTN1 CS1 KIAA0911	1020.19	3	3058.55	3058.55	2.3	0.00234	0.1151	0	3.91	0.72	0	2.112e-05	9	34347
TYHGIVTENDNTVLLDPPLIALDK	Hex(2)HexNAc(2)	TYHGIVTENDNTVLLDPPLIALDKHex(2)HexNAc(2)	T1(Hex(2)HexNAc(2));K24(Guanidinyl)	O94985	Calsyntenin-1 (Alcadein-alpha) (Alc-alpha) (Alzheimer-related cadherin-like protein) (Non-classical cadherin XB31alpha) [Cleaved into: Soluble Alc-alpha (SAlc-alpha); CTF1-alpha (C-terminal fragment 1-alpha)]	CLSTN1 CS1 KIAA0911	1141.9	3	3423.7	3423.68	6.04	0.00689	0.3464	0	2.8	0.492	0	0.0004267	6	32340
SQQFLHR	Hex(1)HexNAc(1)	SQQFLHRHex(1)HexNAc(1)	S1(Hex(1)HexNAc(1));	Q9BQT9	Calsyntenin-3 (Alcadein-beta) (Alc-beta)	CLSTN3 CS3 KIAA0726	640.806	2	1280.61	1280.61	-4.72	-0.00302	0.1926	0	1.35	0.053	0.00456	0.09871	20	4459
SQQFLHR	HexNAc(1)	SQQFLHRHexNAc(1)	S1(HexNAc(1));	Q9BQT9	Calsyntenin-3 (Alcadein-beta) (Alc-beta)	CLSTN3 CS3 KIAA0726	373.522	3	1118.55	1118.56	-6.69	-0.0025	0.1429	0	2.17	0.024	0.006767	0.1359	20	4458
TIELQTSHVAK	Hex(1)HexNAc(1)	TIELQTSHVAKHex(1)HexNAc(1)	T1(Hex(1)HexNAc(1));K11(Guanidinyl)	Q9BQT9	Calsyntenin-3 (Alcadein-beta) (Alc-beta)	CLSTN3 CS3 KIAA0726	545.28	3	1633.82	1633.83	-2.22	-0.00121	0.2604	0	2.65	0.588	0	0.0001202	19	6952
TPNTPFLIDNDGNIENTEK	HexNAc(1)	TPNTPFLIDNDGNIENTEKHexNAc(1)	T1(HexNAc(1));K19(Guanidinyl)	Q9BQT9	Calsyntenin-3 (Alcadein-beta) (Alc-beta)	CLSTN3 CS3 KIAA0726	793.044	3	2377.12	2377.12	0.33	0.00027	0.0605	0	2.15	0.167	0.000657	0.02626	14	22614
SQATDFGEALVR	Hex(1)HexNAc(1)	SQATDFGEALVRHex(1)HexNAc(1)	S1(Hex(1)HexNAc(1));	O43852	Calumenin (Crocalbin) (IEF SSP 9302)	CALU	829.893	2	1658.78	1658.78	1.92	0.00159	0.0248	0	2.02	0.222	0	0.000521	15	16405
TDFGEALVR	Hex(1)HexNAc(1)	TDFGEALVRHex(1)HexNAc(1)	T1(Hex(1)HexNAc(1));	O43852	Calumenin (Crocalbin) (IEF SSP 9302)	CALU	686.826	2	1372.65	1372.65	-1.81	-0.00124	0.3	0	1.6	0.29	0.0001639	0.00576	12	14921
TFDQLTPEESK	Hex(1)HexNAc(1)	TFDQLTPEESKHex(1)HexNAc(1)	T1(Hex(1)HexNAc(1));K11(Guanidinyl)	O43852	Calumenin (Crocalbin) (IEF SSP 9302)	CALU	851.391	2	1701.77	1701.77	2.3	0.00196	0.2903	0	2.48	0.426	0	0.001005	4	9874
TPQDLPQR	Hex(1)HexNAc(1)	TPQDLPQRHex(1)HexNAc(1)	T1(Hex(1)HexNAc(1));	P56211	cAMP-regulated phosphoprotein 19 (ARPP-19)	ARPP19	660.323	2	1319.64	1319.63	3.97	0.00262	0.1562	0	1.28	0.134	0.001045	0.03894	4	4325
TGKELPDSQLVQPLVYMER	Hex(1)HexNAc(1)	TGKELPDSQLVQPLVYMERHex(1)HexNAc(1)	T1(Hex(1)HexNAc(1));K3(Guanidinyl)	O43529	Carbohydrate sulfotransferase 10 (EC 2.8.2.-) (HNK-1 sulfotransferase) (HNK-1ST) (HNK1ST) (HuHNK-1ST)	CHST10	870.771	3	2610.3	2610.3	0.76	0.00066	0.1186	0	3.54	0.495	0	0.0004093	9	27704
TGKELPDSQLVQPLVYMER	Hex(1)HexNAc(1)	TGKELPDSQLVQPLVYMERHex(1)HexNAc(1)	T1(Hex(1)HexNAc(1));K3(Guanidinyl)	O43529	Carbohydrate sulfotransferase 10 (EC 2.8.2.-) (HNK-1 sulfotransferase) (HNK-1ST) (HNK1ST) (HuHNK-1ST)	CHST10	870.766	3	2610.28	2610.3	-5.21	-0.00453	0.1188	0	3.62	0.179	0.0005378	0.02272	10	27580
TGKELPDSQLVQPLVYMER	Hex(1)HexNAc(1)	TGKELPDSQLVQPLVYMERHex(1)HexNAc(1)	T1(Hex(1)HexNAc(1));K3(Guanidinyl);M17(Oxidation)	O43529	Carbohydrate sulfotransferase 10 (EC 2.8.2.-) (HNK-1 sulfotransferase) (HNK-1ST) (HNK1ST) (HuHNK-1ST)	CHST10	876.103	3	2626.29	2626.29	0.5	0.00044	0.0789	0	2.66	0.353	8.558e-05	0.002592	9	22405
TGKELPDSQLVQPLVYMER	Hex(1)HexNAc(1)	TGKELPDSQLVQPLVYMERHex(1)HexNAc(1)	T1(Hex(1)HexNAc(1));K3(Guanidinyl);M17(Oxidation)	O43529	Carbohydrate sulfotransferase 10 (EC 2.8.2.-) (HNK-1 sulfotransferase) (HNK-1ST) (HNK1ST) (HuHNK-1ST)	CHST10	876.103	3	2626.29	2626.29	1.27	0.00111	0.1227	0	2.77	0.298	0.0001639	0.005194	10	21840
TGKELPDSQLVQPLVYMER	HexNAc(1)	TGKELPDSQLVQPLVYMERHexNAc(1)	T1(HexNAc(1));K3(Guanidinyl);M17(Oxidation)	O43529	Carbohydrate sulfotransferase 10 (EC 2.8.2.-) (HNK-1 sulfotransferase) (HNK-1ST) (HNK1ST) (HuHNK-1ST)	CHST10	822.083	3	2464.23	2464.24	-2.22	-0.00182	0.2122	0	3.11	0.399	8.558e-05	0.00143	9	22509
TTMPEVR	Hex(1)HexNAc(1)	TTMPEVRHex(1)HexNAc(1)	T1(Hex(1)HexNAc(1));	O43529	Carbohydrate sulfotransferase 10 (EC 2.8.2.-) (HNK-1 sulfotransferase) (HNK-1ST) (HNK1ST) (HuHNK-1ST)	CHST10	599.778	2	1198.55	1198.55	-1.94	-0.00116	0.1892	0	1.48	0.056	0.004307	0.09619	7	4990
TQLYEVYK	Hex(1)HexNAc(1)	TQLYEVYKHex(1)HexNAc(1)	T1(Hex(1)HexNAc(1));K8(Guanidinyl)	Q9NPF2	Carbohydrate sulfotransferase 11 (EC 2.8.2.5) (Chondroitin 4-O-sulfotransferase 1) (Chondroitin 4-sulfotransferase 1) (C4S-1) (C4ST-1) (C4ST1)	CHST11	725.853	2	1450.7	1450.69	2.51	0.00182	0.2329	0	1.46	0.064	0.003643	0.08789	21	11037
TEQPPAPGSMEESVR	Hex(1)HexNAc(1)	TEQPPAPGSMEESVRHex(1)HexNAc(1)	T1(Hex(1)HexNAc(1));	Q9NRB3	Carbohydrate sulfotransferase 12 (EC 2.8.2.5) (Chondroitin 4-O-sulfotransferase 2) (Chondroitin 4-sulfotransferase 2) (C4ST-2) (C4ST2) (Sulfotransferase Hlo)	CHST12 UNQ500/PRO1017	990.44	2	1979.87	1979.88	-1.15	-0.00114	0.4192	0	2.6	0.614	0	8.551e-05	2	9464
SPAGDDVTFPEFLR	Hex(1)HexNAc(1)	SPAGDDVTFPEFLRHex(1)HexNAc(1)	S1(Hex(1)HexNAc(1));	Q8NCH0	Carbohydrate sulfotransferase 14 (EC 2.8.2.35) (Dermatan 4-sulfotransferase 1) (D4ST-1) (hD4ST1)	CHST14 D4ST1 UNQ1925/PRO4400	958.441	2	1915.88	1915.88	-2.71	-0.0026	0.3137	0	2.04	0.196	0.0004786	0.0185	1	28817
SSKPFVVSAR	Hex(1)HexNAc(1)	SSKPFVVSARHex(1)HexNAc(1)	S1(Hex(1)HexNAc(1));K3(Guanidinyl)	Q9Y4C5	Carbohydrate sulfotransferase 2 (EC 2.8.2.-) (Galactose/N-acetylglucosamine/N-acetylglucosamine 6-O-sulfotransferase 2) (GST-2) (N-acetylglucosamine 6-O-sulfotransferase 1) (GlcNAc6ST-1) (Gn6ST-1)	CHST2 GN6ST	495.592	3	1484.76	1484.76	0.58	0.00029	0.01	0	2.01	0.106	0.00154	0.0541	20	6381
SKPFVVSAR	HexNAc(1)	SKPFVVSARHexNAc(1)	S1(HexNAc(1));K2(Guanidinyl)	Q9Y4C5	Carbohydrate sulfotransferase 2 (EC 2.8.2.-) (Galactose/N-acetylglucosamine/N-acetylglucosamine 6-O-sulfotransferase 2) (GST-2) (N-acetylglucosamine 6-O-sulfotransferase 1) (GlcNAc6ST-1) (Gn6ST-1)	CHST2 GN6ST	412.562	3	1235.67	1235.67	-2.25	-0.00093	0.0127	0	2.36	0.018	0.007518	0.1447	22	6310
SSKPFVVSAR	HexNAc(1)	SSKPFVVSARHexNAc(1)	S1(HexNAc(1));K3(Guanidinyl)	Q9Y4C5	Carbohydrate sulfotransferase 2 (EC 2.8.2.-) (Galactose/N-acetylglucosamine/N-acetylglucosamine 6-O-sulfotransferase 2) (GST-2) (N-acetylglucosamine 6-O-sulfotransferase 1) (GlcNAc6ST-1) (Gn6ST-1)	CHST2 GN6ST	441.573	3	1322.71	1322.71	-0.56	-0.00025	0.067	0	2.24	0.17	0.0005931	0.02525	21	6380
SSKPFVVSAR	HexNAc(1)	SSKPFVVSARHexNAc(1)	S1(HexNAc(1));K3(Guanidinyl)	Q9Y4C5	Carbohydrate sulfotransferase 2 (EC 2.8.2.-) (Galactose/N-acetylglucosamine/N-acetylglucosamine 6-O-sulfotransferase 2) (GST-2) (N-acetylglucosamine 6-O-sulfotransferase 1) (GlcNAc6ST-1) (Gn6ST-1)	CHST2 GN6ST	441.571	3	1322.7	1322.71	-5.3	-0.00234	0.0296	0	2.03	0.119	0.001378	0.04646	17	6654
SSKPFVVSAR	HexNAc(1)	SSKPFVVSARHexNAc(1)	S1(HexNAc(1));K3(Guanidinyl)	Q9Y4C5	Carbohydrate sulfotransferase 2 (EC 2.8.2.-) (Galactose/N-acetylglucosamine/N-acetylglucosamine 6-O-sulfotransferase 2) (GST-2) (N-acetylglucosamine 6-O-sulfotransferase 1) (GlcNAc6ST-1) (Gn6ST-1)	CHST2 GN6ST	441.573	3	1322.7	1322.71	-1.56	-0.00069	0.0468	0	2.35	0.077	0.001754	0.05901	19	6582
SSKPFVVSAR	HexNAc(1)	SSKPFVVSARHexNAc(1)	S1(HexNAc(1));K3(Guanidinyl)	Q9Y4C5	Carbohydrate sulfotransferase 2 (EC 2.8.2.-) (Galactose/N-acetylglucosamine/N-acetylglucosamine 6-O-sulfotransferase 2) (GST-2) (N-acetylglucosamine 6-O-sulfotransferase 1) (GlcNAc6ST-1) (Gn6ST-1)	CHST2 GN6ST	441.572	3	1322.7	1322.71	-3.18	-0.0014	0.0366	0	2.46	0.093	0.00197	0.06282	20	6370
SSKPFVVSAR	HexNAc(1)	SSKPFVVSARHexNAc(1)	S1(HexNAc(1));K3(Guanidinyl)	Q9Y4C5	Carbohydrate sulfotransferase 2 (EC 2.8.2.-) (Galactose/N-acetylglucosamine/N-acetylglucosamine 6-O-sulfotransferase 2) (GST-2) (N-acetylglucosamine 6-O-sulfotransferase 1) (GlcNAc6ST-1) (Gn6ST-1)	CHST2 GN6ST	441.571	3	1322.7	1322.71	-5.56	-0.00245		0.017	2.31	0.095	0.00197	0.06147	18	6632
SSKPFVVSAR	Hex(1)HexNAc(1)	SSKPFVVSARHex(1)HexNAc(1)	S1(Hex(1)HexNAc(1));K3(Guanidinyl)	Q9Y4C5	Carbohydrate sulfotransferase 2 (EC 2.8.2.-) (Galactose/N-acetylglucosamine/N-acetylglucosamine 6-O-sulfotransferase 2) (GST-2) (N-acetylglucosamine 6-O-sulfotransferase 1) (GlcNAc6ST-1) (Gn6ST-1)	CHST2 GN6ST	742.885	2	1484.76	1484.76	2.27	0.00169	0.172	0	1.57	0.179	0.0005378	0.02256	19	6572
TNKVVCSSPLCPAYR	Hex(1)HexNAc(1)	TNKVVCSSPLCPAYRHex(1)HexNAc(1)	T1(Hex(1)HexNAc(1));K3(Guanidinyl);C6(Carbamidomethyl);C11(Carbamidomethyl)	Q9Y4C5	Carbohydrate sulfotransferase 2 (EC 2.8.2.-) (Galactose/N-acetylglucosamine/N-acetylglucosamine 6-O-sulfotransferase 2) (GST-2) (N-acetylglucosamine 6-O-sulfotransferase 1) (GlcNAc6ST-1) (Gn6ST-1)	CHST2 GN6ST	720.339	3	2159	2159.01	-3.94	-0.00283	0.2345	0	2.26	0.257	0.0002215	0.008753	22	10344
TVEAPGDPQEPQNNAHR	Hex(1)HexNAc(1)	TVEAPGDPQEPQNNAHRHex(1)HexNAc(1)	T1(Hex(1)HexNAc(1));N-Term(TMT6plex)	Q16790	Carbonic anhydrase 9 (EC 4.2.1.1) (Carbonate dehydratase IX) (Carbonic anhydrase IX) (CA-IX) (CAIX) (Membrane antigen MN) (P54/58N) (Renal cell carcinoma-associated antigen G250) (RCC-associated antigen G250) (pMW1)	CA9 G250 MN	818.725	3	2454.16	2454.16	#N/A	0.00063	0.3715	0	2.88	#N/A	0.0009005	0.05859	8	9345
TVEAPGDPQEPQNNAHR	Hex(1)HexNAc(1)	TVEAPGDPQEPQNNAHRHex(1)HexNAc(1)	T1(Hex(1)HexNAc(1));N-Term(TMT6plex)	Q16790	Carbonic anhydrase 9 (EC 4.2.1.1) (Carbonate dehydratase IX) (Carbonic anhydrase IX) (CA-IX) (CAIX) (Membrane antigen MN) (P54/58N) (Renal cell carcinoma-associated antigen G250) (RCC-associated antigen G250) (pMW1)	CA9 G250 MN	818.725	3	2454.16	2454.16	#N/A	0.0008	0.3704	0	2.7	#N/A	0.0009005	0.06167	6	9599
TVEAPGDPQEPQNNAHR	Hex(1)HexNAc(1)	TVEAPGDPQEPQNNAHRHex(1)HexNAc(1)	T1(Hex(1)HexNAc(1));N-Term(TMT6plex)	Q16790	Carbonic anhydrase 9 (EC 4.2.1.1) (Carbonate dehydratase IX) (Carbonic anhydrase IX) (CA-IX) (CAIX) (Membrane antigen MN) (P54/58N) (Renal cell carcinoma-associated antigen G250) (RCC-associated antigen G250) (pMW1)	CA9 G250 MN	818.725	3	2454.16	2454.16	#N/A	0.00051	0.3902	0	2.64	#N/A	0.005119	0.102	8	9269
TVEAPGDPQEPQNNAHR	Hex(1)HexNAc(1)	TVEAPGDPQEPQNNAHRHex(1)HexNAc(1)	T1(Hex(1)HexNAc(1));N-Term(TMT6plex)	Q16790	Carbonic anhydrase 9 (EC 4.2.1.1) (Carbonate dehydratase IX) (Carbonic anhydrase IX) (CA-IX) (CAIX) (Membrane antigen MN) (P54/58N) (Renal cell carcinoma-associated antigen G250) (RCC-associated antigen G250) (pMW1)	CA9 G250 MN	614.294	4	2454.16	2454.16	#N/A	-0.00061	0.1236	0	1.78	#N/A	0.004941	0.1011	7	9300
TVEAPGDPQEPQNNAHR	Hex(1)HexNAc(1)	TVEAPGDPQEPQNNAHRHex(1)HexNAc(1)	T1(Hex(1)HexNAc(1));N-Term(TMT6plex)	Q16790	Carbonic anhydrase 9 (EC 4.2.1.1) (Carbonate dehydratase IX) (Carbonic anhydrase IX) (CA-IX) (CAIX) (Membrane antigen MN) (P54/58N) (Renal cell carcinoma-associated antigen G250) (RCC-associated antigen G250) (pMW1)	CA9 G250 MN	818.725	3	2454.16	2454.16	#N/A	0.001	0.4848	0	3.61	#N/A	0.0005246	0.01613	7	9257
TVEAPGDPQEPQNNAHR	Hex(1)HexNAc(1)	TVEAPGDPQEPQNNAHRHex(1)HexNAc(1)	T1(Hex(1)HexNAc(1));N-Term(TMT6plex)	Q16790	Carbonic anhydrase 9 (EC 4.2.1.1) (Carbonate dehydratase IX) (Carbonic anhydrase IX) (CA-IX) (CAIX) (Membrane antigen MN) (P54/58N) (Renal cell carcinoma-associated antigen G250) (RCC-associated antigen G250) (pMW1)	CA9 G250 MN	818.725	3	2454.16	2454.16	#N/A	0.00026	0.3077	0	2.47	#N/A	0.0005246	0.01941	7	9184
TVEAPGDPQEPQNNAHR	Hex(1)HexNAc(1)	TVEAPGDPQEPQNNAHRHex(1)HexNAc(1)	T1(Hex(1)HexNAc(1));	Q16790	Carbonic anhydrase 9 (EC 4.2.1.1) (Carbonate dehydratase IX) (Carbonic anhydrase IX) (CA-IX) (CAIX) (Membrane antigen MN) (P54/58N) (Renal cell carcinoma-associated antigen G250) (RCC-associated antigen G250) (pMW1)	CA9 G250 MN	742.338	3	2225	2225	1.41	0.00105	0.4063	0	4.43	1.138	0	8.763e-08	7	4568
TVEAPGDPQEPQNNAHR	Hex(1)HexNAc(1)	TVEAPGDPQEPQNNAHRHex(1)HexNAc(1)	T1(Hex(1)HexNAc(1));	Q16790	Carbonic anhydrase 9 (EC 4.2.1.1) (Carbonate dehydratase IX) (Carbonic anhydrase IX) (CA-IX) (CAIX) (Membrane antigen MN) (P54/58N) (Renal cell carcinoma-associated antigen G250) (RCC-associated antigen G250) (pMW1)	CA9 G250 MN	1113	2	2225	2225	0.5	0.00056	0.4949	0	3.9	0.881	0	2.572e-06	2	5237
TVEAPGDPQEPQNNAHR	HexNAc(1)	TVEAPGDPQEPQNNAHRHexNAc(1)	T1(HexNAc(1));	Q16790	Carbonic anhydrase 9 (EC 4.2.1.1) (Carbonate dehydratase IX) (Carbonic anhydrase IX) (CA-IX) (CAIX) (Membrane antigen MN) (P54/58N) (Renal cell carcinoma-associated antigen G250) (RCC-associated antigen G250) (pMW1)	CA9 G250 MN	688.316	3	2062.93	2062.94	-4.48	-0.00308	0.396	0	4.04	0.867	0	3.088e-06	2	5256
SKSPDDAVFQQIALSYSK	Hex(1)HexNAc(1)	SKSPDDAVFQQIALSYSKHex(1)HexNAc(1)	S1(Hex(1)HexNAc(1));K2(Guanidinyl);K18(Guanidinyl)	O75976	Carboxypeptidase D (EC 3.4.17.22) (Metallocarboxypeptidase D) (gp180)	CPD	811.729	3	2433.17	2433.18	-1.7	-0.00138	0.0386	0	3.37	0.279	0.0002215	0.00661	17	25633
TGEPPALDEVPEVR	Hex(1)HexNAc(1)	TGEPPALDEVPEVRHex(1)HexNAc(1)	T1(Hex(1)HexNAc(1));N-Term(TMT6plex)	O75976	Carboxypeptidase D (EC 3.4.17.22) (Metallocarboxypeptidase D) (gp180)	CPD	701.69	3	2103.05	2103.05	#N/A	0.00015	0.3797	0	3.45	#N/A	0.002792	0.08777	11	17577
SAGAEAAEGQFDR	Hex(1)HexNAc(1)	SAGAEAAEGQFDRHex(1)HexNAc(1)	S1(Hex(1)HexNAc(1));	O75976	Carboxypeptidase D (EC 3.4.17.22) (Metallocarboxypeptidase D) (gp180)	CPD	837.36	2	1673.71	1673.71	-0.04	-4e-05	0.4681	0	2.35	0.476	0	0.0005249	1	6416
STGEPPALDEVPEVR	Hex(2)HexNAc(2)	STGEPPALDEVPEVRHex(2)HexNAc(2)	S1(Hex(2)HexNAc(2));	O75976	Carboxypeptidase D (EC 3.4.17.22) (Metallocarboxypeptidase D) (gp180)	CPD	776.026	3	2326.06	2326.06	3.61	0.0028	0.1788	0	1.79	0.147	0.000937	0.03335	3	17079
TSAGAEAAEGQFDR	Hex(1)HexNAc(1)	TSAGAEAAEGQFDRHex(1)HexNAc(1)	T1(Hex(1)HexNAc(1));	O75976	Carboxypeptidase D (EC 3.4.17.22) (Metallocarboxypeptidase D) (gp180)	CPD	887.883	2	1774.76	1774.76	-1.33	-0.00118		0.0223	2.63	0.526	0	0.0002737	1	6904
TSAGAEAAEGQFDR	Hex(1)HexNAc(1)	TSAGAEAAEGQFDRHex(1)HexNAc(1)	T1(Hex(1)HexNAc(1));	O75976	Carboxypeptidase D (EC 3.4.17.22) (Metallocarboxypeptidase D) (gp180)	CPD	887.888	2	1774.77	1774.76	3.67	0.00326		0.0031	3.23	0.498	0	0.0003925	2	7274
TSSSYQPIQPK	Hex(1)HexNAc(1)	TSSSYQPIQPKHex(1)HexNAc(1)	T1(Hex(1)HexNAc(1));K11(Guanidinyl)	O75976	Carboxypeptidase D (EC 3.4.17.22) (Metallocarboxypeptidase D) (gp180)	CPD	821.89	2	1642.77	1642.78	-5.27	-0.00433		0.0051	1.94	0.033	0.006156	0.1249	18	6671
TSSSYQPIQPK	Hex(1)HexNAc(1)	TSSSYQPIQPKHex(1)HexNAc(1)	T1(Hex(1)HexNAc(1));K11(Guanidinyl)	O75976	Carboxypeptidase D (EC 3.4.17.22) (Metallocarboxypeptidase D) (gp180)	CPD	821.895	2	1642.78	1642.78	0.68	0.00056		0.0068	1.45	0.024	0.00686	0.1368	19	6666
TVAIPNILSGTSSSYQPIQPK	HexNAc(1)	TVAIPNILSGTSSSYQPIQPKHexNAc(1)	T1(HexNAc(1));K21(Guanidinyl)	O75976	Carboxypeptidase D (EC 3.4.17.22) (Metallocarboxypeptidase D) (gp180)	CPD	816.101	3	2446.29	2446.28	2.4	0.00196		0.0287	3.39	0.652	0	0.0002603	11	29656
TGEPPALDEVPEVR	Hex(1)HexNAc(1)	TGEPPALDEVPEVRHex(1)HexNAc(1)	T1(Hex(1)HexNAc(1));	O75976	Carboxypeptidase D (EC 3.4.17.22) (Metallocarboxypeptidase D) (gp180)	CPD	937.45	2	1873.89	1873.89	0.23	0.00021	0.6076	0	2.37	0.428	0	0.0009851	3	18633
TGEPPALDEVPEVR	Hex(1)HexNAc(1)	TGEPPALDEVPEVRHex(1)HexNAc(1)	T1(Hex(1)HexNAc(1));	O75976	Carboxypeptidase D (EC 3.4.17.22) (Metallocarboxypeptidase D) (gp180)	CPD	937.449	2	1873.89	1873.89	0.03	3e-05	0.5528	0	2.84	0.494	0	0.0004152	3	18261
TGEPPALDEVPEVR	Hex(1)HexNAc(1)	TGEPPALDEVPEVRHex(1)HexNAc(1)	T1(Hex(1)HexNAc(1));	O75976	Carboxypeptidase D (EC 3.4.17.22) (Metallocarboxypeptidase D) (gp180)	CPD	937.452	2	1873.9	1873.89	2.49	0.00234	0.6154	0	2.34	0.515	0	0.0003154	5	17975
TGEPPALDEVPEVR	Hex(1)HexNAc(1)	TGEPPALDEVPEVRHex(1)HexNAc(1)	T1(Hex(1)HexNAc(1));	O75976	Carboxypeptidase D (EC 3.4.17.22) (Metallocarboxypeptidase D) (gp180)	CPD	937.451	2	1873.89	1873.89	1.67	0.00157	0.61	0	2.59	0.657	0	4.832e-05	4	18095
TGEPPALDEVPEVR	Hex(1)HexNAc(1)	TGEPPALDEVPEVRHex(1)HexNAc(1)	T1(Hex(1)HexNAc(1));	O75976	Carboxypeptidase D (EC 3.4.17.22) (Metallocarboxypeptidase D) (gp180)	CPD	937.45	2	1873.89	1873.89	0.31	0.00029	0.5683	0	2.78	0.418	0	0.00112	4	18454
TGEPPALDEVPEVR	Hex(1)HexNAc(1)	TGEPPALDEVPEVRHex(1)HexNAc(1)	T1(Hex(1)HexNAc(1));	O75976	Carboxypeptidase D (EC 3.4.17.22) (Metallocarboxypeptidase D) (gp180)	CPD	937.448	2	1873.89	1873.89	-1.32	-0.00124	0.548	0	2.81	0.422	0	0.001063	4	17729
TSSSYQPIQPK	Hex(1)HexNAc(1)	TSSSYQPIQPKHex(1)HexNAc(1)	T1(Hex(1)HexNAc(1));	O75976	Carboxypeptidase D (EC 3.4.17.22) (Metallocarboxypeptidase D) (gp180)	CPD	800.88	2	1600.75	1600.76	-3.75	-0.003	0.0406	0	1.97	0.072	0.002759	0.07675	16	6379
TTSAGAEAAEGQFDR	Hex(1)HexNAc(1)	TTSAGAEAAEGQFDRHex(1)HexNAc(1)	T1(Hex(1)HexNAc(1));	O75976	Carboxypeptidase D (EC 3.4.17.22) (Metallocarboxypeptidase D) (gp180)	CPD	938.401	2	1875.79	1875.81	-7.56	-0.00709	0.0544	0	3.49	0.45	0	0.0007397	2	7910
TTSAGAEAAEGQFDR	Hex(1)HexNAc(1)	TTSAGAEAAEGQFDRHex(1)HexNAc(1)	T1(Hex(1)HexNAc(1));	O75976	Carboxypeptidase D (EC 3.4.17.22) (Metallocarboxypeptidase D) (gp180)	CPD	938.415	2	1875.82	1875.81	7.28	0.00683	0.0817	0	2.08	0.274	0.0002215	0.007072	1	7570
TSSSYQPIQPK	Hex(1)HexNAc(1)	TSSSYQPIQPKHex(1)HexNAc(1)	T1(Hex(1)HexNAc(1));K11(Guanidinyl)	O75976	Carboxypeptidase D (EC 3.4.17.22) (Metallocarboxypeptidase D) (gp180)	CPD	821.894	2	1642.78	1642.78	0.03	3e-05	0.0556	0	2.16	0.466	0	0.0006003	16	6760
TSSSYQPIQPK	Hex(1)HexNAc(1)	TSSSYQPIQPKHex(1)HexNAc(1)	T1(Hex(1)HexNAc(1));K11(Guanidinyl)	O75976	Carboxypeptidase D (EC 3.4.17.22) (Metallocarboxypeptidase D) (gp180)	CPD	821.894	2	1642.78	1642.78	0.44	0.00037	0.0545	0	2.02	0.46	0	0.0006474	17	6994
TSSSYQPIQPK	Hex(1)HexNAc(1)	TSSSYQPIQPKHex(1)HexNAc(1)	T1(Hex(1)HexNAc(1));K11(Guanidinyl)	O75976	Carboxypeptidase D (EC 3.4.17.22) (Metallocarboxypeptidase D) (gp180)	CPD	821.895	2	1642.78	1642.78	1.27	0.00104	0.0995	0	2.21	0.412	8.558e-05	0.001203	18	7020
TSSSYQPIQPK	Hex(1)HexNAc(1)	TSSSYQPIQPKHex(1)HexNAc(1)	T1(Hex(1)HexNAc(1));K11(Guanidinyl)	O75976	Carboxypeptidase D (EC 3.4.17.22) (Metallocarboxypeptidase D) (gp180)	CPD	821.897	2	1642.79	1642.78	3.58	0.00294	0.1128	0	1.95	0.356	8.558e-05	0.002476	19	7017
TSSSYQPIQPK	Hex(1)HexNAc(1)	TSSSYQPIQPKHex(1)HexNAc(1)	T1(Hex(1)HexNAc(1));K11(Guanidinyl)	O75976	Carboxypeptidase D (EC 3.4.17.22) (Metallocarboxypeptidase D) (gp180)	CPD	821.896	2	1642.78	1642.78	2.41	0.00198	0.0455	0	1.98	0.382	8.558e-05	0.00179	20	6809
TSSSYQPIQPK	Hex(1)HexNAc(1)	TSSSYQPIQPKHex(1)HexNAc(1)	T1(Hex(1)HexNAc(1));K11(Guanidinyl)	O75976	Carboxypeptidase D (EC 3.4.17.22) (Metallocarboxypeptidase D) (gp180)	CPD	821.898	2	1642.79	1642.78	4.34	0.00357	0.1029	0	1.75	0.402	8.558e-05	0.001368	14	7072
TSSSYQPIQPK	Hex(1)HexNAc(1)	TSSSYQPIQPKHex(1)HexNAc(1)	T1(Hex(1)HexNAc(1));K11(Guanidinyl)	O75976	Carboxypeptidase D (EC 3.4.17.22) (Metallocarboxypeptidase D) (gp180)	CPD	821.89	2	1642.77	1642.78	-4.76	-0.00391	0.0442	0	2.26	0.29	0.0001639	0.005756	21	6801
TSSSYQPIQPK	Hex(1)HexNAc(1)	TSSSYQPIQPKHex(1)HexNAc(1)	T1(Hex(1)HexNAc(1));K11(Guanidinyl)	O75976	Carboxypeptidase D (EC 3.4.17.22) (Metallocarboxypeptidase D) (gp180)	CPD	821.894	2	1642.78	1642.78	0.11	9e-05	0.0497	0	1.81	0.079	0.0004239	0.01593	22	7017
TSSSYQPIQPK	Hex(1)HexNAc(1)	TSSSYQPIQPKHex(1)HexNAc(1)	T1(Hex(1)HexNAc(1));K11(Guanidinyl)	O75976	Carboxypeptidase D (EC 3.4.17.22) (Metallocarboxypeptidase D) (gp180)	CPD	821.896	2	1642.79	1642.78	3.03	0.00249	0.0106	0	1.89	0.026	0.000937	0.03597	24	6492
TSSSYQPIQPK	Hex(1)HexNAc(1)	TSSSYQPIQPKHex(1)HexNAc(1)	T1(Hex(1)HexNAc(1));K11(Guanidinyl)	O75976	Carboxypeptidase D (EC 3.4.17.22) (Metallocarboxypeptidase D) (gp180)	CPD	821.896	2	1642.78	1642.78	2.25	0.00184	0.1655	0	1.45	0.012	0.008427	0.1544	19	7383
TVAIPNILSGTSSSYQPIQPK	Hex(1)HexNAc(1)	TVAIPNILSGTSSSYQPIQPKHex(1)HexNAc(1)	T1(Hex(1)HexNAc(1));K21(Guanidinyl)	O75976	Carboxypeptidase D (EC 3.4.17.22) (Metallocarboxypeptidase D) (gp180)	CPD	870.115	3	2608.33	2608.34	-2.02	-0.00176	0.2471	0	2.63	0.246	0.0002215	0.009989	10	29658
TTSAGAEAAEGQFDR	Hex(2)HexNAc(2)	TTSAGAEAAEGQFDRHex(2)HexNAc(2)	T1(Hex(2)HexNAc(2));	O75976	Carboxypeptidase D (EC 3.4.17.22) (Metallocarboxypeptidase D) (gp180)	CPD	1120.98	2	2240.95	2240.94	4.02	0.00451	0.4312	0	1.09	0.054	0.00456	0.09802	2	7156
TTSAGAEAAEGQFDR	Hex(2)HexNAc(2)	TTSAGAEAAEGQFDRHex(2)HexNAc(2)	T1(Hex(2)HexNAc(2));	O75976	Carboxypeptidase D (EC 3.4.17.22) (Metallocarboxypeptidase D) (gp180)	CPD	1120.98	2	2240.95	2240.94	2.53	0.00283	0.075	0	3.2	0.803	0	7.157e-06	1	6820
TTSAGAEAAEGQFDR	Hex(2)HexNAc(2)	TTSAGAEAAEGQFDRHex(2)HexNAc(2)	T1(Hex(2)HexNAc(2));	O75976	Carboxypeptidase D (EC 3.4.17.22) (Metallocarboxypeptidase D) (gp180)	CPD	1120.97	2	2240.93	2240.94	-6.62	-0.00742	0.0751	0	2.93	0.489	0	0.0004437	1	6763
TTTSAGAEAAEGQFDR	Hex(2)HexNAc(2)	TTTSAGAEAAEGQFDRHex(2)HexNAc(2)	T1(Hex(2)HexNAc(2));	O75976	Carboxypeptidase D (EC 3.4.17.22) (Metallocarboxypeptidase D) (gp180)	CPD	1171.5	2	2341.99	2341.99	1.73	0.00203	0.0545	0	2.2	0.714	0	2.295e-05	2	7784
TTSAGAEAAEGQFDR	Hex(3)HexNAc(3)	TTSAGAEAAEGQFDRHex(3)HexNAc(3)	T1(Hex(3)HexNAc(3));	O75976	Carboxypeptidase D (EC 3.4.17.22) (Metallocarboxypeptidase D) (gp180)	CPD	1303.54	2	2606.07	2606.07	-1.27	-0.00165	0.5052	0	2.91	0.754	0	1.353e-05	1	5997
TGEPPALDEVPEVR	HexNAc(1)	TGEPPALDEVPEVRHexNAc(1)	T1(HexNAc(1));	O75976	Carboxypeptidase D (EC 3.4.17.22) (Metallocarboxypeptidase D) (gp180)	CPD	571.285	3	1711.84	1711.84	0.86	0.00049	0.5225	0	3.33	0.543	0	0.0002186	4	17888
TSSSYQPIQPK	HexNAc(1)	TSSSYQPIQPKHexNAc(1)	T1(HexNAc(1));K11(Guanidinyl)	O75976	Carboxypeptidase D (EC 3.4.17.22) (Metallocarboxypeptidase D) (gp180)	CPD	494.249	3	1480.73	1480.73	3.68	0.00182	0.1197	0	3.51	0.355	8.558e-05	0.002511	18	7039
TSSSYQPIQPK	HexNAc(1)	TSSSYQPIQPKHexNAc(1)	T1(HexNAc(1));K11(Guanidinyl)	O75976	Carboxypeptidase D (EC 3.4.17.22) (Metallocarboxypeptidase D) (gp180)	CPD	740.867	2	1480.73	1480.73	-0.57	-0.00042	0.0093	0	2.16	0.269	8.558e-05	0.001368	19	7275
TSSSYQPIQPK	HexNAc(1)	TSSSYQPIQPKHexNAc(1)	T1(HexNAc(1));K11(Guanidinyl)	O75976	Carboxypeptidase D (EC 3.4.17.22) (Metallocarboxypeptidase D) (gp180)	CPD	494.247	3	1480.73	1480.73	-1.86	-0.00092	0.0464	0	3.23	0.171	0.0001639	0.00619	19	6922
TSSSYQPIQPK	HexNAc(1)	TSSSYQPIQPKHexNAc(1)	T1(HexNAc(1));K11(Guanidinyl)	O75976	Carboxypeptidase D (EC 3.4.17.22) (Metallocarboxypeptidase D) (gp180)	CPD	740.867	2	1480.73	1480.73	-0.86	-0.00064	0.0132	0	2.28	0.278	0.0002215	0.006741	20	7092
TSSSYQPIQPK	HexNAc(1)	TSSSYQPIQPKHexNAc(1)	T1(HexNAc(1));K11(Guanidinyl)	O75976	Carboxypeptidase D (EC 3.4.17.22) (Metallocarboxypeptidase D) (gp180)	CPD	740.865	2	1480.72	1480.73	-2.79	-0.00206	0.08	0	1.75	0.064	0.003593	0.08722	21	7019
TVAIPNILSGTSSSYQPIQPK	HexNAc(1)	TVAIPNILSGTSSSYQPIQPKHexNAc(1)	T1(HexNAc(1));K21(Guanidinyl)	O75976	Carboxypeptidase D (EC 3.4.17.22) (Metallocarboxypeptidase D) (gp180)	CPD	816.099	3	2446.28	2446.28	0.04	3e-05	0.1105	0	3.44	0.822	0	5.528e-06	12	30974
TTTSAGAEAAEGQFDR	Hex(2)HexNAc(2)	TTTSAGAEAAEGQFDRHex(2)HexNAc(2)	T1(Hex(2)HexNAc(2));	O75976	Carboxypeptidase D (EC 3.4.17.22) (Metallocarboxypeptidase D) (gp180)	CPD	1171.5	2	2341.99	2341.99	-0.02	-2e-05	0.0068	0	1.47	0.018	0.007518	0.1456	1	7344
TTTSAGAEAAEGQFDR	Hex(1)HexNAc(1)	TTTSAGAEAAEGQFDRHex(1)HexNAc(1)	T1(Hex(1)HexNAc(1));	O75976	Carboxypeptidase D (EC 3.4.17.22) (Metallocarboxypeptidase D) (gp180)	CPD	988.928	2	1976.85	1976.86	-4	-0.00396		0.0269	2.53	0.665	0	0.0002823	2	8482
TTTSAGAEAAEGQFDR	Hex(1)HexNAc(1)	TTTSAGAEAAEGQFDRHex(1)HexNAc(1)	T1(Hex(1)HexNAc(1));	O75976	Carboxypeptidase D (EC 3.4.17.22) (Metallocarboxypeptidase D) (gp180)	CPD	988.939	2	1976.87	1976.86	7.48	0.0074		0.0287	2.71	0.543	0	0.0005723	2	8459
TTTTTSAGAEAAEGQFDR	Hex(3)HexNAc(3)	TTTTTSAGAEAAEGQFDRHex(3)HexNAc(3)	T1(Hex(3)HexNAc(3));	O75976	Carboxypeptidase D (EC 3.4.17.22) (Metallocarboxypeptidase D) (gp180)	CPD	970.412	3	2909.22	2909.22	2.21	0.00214	0.0364	0	1.65	0.185	0.0004786	0.01993	1	7896
TAAPVLVDGDLNLGSVVK	Hex(1)HexNAc(1)	TAAPVLVDGDLNLGSVVKHex(1)HexNAc(1)	T1(Hex(1)HexNAc(1));K18(Guanidinyl)	Q9NQ79	Cartilage acidic protein 1 (68 kDa chondrocyte-expressed protein) (CEP-68) (ASPIC)	CRTAC1 ASPIC1 CEP68	1088.07	2	2175.13	2175.14	-4.9	-0.00532	0.6	0	2.85	0.515	0	0.0003146	8	29401
SASALGGVK	Hex(1)HexNAc(1)	SASALGGVKHex(1)HexNAc(1)	S1(Hex(1)HexNAc(1));K9(Guanidinyl)	P07339	Cathepsin D (EC 3.4.23.5) [Cleaved into: Cathepsin D light chain; Cathepsin D heavy chain]	CTSD CPSD	598.804	2	1196.6	1196.6	-0.3	-0.00018	0.2	0	1.45	0.223	0.0003605	0.01325	15	5641
TEGPIPEVLK	Hex(1)HexNAc(1)	TEGPIPEVLKHex(1)HexNAc(1)	T1(Hex(1)HexNAc(1));K10(Guanidinyl)	P07339	Cathepsin D (EC 3.4.23.5) [Cleaved into: Cathepsin D light chain; Cathepsin D heavy chain]	CTSD CPSD	745.385	2	1489.76	1489.76	-0.8	-0.00059	0.4348	0	1.84	0.346	8.558e-05	0.002824	14	17419
TEGPIPEVLK	Hex(1)HexNAc(1)	TEGPIPEVLKHex(1)HexNAc(1)	T1(Hex(1)HexNAc(1));K10(Guanidinyl)	P07339	Cathepsin D (EC 3.4.23.5) [Cleaved into: Cathepsin D light chain; Cathepsin D heavy chain]	CTSD CPSD	745.381	2	1489.75	1489.76	-5.59	-0.00417	0.3521	0	1.42	0.375	8.558e-05	0.001943	16	17865
TEGPIPEVLK	Hex(1)HexNAc(1)	TEGPIPEVLKHex(1)HexNAc(1)	T1(Hex(1)HexNAc(1));K10(Guanidinyl)	P07339	Cathepsin D (EC 3.4.23.5) [Cleaved into: Cathepsin D light chain; Cathepsin D heavy chain]	CTSD CPSD	745.385	2	1489.76	1489.76	-0.47	-0.00035	0.4317	0	1.39	0.187	0.0005378	0.02063	14	44193
TEGPIPEVLK	Hex(1)HexNAc(1)	TEGPIPEVLKHex(1)HexNAc(1)	T1(Hex(1)HexNAc(1));K10(Guanidinyl)	P07339	Cathepsin D (EC 3.4.23.5) [Cleaved into: Cathepsin D light chain; Cathepsin D heavy chain]	CTSD CPSD	745.388	2	1489.77	1489.76	3.71	0.00276	0.3603	0	1.36	0.187	0.0005378	0.0207	14	44515
TEGPIPEVLK	Hex(1)HexNAc(1)	TEGPIPEVLKHex(1)HexNAc(1)	T1(Hex(1)HexNAc(1));K10(Guanidinyl)	P07339	Cathepsin D (EC 3.4.23.5) [Cleaved into: Cathepsin D light chain; Cathepsin D heavy chain]	CTSD CPSD	745.385	2	1489.76	1489.76	-0.68	-0.00051	0.119	0	1.26	0.092	0.002022	0.06346	15	17607
TEGPIPEVLK	Hex(1)HexNAc(1)	TEGPIPEVLKHex(1)HexNAc(1)	T1(Hex(1)HexNAc(1));K10(Guanidinyl)	P07339	Cathepsin D (EC 3.4.23.5) [Cleaved into: Cathepsin D light chain; Cathepsin D heavy chain]	CTSD CPSD	745.383	2	1489.76	1489.76	-2.48	-0.00185	0.2098	0	1.43	0.012	0.008521	0.1553	13	17128
TEGPIPEVLK	Hex(1)HexNAc(1)	TEGPIPEVLKHex(1)HexNAc(1)	T1(Hex(1)HexNAc(1));K10(Guanidinyl)	P07339	Cathepsin D (EC 3.4.23.5) [Cleaved into: Cathepsin D light chain; Cathepsin D heavy chain]	CTSD CPSD	745.389	2	1489.77	1489.76	5.43	0.00405	0.1518	0	1.12	0.003	0.009677	0.1697	14	17798
TEGPIPEVLK	HexNAc(1)	TEGPIPEVLKHexNAc(1)	T1(HexNAc(1));K10(Guanidinyl)	P07339	Cathepsin D (EC 3.4.23.5) [Cleaved into: Cathepsin D light chain; Cathepsin D heavy chain]	CTSD CPSD	664.359	2	1327.71	1327.71	-0.03	-2e-05	0.5081	0	1.85	0.345	8.558e-05	0.002872	15	17734
TEGPIPEVLK	HexNAc(1)	TEGPIPEVLKHexNAc(1)	T1(HexNAc(1));K10(Guanidinyl)	P07339	Cathepsin D (EC 3.4.23.5) [Cleaved into: Cathepsin D light chain; Cathepsin D heavy chain]	CTSD CPSD	664.358	2	1327.71	1327.71	-1.84	-0.00122	0.4317	0	1.83	0.321	8.558e-05	0.003884	14	17498
SQPQPPHPTPYWILK	Hex(1)HexNAc(1)	SQPQPPHPTPYWILKHex(1)HexNAc(1)	S1(Hex(1)HexNAc(1));K15(Guanidinyl)	P56202	Cathepsin W (EC 3.4.22.-) (Lymphopain)	CTSW	732.704	3	2196.1	2196.1	0.17	0.00012	0.4738	0	3.63	0.534	0	0.0002446	8	22808
SQPQPPHPTPYWILK	Hex(1)HexNAc(1)	SQPQPPHPTPYWILKHex(1)HexNAc(1)	S1(Hex(1)HexNAc(1));K15(Guanidinyl)	P56202	Cathepsin W (EC 3.4.22.-) (Lymphopain)	CTSW	732.704	3	2196.1	2196.1	0.65	0.00047	0.3092	0	2.62	0.184	0.0005378	0.02128	7	22594
TVSSQSQPQPPHPTPYWILK	Hex(1)HexNAc(1)	TVSSQSQPQPPHPTPYWILKHex(1)HexNAc(1)	T1(Hex(1)HexNAc(1));K20(Guanidinyl)	P56202	Cathepsin W (EC 3.4.22.-) (Lymphopain)	CTSW	900.12	3	2698.35	2698.34	3.84	0.00346	0.067	0	3.58	0.544	0	0.0002149	7	23057
TPYWILK	Hex(1)HexNAc(1)	TPYWILKHex(1)HexNAc(1)	T1(Hex(1)HexNAc(1));K7(Guanidinyl)	P56202	Cathepsin W (EC 3.4.22.-) (Lymphopain)	CTSW	664.346	2	1327.68	1327.68	5.02	0.00333	0.1333	0	1.2	0.087	0.00239	0.0672	3	22240
TVGQGSDTYIYIFR	Hex(1)HexNAc(1)	TVGQGSDTYIYIFRHex(1)HexNAc(1)	T1(Hex(1)HexNAc(1));	P20645	Cation-dependent mannose-6-phosphate receptor (CD Man-6-P receptor) (CD-MPR) (46 kDa mannose 6-phosphate receptor) (MPR 46)	M6PR MPR46 MPRD	992.978	2	1984.95	1984.94	5.08	0.00504	0.1633	0	2.45	0.41	8.558e-05	0.001244	18	26603
TAVDTSVDGR	Hex(1)HexNAc(1)	TAVDTSVDGRHex(1)HexNAc(1)	T1(Hex(1)HexNAc(1));	P11717	Cation-independent mannose-6-phosphate receptor (CI Man-6-P receptor) (CI-MPR) (M6PR) (300 kDa mannose 6-phosphate receptor) (MPR 300) (Insulin-like growth factor 2 receptor) (Insulin-like growth factor II receptor) (IGF-II receptor) (M6P/IGF2 receptor) (M6P/IGF2R) (CD antigen CD222)	IGF2R MPRI	693.314	2	1385.62	1385.63	-4.65	-0.00322	0.3368	0	1.93	0.181	0.0005378	0.0223	2	5096
TDPSTLEQYDLSSLAK	Hex(1)HexNAc(1)	TDPSTLEQYDLSSLAKHex(1)HexNAc(1)	T1(Hex(1)HexNAc(1));K16(Guanidinyl)	P11717	Cation-independent mannose-6-phosphate receptor (CI Man-6-P receptor) (CI-MPR) (M6PR) (300 kDa mannose 6-phosphate receptor) (MPR 300) (Insulin-like growth factor 2 receptor) (Insulin-like growth factor II receptor) (IGF-II receptor) (M6P/IGF2 receptor) (M6P/IGF2R) (CD antigen CD222)	IGF2R MPRI	1088.02	2	2175.03	2175.02	3.81	0.00415	0.0452	0	1.77	0.168	0.0005931	0.02588	1	24287
SNYYLYESIPKPC	Hex(1)HexNAc(1)	SNYYLYESIPKPCHex(1)HexNAc(1)	S1(Hex(1)HexNAc(1));K11(Guanidinyl);C13(Carbamidomethyl)	P51679	C-C chemokine receptor type 4 (C-C CKR-4) (CC-CKR-4) (CCR-4) (CCR4) (K5-5) (CD antigen CD194)	CCR4 CMKBR4	1020.96	2	2040.91	2040.91	-0.14	-0.00015	0.3065	0	1.24	0.339	8.558e-05	0.003092	15	23990
SNYYLYESIPKPCTK	Hex(1)HexNAc(1)	SNYYLYESIPKPCTKHex(1)HexNAc(1)	S1(Hex(1)HexNAc(1));K11(Guanidinyl);C13(Carbamidomethyl);K15(Guanidinyl)	P51679	C-C chemokine receptor type 4 (C-C CKR-4) (CC-CKR-4) (CCR-4) (CCR4) (K5-5) (CD antigen CD194)	CCR4 CMKBR4	771.364	3	2312.08	2312.08	1.35	0.00104	0.1532	0	2.48	0.705	0	2.594e-05	22	19405
TVDYTLFESLCSK	Hex(1)HexNAc(1)	TVDYTLFESLCSKHex(1)HexNAc(1)	T1(Hex(1)HexNAc(1));C11(Carbamidomethyl);K13(Guanidinyl)	P32248	C-C chemokine receptor type 7 (C-C CKR-7) (CC-CKR-7) (CCR-7) (BLR2) (CDw197) (Epstein-Barr virus-induced G-protein coupled receptor 1) (EBI1) (EBV-induced G-protein coupled receptor 1) (MIP-3 beta receptor) (CD antigen CD197)	CCR7 CMKBR7 EBI1 EVI1	657.306	3	1969.9	1969.89	5.05	0.00332	0.2764	0	2.75	0.318	8.558e-05	0.004035	14	28444
TLFESLCSK	Hex(1)HexNAc(1)	TLFESLCSKHex(1)HexNAc(1)	T1(Hex(1)HexNAc(1));C7(Carbamidomethyl);K9(Guanidinyl)	P32248	C-C chemokine receptor type 7 (C-C CKR-7) (CC-CKR-7) (CCR-7) (BLR2) (CDw197) (Epstein-Barr virus-induced G-protein coupled receptor 1) (EBI1) (EBV-induced G-protein coupled receptor 1) (MIP-3 beta receptor) (CD antigen CD197)	CCR7 CMKBR7 EBI1 EVI1	746.345	2	1491.68	1491.69	-3.73	-0.00278	0.326	0	1.81	0.216	0.0004239	0.0145	8	14397
TTVDYTLFESLCSK	Hex(2)HexNAc(2)	TTVDYTLFESLCSKHex(2)HexNAc(2)	T1(Hex(2)HexNAc(2));C12(Carbamidomethyl);K14(Guanidinyl)	P32248	C-C chemokine receptor type 7 (C-C CKR-7) (CC-CKR-7) (CCR-7) (BLR2) (CDw197) (Epstein-Barr virus-induced G-protein coupled receptor 1) (EBI1) (EBV-induced G-protein coupled receptor 1) (MIP-3 beta receptor) (CD antigen CD197)	CCR7 CMKBR7 EBI1 EVI1	1218.55	2	2436.09	2436.07	4.44	0.0054	0.4713	0	1.57	0.284	0.0001639	0.006183	9	25344
TVVALCGQR	Hex(1)HexNAc(1)	TVVALCGQRHex(1)HexNAc(1)	T1(Hex(1)HexNAc(1));C6(Carbamidomethyl)	P48509	CD151 antigen (GP27) (Membrane glycoprotein SFA-1) (Platelet-endothelial tetraspan antigen 3) (PETA-3) (Tetraspanin-24) (Tspan-24) (CD antigen CD151)	CD151 TSPAN24	684.838	2	1368.67	1368.67	0.45	0.00031	0.0316	0	1.58	0.035	0.005973	0.121	2	7636
TRQIGDALPVSCTISASR	Hex(1)HexNAc(1)	TRQIGDALPVSCTISASRHex(1)HexNAc(1)	T1(Hex(1)HexNAc(1));C12(Carbamidomethyl)	Q13740	CD166 antigen (Activated leukocyte cell adhesion molecule) (CD antigen CD166)	ALCAM MEMD	766.383	3	2297.14	2297.13	3.03	0.00232	0.2483	0	2.9	0.698	0	2.854e-05	14	15264
SEMLEAR	Hex(1)HexNAc(1)	SEMLEARHex(1)HexNAc(1)	S1(Hex(1)HexNAc(1));	P26842	CD27 antigen (CD27L receptor) (T-cell activation antigen CD27) (T14) (Tumor necrosis factor receptor superfamily member 7) (CD antigen CD27)	CD27 TNFRSF7	600.769	2	1200.53	1200.53	0.77	0.00046	0.1667	0	1.26	0.061	0.003853	0.09032	1	5454
TQKGQCPPPPGLPCPCTGVSDCSGGTDKK	Hex(1)HexNAc(1)	TQKGQCPPPPGLPCPCTGVSDCSGGTDKKHex(1)HexNAc(1)	T1(Hex(1)HexNAc(1));K3(Guanidinyl);C6(Carbamidomethyl);C14(Carbamidomethyl);C16(Carbamidomethyl);C22(Carbamidomethyl);K28(Guanidinyl);K29(Guanidinyl)	Q9NPF0	CD320 antigen (8D6 antigen) (FDC-signaling molecule 8D6) (FDC-SM-8D6) (Transcobalamin receptor) (TCblR) (CD antigen CD320)	CD320 8D6A UNQ198/PRO224	895.152	4	3577.58	3577.58	2.08	0.00186	0.0732	0	4.92	0.246	0.0002215	0.009988	5	10889
TQKGQCPPPPGLPCPCTGVSDCSGGTDKK	Hex(1)HexNAc(1)	TQKGQCPPPPGLPCPCTGVSDCSGGTDKKHex(1)HexNAc(1)	T1(Hex(1)HexNAc(1));K3(Guanidinyl);C6(Carbamidomethyl);C14(Carbamidomethyl);C16(Carbamidomethyl);C22(Carbamidomethyl);K28(Guanidinyl);K29(Guanidinyl)	Q9NPF0	CD320 antigen (8D6 antigen) (FDC-signaling molecule 8D6) (FDC-SM-8D6) (Transcobalamin receptor) (TCblR) (CD antigen CD320)	CD320 8D6A UNQ198/PRO224	895.151	4	3577.58	3577.58	1.38	0.00124	0.0924	0	3.03	0.006	0.00941	0.1646	7	10983
TSAQAAGPSSGSCPPTK	Hex(2)HexNAc(2)	TSAQAAGPSSGSCPPTKHex(2)HexNAc(2)	T1(Hex(2)HexNAc(2));N-Term(TMT6plex);C13(Carbamidomethyl);K17(Guanidinyl)	Q9NPF0	CD320 antigen (8D6 antigen) (FDC-signaling molecule 8D6) (FDC-SM-8D6) (Transcobalamin receptor) (TCblR) (CD antigen CD320)	CD320 8D6A UNQ198/PRO224	869.069	3	2605.19	2605.19	#N/A	0.00127	0.1156	0	1.73	#N/A	0.0005246	0.02612	7	7391
TSAQAAGPSSGSCPPTK	Hex(2)HexNAc(2)	TSAQAAGPSSGSCPPTKHex(2)HexNAc(2)	T1(Hex(2)HexNAc(2));N-Term(TMT6plex);C13(Carbamidomethyl);K17(Guanidinyl)	Q9NPF0	CD320 antigen (8D6 antigen) (FDC-signaling molecule 8D6) (FDC-SM-8D6) (Transcobalamin receptor) (TCblR) (CD antigen CD320)	CD320 8D6A UNQ198/PRO224	869.069	3	2605.19	2605.19	2.62	0.0017	0.0658	0	1.52	0.759	0.002073	0.07797	8	7417
SAQAAGPSSGSCPPTK	Hex(1)HexNAc(1)	SAQAAGPSSGSCPPTKHex(1)HexNAc(1)	S1(Hex(1)HexNAc(1));C12(Carbamidomethyl);K16(Guanidinyl)	Q9NPF0	CD320 antigen (8D6 antigen) (FDC-signaling molecule 8D6) (FDC-SM-8D6) (Transcobalamin receptor) (TCblR) (CD antigen CD320)	CD320 8D6A UNQ198/PRO224	955.423	2	1909.84	1909.84	-2.63	-0.00251	0.2515	0	1.67	0.064	0.003643	0.08796	7	4097
SSGSCPPTK	Hex(1)HexNAc(1)	SSGSCPPTKHex(1)HexNAc(1)	S1(Hex(1)HexNAc(1));C5(Carbamidomethyl);K9(Guanidinyl)	Q9NPF0	CD320 antigen (8D6 antigen) (FDC-signaling molecule 8D6) (FDC-SM-8D6) (Transcobalamin receptor) (TCblR) (CD antigen CD320)	CD320 8D6A UNQ198/PRO224	664.285	2	1327.56	1327.57	-4.53	-0.00301	0.1185	0	1.35	0.168	0.0005931	0.026	4	3458
SSGSCPPTK	Hex(1)HexNAc(1)	SSGSCPPTKHex(1)HexNAc(1)	S1(Hex(1)HexNAc(1));C5(Carbamidomethyl);K9(Guanidinyl)	Q9NPF0	CD320 antigen (8D6 antigen) (FDC-signaling molecule 8D6) (FDC-SM-8D6) (Transcobalamin receptor) (TCblR) (CD antigen CD320)	CD320 8D6A UNQ198/PRO224	664.287	2	1327.57	1327.57	-1.55	-0.00103	0.0784	0	1.53	0.131	0.001045	0.04029	3	3653
SAQAAGPSSGSCPPTK	Hex(2)HexNAc(2)	SAQAAGPSSGSCPPTKHex(2)HexNAc(2)	S1(Hex(2)HexNAc(2));C12(Carbamidomethyl);K16(Guanidinyl)	Q9NPF0	CD320 antigen (8D6 antigen) (FDC-signaling molecule 8D6) (FDC-SM-8D6) (Transcobalamin receptor) (TCblR) (CD antigen CD320)	CD320 8D6A UNQ198/PRO224	1137.99	2	2274.98	2274.98	1.17	0.00133	0.0899	0	1.78	0.173	0.0005931	0.02432	6	3708
SSGSCPPTK	HexNAc(1)	SSGSCPPTKHexNAc(1)	S1(HexNAc(1));C5(Carbamidomethyl);K9(Guanidinyl)	Q9NPF0	CD320 antigen (8D6 antigen) (FDC-signaling molecule 8D6) (FDC-SM-8D6) (Transcobalamin receptor) (TCblR) (CD antigen CD320)	CD320 8D6A UNQ198/PRO224	583.258	2	1165.51	1165.52	-5.46	-0.00318	0.0662	0	1.51	0.08	0.002498	0.07264	3	3679
TSAQAAGPSSGSCPPTK	Hex(1)HexNAc(1)	TSAQAAGPSSGSCPPTKHex(1)HexNAc(1)	T1(Hex(1)HexNAc(1));C13(Carbamidomethyl);K17(Guanidinyl)	Q9NPF0	CD320 antigen (8D6 antigen) (FDC-signaling molecule 8D6) (FDC-SM-8D6) (Transcobalamin receptor) (TCblR) (CD antigen CD320)	CD320 8D6A UNQ198/PRO224	1005.95	2	2010.89	2010.89	-0.31	-0.00031	0.2786	0	2.62	0.708	0	2.502e-05	8	4356
TSAQAAGPSSGSCPPTK	Hex(1)HexNAc(1)	TSAQAAGPSSGSCPPTKHex(1)HexNAc(1)	T1(Hex(1)HexNAc(1));C13(Carbamidomethyl);K17(Guanidinyl)	Q9NPF0	CD320 antigen (8D6 antigen) (FDC-signaling molecule 8D6) (FDC-SM-8D6) (Transcobalamin receptor) (TCblR) (CD antigen CD320)	CD320 8D6A UNQ198/PRO224	1005.95	2	2010.89	2010.89	1.21	0.00121		0.0127	3.11	0.651	0	5.408e-05	8	3988
TSAQAAGPSSGSCPPTK	HexNAc(1)	TSAQAAGPSSGSCPPTKHexNAc(1)	T1(HexNAc(1));C13(Carbamidomethyl);K17(Guanidinyl)	Q9NPF0	CD320 antigen (8D6 antigen) (FDC-signaling molecule 8D6) (FDC-SM-8D6) (Transcobalamin receptor) (TCblR) (CD antigen CD320)	CD320 8D6A UNQ198/PRO224	924.923	2	1848.84	1848.84	-0.06	-6e-05	0.0853	0	3.87	0.358	8.558e-05	0.00242	8	3996
TLESVTSLR	Hex(1)HexNAc(1)	TLESVTSLRHex(1)HexNAc(1)	T1(Hex(1)HexNAc(1));	Q9NPF0	CD320 antigen (8D6 antigen) (FDC-signaling molecule 8D6) (FDC-SM-8D6) (Transcobalamin receptor) (TCblR) (CD antigen CD320)	CD320 8D6A UNQ198/PRO224	685.849	2	1370.69	1370.69	0.86	0.00059	0.0974	0	1.54	0.069	0.002895	0.08228	17	10456
TSAQAAGPSSGSCPPTK	Hex(1)HexNAc(1)	TSAQAAGPSSGSCPPTKHex(1)HexNAc(1)	T1(Hex(1)HexNAc(1));C13(Carbamidomethyl);K17(Guanidinyl)	Q9NPF0	CD320 antigen (8D6 antigen) (FDC-signaling molecule 8D6) (FDC-SM-8D6) (Transcobalamin receptor) (TCblR) (CD antigen CD320)	CD320 8D6A UNQ198/PRO224	1005.95	2	2010.89	2010.89	-2.48	-0.00249	0.0296	0	2.7	0.615	0	8.466e-05	9	4304
TSAQAAGPSSGSCPPTK	Hex(1)HexNAc(1)	TSAQAAGPSSGSCPPTKHex(1)HexNAc(1)	T1(Hex(1)HexNAc(1));C13(Carbamidomethyl);K17(Guanidinyl)	Q9NPF0	CD320 antigen (8D6 antigen) (FDC-signaling molecule 8D6) (FDC-SM-8D6) (Transcobalamin receptor) (TCblR) (CD antigen CD320)	CD320 8D6A UNQ198/PRO224	1005.95	2	2010.89	2010.89	-0.07	-7e-05	0.0131	0	3.06	0.759	0	1.269e-05	7	3908
TSAQAAGPSSGSCPPTK	Hex(1)HexNAc(1)	TSAQAAGPSSGSCPPTKHex(1)HexNAc(1)	T1(Hex(1)HexNAc(1));C13(Carbamidomethyl);K17(Guanidinyl)	Q9NPF0	CD320 antigen (8D6 antigen) (FDC-signaling molecule 8D6) (FDC-SM-8D6) (Transcobalamin receptor) (TCblR) (CD antigen CD320)	CD320 8D6A UNQ198/PRO224	670.967	3	2010.89	2010.89	-2.09	-0.0014		0.003	3.28	0.484	0	0.0004719	10	4342
TSGLCVPLTWR	Hex(1)HexNAc(1)	TSGLCVPLTWRHex(1)HexNAc(1)	T1(Hex(1)HexNAc(1));C5(Carbamidomethyl)	Q9NPF0	CD320 antigen (8D6 antigen) (FDC-signaling molecule 8D6) (FDC-SM-8D6) (Transcobalamin receptor) (TCblR) (CD antigen CD320)	CD320 8D6A UNQ198/PRO224	827.906	2	1654.8	1654.8	3	0.00248	0.0317	0	1.89	0.35	8.558e-05	0.002696	5	24948
TLSDDCIPLTWR	Hex(1)HexNAc(1)	TLSDDCIPLTWRHex(1)HexNAc(1)	T1(Hex(1)HexNAc(1));C6(Carbamidomethyl)	Q9NPF0	CD320 antigen (8D6 antigen) (FDC-signaling molecule 8D6) (FDC-SM-8D6) (Transcobalamin receptor) (TCblR) (CD antigen CD320)	CD320 8D6A UNQ198/PRO224	921.423	2	1841.84	1841.85	-4.8	-0.00442	0.0402	0	1.99	0.241	0	0.001187	5	24812
TLSDDCIPLTWR	Hex(1)HexNAc(1)	TLSDDCIPLTWRHex(1)HexNAc(1)	T1(Hex(1)HexNAc(1));C6(Carbamidomethyl)	Q9NPF0	CD320 antigen (8D6 antigen) (FDC-signaling molecule 8D6) (FDC-SM-8D6) (Transcobalamin receptor) (TCblR) (CD antigen CD320)	CD320 8D6A UNQ198/PRO224	921.433	2	1841.86	1841.85	6.03	0.00555	0.1208	0	1.49	0.249	0.0002215	0.009635	5	24868
TGVSDCSGGTDK	Hex(1)HexNAc(1)	TGVSDCSGGTDKHex(1)HexNAc(1)	T1(Hex(1)HexNAc(1));C6(Carbamidomethyl);K12(Guanidinyl)	Q9NPF0	CD320 antigen (8D6 antigen) (FDC-signaling molecule 8D6) (FDC-SM-8D6) (Transcobalamin receptor) (TCblR) (CD antigen CD320)	CD320 8D6A UNQ198/PRO224	795.825	2	1590.64	1590.64	-0.92	-0.00073	0.1321	0	2.12	0.509	0	0.0003412	1	4023
TGVSDCSGGTDKK	Hex(1)HexNAc(1)	TGVSDCSGGTDKKHex(1)HexNAc(1)	T1(Hex(1)HexNAc(1));C6(Carbamidomethyl);K12(Guanidinyl);K13(Guanidinyl)	Q9NPF0	CD320 antigen (8D6 antigen) (FDC-signaling molecule 8D6) (FDC-SM-8D6) (Transcobalamin receptor) (TCblR) (CD antigen CD320)	CD320 8D6A UNQ198/PRO224	587.591	3	1760.76	1760.76	-0.43	-0.00025	0.2068	0	2.66	0.267	0.0002215	0.007658	2	4344
TGVSDCSGGTDKK	Hex(1)HexNAc(1)	TGVSDCSGGTDKKHex(1)HexNAc(1)	T1(Hex(1)HexNAc(1));C6(Carbamidomethyl);K12(Guanidinyl);K13(Guanidinyl)	Q9NPF0	CD320 antigen (8D6 antigen) (FDC-signaling molecule 8D6) (FDC-SM-8D6) (Transcobalamin receptor) (TCblR) (CD antigen CD320)	CD320 8D6A UNQ198/PRO224	587.592	3	1760.76	1760.76	1.13	0.00066	0.0251	0	1.99	0.125	0.001275	0.04325	7	3460
TQKGQCPPPPGLPCPC	Hex(1)HexNAc(1)	TQKGQCPPPPGLPCPCHex(1)HexNAc(1)	T1(Hex(1)HexNAc(1));K3(Guanidinyl);C6(Carbamidomethyl);C14(Carbamidomethyl);C16(Carbamidomethyl)	Q9NPF0	CD320 antigen (8D6 antigen) (FDC-signaling molecule 8D6) (FDC-SM-8D6) (Transcobalamin receptor) (TCblR) (CD antigen CD320)	CD320 8D6A UNQ198/PRO224	1100.99	2	2200.97	2200.97	0.19	0.00021	0.4419	0	1.72	0.058	0.004157	0.09322	2	13156
TMGPPVTLESVTSLR	Hex(1)HexNAc(1)	TMGPPVTLESVTSLRHex(1)HexNAc(1)	T1(Hex(1)HexNAc(1));M2(Oxidation)	Q9NPF0	CD320 antigen (8D6 antigen) (FDC-signaling molecule 8D6) (FDC-SM-8D6) (Transcobalamin receptor) (TCblR) (CD antigen CD320)	CD320 8D6A UNQ198/PRO224	984.985	2	1968.96	1968.97	-2.77	-0.00273	0.3511	0	2.82	0.673	0	3.954e-05	18	23579
TMGPPVTLESVTSLR	Hex(1)HexNAc(1)	TMGPPVTLESVTSLRHex(1)HexNAc(1)	T1(Hex(1)HexNAc(1));M2(Oxidation)	Q9NPF0	CD320 antigen (8D6 antigen) (FDC-signaling molecule 8D6) (FDC-SM-8D6) (Transcobalamin receptor) (TCblR) (CD antigen CD320)	CD320 8D6A UNQ198/PRO224	984.991	2	1968.97	1968.97	3.41	0.00335	0.5137	0	1.83	0.072	0.002895	0.07991	12	24430
TMGPPVTLESVTSLR	Hex(1)HexNAc(2)	TMGPPVTLESVTSLRHex(1)HexNAc(2)	T1(Hex(1)HexNAc(2));M2(Oxidation)	Q9NPF0	CD320 antigen (8D6 antigen) (FDC-signaling molecule 8D6) (FDC-SM-8D6) (Transcobalamin receptor) (TCblR) (CD antigen CD320)	CD320 8D6A UNQ198/PRO224	1086.53	2	2172.05	2172.05	-0.41	-0.00044	0.061	0	1.64	0.377	8.558e-05	0.001895	9	19889
TSAQAAGPSSGSCPPTK	Hex(1)HexNAc(2)	TSAQAAGPSSGSCPPTKHex(1)HexNAc(2)	T1(Hex(1)HexNAc(2));C13(Carbamidomethyl);K17(Guanidinyl)	Q9NPF0	CD320 antigen (8D6 antigen) (FDC-signaling molecule 8D6) (FDC-SM-8D6) (Transcobalamin receptor) (TCblR) (CD antigen CD320)	CD320 8D6A UNQ198/PRO224	738.661	3	2213.97	2213.97	-1.35	-0.001		0.0226	3.89	0.642	0	6.269e-05	8	3983
TSAQAAGPSSGSCPPTK	Hex(1)HexNAc(2)	TSAQAAGPSSGSCPPTKHex(1)HexNAc(2)	T1(Hex(1)HexNAc(2));C13(Carbamidomethyl);K17(Guanidinyl)	Q9NPF0	CD320 antigen (8D6 antigen) (FDC-signaling molecule 8D6) (FDC-SM-8D6) (Transcobalamin receptor) (TCblR) (CD antigen CD320)	CD320 8D6A UNQ198/PRO224	738.659	3	2213.96	2213.97	-4.27	-0.00315		0.0277	3.86	0.499	0	0.0003859	9	4179
TLESVTSLR	Hex(1)HexNAc(2)	TLESVTSLRHex(1)HexNAc(2)	T1(Hex(1)HexNAc(2));	Q9NPF0	CD320 antigen (8D6 antigen) (FDC-signaling molecule 8D6) (FDC-SM-8D6) (Transcobalamin receptor) (TCblR) (CD antigen CD320)	CD320 8D6A UNQ198/PRO224	787.388	2	1573.77	1573.77	0.03	2e-05		0.0155	1.27	0.185	0.0005378	0.02076	15	9014
TGVSDCSGGTDKK	HexNAc(1)	TGVSDCSGGTDKKHexNAc(1)	T1(HexNAc(1));C6(Carbamidomethyl);K12(Guanidinyl);K13(Guanidinyl)	Q9NPF0	CD320 antigen (8D6 antigen) (FDC-signaling molecule 8D6) (FDC-SM-8D6) (Transcobalamin receptor) (TCblR) (CD antigen CD320)	CD320 8D6A UNQ198/PRO224	533.574	3	1598.71	1598.71	-0.42	-0.00022	0.1853	0	3.4	0.056	0.004258	0.0955	2	4365
TMGPPVTLESVTSLR	HexNAc(1)	TMGPPVTLESVTSLRHexNAc(1)	T1(HexNAc(1));M2(Oxidation)	Q9NPF0	CD320 antigen (8D6 antigen) (FDC-signaling molecule 8D6) (FDC-SM-8D6) (Transcobalamin receptor) (TCblR) (CD antigen CD320)	CD320 8D6A UNQ198/PRO224	903.961	2	1806.91	1806.92	-0.9	-0.00082	0.2721	0	2.94	0.609	0	9.133e-05	13	23939
TMGPPVTLESVTSLR	HexNAc(1)	TMGPPVTLESVTSLRHexNAc(1)	T1(HexNAc(1));M2(Oxidation)	Q9NPF0	CD320 antigen (8D6 antigen) (FDC-signaling molecule 8D6) (FDC-SM-8D6) (Transcobalamin receptor) (TCblR) (CD antigen CD320)	CD320 8D6A UNQ198/PRO224	903.966	2	1806.93	1806.92	5.5	0.00497	0.3211	0	2.18	0.167	0.000657	0.02641	19	23997
TMGPPVTLESVTSLR	HexNAc(2)	TMGPPVTLESVTSLRHexNAc(2)	T1(HexNAc(2));M2(Oxidation)	Q9NPF0	CD320 antigen (8D6 antigen) (FDC-signaling molecule 8D6) (FDC-SM-8D6) (Transcobalamin receptor) (TCblR) (CD antigen CD320)	CD320 8D6A UNQ198/PRO224	1005.51	2	2010	2009.99	5.02	0.00505	0.3401	0	1.47	0.263	0.0002215	0.008044	4	20327
TMGPPVTLESVTSLR	HexNAc(2)	TMGPPVTLESVTSLRHexNAc(2)	T1(HexNAc(2));M2(Oxidation)	Q9NPF0	CD320 antigen (8D6 antigen) (FDC-signaling molecule 8D6) (FDC-SM-8D6) (Transcobalamin receptor) (TCblR) (CD antigen CD320)	CD320 8D6A UNQ198/PRO224	1005.5	2	2009.99	2009.99	-4.22	-0.00424	0.2548	0	1.57	0.194	0.0004786	0.01884	10	20185
TSAQAAGPSSGSCPPTK	Hex(1)HexNAc(2)	TSAQAAGPSSGSCPPTKHex(1)HexNAc(2)	T1(HexNAc(2)Hex(1));C13(Carbamidomethyl);K17(Guanidinyl)	Q9NPF0	CD320 antigen (8D6 antigen) (FDC-signaling molecule 8D6) (FDC-SM-8D6) (Transcobalamin receptor) (TCblR) (CD antigen CD320)	CD320 8D6A UNQ198/PRO224	738.663	3	2213.97	2213.97	1.59	0.00117	0.0294	0	3.74	0.671	0	4.047e-05	7	3901
TTMGPPVTLESVTSLR	HexNAc(3)	TTMGPPVTLESVTSLRHexNAc(3)	T1(HexNAc(3));M3(Oxidation)	Q9NPF0	CD320 antigen (8D6 antigen) (FDC-signaling molecule 8D6) (FDC-SM-8D6) (Transcobalamin receptor) (TCblR) (CD antigen CD320)	CD320 8D6A UNQ198/PRO224	772.044	3	2314.12	2314.12	-1.98	-0.00153	0.1768	0	1.98	0.088	0.002356	0.06625	8	20056
TTMGPPVTLESVTSLR	HexNAc(3)	TTMGPPVTLESVTSLRHexNAc(3)	T1(HexNAc(3));M3(Oxidation)	Q9NPF0	CD320 antigen (8D6 antigen) (FDC-signaling molecule 8D6) (FDC-SM-8D6) (Transcobalamin receptor) (TCblR) (CD antigen CD320)	CD320 8D6A UNQ198/PRO224	1157.57	2	2314.13	2314.12	5.66	0.00654	0.2403	0	1.54	0.014	0.007733	0.1517	6	17951
TTMGPPVTLESVTSLR	HexNAc(3)	TTMGPPVTLESVTSLRHexNAc(3)	T1(HexNAc(3));	Q9NPF0	CD320 antigen (8D6 antigen) (FDC-signaling molecule 8D6) (FDC-SM-8D6) (Transcobalamin receptor) (TCblR) (CD antigen CD320)	CD320 8D6A UNQ198/PRO224	1149.57	2	2298.13	2298.13	3.32	0.00381	0.0814	0	1.72	0.095	0.00197	0.06154	8	23041
TMGPPVTLESVTSLR	HexNAc(2)	TMGPPVTLESVTSLRHexNAc(2)	T1(HexNAc(2));	Q9NPF0	CD320 antigen (8D6 antigen) (FDC-signaling molecule 8D6) (FDC-SM-8D6) (Transcobalamin receptor) (TCblR) (CD antigen CD320)	CD320 8D6A UNQ198/PRO224	997.51	2	1994.01	1994	6.42	0.0064	0.3895	0	1.72	0.301	0.0001639	0.005026	10	22405
TSAQAAGIEPCTQK	Hex(1)HexNAc(1)	TSAQAAGIEPCTQKHex(1)HexNAc(1)	T1(Hex(1)HexNAc(1));C11(Carbamidomethyl);K14(Guanidinyl)	gi 259906403	CD320 antigen isoform 2	0	934.931	2	1868.85	1868.85	-0.18	-0.00016		0.0031	3.19	0.451	0	0.000724	8	5767
TSAQAAGIEPCTQK	Hex(1)HexNAc(1)	TSAQAAGIEPCTQKHex(1)HexNAc(1)	T1(Hex(1)HexNAc(1));C11(Carbamidomethyl);K14(Guanidinyl)	gi 259906403	CD320 antigen isoform 2	0	934.929	2	1868.85	1868.85	-2.37	-0.00222	0.5229	0	2.18	0.405	8.558e-05	0.001319	9	5866
TPTSAQAAGIEPCTQK	Hex(1)HexNAc(1)	TPTSAQAAGIEPCTQKHex(1)HexNAc(1)	T1(Hex(1)HexNAc(1));C13(Carbamidomethyl);K16(Guanidinyl)	gi 259906403	CD320 antigen isoform 2	0	689.656	3	2066.95	2066.95	-0.72	-0.0005	0.0049	0	4.12	0.678	0	3.669e-05	12	8379
TANPNTGLVEDLDR	Hex(1)HexNAc(1)	TANPNTGLVEDLDRHex(1)HexNAc(1)	T1(Hex(1)HexNAc(1));	P16070	CD44 antigen (CDw44) (Epican) (Extracellular matrix receptor III) (ECMR-III) (GP90 lymphocyte homing/adhesion receptor) (HUTCH-I) (Heparan sulfate proteoglycan) (Hermes antigen) (Hyaluronate receptor) (Phagocytic glycoprotein 1) (PGP-1) (Phagocytic glycoprotein I) (PGP-I) (CD antigen CD44)	CD44 LHR MDU2 MDU3 MIC4	940.446	2	1879.89	1879.88	4.69	0.00441	0.2811	0	2.49	0.73	0	1.861e-05	4	15374
TDLPNAFDGPITITIVNR	Hex(1)HexNAc(1)	TDLPNAFDGPITITIVNRHex(1)HexNAc(1)	T1(Hex(1)HexNAc(1));	P16070	CD44 antigen (CDw44) (Epican) (Extracellular matrix receptor III) (ECMR-III) (GP90 lymphocyte homing/adhesion receptor) (HUTCH-I) (Heparan sulfate proteoglycan) (Hermes antigen) (Hyaluronate receptor) (Phagocytic glycoprotein 1) (PGP-1) (Phagocytic glycoprotein I) (PGP-I) (CD antigen CD44)	CD44 LHR MDU2 MDU3 MIC4	1161.59	2	2322.18	2322.17	3.09	0.00359	0.4945	0	1.82	0.227	0.0003605	0.01261	17	32584
TGLVEDLDR	Hex(1)HexNAc(1)	TGLVEDLDRHex(1)HexNAc(1)	T1(Hex(1)HexNAc(1));	P16070	CD44 antigen (CDw44) (Epican) (Extracellular matrix receptor III) (ECMR-III) (GP90 lymphocyte homing/adhesion receptor) (HUTCH-I) (Heparan sulfate proteoglycan) (Hermes antigen) (Hyaluronate receptor) (Phagocytic glycoprotein 1) (PGP-1) (Phagocytic glycoprotein I) (PGP-I) (CD antigen CD44)	CD44 LHR MDU2 MDU3 MIC4	691.833	2	1382.66	1382.65	3.66	0.00253	0.2	0	1.5	0.313	8.558e-05	0.00432	13	11464
TGLVEDLDR	Hex(1)HexNAc(1)	TGLVEDLDRHex(1)HexNAc(1)	T1(Hex(1)HexNAc(1));	P16070	CD44 antigen (CDw44) (Epican) (Extracellular matrix receptor III) (ECMR-III) (GP90 lymphocyte homing/adhesion receptor) (HUTCH-I) (Heparan sulfate proteoglycan) (Hermes antigen) (Hyaluronate receptor) (Phagocytic glycoprotein 1) (PGP-1) (Phagocytic glycoprotein I) (PGP-I) (CD antigen CD44)	CD44 LHR MDU2 MDU3 MIC4	691.832	2	1382.66	1382.65	1.81	0.00125	0.3396	0	1.59	0.272	0.0002215	0.007223	2	12757
TGLVEDLDR	Hex(1)HexNAc(1)	TGLVEDLDRHex(1)HexNAc(1)	T1(Hex(1)HexNAc(1));	P16070	CD44 antigen (CDw44) (Epican) (Extracellular matrix receptor III) (ECMR-III) (GP90 lymphocyte homing/adhesion receptor) (HUTCH-I) (Heparan sulfate proteoglycan) (Hermes antigen) (Hyaluronate receptor) (Phagocytic glycoprotein 1) (PGP-1) (Phagocytic glycoprotein I) (PGP-I) (CD antigen CD44)	CD44 LHR MDU2 MDU3 MIC4	691.83	2	1382.65	1382.65	-1.02	-0.0007	0.2529	0	1.74	0.263	0.0002215	0.008094	2	12384
TGLVEDLDR	Hex(1)HexNAc(1)	TGLVEDLDRHex(1)HexNAc(1)	T1(Hex(1)HexNAc(1));	P16070	CD44 antigen (CDw44) (Epican) (Extracellular matrix receptor III) (ECMR-III) (GP90 lymphocyte homing/adhesion receptor) (HUTCH-I) (Heparan sulfate proteoglycan) (Hermes antigen) (Hyaluronate receptor) (Phagocytic glycoprotein 1) (PGP-1) (Phagocytic glycoprotein I) (PGP-I) (CD antigen CD44)	CD44 LHR MDU2 MDU3 MIC4	691.83	2	1382.65	1382.65	0.1	7e-05	0.3391	0	1.74	0.265	0.0002215	0.007907	7	11946
TGLVEDLDR	Hex(1)HexNAc(1)	TGLVEDLDRHex(1)HexNAc(1)	T1(Hex(1)HexNAc(1));	P16070	CD44 antigen (CDw44) (Epican) (Extracellular matrix receptor III) (ECMR-III) (GP90 lymphocyte homing/adhesion receptor) (HUTCH-I) (Heparan sulfate proteoglycan) (Hermes antigen) (Hyaluronate receptor) (Phagocytic glycoprotein 1) (PGP-1) (Phagocytic glycoprotein I) (PGP-I) (CD antigen CD44)	CD44 LHR MDU2 MDU3 MIC4	691.827	2	1382.65	1382.65	-4.77	-0.0033	0.3145	0	1.59	0.219	0.0003605	0.01389	3	12115
TGLVEDLDR	Hex(1)HexNAc(1)	TGLVEDLDRHex(1)HexNAc(1)	T1(Hex(1)HexNAc(1));	P16070	CD44 antigen (CDw44) (Epican) (Extracellular matrix receptor III) (ECMR-III) (GP90 lymphocyte homing/adhesion receptor) (HUTCH-I) (Heparan sulfate proteoglycan) (Hermes antigen) (Hyaluronate receptor) (Phagocytic glycoprotein 1) (PGP-1) (Phagocytic glycoprotein I) (PGP-I) (CD antigen CD44)	CD44 LHR MDU2 MDU3 MIC4	691.833	2	1382.66	1382.65	3.4	0.00235	0.245	0	2	0.05	0.004805	0.102	2	18544
TGLVEDLDR	Hex(1)HexNAc(1)	TGLVEDLDRHex(1)HexNAc(1)	T1(Hex(1)HexNAc(1));	P16070	CD44 antigen (CDw44) (Epican) (Extracellular matrix receptor III) (ECMR-III) (GP90 lymphocyte homing/adhesion receptor) (HUTCH-I) (Heparan sulfate proteoglycan) (Hermes antigen) (Hyaluronate receptor) (Phagocytic glycoprotein 1) (PGP-1) (Phagocytic glycoprotein I) (PGP-I) (CD antigen CD44)	CD44 LHR MDU2 MDU3 MIC4	691.83	2	1382.65	1382.65	-0.49	-0.00034		0.0076	1.31	0.008	0.008933	0.1621	2	10726
TANPNTGLVEDLDR	HexNAc(1)	TANPNTGLVEDLDRHexNAc(1)	T1(HexNAc(1));	P16070	CD44 antigen (CDw44) (Epican) (Extracellular matrix receptor III) (ECMR-III) (GP90 lymphocyte homing/adhesion receptor) (HUTCH-I) (Heparan sulfate proteoglycan) (Hermes antigen) (Hyaluronate receptor) (Phagocytic glycoprotein 1) (PGP-1) (Phagocytic glycoprotein I) (PGP-I) (CD antigen CD44)	CD44 LHR MDU2 MDU3 MIC4	859.417	2	1717.83	1717.82	2.04	0.00175	0.2269	0	2.6	0.648	0	5.493e-05	4	15800
TGLVEDLDR	HexNAc(1)	TGLVEDLDRHexNAc(1)	T1(HexNAc(1));	P16070	CD44 antigen (CDw44) (Epican) (Extracellular matrix receptor III) (ECMR-III) (GP90 lymphocyte homing/adhesion receptor) (HUTCH-I) (Heparan sulfate proteoglycan) (Hermes antigen) (Hyaluronate receptor) (Phagocytic glycoprotein 1) (PGP-1) (Phagocytic glycoprotein I) (PGP-I) (CD antigen CD44)	CD44 LHR MDU2 MDU3 MIC4	610.804	2	1220.6	1220.6	-0.38	-0.00023	0.405	0	2	0.234	0.0002215	0.01166	2	12506
TSVTDLPNAFDGPITITIVNR	HexNAc(3)	TSVTDLPNAFDGPITITIVNRHexNAc(3)	T1(HexNAc(3));	P16070	CD44 antigen (CDw44) (Epican) (Extracellular matrix receptor III) (ECMR-III) (GP90 lymphocyte homing/adhesion receptor) (HUTCH-I) (Heparan sulfate proteoglycan) (Hermes antigen) (Hyaluronate receptor) (Phagocytic glycoprotein 1) (PGP-1) (Phagocytic glycoprotein I) (PGP-I) (CD antigen CD44)	CD44 LHR MDU2 MDU3 MIC4	951.815	3	2853.43	2853.43	1.51	0.00144	0.4741	0	2.32	0.723	0	2.043e-05	19	33461
TSVLKNNLCPSGSNIISNLFK	Hex(1)HexNAc(1)	TSVLKNNLCPSGSNIISNLFKHex(1)HexNAc(1)	T1(Hex(1)HexNAc(1));K5(Guanidinyl);C9(Carbamidomethyl);K21(Guanidinyl)	P60033	CD81 antigen (26 kDa cell surface protein TAPA-1) (Target of the antiproliferative antibody 1) (Tetraspanin-28) (Tspan-28) (CD antigen CD81)	CD81 TAPA1 TSPAN28	919.131	3	2755.38	2755.39	-4.79	-0.0044	0.0222	0	3.15	0.026	0.001864	0.0595	24	29767
SGSNIISNLFK	Hex(1)HexNAc(1)	SGSNIISNLFKHex(1)HexNAc(1)	S1(Hex(1)HexNAc(1));K11(Guanidinyl)	P60033	CD81 antigen (26 kDa cell surface protein TAPA-1) (Target of the antiproliferative antibody 1) (Tetraspanin-28) (Tspan-28) (CD antigen CD81)	CD81 TAPA1 TSPAN28	793.898	2	1586.79	1586.79	-0.96	-0.00076	0.1308	0	2.14	0.464	0	0.0006125	12	28807
SGSNIISNLFK	Hex(1)HexNAc(1)	SGSNIISNLFKHex(1)HexNAc(1)	S1(Hex(1)HexNAc(1));K11(Guanidinyl)	P60033	CD81 antigen (26 kDa cell surface protein TAPA-1) (Target of the antiproliferative antibody 1) (Tetraspanin-28) (Tspan-28) (CD antigen CD81)	CD81 TAPA1 TSPAN28	793.899	2	1586.79	1586.79	0.15	0.00012	0.1336	0	2.17	0.476	0	0.0005234	11	27409
SNIISNLFK	Hex(1)HexNAc(1)	SNIISNLFKHex(1)HexNAc(1)	S1(Hex(1)HexNAc(1));K9(Guanidinyl)	P60033	CD81 antigen (26 kDa cell surface protein TAPA-1) (Target of the antiproliferative antibody 1) (Tetraspanin-28) (Tspan-28) (CD antigen CD81)	CD81 TAPA1 TSPAN28	721.875	2	1442.74	1442.74	3.98	0.00287	0.2384	0	1.72	0.17	0.0005931	0.02527	13	26599
SVLKNNLCPSGSNIISNLFK	Hex(1)HexNAc(2)	SVLKNNLCPSGSNIISNLFKHex(1)HexNAc(2)	S1(HexNAc(2)Hex(1));K4(Guanidinyl);C8(Carbamidomethyl);K20(Guanidinyl)	P60033	CD81 antigen (26 kDa cell surface protein TAPA-1) (Target of the antiproliferative antibody 1) (Tetraspanin-28) (Tspan-28) (CD antigen CD81)	CD81 TAPA1 TSPAN28	953.148	3	2857.43	2857.42	1.12	0.00107	0.1435	0	2.16	0.288	0.0001639	0.005898	17	32932
SVLKNNLCPSGSNIISNLFK	Hex(1)HexNAc(2)	SVLKNNLCPSGSNIISNLFKHex(1)HexNAc(2)	S1(HexNAc(2)Hex(1));K4(Guanidinyl);C8(Carbamidomethyl);K20(Guanidinyl)	P60033	CD81 antigen (26 kDa cell surface protein TAPA-1) (Target of the antiproliferative antibody 1) (Tetraspanin-28) (Tspan-28) (CD antigen CD81)	CD81 TAPA1 TSPAN28	953.141	3	2857.41	2857.42	-5.34	-0.00509	0.1154	0	3.12	0.169	0.0005931	0.02567	14	32145
SGSNIISNLFK	Hex(1)HexNAc(1)	SGSNIISNLFKHex(1)HexNAc(1)	S1(Hex(1)HexNAc(1));K11(Guanidinyl)	P60033	CD81 antigen (26 kDa cell surface protein TAPA-1) (Target of the antiproliferative antibody 1) (Tetraspanin-28) (Tspan-28) (CD antigen CD81)	CD81 TAPA1 TSPAN28	793.9	2	1586.79	1586.79	1.11	0.00088	0.0656	0	1.83	0.274	0.0002215	0.007051	23	27583
SGSNIISNLFK	Hex(1)HexNAc(1)	SGSNIISNLFKHex(1)HexNAc(1)	S1(Hex(1)HexNAc(1));K11(Guanidinyl)	P60033	CD81 antigen (26 kDa cell surface protein TAPA-1) (Target of the antiproliferative antibody 1) (Tetraspanin-28) (Tspan-28) (CD antigen CD81)	CD81 TAPA1 TSPAN28	793.899	2	1586.79	1586.79	0.44	0.00035	0.0182	0	1.65	0.164	0.0007139	0.02713	10	27291
SGSNIISNLFK	Hex(1)HexNAc(1)	SGSNIISNLFKHex(1)HexNAc(1)	S1(Hex(1)HexNAc(1));K11(Guanidinyl)	P60033	CD81 antigen (26 kDa cell surface protein TAPA-1) (Target of the antiproliferative antibody 1) (Tetraspanin-28) (Tspan-28) (CD antigen CD81)	CD81 TAPA1 TSPAN28	793.898	2	1586.79	1586.79	-0.77	-0.00061	0.0933	0	1.5	0.135	0.001045	0.03855	13	27894
SGSNIISNLFK	Hex(1)HexNAc(1)	SGSNIISNLFKHex(1)HexNAc(1)	S1(Hex(1)HexNAc(1));K11(Guanidinyl)	P60033	CD81 antigen (26 kDa cell surface protein TAPA-1) (Target of the antiproliferative antibody 1) (Tetraspanin-28) (Tspan-28) (CD antigen CD81)	CD81 TAPA1 TSPAN28	793.897	2	1586.79	1586.79	-2.91	-0.00231	0.0676	0	2.07	0.126	0.001221	0.0429	9	28079
TLTALTTSVLK	Hex(1)HexNAc(1)	TLTALTTSVLKHex(1)HexNAc(1)	T1(Hex(1)HexNAc(1));K11(Guanidinyl)	P60033	CD81 antigen (26 kDa cell surface protein TAPA-1) (Target of the antiproliferative antibody 1) (Tetraspanin-28) (Tspan-28) (CD antigen CD81)	CD81 TAPA1 TSPAN28	777.927	2	1554.85	1554.85	0.21	0.00016	0.0704	0	1.99	0.479	0	0.000503	22	20219
TLTALTTSVLK	Hex(1)HexNAc(1)	TLTALTTSVLKHex(1)HexNAc(1)	T1(Hex(1)HexNAc(1));K11(Guanidinyl)	P60033	CD81 antigen (26 kDa cell surface protein TAPA-1) (Target of the antiproliferative antibody 1) (Tetraspanin-28) (Tspan-28) (CD antigen CD81)	CD81 TAPA1 TSPAN28	777.927	2	1554.85	1554.85	-0.44	-0.00034	0.1767	0	2.15	0.522	0	0.0002865	21	19863
TLTALTTSVLK	Hex(1)HexNAc(1)	TLTALTTSVLKHex(1)HexNAc(1)	T1(Hex(1)HexNAc(1));K11(Guanidinyl)	P60033	CD81 antigen (26 kDa cell surface protein TAPA-1) (Target of the antiproliferative antibody 1) (Tetraspanin-28) (Tspan-28) (CD antigen CD81)	CD81 TAPA1 TSPAN28	777.93	2	1554.85	1554.85	3.22	0.0025	0.0806	0	1.86	0.456	0	0.0006845	23	19712
TLTALTTSVLK	Hex(1)HexNAc(1)	TLTALTTSVLKHex(1)HexNAc(1)	T1(Hex(1)HexNAc(1));K11(Guanidinyl)	P60033	CD81 antigen (26 kDa cell surface protein TAPA-1) (Target of the antiproliferative antibody 1) (Tetraspanin-28) (Tspan-28) (CD antigen CD81)	CD81 TAPA1 TSPAN28	777.927	2	1554.85	1554.85	-0.49	-0.00038	0.0895	0	1.9	0.468	0	0.0005817	20	19462
TLTALTTSVLK	Hex(1)HexNAc(1)	TLTALTTSVLKHex(1)HexNAc(1)	T1(Hex(1)HexNAc(1));K11(Guanidinyl)	P60033	CD81 antigen (26 kDa cell surface protein TAPA-1) (Target of the antiproliferative antibody 1) (Tetraspanin-28) (Tspan-28) (CD antigen CD81)	CD81 TAPA1 TSPAN28	777.929	2	1554.85	1554.85	2.24	0.00174	0.0489	0	1.84	0.174	8.558e-05	0.00439	19	20117
TALTTSVLK	Hex(1)HexNAc(1)	TALTTSVLKHex(1)HexNAc(1)	T1(Hex(1)HexNAc(1));K9(Guanidinyl)	P60033	CD81 antigen (26 kDa cell surface protein TAPA-1) (Target of the antiproliferative antibody 1) (Tetraspanin-28) (Tspan-28) (CD antigen CD81)	CD81 TAPA1 TSPAN28	670.862	2	1340.72	1340.72	0.54	0.00036	0.2333	0	1.5	0.202	0.0004786	0.01725	7	10827
TTSVLKNNLCPSGSNIISNLFK	Hex(2)HexNAc(2)	TTSVLKNNLCPSGSNIISNLFKHex(2)HexNAc(2)	T1(Hex(2)HexNAc(2));C10(Carbamidomethyl);K22(Guanidinyl)	P60033	CD81 antigen (26 kDa cell surface protein TAPA-1) (Target of the antiproliferative antibody 1) (Tetraspanin-28) (Tspan-28) (CD antigen CD81)	CD81 TAPA1 TSPAN28	1060.53	3	3179.56	3179.55	3.67	0.00389	0.2551	0	4.39	1.033	0	3.478e-07	24	28897
TTSVLKNNLCPSGSNIISNLFK	Hex(2)HexNAc(2)	TTSVLKNNLCPSGSNIISNLFKHex(2)HexNAc(2)	T1(Hex(2)HexNAc(2));K6(Guanidinyl);C10(Carbamidomethyl);K22(Guanidinyl)	P60033	CD81 antigen (26 kDa cell surface protein TAPA-1) (Target of the antiproliferative antibody 1) (Tetraspanin-28) (Tspan-28) (CD antigen CD81)	CD81 TAPA1 TSPAN28	1074.53	3	3221.59	3221.57	3.79	0.00407	0.3088	0	3.53	0.819	0	5.799e-06	24	28927
TLTALTTSVLK	HexNAc(1)	TLTALTTSVLKHexNAc(1)	T1(HexNAc(1));K11(Guanidinyl)	P60033	CD81 antigen (26 kDa cell surface protein TAPA-1) (Target of the antiproliferative antibody 1) (Tetraspanin-28) (Tspan-28) (CD antigen CD81)	CD81 TAPA1 TSPAN28	464.936	3	1392.79	1392.79	-0.32	-0.00015	0.0117	0	2.56	0.252	0.0002215	0.009319	21	19921
TLTALTTSVLK	HexNAc(1)	TLTALTTSVLKHexNAc(1)	T1(HexNAc(1));K11(Guanidinyl)	P60033	CD81 antigen (26 kDa cell surface protein TAPA-1) (Target of the antiproliferative antibody 1) (Tetraspanin-28) (Tspan-28) (CD antigen CD81)	CD81 TAPA1 TSPAN28	464.936	3	1392.79	1392.79	-0.31	-0.00014		0.0267	2.19	0.181	0.0005378	0.02213	22	20309
TALTTSVLK	HexNAc(1)	TALTTSVLKHexNAc(1)	T1(HexNAc(1));K9(Guanidinyl)	P60033	CD81 antigen (26 kDa cell surface protein TAPA-1) (Target of the antiproliferative antibody 1) (Tetraspanin-28) (Tspan-28) (CD antigen CD81)	CD81 TAPA1 TSPAN28	589.835	2	1178.66	1178.66	0.85	0.0005	0.1296	0	2.16	0.163	0.0007139	0.02756	7	10885
TPPPGVHSQTLSR	Hex(1)HexNAc(1)	TPPPGVHSQTLSRHex(1)HexNAc(1)	T1(Hex(1)HexNAc(1));	P48960	CD97 antigen (Leukocyte antigen CD97) (CD antigen CD97) [Cleaved into: CD97 antigen subunit alpha; CD97 antigen subunit beta]	CD97	581.292	3	1741.86	1741.86	0.77	0.00045	0.3565	0	3.17	0.709	0	2.44e-05	20	4199
TPPPGVHSQTLSR	Hex(1)HexNAc(1)	TPPPGVHSQTLSRHex(1)HexNAc(1)	T1(Hex(1)HexNAc(1));	P48960	CD97 antigen (Leukocyte antigen CD97) (CD antigen CD97) [Cleaved into: CD97 antigen subunit alpha; CD97 antigen subunit beta]	CD97	581.294	3	1741.87	1741.86	4.45	0.00258	0.231	0	3.03	0.554	0	0.0001881	21	4200
TPPPGVHSQTLSR	Hex(1)HexNAc(1)	TPPPGVHSQTLSRHex(1)HexNAc(1)	T1(Hex(1)HexNAc(1));	P48960	CD97 antigen (Leukocyte antigen CD97) (CD antigen CD97) [Cleaved into: CD97 antigen subunit alpha; CD97 antigen subunit beta]	CD97	581.291	3	1741.86	1741.86	-1.65	-0.00096	0.4041	0	3.44	0.69	0	3.136e-05	21	3851
TPPPGVHSQTLSR	HexNAc(1)	TPPPGVHSQTLSRHexNAc(1)	T1(HexNAc(1));	P48960	CD97 antigen (Leukocyte antigen CD97) (CD antigen CD97) [Cleaved into: CD97 antigen subunit alpha; CD97 antigen subunit beta]	CD97	527.275	3	1579.81	1579.81	1	0.00052	0.3805	0	2.97	0.773	0	1.059e-05	23	4377
SGSFSDADLADGVSGGEGK	Hex(1)HexNAc(1)	SGSFSDADLADGVSGGEGKHex(1)HexNAc(1)	S1(Hex(1)HexNAc(1));N-Term(TMT6plex);K19(Guanidinyl)	P14209	CD99 antigen (12E7) (E2 antigen) (Protein MIC2) (T-cell surface glycoprotein E2) (CD antigen CD99)	CD99 MIC2 MIC2X MIC2Y	798.034	3	2392.09	2392.08	#N/A	0.0011	0.1638	0	3.54	#N/A	0	0.0001444	11	16195
SSGSFSDADLADGVSGGEGK	Hex(1)HexNAc(1)	SSGSFSDADLADGVSGGEGKHex(1)HexNAc(1)	S1(Hex(1)HexNAc(1));N-Term(TMT6plex);K20(Guanidinyl)	P14209	CD99 antigen (12E7) (E2 antigen) (Protein MIC2) (T-cell surface glycoprotein E2) (CD antigen CD99)	CD99 MIC2 MIC2X MIC2Y	827.044	3	2479.12	2479.12	#N/A	0.0003	0.1562	0	3.52	#N/A	0	0.0003162	10	15366
SSSGSFSDADLADGVSGGEGK	Hex(1)HexNAc(1)	SSSGSFSDADLADGVSGGEGKHex(1)HexNAc(1)	S1(Hex(1)HexNAc(1));N-Term(TMT6plex);K21(Guanidinyl)	P14209	CD99 antigen (12E7) (E2 antigen) (Protein MIC2) (T-cell surface glycoprotein E2) (CD antigen CD99)	CD99 MIC2 MIC2X MIC2Y	856.054	3	2566.15	2566.15	#N/A	3e-05	0.0029	0	3.46	#N/A	0	0.0005284	10	15295
SDALPDNENKKP	Hex(1)HexNAc(1)	SDALPDNENKKPHex(1)HexNAc(1)	S1(Hex(1)HexNAc(1));K10(Guanidinyl);K11(Guanidinyl)	P14209	CD99 antigen (12E7) (E2 antigen) (Protein MIC2) (T-cell surface glycoprotein E2) (CD antigen CD99)	CD99 MIC2 MIC2X MIC2Y	592.946	3	1776.82	1776.82	0.03	2e-05	0.1186	0	1.94	0.647	0	5.51e-05	2	5910
SFSDADLADGVSGGEGK	Hex(1)HexNAc(1)	SFSDADLADGVSGGEGKHex(1)HexNAc(1)	S1(Hex(1)HexNAc(1));K17(Guanidinyl)	P14209	CD99 antigen (12E7) (E2 antigen) (Protein MIC2) (T-cell surface glycoprotein E2) (CD antigen CD99)	CD99 MIC2 MIC2X MIC2Y	1009.94	2	2018.87	2018.87	1.5	0.00151		0.0471	2.63	1.086	0	1.74e-07	4	14572
SGSFSDADLADGVSGGEGK	Hex(1)HexNAc(1)	SGSFSDADLADGVSGGEGKHex(1)HexNAc(1)	S1(Hex(1)HexNAc(1));K19(Guanidinyl)	P14209	CD99 antigen (12E7) (E2 antigen) (Protein MIC2) (T-cell surface glycoprotein E2) (CD antigen CD99)	CD99 MIC2 MIC2X MIC2Y	1081.96	2	2162.92	2162.92	-0.71	-0.00077		0.0379	3.3	0.59	0	0.0001234	9	12660
SGSFSDADLADGVSGGEGK	Hex(1)HexNAc(1)	SGSFSDADLADGVSGGEGKHex(1)HexNAc(1)	S1(Hex(1)HexNAc(1));K19(Guanidinyl)	P14209	CD99 antigen (12E7) (E2 antigen) (Protein MIC2) (T-cell surface glycoprotein E2) (CD antigen CD99)	CD99 MIC2 MIC2X MIC2Y	1081.97	2	2162.93	2162.92	4.22	0.00456		0.0498	1.91	0.438	0	0.0008753	4	14266
SGSFSDADLADGVSGGEGK	Hex(1)HexNAc(1)	SGSFSDADLADGVSGGEGKHex(1)HexNAc(1)	S1(Hex(1)HexNAc(1));K19(Guanidinyl)	P14209	CD99 antigen (12E7) (E2 antigen) (Protein MIC2) (T-cell surface glycoprotein E2) (CD antigen CD99)	CD99 MIC2 MIC2X MIC2Y	1081.97	2	2162.92	2162.92	1.51	0.00163		0.0398	3.62	0.973	0	7.632e-07	4	14768
SSGSFSDADLADGVSGGEGK	Hex(1)HexNAc(1)	SSGSFSDADLADGVSGGEGKHex(1)HexNAc(1)	S1(Hex(1)HexNAc(1));K20(Guanidinyl)	P14209	CD99 antigen (12E7) (E2 antigen) (Protein MIC2) (T-cell surface glycoprotein E2) (CD antigen CD99)	CD99 MIC2 MIC2X MIC2Y	1125.48	2	2249.95	2249.95	-0.51	-0.00057		0.031	2.5	0.726	0	1.967e-05	9	12618
SSGSFSDADLADGVSGGEGK	Hex(1)HexNAc(1)	SSGSFSDADLADGVSGGEGKHex(1)HexNAc(1)	S1(Hex(1)HexNAc(1));K20(Guanidinyl)	P14209	CD99 antigen (12E7) (E2 antigen) (Protein MIC2) (T-cell surface glycoprotein E2) (CD antigen CD99)	CD99 MIC2 MIC2X MIC2Y	1125.48	2	2249.96	2249.95	3.36	0.00378		0.0278	2.45	0.753	0	1.717e-05	3	12939
SSGSFSDADLADGVSGGEGK	Hex(1)HexNAc(1)	SSGSFSDADLADGVSGGEGKHex(1)HexNAc(1)	S1(Hex(1)HexNAc(1));K20(Guanidinyl)	P14209	CD99 antigen (12E7) (E2 antigen) (Protein MIC2) (T-cell surface glycoprotein E2) (CD antigen CD99)	CD99 MIC2 MIC2X MIC2Y	1125.48	2	2249.95	2249.95	-0.01	-1e-05	0.1033	0	2.42	0.787	0	8.793e-06	3	14420
SSGSFSDADLADGVSGGEGK	Hex(1)HexNAc(1)	SSGSFSDADLADGVSGGEGKHex(1)HexNAc(1)	S1(Hex(1)HexNAc(1));K20(Guanidinyl)	P14209	CD99 antigen (12E7) (E2 antigen) (Protein MIC2) (T-cell surface glycoprotein E2) (CD antigen CD99)	CD99 MIC2 MIC2X MIC2Y	1125.48	2	2249.95	2249.95	-0.84	-0.00094		0.0327	3.85	1.046	0	2.923e-07	4	14784
SSSGSFSDADLADGVSGGEGK	Hex(1)HexNAc(1)	SSSGSFSDADLADGVSGGEGKHex(1)HexNAc(1)	S1(Hex(1)HexNAc(1));K21(Guanidinyl)	P14209	CD99 antigen (12E7) (E2 antigen) (Protein MIC2) (T-cell surface glycoprotein E2) (CD antigen CD99)	CD99 MIC2 MIC2X MIC2Y	1169	2	2337	2336.98	6.24	0.0073		0.0258	3.4	1.135	0	7.196e-08	3	15079
SSGSFSDADLADGVSGGEGK	Hex(2)HexNAc(2)	SSGSFSDADLADGVSGGEGKHex(2)HexNAc(2)	S1(Hex(2)HexNAc(2));K20(Guanidinyl)	P14209	CD99 antigen (12E7) (E2 antigen) (Protein MIC2) (T-cell surface glycoprotein E2) (CD antigen CD99)	CD99 MIC2 MIC2X MIC2Y	1308.05	2	2615.1	2615.09	4.34	0.00568		0.0165	2.39	0.488	0	0.0004483	3	13580
SGSFSDADLADGVSGGEGK	Hex(2)HexNAc(2)	SGSFSDADLADGVSGGEGKHex(2)HexNAc(2)	S1(Hex(2)HexNAc(2));K19(Guanidinyl)	P14209	CD99 antigen (12E7) (E2 antigen) (Protein MIC2) (T-cell surface glycoprotein E2) (CD antigen CD99)	CD99 MIC2 MIC2X MIC2Y	1264.53	2	2528.06	2528.05	1.71	0.00216		0.0195	2.51	0.267	0.0002215	0.008255	3	13577
SSGSFSDADLADGVSGGEGK	Hex(1)HexNAc(1)	SSGSFSDADLADGVSGGEGKHex(1)HexNAc(1)	S1(Hex(1)HexNAc(1));K20(Guanidinyl)	P14209	CD99 antigen (12E7) (E2 antigen) (Protein MIC2) (T-cell surface glycoprotein E2) (CD antigen CD99)	CD99 MIC2 MIC2X MIC2Y	1125.47	2	2249.94	2249.95	-6.08	-0.00684		0.0167	4.13	0.934	0	1.289e-06	3	15125
SSSGSFSDADLADGVSGGEGK	Hex(1)HexNAc(1)	SSSGSFSDADLADGVSGGEGKHex(1)HexNAc(1)	S1(Hex(1)HexNAc(1));K21(Guanidinyl)	P14209	CD99 antigen (12E7) (E2 antigen) (Protein MIC2) (T-cell surface glycoprotein E2) (CD antigen CD99)	CD99 MIC2 MIC2X MIC2Y	1168.99	2	2336.98	2336.98	-3.68	-0.0043		0.0118	4.17	1.076	0	1.964e-07	3	15152
SSSGSFSDADLADGVSGGEGK	Hex(1)HexNAc(1)	SSSGSFSDADLADGVSGGEGKHex(1)HexNAc(1)	S1(Hex(1)HexNAc(1));K21(Guanidinyl)	P14209	CD99 antigen (12E7) (E2 antigen) (Protein MIC2) (T-cell surface glycoprotein E2) (CD antigen CD99)	CD99 MIC2 MIC2X MIC2Y	1169	2	2336.99	2336.98	3.67	0.00429		0.0073	4.07	0.991	0	9.46e-08	4	14834
SGSFSDADLADGVSGGEGK	Hex(1)HexNAc(1)	SGSFSDADLADGVSGGEGKHex(1)HexNAc(1)	S1(Hex(1)HexNAc(1));K19(Guanidinyl)	P14209	CD99 antigen (12E7) (E2 antigen) (Protein MIC2) (T-cell surface glycoprotein E2) (CD antigen CD99)	CD99 MIC2 MIC2X MIC2Y	1081.97	2	2162.93	2162.92	2.61	0.00282		0.0304	3.83	0.975	0	7.451e-07	3	12978
SSSGSFSDADLADGVSGGEGK	Hex(1)HexNAc(1)	SSSGSFSDADLADGVSGGEGKHex(1)HexNAc(1)	S1(Hex(1)HexNAc(1));K21(Guanidinyl)	P14209	CD99 antigen (12E7) (E2 antigen) (Protein MIC2) (T-cell surface glycoprotein E2) (CD antigen CD99)	CD99 MIC2 MIC2X MIC2Y	1169	2	2336.99	2336.98	0.73	0.00085		0.0034	2.93	1.217	0	3.072e-08	9	12695
SGSFSDADLADGVSGGEGK	Hex(1)HexNAc(1)	SGSFSDADLADGVSGGEGKHex(1)HexNAc(1)	S1(Hex(1)HexNAc(1));	P14209	CD99 antigen (12E7) (E2 antigen) (Protein MIC2) (T-cell surface glycoprotein E2) (CD antigen CD99)	CD99 MIC2 MIC2X MIC2Y	1060.95	2	2120.9	2120.9	-1.22	-0.00129	0.0354	0	1.98	0.314	8.558e-05	0.004265	3	14332
SGSFSDADLADGVSGGEGK	Hex(1)HexNAc(1)	SGSFSDADLADGVSGGEGKHex(1)HexNAc(1)	S1(Hex(1)HexNAc(1));K19(Guanidinyl)	P14209	CD99 antigen (12E7) (E2 antigen) (Protein MIC2) (T-cell surface glycoprotein E2) (CD antigen CD99)	CD99 MIC2 MIC2X MIC2Y	1081.96	2	2162.91	2162.92	-6.2	-0.0067		0.0079	3.77	0.591	0	0.0001157	3	15166
SGSFSDADLADGVSGGEGK	Hex(1)HexNAc(1)	SGSFSDADLADGVSGGEGKHex(1)HexNAc(1)	S1(Hex(1)HexNAc(1));K19(Guanidinyl)	P14209	CD99 antigen (12E7) (E2 antigen) (Protein MIC2) (T-cell surface glycoprotein E2) (CD antigen CD99)	CD99 MIC2 MIC2X MIC2Y	1081.97	2	2162.93	2162.92	6	0.00648	0.0813	0	3.2	0.982	0	6.786e-07	3	15070
SGSFSDADLADGVSGGEGK	Hex(1)HexNAc(1)	SGSFSDADLADGVSGGEGKHex(1)HexNAc(1)	S1(Hex(1)HexNAc(1));K19(Guanidinyl)	P14209	CD99 antigen (12E7) (E2 antigen) (Protein MIC2) (T-cell surface glycoprotein E2) (CD antigen CD99)	CD99 MIC2 MIC2X MIC2Y	1081.96	2	2162.92	2162.92	-0.78	-0.00084	0.0466	0	1.93	0.281	0.0001639	0.006373	3	14488
SGSFSDADLADGVSGGEGK	Hex(1)HexNAc(1)	SGSFSDADLADGVSGGEGKHex(1)HexNAc(1)	S1(Hex(1)HexNAc(1));K19(Guanidinyl)	P14209	CD99 antigen (12E7) (E2 antigen) (Protein MIC2) (T-cell surface glycoprotein E2) (CD antigen CD99)	CD99 MIC2 MIC2X MIC2Y	1081.96	2	2162.9	2162.92	-7.68	-0.00831		0.0159	2.48	0.145	0.0004786	0.0201	5	14868
SSSGSFSDADLADGVSGGEGK	Hex(1)HexNAc(1)	SSSGSFSDADLADGVSGGEGKHex(1)HexNAc(1)	S1(Hex(1)HexNAc(1));K21(Guanidinyl)	P14209	CD99 antigen (12E7) (E2 antigen) (Protein MIC2) (T-cell surface glycoprotein E2) (CD antigen CD99)	CD99 MIC2 MIC2X MIC2Y	1169	2	2336.99	2336.98	1.58	0.00185	0.6078	0	2.04	0.447	0	0.0007661	4	14167
SSGSFSDADLADGVSGGEGK	Hex(1)HexNAc(1)	SSGSFSDADLADGVSGGEGKHex(1)HexNAc(1)	S1(Hex(1)HexNAc(1));	P14209	CD99 antigen (12E7) (E2 antigen) (Protein MIC2) (T-cell surface glycoprotein E2) (CD antigen CD99)	CD99 MIC2 MIC2X MIC2Y	1104.48	2	2207.95	2207.93	7.54	0.00833	0.0441	0	2.04	0.396	8.558e-05	0.001483	3	14342
SSSGSFSDADLADGVSGGEGK	Hex(1)HexNAc(1)	SSSGSFSDADLADGVSGGEGKHex(1)HexNAc(1)	S1(Hex(1)HexNAc(1));K21(Guanidinyl)	P14209	CD99 antigen (12E7) (E2 antigen) (Protein MIC2) (T-cell surface glycoprotein E2) (CD antigen CD99)	CD99 MIC2 MIC2X MIC2Y	1169	2	2336.99	2336.98	2.8	0.00327		0.0383	2.76	0.622	0	8.217e-05	3	12982
TRAPAKPPGPTEGSGLDLADALDDQDDGR	HexNAc(2)	TRAPAKPPGPTEGSGLDLADALDDQDDGRHexNAc(2)	T1(HexNAc(2));K6(Guanidinyl)	gi 336176103	CD99 antigen-like protein 2	0	846.646	4	3383.56	3383.58	-6.3	-0.00533	0.0716	0	3.63	0.081	0.002498	0.07184	10	16875
TTRAPAKPPGSGLDLADALDDQDDGRR	Hex(1)HexNAc(1)	TTRAPAKPPGSGLDLADALDDQDDGRRHex(1)HexNAc(1)	T1(Hex(1)HexNAc(1));K7(Guanidinyl)	Q8TCZ2	CD99 antigen-like protein 2 (MIC2-like protein 1) (CD antigen CD99)	CD99L2 MIC2L1 UNQ1964/PRO4486	804.643	4	3215.55	3215.54	3.21	0.00258	0.0285	0	4.91	0.31	8.558e-05	0.004479	14	15927
TTRAPAKPPGSGLDLADALDDQDDGRR	Hex(1)HexNAc(1)	TTRAPAKPPGSGLDLADALDDQDDGRRHex(1)HexNAc(1)	T1(Hex(1)HexNAc(1));K7(Guanidinyl)	Q8TCZ2	CD99 antigen-like protein 2 (MIC2-like protein 1) (CD antigen CD99)	CD99L2 MIC2L1 UNQ1964/PRO4486	804.643	4	3215.55	3215.54	2.54	0.00204	0.0416	0	4.33	0.289	0.0001639	0.006334	15	15937
TTRAPAKPPGSGLDLADALDDQDDGRR	HexNAc(1)	TTRAPAKPPGSGLDLADALDDQDDGRRHexNAc(1)	T1(HexNAc(1));K7(Guanidinyl)	Q8TCZ2	CD99 antigen-like protein 2 (MIC2-like protein 1) (CD antigen CD99)	CD99L2 MIC2L1 UNQ1964/PRO4486	764.122	4	3053.47	3053.49	-7.3	-0.00557		0.0294	5.94	0.71	0	2.414e-05	14	15698
TLGNDFDLADALDDR	Hex(1)HexNAc(1)	TLGNDFDLADALDDRHex(1)HexNAc(1)	T1(Hex(1)HexNAc(1));N-Term(TMT6plex)	Q8TCZ2	CD99 antigen-like protein 2 (MIC2-like protein 1) (CD antigen CD99)	CD99L2 MIC2L1 UNQ1964/PRO4486	749.023	3	2245.06	2245.06	#N/A	-6e-05	0.4096	0	3.54	#N/A	0.0009005	0.04895	10	22428
TLGNDFDLADALDDR	Hex(1)HexNAc(1)	TLGNDFDLADALDDRHex(1)HexNAc(1)	T1(Hex(1)HexNAc(1));N-Term(TMT6plex)	Q8TCZ2	CD99 antigen-like protein 2 (MIC2-like protein 1) (CD antigen CD99)	CD99L2 MIC2L1 UNQ1964/PRO4486	1123.03	2	2245.06	2245.06	#N/A	1e-05	0.3624	0	2.29	#N/A	0.002073	0.07884	10	22442
SAEPPPPPEPAR	Hex(1)HexNAc(1)	SAEPPPPPEPARHex(1)HexNAc(1)	S1(Hex(1)HexNAc(1));	Q8TCZ2	CD99 antigen-like protein 2 (MIC2-like protein 1) (CD antigen CD99)	CD99L2 MIC2L1 UNQ1964/PRO4486	805.378	2	1609.75	1609.76	-6.88	-0.00554	0.4889	0	1.8	0.127	0.001221	0.04211	2	6220
SGLDLADALDDQDDGR	Hex(1)HexNAc(1)	SGLDLADALDDQDDGRHex(1)HexNAc(1)	S1(Hex(1)HexNAc(1));	Q8TCZ2	CD99 antigen-like protein 2 (MIC2-like protein 1) (CD antigen CD99)	CD99L2 MIC2L1 UNQ1964/PRO4486	1020.94	2	2040.88	2040.87	4.11	0.0042	0.5359	0	2.09	0.826	0	5.242e-06	2	23943
SGLDLADALDDQDDGR	Hex(1)HexNAc(1)	SGLDLADALDDQDDGRHex(1)HexNAc(1)	S1(Hex(1)HexNAc(1));	Q8TCZ2	CD99 antigen-like protein 2 (MIC2-like protein 1) (CD antigen CD99)	CD99L2 MIC2L1 UNQ1964/PRO4486	1020.95	2	2040.89	2040.87	6.39	0.00652	0.5263	0	2.28	0.157	0.0007741	0.02961	2	23900
SGLDLADALDDQDDGRR	Hex(1)HexNAc(1)	SGLDLADALDDQDDGRRHex(1)HexNAc(1)	S1(Hex(1)HexNAc(1));	Q8TCZ2	CD99 antigen-like protein 2 (MIC2-like protein 1) (CD antigen CD99)	CD99L2 MIC2L1 UNQ1964/PRO4486	732.998	3	2196.98	2196.97	3.15	0.00231	0.2951	0	2.44	0.136	0.001045	0.03784	3	19961
SDKDLEDIVGGGEYKPDK	Hex(1)HexNAc(1)	SDKDLEDIVGGGEYKPDKHex(1)HexNAc(1)	S1(Hex(1)HexNAc(1));K3(Guanidinyl);K15(Guanidinyl);K18(Guanidinyl)	Q8TCZ2	CD99 antigen-like protein 2 (MIC2-like protein 1) (CD antigen CD99)	CD99L2 MIC2L1 UNQ1964/PRO4486	819.385	3	2456.14	2456.14	-0.89	-0.00072	0.2575	0	2.68	0.031	0.006201	0.1267	12	17057
TLGNDFDLADALDDR	Hex(1)HexNAc(1)	TLGNDFDLADALDDRHex(1)HexNAc(1)	T1(Hex(1)HexNAc(1));	Q8TCZ2	CD99 antigen-like protein 2 (MIC2-like protein 1) (CD antigen CD99)	CD99L2 MIC2L1 UNQ1964/PRO4486	1008.45	2	2015.89	2015.89	-2.53	-0.00255	0.5507	0	2.76	0.715	0	2.273e-05	15	28853
TLGNDFDLADALDDR	Hex(1)HexNAc(1)	TLGNDFDLADALDDRHex(1)HexNAc(1)	T1(Hex(1)HexNAc(1));	Q8TCZ2	CD99 antigen-like protein 2 (MIC2-like protein 1) (CD antigen CD99)	CD99L2 MIC2L1 UNQ1964/PRO4486	1008.45	2	2015.89	2015.89	-0.37	-0.00038	0.4868	0	2.28	0.765	0	1.181e-05	6	22963
TLGNDFDLADALDDR	Hex(1)HexNAc(1)	TLGNDFDLADALDDRHex(1)HexNAc(1)	T1(Hex(1)HexNAc(1));	Q8TCZ2	CD99 antigen-like protein 2 (MIC2-like protein 1) (CD antigen CD99)	CD99L2 MIC2L1 UNQ1964/PRO4486	1008.45	2	2015.89	2015.89	1.07	0.00108	0.5316	0	3.48	0.827	0	5.21e-06	11	28073
TLGNDFDLADALDDR	Hex(1)HexNAc(1)	TLGNDFDLADALDDRHex(1)HexNAc(1)	T1(Hex(1)HexNAc(1));	Q8TCZ2	CD99 antigen-like protein 2 (MIC2-like protein 1) (CD antigen CD99)	CD99L2 MIC2L1 UNQ1964/PRO4486	1008.45	2	2015.9	2015.89	4.15	0.00419	0.5205	0	2.44	0.661	0	4.583e-05	11	26778
TLGNDFDLADALDDR	Hex(1)HexNAc(1)	TLGNDFDLADALDDRHex(1)HexNAc(1)	T1(Hex(1)HexNAc(1));	Q8TCZ2	CD99 antigen-like protein 2 (MIC2-like protein 1) (CD antigen CD99)	CD99L2 MIC2L1 UNQ1964/PRO4486	1008.45	2	2015.89	2015.89	-2.38	-0.0024	0.5544	0	2.85	0.68	0	3.577e-05	11	28447
TLGNDFDLADALDDR	Hex(1)HexNAc(1)	TLGNDFDLADALDDRHex(1)HexNAc(1)	T1(Hex(1)HexNAc(1));	Q8TCZ2	CD99 antigen-like protein 2 (MIC2-like protein 1) (CD antigen CD99)	CD99L2 MIC2L1 UNQ1964/PRO4486	1008.45	2	2015.89	2015.89	-2.46	-0.00248	0.5482	0	3.32	0.754	0	1.355e-05	9	28527
TLGNDFDLADALDDR	Hex(1)HexNAc(1)	TLGNDFDLADALDDRHex(1)HexNAc(1)	T1(Hex(1)HexNAc(1));	Q8TCZ2	CD99 antigen-like protein 2 (MIC2-like protein 1) (CD antigen CD99)	CD99L2 MIC2L1 UNQ1964/PRO4486	1008.45	2	2015.89	2015.89	-0.86	-0.00087	0.5764	0	3.47	0.649	0	5.383e-05	10	28715
TLGNDFDLADALDDR	Hex(1)HexNAc(1)	TLGNDFDLADALDDRHex(1)HexNAc(1)	T1(Hex(1)HexNAc(1));	Q8TCZ2	CD99 antigen-like protein 2 (MIC2-like protein 1) (CD antigen CD99)	CD99L2 MIC2L1 UNQ1964/PRO4486	1008.45	2	2015.89	2015.89	-1.22	-0.00123	0.5192	0	3.12	0.787	0	8.762e-06	10	28330
TLGNDFDLADALDDR	Hex(1)HexNAc(1)	TLGNDFDLADALDDRHex(1)HexNAc(1)	T1(Hex(1)HexNAc(1));	Q8TCZ2	CD99 antigen-like protein 2 (MIC2-like protein 1) (CD antigen CD99)	CD99L2 MIC2L1 UNQ1964/PRO4486	1008.45	2	2015.89	2015.89	0.17	0.00017	0.4153	0	1.83	0.342	8.558e-05	0.002966	10	29521
TLGNDFDLADALDDR	Hex(1)HexNAc(1)	TLGNDFDLADALDDRHex(1)HexNAc(1)	T1(Hex(1)HexNAc(1));	Q8TCZ2	CD99 antigen-like protein 2 (MIC2-like protein 1) (CD antigen CD99)	CD99L2 MIC2L1 UNQ1964/PRO4486	1008.45	2	2015.89	2015.89	-1.01	-0.00102	0.4063	0	1.6	0.353	8.558e-05	0.0026	9	27188
TLGNDFDLADALDDR	Hex(1)HexNAc(1)	TLGNDFDLADALDDRHex(1)HexNAc(1)	T1(Hex(1)HexNAc(1));	Q8TCZ2	CD99 antigen-like protein 2 (MIC2-like protein 1) (CD antigen CD99)	CD99L2 MIC2L1 UNQ1964/PRO4486	1008.45	2	2015.89	2015.89	-1.49	-0.00151	0.5093	0	2.69	0.378	8.558e-05	0.001884	9	27548
TLGNDFDLADALDDR	Hex(1)HexNAc(1)	TLGNDFDLADALDDRHex(1)HexNAc(1)	T1(Hex(1)HexNAc(1));	Q8TCZ2	CD99 antigen-like protein 2 (MIC2-like protein 1) (CD antigen CD99)	CD99L2 MIC2L1 UNQ1964/PRO4486	1008.44	2	2015.88	2015.89	-7.47	-0.00753	0.4849	0	2.99	0.385	8.558e-05	0.001713	11	27716
TLGNDFDLADALDDR	Hex(1)HexNAc(1)	TLGNDFDLADALDDRHex(1)HexNAc(1)	T1(Hex(1)HexNAc(1));	Q8TCZ2	CD99 antigen-like protein 2 (MIC2-like protein 1) (CD antigen CD99)	CD99L2 MIC2L1 UNQ1964/PRO4486	1008.45	2	2015.89	2015.89	-2.64	-0.00266	0.4757	0	1.85	0.267	0.0002215	0.0077	19	28469
TLGNDFDLADALDDR	Hex(1)HexNAc(1)	TLGNDFDLADALDDRHex(1)HexNAc(1)	T1(Hex(1)HexNAc(1));	Q8TCZ2	CD99 antigen-like protein 2 (MIC2-like protein 1) (CD antigen CD99)	CD99L2 MIC2L1 UNQ1964/PRO4486	1008.45	2	2015.9	2015.89	2.41	0.00243	0.498	0	2.55	0.28	0.0002215	0.006529	10	27965
TLGNDFDLADALDDR	Hex(1)HexNAc(1)	TLGNDFDLADALDDRHex(1)HexNAc(1)	T1(Hex(1)HexNAc(1));	Q8TCZ2	CD99 antigen-like protein 2 (MIC2-like protein 1) (CD antigen CD99)	CD99L2 MIC2L1 UNQ1964/PRO4486	1008.45	2	2015.89	2015.89	0.59	0.00059	0.4025	0	1.59	0.207	0.0004239	0.01614	23	28059
TLGNDFDLADALDDR	Hex(1)HexNAc(1)	TLGNDFDLADALDDRHex(1)HexNAc(1)	T1(Hex(1)HexNAc(1));	Q8TCZ2	CD99 antigen-like protein 2 (MIC2-like protein 1) (CD antigen CD99)	CD99L2 MIC2L1 UNQ1964/PRO4486	1008.45	2	2015.89	2015.89	0.87	0.00088	0.4272	0	2.06	0.168	0.0005931	0.02594	19	27217
TLGNDFDLADALDDR	Hex(1)HexNAc(1)	TLGNDFDLADALDDRHex(1)HexNAc(1)	T1(Hex(1)HexNAc(1));	Q8TCZ2	CD99 antigen-like protein 2 (MIC2-like protein 1) (CD antigen CD99)	CD99L2 MIC2L1 UNQ1964/PRO4486	1008.46	2	2015.9	2015.89	4.95	0.00499	0.4286	0	1.96	0.106	0.001652	0.05425	10	29130
TLGNDFDLADALDDR	Hex(1)HexNAc(1)	TLGNDFDLADALDDRHex(1)HexNAc(1)	T1(Hex(1)HexNAc(1));	Q8TCZ2	CD99 antigen-like protein 2 (MIC2-like protein 1) (CD antigen CD99)	CD99L2 MIC2L1 UNQ1964/PRO4486	1008.45	2	2015.89	2015.89	-2.63	-0.00265	0.4055	0	2.17	0.094	0.00197	0.06214	12	29920
TLGNDFDLADALDDR	Hex(1)HexNAc(1)	TLGNDFDLADALDDRHex(1)HexNAc(1)	T1(Hex(1)HexNAc(1));	Q8TCZ2	CD99 antigen-like protein 2 (MIC2-like protein 1) (CD antigen CD99)	CD99L2 MIC2L1 UNQ1964/PRO4486	1008.45	2	2015.88	2015.89	-4.62	-0.00466	0.4395	0	1.57	0.095	0.00197	0.06165	13	28309
TLGNDFDLADALDDRNDR	Hex(1)HexNAc(1)	TLGNDFDLADALDDRNDRHex(1)HexNAc(1)	T1(Hex(1)HexNAc(1));	Q8TCZ2	CD99 antigen-like protein 2 (MIC2-like protein 1) (CD antigen CD99)	CD99L2 MIC2L1 UNQ1964/PRO4486	801.031	3	2401.08	2401.06	5.54	0.00444	0.5046	0	3.27	0.585	0	0.0001253	7	20114
TLGNDFDLADALDDRNDR	Hex(1)HexNAc(1)	TLGNDFDLADALDDRNDRHex(1)HexNAc(1)	T1(Hex(1)HexNAc(1));	Q8TCZ2	CD99 antigen-like protein 2 (MIC2-like protein 1) (CD antigen CD99)	CD99L2 MIC2L1 UNQ1964/PRO4486	801.027	3	2401.07	2401.06	0.71	0.00056	0.3725	0	2.47	0.57	0	0.0001522	13	24399
TLGNDFDLADALDDRNDR	Hex(1)HexNAc(1)	TLGNDFDLADALDDRNDRHex(1)HexNAc(1)	T1(Hex(1)HexNAc(1));	Q8TCZ2	CD99 antigen-like protein 2 (MIC2-like protein 1) (CD antigen CD99)	CD99L2 MIC2L1 UNQ1964/PRO4486	801.026	3	2401.06	2401.06	-0.7	-0.00056	0.3449	0	4.32	0.783	0	9.305e-06	12	25287
TLGNDFDLADALDDRNDR	Hex(1)HexNAc(1)	TLGNDFDLADALDDRNDRHex(1)HexNAc(1)	T1(Hex(1)HexNAc(1));	Q8TCZ2	CD99 antigen-like protein 2 (MIC2-like protein 1) (CD antigen CD99)	CD99L2 MIC2L1 UNQ1964/PRO4486	801.028	3	2401.07	2401.06	2.49	0.002	0.3457	0	3.24	0.527	0	0.0002674	23	24119
TLGNDFDLADALDDRNDR	Hex(1)HexNAc(1)	TLGNDFDLADALDDRNDRHex(1)HexNAc(1)	T1(Hex(1)HexNAc(1));	Q8TCZ2	CD99 antigen-like protein 2 (MIC2-like protein 1) (CD antigen CD99)	CD99L2 MIC2L1 UNQ1964/PRO4486	801.025	3	2401.06	2401.06	-1.62	-0.00129	0.3746	0	2.83	0.327	8.558e-05	0.003608	12	25644
TLGNDFDLADALDDRNDR	Hex(1)HexNAc(1)	TLGNDFDLADALDDRNDRHex(1)HexNAc(1)	T1(Hex(1)HexNAc(1));	Q8TCZ2	CD99 antigen-like protein 2 (MIC2-like protein 1) (CD antigen CD99)	CD99L2 MIC2L1 UNQ1964/PRO4486	801.027	3	2401.07	2401.06	0.9	0.00072	0.3929	0	2.24	0.373	8.558e-05	0.001991	12	26370
TLGNDFDLADALDDRNDR	Hex(1)HexNAc(1)	TLGNDFDLADALDDRNDRHex(1)HexNAc(1)	T1(Hex(1)HexNAc(1));	Q8TCZ2	CD99 antigen-like protein 2 (MIC2-like protein 1) (CD antigen CD99)	CD99L2 MIC2L1 UNQ1964/PRO4486	801.027	3	2401.07	2401.06	0.78	0.00063	0.4023	0	2.66	0.296	0.0001639	0.005367	13	24891
TLGNDFDLADALDDRNDR	Hex(1)HexNAc(1)	TLGNDFDLADALDDRNDRHex(1)HexNAc(1)	T1(Hex(1)HexNAc(1));	Q8TCZ2	CD99 antigen-like protein 2 (MIC2-like protein 1) (CD antigen CD99)	CD99L2 MIC2L1 UNQ1964/PRO4486	801.027	3	2401.07	2401.06	1.05	0.00084	0.2156	0	2.18	0.241	0.0002215	0.01059	12	26007
TLGNDFDLADALDDRNDR	Hex(1)HexNAc(1)	TLGNDFDLADALDDRNDRHex(1)HexNAc(1)	T1(Hex(1)HexNAc(1));	Q8TCZ2	CD99 antigen-like protein 2 (MIC2-like protein 1) (CD antigen CD99)	CD99L2 MIC2L1 UNQ1964/PRO4486	801.024	3	2401.06	2401.06	-2.18	-0.00175	0.322	0	2.05	0.032	0.006156	0.1246	14	24692
TTRAPAKPPGSGLDLADALDDQDDGR	Hex(2)HexNAc(2)	TTRAPAKPPGSGLDLADALDDQDDGRHex(2)HexNAc(2)	T1(Hex(2)HexNAc(2));K7(Guanidinyl)	Q8TCZ2	CD99 antigen-like protein 2 (MIC2-like protein 1) (CD antigen CD99)	CD99L2 MIC2L1 UNQ1964/PRO4486	856.899	4	3424.57	3424.57	0.35	0.0003		0.05	3.61	0.262	0.0002215	0.008187	12	19043
TTRAPAKPPGSGLDLADALDDQDDGR	Hex(2)HexNAc(2)	TTRAPAKPPGSGLDLADALDDQDDGRHex(2)HexNAc(2)	T1(Hex(2)HexNAc(2));K7(Guanidinyl)	Q8TCZ2	CD99 antigen-like protein 2 (MIC2-like protein 1) (CD antigen CD99)	CD99L2 MIC2L1 UNQ1964/PRO4486	856.896	4	3424.56	3424.57	-3.21	-0.00275		0.0435	3.3	0.08	0.002597	0.07322	12	44979
TTRAPAKPPGSGLDLADALDDQDDGRR	Hex(2)HexNAc(2)	TTRAPAKPPGSGLDLADALDDQDDGRRHex(2)HexNAc(2)	T1(Hex(2)HexNAc(2));K7(Guanidinyl)	Q8TCZ2	CD99 antigen-like protein 2 (MIC2-like protein 1) (CD antigen CD99)	CD99L2 MIC2L1 UNQ1964/PRO4486	716.941	5	3580.68	3580.67	1.04	0.00075	0.0216	0	4.64	0.045	0.002947	0.08341	14	16239
TTRAPAKPPGSGLDLADALDDQDDGR	Hex(2)HexNAc(2)	TTRAPAKPPGSGLDLADALDDQDDGRHex(2)HexNAc(2)	T1(Hex(2)HexNAc(2));	Q8TCZ2	CD99 antigen-like protein 2 (MIC2-like protein 1) (CD antigen CD99)	CD99L2 MIC2L1 UNQ1964/PRO4486	846.392	4	3382.55	3382.55	-1.03	-0.00087		0.0447	3.42	0.45	0	0.0004729	10	16863
TTRAPAKPPGSGLDLADALDDQDDGRR	Hex(2)HexNAc(2)	TTRAPAKPPGSGLDLADALDDQDDGRRHex(2)HexNAc(2)	T1(Hex(2)HexNAc(2));	Q8TCZ2	CD99 antigen-like protein 2 (MIC2-like protein 1) (CD antigen CD99)	CD99L2 MIC2L1 UNQ1964/PRO4486	708.536	5	3538.65	3538.65	-0.08	-6e-05	0.1996	0	5.46	0.532	0	0.0002506	13	15006
TTRAPAKPPGSGLDLADALDDQDDGRR	Hex(2)HexNAc(2)	TTRAPAKPPGSGLDLADALDDQDDGRRHex(2)HexNAc(2)	T1(Hex(2)HexNAc(2));	Q8TCZ2	CD99 antigen-like protein 2 (MIC2-like protein 1) (CD antigen CD99)	CD99L2 MIC2L1 UNQ1964/PRO4486	708.537	5	3538.65	3538.65	0.88	0.00063	0.2096	0	4.15	0.387	8.558e-05	0.001677	14	15373
TTRAPAKPPGSGLDLADALDDQDDGR	Hex(2)HexNAc(2)	TTRAPAKPPGSGLDLADALDDQDDGRHex(2)HexNAc(2)	T1(Hex(2)HexNAc(2));K7(Guanidinyl)	Q8TCZ2	CD99 antigen-like protein 2 (MIC2-like protein 1) (CD antigen CD99)	CD99L2 MIC2L1 UNQ1964/PRO4486	856.898	4	3424.57	3424.57	-0.07	-6e-05	0.0539	0	3.34	0.456	0	0.0006766	15	18237
TTRAPAKPPGSGLDLADALDDQDDGR	Hex(2)HexNAc(2)	TTRAPAKPPGSGLDLADALDDQDDGRHex(2)HexNAc(2)	T1(Hex(2)HexNAc(2));K7(Guanidinyl)	Q8TCZ2	CD99 antigen-like protein 2 (MIC2-like protein 1) (CD antigen CD99)	CD99L2 MIC2L1 UNQ1964/PRO4486	856.897	4	3424.57	3424.57	-1.38	-0.00118	0.07	0	4	0.448	0	0.0007596	7	14160
TTRAPAKPPGSGLDLADALDDQDDGR	Hex(2)HexNAc(2)	TTRAPAKPPGSGLDLADALDDQDDGRHex(2)HexNAc(2)	T1(Hex(2)HexNAc(2));K7(Guanidinyl)	Q8TCZ2	CD99 antigen-like protein 2 (MIC2-like protein 1) (CD antigen CD99)	CD99L2 MIC2L1 UNQ1964/PRO4486	1142.19	3	3424.57	3424.57	-1.4	-0.0016	0.1582	0	3.54	0.633	0	6.634e-05	11	17157
TTRAPAKPPGSGLDLADALDDQDDGR	Hex(2)HexNAc(2)	TTRAPAKPPGSGLDLADALDDQDDGRHex(2)HexNAc(2)	T1(Hex(2)HexNAc(2));K7(Guanidinyl)	Q8TCZ2	CD99 antigen-like protein 2 (MIC2-like protein 1) (CD antigen CD99)	CD99L2 MIC2L1 UNQ1964/PRO4486	856.9	4	3424.58	3424.57	1.28	0.0011	0.0842	0	2.85	0.585	0	0.0001254	12	1695
TTRAPAKPPGSGLDLADALDDQDDGR	Hex(2)HexNAc(2)	TTRAPAKPPGSGLDLADALDDQDDGRHex(2)HexNAc(2)	T1(Hex(2)HexNAc(2));K7(Guanidinyl)	Q8TCZ2	CD99 antigen-like protein 2 (MIC2-like protein 1) (CD antigen CD99)	CD99L2 MIC2L1 UNQ1964/PRO4486	856.902	4	3424.59	3424.57	4.13	0.00354	0.0727	0	2.89	0.36	8.558e-05	0.002356	14	17989
TTRAPAKPPGSGLDLADALDDQDDGR	Hex(2)HexNAc(2)	TTRAPAKPPGSGLDLADALDDQDDGRHex(2)HexNAc(2)	T1(Hex(2)HexNAc(2));K7(Guanidinyl)	Q8TCZ2	CD99 antigen-like protein 2 (MIC2-like protein 1) (CD antigen CD99)	CD99L2 MIC2L1 UNQ1964/PRO4486	856.897	4	3424.57	3424.57	-2.05	-0.00175	0.0513	0	3.9	0.35	8.558e-05	0.002687	13	17871
TTRAPAKPPGSGLDLADALDDQDDGR	Hex(2)HexNAc(2)	TTRAPAKPPGSGLDLADALDDQDDGRHex(2)HexNAc(2)	T1(Hex(2)HexNAc(2));K7(Guanidinyl)	Q8TCZ2	CD99 antigen-like protein 2 (MIC2-like protein 1) (CD antigen CD99)	CD99L2 MIC2L1 UNQ1964/PRO4486	856.897	4	3424.57	3424.57	-1.48	-0.00127	0.0786	0	3.18	0.316	8.558e-05	0.004154	23	17542
TTRAPAKPPGSGLDLADALDDQDDGR	Hex(2)HexNAc(2)	TTRAPAKPPGSGLDLADALDDQDDGRHex(2)HexNAc(2)	T1(Hex(2)HexNAc(2));K7(Guanidinyl)	Q8TCZ2	CD99 antigen-like protein 2 (MIC2-like protein 1) (CD antigen CD99)	CD99L2 MIC2L1 UNQ1964/PRO4486	856.898	4	3424.57	3424.57	-0.18	-0.00015	0.0517	0	3.48	0.347	8.558e-05	0.002804	11	17483
TTRAPAKPPGSGLDLADALDDQDDGR	Hex(2)HexNAc(2)	TTRAPAKPPGSGLDLADALDDQDDGRHex(2)HexNAc(2)	T1(Hex(2)HexNAc(2));K7(Guanidinyl)	Q8TCZ2	CD99 antigen-like protein 2 (MIC2-like protein 1) (CD antigen CD99)	CD99L2 MIC2L1 UNQ1964/PRO4486	856.899	4	3424.57	3424.57	0.61	0.00052	0.0719	0	4.45	0.413	8.558e-05	0.001196	11	16867
TTRAPAKPPGSGLDLADALDDQDDGR	Hex(2)HexNAc(2)	TTRAPAKPPGSGLDLADALDDQDDGRHex(2)HexNAc(2)	T1(Hex(2)HexNAc(2));K7(Guanidinyl)	Q8TCZ2	CD99 antigen-like protein 2 (MIC2-like protein 1) (CD antigen CD99)	CD99L2 MIC2L1 UNQ1964/PRO4486	856.901	4	3424.58	3424.57	3.37	0.00288	0.0969	0	2.89	0.241	0.0002215	0.01069	16	18385
TTRAPAKPPGSGLDLADALDDQDDGR	Hex(2)HexNAc(2)	TTRAPAKPPGSGLDLADALDDQDDGRHex(2)HexNAc(2)	T1(Hex(2)HexNAc(2));K7(Guanidinyl)	Q8TCZ2	CD99 antigen-like protein 2 (MIC2-like protein 1) (CD antigen CD99)	CD99L2 MIC2L1 UNQ1964/PRO4486	856.896	4	3424.56	3424.57	-2.46	-0.0021	0.0432	0	3.47	0.245	0.0002215	0.01017	11	18527
TTRAPAKPPGSGLDLADALDDQDDGR	Hex(2)HexNAc(2)	TTRAPAKPPGSGLDLADALDDQDDGRHex(2)HexNAc(2)	T1(Hex(2)HexNAc(2));K7(Guanidinyl)	Q8TCZ2	CD99 antigen-like protein 2 (MIC2-like protein 1) (CD antigen CD99)	CD99L2 MIC2L1 UNQ1964/PRO4486	856.893	4	3424.55	3424.57	-6.02	-0.00515	0.0678	0	3.54	0.274	0.0002215	0.007059	11	18134
TTRAPAKPPGSGLDLADALDDQDDGR	Hex(2)HexNAc(2)	TTRAPAKPPGSGLDLADALDDQDDGRHex(2)HexNAc(2)	T1(Hex(2)HexNAc(2));K7(Guanidinyl)	Q8TCZ2	CD99 antigen-like protein 2 (MIC2-like protein 1) (CD antigen CD99)	CD99L2 MIC2L1 UNQ1964/PRO4486	856.897	4	3424.57	3424.57	-1.86	-0.00159	0.0379	0	3.69	0.186	0.0004239	0.01522	12	18695
TTRAPAKPPGSGLDLADALDDQDDGR	Hex(2)HexNAc(2)	TTRAPAKPPGSGLDLADALDDQDDGRHex(2)HexNAc(2)	T1(Hex(2)HexNAc(2));K7(Guanidinyl)	Q8TCZ2	CD99 antigen-like protein 2 (MIC2-like protein 1) (CD antigen CD99)	CD99L2 MIC2L1 UNQ1964/PRO4486	856.897	4	3424.56	3424.57	-2.29	-0.00196	0.0806	0	2.73	0.216	0.0004239	0.01439	12	44513
TTRAPAKPPGSGLDLADALDDQDDGR	Hex(2)HexNAc(2)	TTRAPAKPPGSGLDLADALDDQDDGRHex(2)HexNAc(2)	T1(Hex(2)HexNAc(2));K7(Guanidinyl)	Q8TCZ2	CD99 antigen-like protein 2 (MIC2-like protein 1) (CD antigen CD99)	CD99L2 MIC2L1 UNQ1964/PRO4486	856.901	4	3424.58	3424.57	2.48	0.00212	0.0783	0	2.81	0.168	0.000657	0.02609	19	18132
TTRAPAKPPGSGLDLADALDDQDDGR	Hex(2)HexNAc(2)	TTRAPAKPPGSGLDLADALDDQDDGRHex(2)HexNAc(2)	T1(Hex(2)HexNAc(2));K7(Guanidinyl)	Q8TCZ2	CD99 antigen-like protein 2 (MIC2-like protein 1) (CD antigen CD99)	CD99L2 MIC2L1 UNQ1964/PRO4486	856.902	4	3424.59	3424.57	3.8	0.00325	0.0823	0	3.28	0.146	0.000937	0.0339	16	14555
TTRAPAKPPGSGLDLADALDDQDDGR	Hex(2)HexNAc(2)	TTRAPAKPPGSGLDLADALDDQDDGRHex(2)HexNAc(2)	T1(Hex(2)HexNAc(2));K7(Guanidinyl)	Q8TCZ2	CD99 antigen-like protein 2 (MIC2-like protein 1) (CD antigen CD99)	CD99L2 MIC2L1 UNQ1964/PRO4486	856.893	4	3424.55	3424.57	-6.8	-0.00582	0.123	0	3.74	0.141	0.000937	0.03594	9	17292
TTRAPAKPPGSGLDLADALDDQDDGR	Hex(2)HexNAc(2)	TTRAPAKPPGSGLDLADALDDQDDGRHex(2)HexNAc(2)	T1(Hex(2)HexNAc(2));K7(Guanidinyl)	Q8TCZ2	CD99 antigen-like protein 2 (MIC2-like protein 1) (CD antigen CD99)	CD99L2 MIC2L1 UNQ1964/PRO4486	856.899	4	3424.57	3424.57	0.28	0.00024	0.0547	0	3.11	0.137	0.001045	0.03764	12	1367
TTRAPAKPPGSGLDLADALDDQDDGR	Hex(2)HexNAc(2)	TTRAPAKPPGSGLDLADALDDQDDGRHex(2)HexNAc(2)	T1(Hex(2)HexNAc(2));K7(Guanidinyl)	Q8TCZ2	CD99 antigen-like protein 2 (MIC2-like protein 1) (CD antigen CD99)	CD99L2 MIC2L1 UNQ1964/PRO4486	856.9	4	3424.58	3424.57	1.71	0.00146	0.1135	0	3.26	0.075	0.002862	0.07754	14	18379
TTRAPAKPPGSGLDLADALDDQDDGR	Hex(2)HexNAc(2)	TTRAPAKPPGSGLDLADALDDQDDGRHex(2)HexNAc(2)	T1(Hex(2)HexNAc(2));K7(Guanidinyl)	Q8TCZ2	CD99 antigen-like protein 2 (MIC2-like protein 1) (CD antigen CD99)	CD99L2 MIC2L1 UNQ1964/PRO4486	856.898	4	3424.57	3424.57	-0.5	-0.00043	0.0766	0	2.48	0.021	0.007137	0.1411	12	19656
TTRAPAKPPGSGLDLADALDDQDDGRR	Hex(2)HexNAc(2)	TTRAPAKPPGSGLDLADALDDQDDGRRHex(2)HexNAc(2)	T1(Hex(2)HexNAc(2));K7(Guanidinyl)	Q8TCZ2	CD99 antigen-like protein 2 (MIC2-like protein 1) (CD antigen CD99)	CD99L2 MIC2L1 UNQ1964/PRO4486	716.94	5	3580.67	3580.67	-0.96	-0.00069	0.0227	0	4.4	0.306	8.558e-05	0.004682	15	15864
TTRAPAKPPGSGLDLADALDDQDDGRR	Hex(2)HexNAc(2)	TTRAPAKPPGSGLDLADALDDQDDGRRHex(2)HexNAc(2)	T1(Hex(2)HexNAc(2));K7(Guanidinyl)	Q8TCZ2	CD99 antigen-like protein 2 (MIC2-like protein 1) (CD antigen CD99)	CD99L2 MIC2L1 UNQ1964/PRO4486	895.925	4	3580.68	3580.67	1.22	0.00109	0.0159	0	6.27	0.315	8.558e-05	0.004532	14	15877
TTRAPAKPPGSGLDLADALDDQDDGRR	Hex(2)HexNAc(2)	TTRAPAKPPGSGLDLADALDDQDDGRRHex(2)HexNAc(2)	T1(Hex(2)HexNAc(2));K7(Guanidinyl)	Q8TCZ2	CD99 antigen-like protein 2 (MIC2-like protein 1) (CD antigen CD99)	CD99L2 MIC2L1 UNQ1964/PRO4486	895.927	4	3580.69	3580.67	3.33	0.00298	0.0231	0	5.19	0.245	8.558e-05	0.001583	14	15515
TTRAPAKPPGSGLDLADALDDQDDGRR	Hex(2)HexNAc(2)	TTRAPAKPPGSGLDLADALDDQDDGRRHex(2)HexNAc(2)	T1(Hex(2)HexNAc(2));K7(Guanidinyl)	Q8TCZ2	CD99 antigen-like protein 2 (MIC2-like protein 1) (CD antigen CD99)	CD99L2 MIC2L1 UNQ1964/PRO4486	716.942	5	3580.68	3580.67	1.53	0.0011	0.0064	0	3.11	0.191	0.0002215	0.01207	13	14814
TTRAPAKPPGSGLDLADALDDQDDGRR	Hex(2)HexNAc(2)	TTRAPAKPPGSGLDLADALDDQDDGRRHex(2)HexNAc(2)	T1(Hex(2)HexNAc(2));K7(Guanidinyl)	Q8TCZ2	CD99 antigen-like protein 2 (MIC2-like protein 1) (CD antigen CD99)	CD99L2 MIC2L1 UNQ1964/PRO4486	716.942	5	3580.68	3580.67	2.66	0.00191	0.0977	0	3.48	0.211	0.0004239	0.01533	14	16592
TTRAPAKPPGSGLDLADALDDQDDGRR	Hex(2)HexNAc(2)	TTRAPAKPPGSGLDLADALDDQDDGRRHex(2)HexNAc(2)	T1(Hex(2)HexNAc(2));K7(Guanidinyl)	Q8TCZ2	CD99 antigen-like protein 2 (MIC2-like protein 1) (CD antigen CD99)	CD99L2 MIC2L1 UNQ1964/PRO4486	716.941	5	3580.67	3580.67	0.31	0.00022		0.005	3.97	0.153	0.0004786	0.01976	15	16226
TTRAPAKPPGSGLDLADALDDQDDGRR	Hex(2)HexNAc(2)	TTRAPAKPPGSGLDLADALDDQDDGRRHex(2)HexNAc(2)	T1(Hex(2)HexNAc(2));K7(Guanidinyl)	Q8TCZ2	CD99 antigen-like protein 2 (MIC2-like protein 1) (CD antigen CD99)	CD99L2 MIC2L1 UNQ1964/PRO4486	716.941	5	3580.67	3580.67	0.18	0.00013	0.0378	0	3.7	0.042	0.003109	0.0846	10	12173
TLGNDFDLADALDDR	HexNAc(1)	TLGNDFDLADALDDRHexNAc(1)	T1(HexNAc(1));	Q8TCZ2	CD99 antigen-like protein 2 (MIC2-like protein 1) (CD antigen CD99)	CD99L2 MIC2L1 UNQ1964/PRO4486	927.425	2	1853.84	1853.84	1.37	0.00127	0.496	0	3.79	0.883	0	2.48e-06	11	28021
TLGNDFDLADALDDR	HexNAc(1)	TLGNDFDLADALDDRHexNAc(1)	T1(HexNAc(1));	Q8TCZ2	CD99 antigen-like protein 2 (MIC2-like protein 1) (CD antigen CD99)	CD99L2 MIC2L1 UNQ1964/PRO4486	927.427	2	1853.85	1853.84	4.07	0.00377	0.4932	0	2.94	0.888	0	2.337e-06	11	28505
TLGNDFDLADALDDR	HexNAc(1)	TLGNDFDLADALDDRHexNAc(1)	T1(HexNAc(1));	Q8TCZ2	CD99 antigen-like protein 2 (MIC2-like protein 1) (CD antigen CD99)	CD99L2 MIC2L1 UNQ1964/PRO4486	927.423	2	1853.84	1853.84	-0.73	-0.00067	0.5548	0	2.92	1.084	0	1.782e-07	12	29842
TLGNDFDLADALDDR	HexNAc(1)	TLGNDFDLADALDDRHexNAc(1)	T1(HexNAc(1));	Q8TCZ2	CD99 antigen-like protein 2 (MIC2-like protein 1) (CD antigen CD99)	CD99L2 MIC2L1 UNQ1964/PRO4486	618.62	3	1853.84	1853.84	2.58	0.00159	0.4684	0	3.95	0.797	0	7.679e-06	10	28278
TLGNDFDLADALDDRNDR	HexNAc(1)	TLGNDFDLADALDDRNDRHexNAc(1)	T1(HexNAc(1));	Q8TCZ2	CD99 antigen-like protein 2 (MIC2-like protein 1) (CD antigen CD99)	CD99L2 MIC2L1 UNQ1964/PRO4486	747.009	3	2239.01	2239.01	1	0.00075	0.383	0	2.82	0.816	0	6.02e-06	13	24886
TLGNDFDLADALDDRNDR	HexNAc(1)	TLGNDFDLADALDDRNDRHexNAc(1)	T1(HexNAc(1));	Q8TCZ2	CD99 antigen-like protein 2 (MIC2-like protein 1) (CD antigen CD99)	CD99L2 MIC2L1 UNQ1964/PRO4486	747.008	3	2239.01	2239.01	-1.33	-0.00099	0.3718	0	4.25	1.186	0	4.643e-08	12	25295
TLGNDFDLADALDDRNDR	HexNAc(1)	TLGNDFDLADALDDRNDRHexNAc(1)	T1(HexNAc(1));	Q8TCZ2	CD99 antigen-like protein 2 (MIC2-like protein 1) (CD antigen CD99)	CD99L2 MIC2L1 UNQ1964/PRO4486	747.008	3	2239.01	2239.01	-0.51	-0.00038	0.3972	0	2.14	0.136	0.001045	0.03783	12	25851
TTRAPAKPPGSGLDLADALDDQDDGRR	HexNAc(1)	TTRAPAKPPGSGLDLADALDDQDDGRRHexNAc(1)	T1(HexNAc(1));K7(Guanidinyl)	Q8TCZ2	CD99 antigen-like protein 2 (MIC2-like protein 1) (CD antigen CD99)	CD99L2 MIC2L1 UNQ1964/PRO4486	764.13	4	3053.5	3053.49	2.72	0.00207		0.0106	3.72	0.036	0.000937	0.03651	15	16004
TTRAPAKPPGSGLDLADALDDQDDGRR	HexNAc(2)	TTRAPAKPPGSGLDLADALDDQDDGRRHexNAc(2)	T1(HexNAc(2));K7(Guanidinyl)	Q8TCZ2	CD99 antigen-like protein 2 (MIC2-like protein 1) (CD antigen CD99)	CD99L2 MIC2L1 UNQ1964/PRO4486	814.902	4	3256.59	3256.57	6.05	0.00492	0.0841	0	4.28	0.109	0.001486	0.05246	15	15964
TTRAPAKPPGSGLDLADALDDQDDGRR	Hex(1)HexNAc(2)	TTRAPAKPPGSGLDLADALDDQDDGRRHex(1)HexNAc(2)	T1(HexNAc(2)Hex(1));K7(Guanidinyl)	Q8TCZ2	CD99 antigen-like protein 2 (MIC2-like protein 1) (CD antigen CD99)	CD99L2 MIC2L1 UNQ1964/PRO4486	684.532	5	3418.63	3418.62	3.12	0.00213	0.0177	0	3.95	0.264	0.0002215	0.007839	14	15531
TTRAPAKPPGSGLDLADALDDQDDGRR	Hex(1)HexNAc(2)	TTRAPAKPPGSGLDLADALDDQDDGRRHex(1)HexNAc(2)	T1(HexNAc(2)Hex(1));K7(Guanidinyl)	Q8TCZ2	CD99 antigen-like protein 2 (MIC2-like protein 1) (CD antigen CD99)	CD99L2 MIC2L1 UNQ1964/PRO4486	684.531	5	3418.62	3418.62	0.89	0.00061	0.0043	0	4.63	0.211	0.0004239	0.01525	14	15899
TTRAPAKPPGSGLDLADALDDQDDGR	Hex(1)HexNAc(3)	TTRAPAKPPGSGLDLADALDDQDDGRHex(1)HexNAc(3)	T1(HexNAc(3)Hex(1));	Q8TCZ2	CD99 antigen-like protein 2 (MIC2-like protein 1) (CD antigen CD99)	CD99L2 MIC2L1 UNQ1964/PRO4486	856.649	4	3423.57	3423.58	-1.39	-0.00119	0.1546	0	3.04	0.299	0.0001639	0.005142	15	18368
TTRAPAKPPGSGLDLADALDDQDDGRR	HexNAc(2)	TTRAPAKPPGSGLDLADALDDQDDGRRHexNAc(2)	T1(HexNAc(2));K7(Guanidinyl)	Q8TCZ2	CD99 antigen-like protein 2 (MIC2-like protein 1) (CD antigen CD99)	CD99L2 MIC2L1 UNQ1964/PRO4486	814.897	4	3256.56	3256.57	-0.86	-0.0007	0.0333	0	4.21	0.167	8.558e-05	0.001972	14	15572
TTRAPAKPPGSGLDLADALDDQDDGRR	Hex(1)HexNAc(1)	TTRAPAKPPGSGLDLADALDDQDDGRRHex(1)HexNAc(1)	T1(Hex(1)HexNAc(1));K7(Guanidinyl)	Q8TCZ2	CD99 antigen-like protein 2 (MIC2-like protein 1) (CD antigen CD99)	CD99L2 MIC2L1 UNQ1964/PRO4486	804.641	4	3215.54	3215.54	0.02	2e-05		0.0209	4.68	0.338	8.558e-05	0.003114	14	15560
TTRAPAKPPGSGLDLADALDDQDDGRR	Hex(1)HexNAc(2)	TTRAPAKPPGSGLDLADALDDQDDGRRHex(1)HexNAc(2)	T1(Hex(1)HexNAc(2));K7(Guanidinyl)	Q8TCZ2	CD99 antigen-like protein 2 (MIC2-like protein 1) (CD antigen CD99)	CD99L2 MIC2L1 UNQ1964/PRO4486	684.532	5	3418.63	3418.62	2.9	0.00198		0.0085	4.65	0.273	0.0002215	0.007158	15	15950
TIPHPIQEIG	HexNAc(1)	TIPHPIQEIGHexNAc(1)	T1(HexNAc(1));	B7Z661	cDNA FLJ54658, highly similar to Limbic system-associated membrane protein	0	654.344	2	1307.68	1307.68	-3	-0.00196	0	0	1.06	0.124	0.001275	0.04388	19	15591
SEAANNNFGVVLTDSSR	Hex(1)HexNAc(1)	SEAANNNFGVVLTDSSRHex(1)HexNAc(1)	S1(Hex(1)HexNAc(1));	Q4KMG0	Cell adhesion molecule-related/down-regulated by oncogenes	CDON CDO	1073.49	2	2145.98	2145.98	-0.33	-0.00035	0.5763	0	2.36	1.142	0	8.277e-08	18	17923
STPPNSLGSGGNVGPATSPAR	Hex(2)HexNAc(2)	STPPNSLGSGGNVGPATSPARHex(2)HexNAc(2)	S1(Hex(2)HexNAc(2));	Q4KMG0	Cell adhesion molecule-related/down-regulated by oncogenes	CDON CDO	885.41	3	2654.22	2654.22	-0.07	-6e-05	0.2464	0	2.11	0.569	0	0.0001542	22	8479
STPPNSLGSGGNVGPATSPAR	Hex(2)HexNAc(2)	STPPNSLGSGGNVGPATSPARHex(2)HexNAc(2)	S1(Hex(2)HexNAc(2));	Q4KMG0	Cell adhesion molecule-related/down-regulated by oncogenes	CDON CDO	885.412	3	2654.22	2654.22	1.8	0.00159	0.2035	0	2.85	0.746	0	1.509e-05	21	8111
TLPDAAQNDDR	Hex(1)HexNAc(1)	TLPDAAQNDDRHex(1)HexNAc(1)	T1(Hex(1)HexNAc(1));	Q4KMG0	Cell adhesion molecule-related/down-regulated by oncogenes	CDON CDO	790.849	2	1580.69	1580.69	-0.59	-0.00047	0.3704	0	2.16	0.34	8.558e-05	0.00307	1	5438
TEPSSPCNK	Hex(1)HexNAc(1)	TEPSSPCNKHex(1)HexNAc(1)	T1(Hex(1)HexNAc(1));C7(Carbamidomethyl);K9(Guanidinyl)	Q9NV96	Cell cycle control protein 50A (P4-ATPase flippase complex beta subunit TMEM30A) (Transmembrane protein 30A)	TMEM30A C6orf67 CDC50A	713.803	2	1426.6	1426.6	-1.36	-0.00097	0.3232	0	1.64	0.239	0.0002215	0.01089	1	3965
SPQPGLPAGEQLEGLK	Hex(1)HexNAc(1)	SPQPGLPAGEQLEGLKHex(1)HexNAc(1)	S1(Hex(1)HexNAc(1));K16(Guanidinyl)	Q99618	Cell division cycle-associated protein 3 (Gene-rich cluster protein C8) (Trigger of mitotic entry protein 1) (TOME-1)	CDCA3 C8 GRCC8 TOME1	1014.52	2	2028.03	2028.01	6.48	0.00657	0.5837	0	2.57	0.262	0.0002215	0.0082	20	18763
SPQEPQAVGR	Hex(1)HexNAc(1)	SPQEPQAVGRHex(1)HexNAc(1)	S1(Hex(1)HexNAc(1));	Q99674	Cell growth regulator with EF hand domain protein 1 (Cell growth regulatory gene 11 protein) (Hydrophobestin)	CGREF1 CGR11	717.342	2	1433.68	1433.68	1.46	0.00105	0.2434	0	1.52	0.358	8.558e-05	0.002412	2	5024
SPQEPQAVGR	Hex(1)HexNAc(1)	SPQEPQAVGRHex(1)HexNAc(1)	S1(Hex(1)HexNAc(1));	Q99674	Cell growth regulator with EF hand domain protein 1 (Cell growth regulatory gene 11 protein) (Hydrophobestin)	CGREF1 CGR11	717.345	2	1433.68	1433.68	5.51	0.00395	0.2814	0	1.67	0.285	0.0001639	0.006122	3	4607
TPAELINFPGVALR	Hex(1)HexNAc(1)	TPAELINFPGVALRHex(1)HexNAc(1)	T1(Hex(1)HexNAc(1));	Q99674	Cell growth regulator with EF hand domain protein 1 (Cell growth regulatory gene 11 protein) (Hydrophobestin)	CGREF1 CGR11	621.662	3	1862.97	1862.97	-1.21	-0.00075	0.4516	0	2.79	0.759	0	1.277e-05	22	30757
TQEAPGPR	Hex(1)HexNAc(1)	TQEAPGPRHex(1)HexNAc(1)	T1(Hex(1)HexNAc(1));	Q99674	Cell growth regulator with EF hand domain protein 1 (Cell growth regulatory gene 11 protein) (Hydrophobestin)	CGREF1 CGR11	610.782	2	1220.56	1220.56	-6.56	-0.004	0.3493	0	1.46	0.121	0.001378	0.04554	1	3666
TNPVILIVDK	Hex(1)HexNAc(1)	TNPVILIVDKHex(1)HexNAc(1)	T1(Hex(1)HexNAc(1));K10(Guanidinyl)	Q99674	Cell growth regulator with EF hand domain protein 1 (Cell growth regulatory gene 11 protein) (Hydrophobestin)	CGREF1 CGR11	759.917	2	1518.83	1518.83	-0.08	-6e-05	0.3584	0	1.73	0.286	0.0001639	0.006057	7	21496
TVESSGLYTLQSILK	Hex(1)HexNAc(1)	TVESSGLYTLQSILKHex(1)HexNAc(1)	T1(Hex(1)HexNAc(1));K15(Guanidinyl)	P43121	Cell surface glycoprotein MUC18 (Cell surface glycoprotein P1H12) (Melanoma cell adhesion molecule) (Melanoma-associated antigen A32) (Melanoma-associated antigen MUC18) (S-endo 1 endothelial-associated antigen) (CD antigen CD146)	MCAM MUC18	1023.53	2	2046.05	2046.05	0.12	0.00012	0.2222	0	1.53	0.115	0.001378	0.0486	2	33503
TDMLNYDAASGTMR	Hex(1)HexNAc(1)	TDMLNYDAASGTMRHex(1)HexNAc(1)	T1(Hex(1)HexNAc(1));	Q96S66	Chloride channel CLIC-like protein 1 (Mid-1-related chloride channel protein 1)	CLCC1 KIAA0761 MCLC	955.906	2	1910.81	1910.8	3.29	0.00315	0.5726	0	2.34	0.818	0	5.894e-06	17	14179
SPPGADPSR	Hex(1)HexNAc(1)	SPPGADPSRHex(1)HexNAc(1)	S1(Hex(1)HexNAc(1));	Q9P2E5	Chondroitin sulfate glucuronyltransferase (EC 2.4.1.226) (CSGlcA-T) (Chondroitin glucuronyltransferase) (Chondroitin polymerizing factor 2) (ChPF-2) (Chondroitin synthase 3) (ChSy-3) (N-acetylgalactosaminyl-proteoglycan 3-beta-glucuronosyltransferase)	CHPF2 CHSY3 CSGLCAT KIAA1402 UNQ299/PRO339	624.783	2	1248.56	1248.56	-0.3	-0.00019	0.194	0	1.34	0.251	0.0002215	0.009394	2	4338
SLPGVVGENYGK	Hex(1)HexNAc(1)	SLPGVVGENYGKHex(1)HexNAc(1)	S1(Hex(1)HexNAc(1));K12(Guanidinyl)	Q8N6G5	Chondroitin sulfate N-acetylgalactosaminyltransferase 2 (EC 2.4.1.174) (Chondroitin beta-1,4-N-acetylgalactosaminyltransferase 2) (Beta4GalNAcT-2) (GalNAcT-2)	CSGALNACT2 CHGN2 GALNACT2 PRO0082	813.895	2	1626.78	1626.79	-1.57	-0.00128	0.3613	0	1.91	0.556	0	0.0001822	23	13615
SSIALRPRPGEPGR	HexNAc(1)	SSIALRPRPGEPGRHexNAc(1)	S1(HexNAc(1));	O95196	Chondroitin sulfate proteoglycan 5 (Acidic leucine-rich EGF-like domain-containing brain protein) (Neuroglycan C)	CSPG5 CALEB NGC	424.731	4	1695.9	1695.91	-6.85	-0.0029	0.03	0	2.67	0.042	0.005343	0.1114	13	5073
SANMYVTGSK	Hex(1)HexNAc(1)	SANMYVTGSKHex(1)HexNAc(1)	S1(Hex(1)HexNAc(1));K10(Guanidinyl)	Q05048	Cleavage stimulation factor subunit 1 (CF-1 50 kDa subunit) (Cleavage stimulation factor 50 kDa subunit) (CSTF 50 kDa subunit) (CstF-50)	CSTF1	732.826	2	1464.64	1464.65	-5.31	-0.00389	0.3757	0	1.73	0.255	0.0002215	0.008917	20	10289
SANMYVTGSK	Hex(1)HexNAc(1)	SANMYVTGSKHex(1)HexNAc(1)	S1(Hex(1)HexNAc(1));M4(Oxidation);K10(Guanidinyl)	Q05048	Cleavage stimulation factor subunit 1 (CF-1 50 kDa subunit) (Cleavage stimulation factor 50 kDa subunit) (CSTF 50 kDa subunit) (CstF-50)	CSTF1	740.832	2	1480.66	1480.65	6.03	0.00446	0.3797	0	1.87	0.045	0.005139	0.1081	6	6564
TLGSEYDR	Hex(1)HexNAc(1)	TLGSEYDRHex(1)HexNAc(1)	T1(Hex(1)HexNAc(1));	Q11203	CMP-N-acetylneuraminate-beta-1,4-galactoside alpha-2,3-sialyltransferase (EC 2.4.99.6) (Beta-galactoside alpha-2,3-sialyltransferase 3) (Alpha 2,3-ST 3) (Gal beta-1,3(4) GlcNAc alpha-2,3 sialyltransferase) (N-acetyllactosaminide alpha-2,3-sialyltransferase) (ST3Gal III) (ST3GalIII) (ST3N) (Sialyltransferase 6)	ST3GAL3 SIAT6	653.286	2	1305.57	1305.57	-2.98	-0.00195	0.1727	0	1.39	0.134	0.001045	0.03905	2	5362
TPNAPLHYYETVR	Hex(1)HexNAc(1)	TPNAPLHYYETVRHex(1)HexNAc(1)	T1(Hex(1)HexNAc(1));	Q11203	CMP-N-acetylneuraminate-beta-1,4-galactoside alpha-2,3-sialyltransferase (EC 2.4.99.6) (Beta-galactoside alpha-2,3-sialyltransferase 3) (Alpha 2,3-ST 3) (Gal beta-1,3(4) GlcNAc alpha-2,3 sialyltransferase) (N-acetyllactosaminide alpha-2,3-sialyltransferase) (ST3Gal III) (ST3GalIII) (ST3N) (Sialyltransferase 6)	ST3GAL3 SIAT6	963.461	2	1925.92	1925.91	1.43	0.00137	0.3886	0	1.75	0.431	0	0.0009384	1	12684
TAQNALLEDDTYR	Hex(1)HexNAc(1)	TAQNALLEDDTYRHex(1)HexNAc(1)	T1(Hex(1)HexNAc(1));	Q11201	CMP-N-acetylneuraminate-beta-galactosamide-alpha-2,3-sialyltransferase 1 (Alpha 2,3-ST 1) (Beta-galactoside alpha-2,3-sialyltransferase 1) (EC 2.4.99.4) (Gal-NAc6S) (Gal-beta-1,3-GalNAc-alpha-2,3-sialyltransferase) (SIATFL) (ST3Gal I) (ST3GalI) (ST3GalA.1) (ST3O) (Sialyltransferase 4A) (SIAT4-A)	ST3GAL1 SIAT4 SIAT4A	937.926	2	1874.84	1874.85	-2.82	-0.00264	0.3333	0	1.92	0.377	8.558e-05	0.001897	4	12544
TISHTYIPVPAK	Hex(1)HexNAc(1)	TISHTYIPVPAKHex(1)HexNAc(1)	T1(Hex(1)HexNAc(1));K12(Guanidinyl)	Q11201	CMP-N-acetylneuraminate-beta-galactosamide-alpha-2,3-sialyltransferase 1 (Alpha 2,3-ST 1) (Beta-galactoside alpha-2,3-sialyltransferase 1) (EC 2.4.99.4) (Gal-NAc6S) (Gal-beta-1,3-GalNAc-alpha-2,3-sialyltransferase) (SIATFL) (ST3Gal I) (ST3GalI) (ST3GalA.1) (ST3O) (Sialyltransferase 4A) (SIAT4-A)	ST3GAL1 SIAT4 SIAT4A	578.636	3	1733.89	1733.9	-0.73	-0.00042	0.1267	0	3	0.243	0.0002215	0.01039	17	12321
TMQPLLTAQNALLEDDTYR	Hex(1)HexNAc(1)	TMQPLLTAQNALLEDDTYRHex(1)HexNAc(1)	T1(Hex(1)HexNAc(1));	Q11201	CMP-N-acetylneuraminate-beta-galactosamide-alpha-2,3-sialyltransferase 1 (Alpha 2,3-ST 1) (Beta-galactoside alpha-2,3-sialyltransferase 1) (EC 2.4.99.4) (Gal-NAc6S) (Gal-beta-1,3-GalNAc-alpha-2,3-sialyltransferase) (SIATFL) (ST3Gal I) (ST3GalI) (ST3GalA.1) (ST3O) (Sialyltransferase 4A) (SIAT4-A)	ST3GAL1 SIAT4 SIAT4A	853.417	3	2558.24	2558.22	7.32	0.00625	0.092	0	1.63	0.153	0.0008278	0.03103	4	29375
TLPYLDSGALDGTHR	Hex(1)HexNAc(1)	TLPYLDSGALDGTHRHex(1)HexNAc(1)	T1(Hex(1)HexNAc(1));	Q16842	CMP-N-acetylneuraminate-beta-galactosamide-alpha-2,3-sialyltransferase 2 (Alpha 2,3-ST 2) (Beta-galactoside alpha-2,3-sialyltransferase 2) (EC 2.4.99.4) (Gal-NAc6S) (Gal-beta-1,3-GalNAc-alpha-2,3-sialyltransferase) (ST3Gal II) (ST3GalII) (ST3GalA.2) (Sialyltransferase 4B) (SIAT4-B)	ST3GAL2 SIAT4B	660.987	3	1980.95	1980.94	2.78	0.00184	0.4357	0	3.42	0.742	0	1.596e-05	4	18373
TVGFEQDVGSR	Hex(1)HexNAc(1)	TVGFEQDVGSRHex(1)HexNAc(1)	T1(Hex(1)HexNAc(1));	Q16842	CMP-N-acetylneuraminate-beta-galactosamide-alpha-2,3-sialyltransferase 2 (Alpha 2,3-ST 2) (Beta-galactoside alpha-2,3-sialyltransferase 2) (EC 2.4.99.4) (Gal-NAc6S) (Gal-beta-1,3-GalNAc-alpha-2,3-sialyltransferase) (ST3Gal II) (ST3GalII) (ST3GalA.2) (Sialyltransferase 4B) (SIAT4-B)	ST3GAL2 SIAT4B	780.358	2	1559.71	1559.71	0.45	0.00035	0.4638	0	2.07	0.488	0	0.0004486	7	9165
TVGFEQDVGSRT	Hex(1)HexNAc(1)	TVGFEQDVGSRTHex(1)HexNAc(1)	T1(Hex(1)HexNAc(1));	Q16842	CMP-N-acetylneuraminate-beta-galactosamide-alpha-2,3-sialyltransferase 2 (Alpha 2,3-ST 2) (Beta-galactoside alpha-2,3-sialyltransferase 2) (EC 2.4.99.4) (Gal-NAc6S) (Gal-beta-1,3-GalNAc-alpha-2,3-sialyltransferase) (ST3Gal II) (ST3GalII) (ST3GalA.2) (Sialyltransferase 4B) (SIAT4-B)	ST3GAL2 SIAT4B	830.881	2	1660.75	1660.75	-0.28	-0.00023	0.441	0	1.95	0.378	8.558e-05	0.001885	8	9996
TEEHQETQLIGDGELSLSR	Hex(1)HexNAc(1)	TEEHQETQLIGDGELSLSRHex(1)HexNAc(1)	T1(Hex(1)HexNAc(1));	Q92187	CMP-N-acetylneuraminate-poly-alpha-2,8-sialyltransferase (EC 2.4.99.-) (Alpha-2,8-sialyltransferase 8D) (Polysialyltransferase-1) (Sialyltransferase 8D) (SIAT8-D) (Sialyltransferase St8Sia IV) (ST8SiaIV)	ST8SIA4 PST PST1 SIAT8D	836.394	3	2507.17	2507.16	1.27	0.00106		0.0035	2.81	0.63	0	0.001149	7	18327
TLSPELIQR	Hex(1)HexNAc(1)	TLSPELIQRHex(1)HexNAc(1)	T1(Hex(1)HexNAc(1));	P12259	Coagulation factor V (Activated protein C cofactor) (Proaccelerin, labile factor) [Cleaved into: Coagulation factor V heavy chain; Coagulation factor V light chain]	F5	711.374	2	1421.74	1421.74	3.03	0.00215	0.0154	0	1.3	0.088	0.00239	0.06681	21	11898
TNLSPDLSH	Hex(1)HexNAc(1)	TNLSPDLSHHex(1)HexNAc(1)	T1(Hex(1)HexNAc(1));	P12259	Coagulation factor V (Activated protein C cofactor) (Proaccelerin, labile factor) [Cleaved into: Coagulation factor V heavy chain; Coagulation factor V light chain]	F5	674.811	2	1348.62	1348.61	2.75	0.00185	0.0688	0	1.6	0.086	0.00239	0.0678	7	7084
TTLSPELIQR	Hex(2)HexNAc(2)	TTLSPELIQRHex(2)HexNAc(2)	T1(Hex(2)HexNAc(2));	P12259	Coagulation factor V (Activated protein C cofactor) (Proaccelerin, labile factor) [Cleaved into: Coagulation factor V heavy chain; Coagulation factor V light chain]	F5	944.46	2	1887.91	1887.92	-1.98	-0.00187	0.3043	0	1.38	0.074	0.002862	0.07805	16	9441
TPGALPAK	Hex(1)HexNAc(1)	TPGALPAKHex(1)HexNAc(1)	T1(Hex(1)HexNAc(1));K8(Guanidinyl)	P00748	Coagulation factor XII (EC 3.4.21.38) (Hageman factor) (HAF) [Cleaved into: Coagulation factor XIIa heavy chain; Beta-factor XIIa part 1; Coagulation factor XIIa light chain (Beta-factor XIIa part 2)]	F12	581.301	2	1161.59	1161.6	-4.92	-0.00286	0.1797	0	1.28	0.153	0.0008278	0.03115	14	5302
STLPEEVLDFEK	Hex(1)HexNAc(1)	STLPEEVLDFEKHex(1)HexNAc(1)	S1(Hex(1)HexNAc(1));K12(Guanidinyl)	Q8NEF3	Coiled-coil domain-containing protein 112 (Mutated in bladder cancer protein 1)	CCDC112 MBC1	907.435	2	1813.86	1813.86	1.56	0.00142	0.415	0	2	0.62	0	7.906e-05	11	25982
TIAVLLDDILQR	Hex(1)HexNAc(1)	TIAVLLDDILQRHex(1)HexNAc(1)	T1(Hex(1)HexNAc(1));	Q96EE4	Coiled-coil domain-containing protein 126	CCDC126 UNQ786/PRO1605	867.971	2	1734.93	1734.94	-1.57	-0.00136	0.5	0	2.62	0.488	0	0.0004477	16	34802
TVMPILSSGMECLTR	Hex(1)HexNAc(1)	TVMPILSSGMECLTRHex(1)HexNAc(1)	T1(Hex(1)HexNAc(1));M3(Oxidation);C12(Carbamidomethyl)	Q99715	Collagen alpha-1(XII) chain	COL12A1 COL12A1L	1038.48	2	2075.95	2075.95	-0.07	-7e-05	0.2556	0	1.33	0.105	0.001652	0.05451	23	22002
SACQGAVLGGVGEK	Hex(1)HexNAc(1)	SACQGAVLGGVGEKHex(1)HexNAc(1)	S1(Hex(1)HexNAc(1));C3(Carbamidomethyl);K14(Guanidinyl)	Q14050	Collagen alpha-3(IX) chain	COL9A3	870.408	2	1739.81	1739.81	-2.07	-0.0018	0.5855	0	2.75	0.563	0	0.0001683	15	9787
SACQGAVLGGVGEK	Hex(1)HexNAc(1)	SACQGAVLGGVGEKHex(1)HexNAc(1)	S1(Hex(1)HexNAc(1));C3(Carbamidomethyl);K14(Guanidinyl)	Q14050	Collagen alpha-3(IX) chain	COL9A3	870.411	2	1739.82	1739.81	2.29	0.00199	0.5511	0	2.25	0.413	0	0.001184	14	9812
TLPAVEVQSAIR	Hex(1)HexNAc(1)	TLPAVEVQSAIRHex(1)HexNAc(1)	T1(Hex(1)HexNAc(1));	Q9HBJ8	Collectrin (Transmembrane protein 27)	TMEM27 UNQ679/PRO1312	824.937	2	1648.87	1648.86	1.87	0.00154	0.3885	0	1.57	0.113	0.001428	0.05006	4	17732
TPSSDAVSR	Hex(1)HexNAc(1)	TPSSDAVSRHex(1)HexNAc(1)	T1(Hex(1)HexNAc(1));	P31146	Coronin-1A (Coronin-like protein A) (Clipin-A) (Coronin-like protein p57) (Tryptophan aspartate-containing coat protein) (TACO)	CORO1A CORO1	642.792	2	1284.58	1284.58	-2.11	-0.00135	0.0909	0	1.65	0.249	0.0002215	0.009622	2	4286
TAEDNLEYVR	Hex(1)HexNAc(1)	TAEDNLEYVRHex(1)HexNAc(1)	T1(Hex(1)HexNAc(1));	P46109	Crk-like protein	CRKL	787.859	2	1574.71	1574.71	2.5	0.00197	0.3402	0	1.94	0.305	8.558e-05	0.004739	2	9522
TPLPSTQNGPVFAK	Hex(1)HexNAc(1)	TPLPSTQNGPVFAKHex(1)HexNAc(1)	T1(Hex(1)HexNAc(1));K14(Guanidinyl)	P46109	Crk-like protein	CRKL	932.469	2	1863.93	1863.93	-1.26	-0.00118	0.1064	0	1.88	0.567	0	0.0001588	11	13629
TPLPAVSGSPGAAITPLPSTQNGPVFAK	HexNAc(1)	TPLPAVSGSPGAAITPLPSTQNGPVFAKHexNAc(1)	T1(HexNAc(1));K28(Guanidinyl)	P46109	Crk-like protein	CRKL	974.191	3	2920.56	2920.54	5.35	0.00521	0.152	0	5.92	0.76	0	1.261e-05	5	28998
SPSAHFTGR	HexNAc(1)	SPSAHFTGRHexNAc(1)	S1(HexNAc(1));	Q9UBG0	C-type mannose receptor 2 (C-type lectin domain family 13 member E) (Endocytic receptor 180) (Macrophage mannose receptor 2) (Urokinase-type plasminogen activator receptor-associated protein) (UPAR-associated protein) (Urokinase receptor-associated protein) (CD antigen CD280)	MRC2 CLEC13E ENDO180 KIAA0709 UPARAP	388.187	3	1162.55	1162.55	-1.39	-0.00054	0.1503	0	3.26	0.301	0.0001639	0.005037	19	3769
TPSLTGSCPQGWASDTK	Hex(1)HexNAc(1)	TPSLTGSCPQGWASDTKHex(1)HexNAc(1)	T1(Hex(1)HexNAc(1));C8(Carbamidomethyl);K17(Guanidinyl)	Q9UBG0	C-type mannose receptor 2 (C-type lectin domain family 13 member E) (Endocytic receptor 180) (Macrophage mannose receptor 2) (Urokinase-type plasminogen activator receptor-associated protein) (UPAR-associated protein) (Urokinase receptor-associated protein) (CD antigen CD280)	MRC2 CLEC13E ENDO180 KIAA0709 UPARAP	1100.49	2	2199.98	2199.97	2.02	0.00222	0.0647	0	1.39	0.203	0.0004786	0.01706	1	14286
TPSLTGSCPQGWASDTK	HexNAc(1)	TPSLTGSCPQGWASDTKHexNAc(1)	T1(HexNAc(1));C8(Carbamidomethyl);K17(Guanidinyl)	Q9UBG0	C-type mannose receptor 2 (C-type lectin domain family 13 member E) (Endocytic receptor 180) (Macrophage mannose receptor 2) (Urokinase-type plasminogen activator receptor-associated protein) (UPAR-associated protein) (Urokinase receptor-associated protein) (CD antigen CD280)	MRC2 CLEC13E ENDO180 KIAA0709 UPARAP	679.975	3	2037.91	2037.92	-4.03	-0.00274		0.0319	4.55	0.66	0	0.0001712	1	14692
TTALGGCPSDWIQFLNK	Hex(1)HexNAc(1)	TTALGGCPSDWIQFLNKHex(1)HexNAc(1)	T1(Hex(1)HexNAc(1));C7(Carbamidomethyl);K17(Guanidinyl)	Q9UBG0	C-type mannose receptor 2 (C-type lectin domain family 13 member E) (Endocytic receptor 180) (Macrophage mannose receptor 2) (Urokinase-type plasminogen activator receptor-associated protein) (UPAR-associated protein) (Urokinase receptor-associated protein) (CD antigen CD280)	MRC2 CLEC13E ENDO180 KIAA0709 UPARAP	772.367	3	2315.09	2315.09	-0.04	-3e-05		0.0036	2.79	0.616	0	8.358e-05	11	35456
TPSLTGSCPQGWASDTK	Hex(1)HexNAc(1)	TPSLTGSCPQGWASDTKHex(1)HexNAc(1)	T1(Hex(1)HexNAc(1));C8(Carbamidomethyl);K17(Guanidinyl)	Q9UBG0	C-type mannose receptor 2 (C-type lectin domain family 13 member E) (Endocytic receptor 180) (Macrophage mannose receptor 2) (Urokinase-type plasminogen activator receptor-associated protein) (UPAR-associated protein) (Urokinase receptor-associated protein) (CD antigen CD280)	MRC2 CLEC13E ENDO180 KIAA0709 UPARAP	1100.49	2	2199.97	2199.97	-0.76	-0.00083	0.0722	0	3.74	0.706	0	2.296e-06	1	14637
TPSLTGSCPQGWASDTK	Hex(1)HexNAc(1)	TPSLTGSCPQGWASDTKHex(1)HexNAc(1)	T1(Hex(1)HexNAc(1));C8(Carbamidomethyl);K17(Guanidinyl)	Q9UBG0	C-type mannose receptor 2 (C-type lectin domain family 13 member E) (Endocytic receptor 180) (Macrophage mannose receptor 2) (Urokinase-type plasminogen activator receptor-associated protein) (UPAR-associated protein) (Urokinase receptor-associated protein) (CD antigen CD280)	MRC2 CLEC13E ENDO180 KIAA0709 UPARAP	733.994	3	2199.97	2199.97	-1.22	-0.00089	0.0162	0	3.7	0.721	0	6.153e-06	24	12886
TTALGGCPSDWIQFLNK	Hex(1)HexNAc(1)	TTALGGCPSDWIQFLNKHex(1)HexNAc(1)	T1(Hex(1)HexNAc(1));C7(Carbamidomethyl);K17(Guanidinyl)	Q9UBG0	C-type mannose receptor 2 (C-type lectin domain family 13 member E) (Endocytic receptor 180) (Macrophage mannose receptor 2) (Urokinase-type plasminogen activator receptor-associated protein) (UPAR-associated protein) (Urokinase receptor-associated protein) (CD antigen CD280)	MRC2 CLEC13E ENDO180 KIAA0709 UPARAP	772.368	3	2315.09	2315.09	1.6	0.00123	0.2883	0	2.81	0.686	0	3.332e-05	10	35695
TPVTPELPGPDP	Hex(1)HexNAc(1)	TPVTPELPGPDPHex(1)HexNAc(1)	T1(Hex(1)HexNAc(1));	Q9UBG0	C-type mannose receptor 2 (C-type lectin domain family 13 member E) (Endocytic receptor 180) (Macrophage mannose receptor 2) (Urokinase-type plasminogen activator receptor-associated protein) (UPAR-associated protein) (Urokinase receptor-associated protein) (CD antigen CD280)	MRC2 CLEC13E ENDO180 KIAA0709 UPARAP	792.882	2	1584.76	1584.75	2.62	0.00207	0.1765	0	1.87	0.04	0.005483	0.1148	7	19515
TPVTPELPGPDP	Hex(1)HexNAc(1)	TPVTPELPGPDPHex(1)HexNAc(1)	T1(Hex(1)HexNAc(1));	Q9UBG0	C-type mannose receptor 2 (C-type lectin domain family 13 member E) (Endocytic receptor 180) (Macrophage mannose receptor 2) (Urokinase-type plasminogen activator receptor-associated protein) (UPAR-associated protein) (Urokinase receptor-associated protein) (CD antigen CD280)	MRC2 CLEC13E ENDO180 KIAA0709 UPARAP	792.88	2	1584.75	1584.75	0.45	0.00035	0.1755	0	1.88	0.014	0.007685	0.1513	8	19402
TPSLTGSCPQGWASDTK	Hex(1)HexNAc(1)	TPSLTGSCPQGWASDTKHex(1)HexNAc(1)	T1(Hex(1)HexNAc(1));C8(Carbamidomethyl);K17(Guanidinyl)	Q9UBG0	C-type mannose receptor 2 (C-type lectin domain family 13 member E) (Endocytic receptor 180) (Macrophage mannose receptor 2) (Urokinase-type plasminogen activator receptor-associated protein) (UPAR-associated protein) (Urokinase receptor-associated protein) (CD antigen CD280)	MRC2 CLEC13E ENDO180 KIAA0709 UPARAP	733.997	3	2199.98	2199.97	2.45	0.0018	0.0557	0	3.05	0.421	0	0.001071	1	13229
TPSLTGSCPQGWASDTK	Hex(1)HexNAc(1)	TPSLTGSCPQGWASDTKHex(1)HexNAc(1)	T1(Hex(1)HexNAc(1));C8(Carbamidomethyl);K17(Guanidinyl)	Q9UBG0	C-type mannose receptor 2 (C-type lectin domain family 13 member E) (Endocytic receptor 180) (Macrophage mannose receptor 2) (Urokinase-type plasminogen activator receptor-associated protein) (UPAR-associated protein) (Urokinase receptor-associated protein) (CD antigen CD280)	MRC2 CLEC13E ENDO180 KIAA0709 UPARAP	1100.5	2	2199.98	2199.97	6.2	0.00682	0.0355	0	2.82	0.348	8.558e-05	0.002765	2	15154
TPPAEELAEPQAAGGGQK	Hex(1)HexNAc(1)	TPPAEELAEPQAAGGGQKHex(1)HexNAc(1)	T1(Hex(1)HexNAc(1));K18(Guanidinyl)	P23582	C-type natriuretic peptide [Cleaved into: CNP-22; CNP-29; CNP-53]	NPPC CNP2	720.01	3	2158.01	2158.01	-0.23	-0.00017	0.3701	0	3.54	0.571	0	0.0001508	3	9598
TPPAEELAEPQAAGGGQK	Hex(1)HexNAc(1)	TPPAEELAEPQAAGGGQKHex(1)HexNAc(1)	T1(Hex(1)HexNAc(1));K18(Guanidinyl)	P23582	C-type natriuretic peptide [Cleaved into: CNP-22; CNP-29; CNP-53]	NPPC CNP2	720.009	3	2158.01	2158.01	-0.96	-0.00069	0.4865	0	4.46	0.769	0	1.121e-05	2	9649
SGGGGGGGGGGGGGGGGGGGGGGGGGGGR	Hex(1)HexNAc(1)	SGGGGGGGGGGGGGGGGGGGGGGGGGGGRHex(1)HexNAc(1)	S1(Hex(1)HexNAc(1));	J9JIF5	CXXC-type zinc finger protein 4	CXXC4	722.963	3	2166.87	2166.86	5.57	0.00402	0.145	0	3.93	0.062	0.003802	0.08901	3	5475
SGGGGGGGGGGGGGGGGGGGGGGGGGGGR	Hex(1)HexNAc(1)	SGGGGGGGGGGGGGGGGGGGGGGGGGGGRHex(1)HexNAc(1)	S1(Hex(1)HexNAc(1));	J9JIF5	CXXC-type zinc finger protein 4	CXXC4	722.963	3	2166.87	2166.86	5.46	0.00394	0.2113	0	3.36	0.048	0.004891	0.1044	4	5423
TENLETQVVESR	Hex(1)HexNAc(1)	TENLETQVVESRHex(1)HexNAc(1)	T1(Hex(1)HexNAc(1));	Q8TEY5	Cyclic AMP-responsive element-binding protein 3-like protein 4 (cAMP-responsive element-binding protein 3-like protein 4) (Androgen-induced basic leucine zipper protein) (AIbZIP) (Attaching to CRE-like 1) (ATCE1) (Cyclic AMP-responsive element-binding protein 4) (CREB-4) (cAMP-responsive element-binding protein 4) (Transcript induced in spermiogenesis protein 40) (Tisp40) (hJAL) [Cleaved into: Pr…	CREB3L4 AIBZIP CREB4 JAL	885.422	2	1769.84	1769.83	4.32	0.00382	0.0797	0	2.51	0.461	0	0.0006362	2	12479
SPAPPLSVQSTPR	HexNAc(1)	SPAPPLSVQSTPRHexNAc(1)	S1(HexNAc(1));	O14976	Cyclin-G-associated kinase (EC 2.7.11.1)	GAK	770.405	2	1539.8	1539.8	1.43	0.0011	0.1736	0	2.42	0.436	0	0.000888	2	11353
TPVQDLCLAYR	HexNAc(1)	TPVQDLCLAYRHexNAc(1)	T1(HexNAc(1));C7(Carbamidomethyl)	Q8IV13	Cyclin-J-like protein	CCNJL	769.876	2	1538.74	1538.75	-4.71	-0.00362	0.414	0	2.15	0.434	0	0.0009086	2	16692
TPSENDIVHLPR	Hex(1)HexNAc(1)	TPSENDIVHLPRHex(1)HexNAc(1)	T1(Hex(1)HexNAc(1));	Q9NZV1	Cysteine-rich motor neuron 1 protein (CRIM-1) (Cysteine-rich repeat-containing protein S52) [Cleaved into: Processed cysteine-rich motor neuron 1 protein]	CRIM1 S52 UNQ1886/PRO4330	581.621	3	1742.85	1742.84	2.12	0.00123	0.1321	0	3.18	0.631	0	6.815e-05	14	12839
TERPCGGYGQCEGEGTR	Hex(1)HexNAc(1)	TERPCGGYGQCEGEGTRHex(1)HexNAc(1)	T1(Hex(1)HexNAc(1));C5(Carbamidomethyl);C11(Carbamidomethyl)	Q96HD1	Cysteine-rich with EGF-like domain protein 1	CRELD1 CIRRIN UNQ188/PRO214	760.313	3	2278.93	2278.92	2.92	0.00222	0.1881	0	3.03	0.789	0	8.545e-06	2	4729
TEGESPTQLPSR	HexNAc(2)	TEGESPTQLPSRHexNAc(2)	T1(HexNAc(2));	Q6UXH1	Cysteine-rich with EGF-like domain protein 2	CRELD2 UNQ185/PRO211	854.402	2	1707.8	1707.79	3.14	0.00268	0.2956	0	1.59	0.263	0.0002215	0.008117	2	6261
TVMPYLQVLSEFR	HexNAc(1)	TVMPYLQVLSEFRHexNAc(1)	T1(HexNAc(1));	P49589	Cysteine--tRNA ligase, cytoplasmic (EC 6.1.1.16) (Cysteinyl-tRNA synthetase) (CysRS)	CARS	893.465	2	1785.92	1785.91	7.72	0.00689	0.403	0	1.34	0.028	0.00639	0.1298	10	39155
TEQSVDYR	Hex(1)HexNAc(1)	TEQSVDYRHex(1)HexNAc(1)	T1(Hex(1)HexNAc(1));	P31785	Cytokine receptor common subunit gamma (Interleukin-2 receptor subunit gamma) (IL-2 receptor subunit gamma) (IL-2R subunit gamma) (IL-2RG) (gammaC) (p64) (CD antigen CD132)	IL2RG	681.798	2	1362.59	1362.59	-1.15	-0.00078	0.2857	0	1.68	0.193	0.0004786	0.01922	1	4388
TFVVQLQDPR	Hex(1)HexNAc(1)	TFVVQLQDPRHex(1)HexNAc(1)	T1(Hex(1)HexNAc(1));	P31785	Cytokine receptor common subunit gamma (Interleukin-2 receptor subunit gamma) (IL-2 receptor subunit gamma) (IL-2R subunit gamma) (IL-2RG) (gammaC) (p64) (CD antigen CD132)	IL2RG	784.393	2	1567.78	1567.78	-4.5	-0.00353	0.2147	0	1.77	0.201	0.0004786	0.01742	8	17630
SESNNYMNHVAK	Hex(1)HexNAc(1)	SESNNYMNHVAKHex(1)HexNAc(1)	S1(Hex(1)HexNAc(1));K12(Guanidinyl)	O94923	D-glucuronyl C5-epimerase (EC 5.1.3.17) (Heparan sulfate C5-epimerase) (Hsepi) (Heparin/heparan sulfate:glucuronic acid C5-epimerase) (Heparosan-N-sulfate-glucuronate 5-epimerase)	GLCE KIAA0836	600.929	3	1800.77	1800.77	0.81	0.00049	0.1094	0	3.29	0.564	0	0.0001657	14	5394
SESNNYMNHVAK	Hex(1)HexNAc(1)	SESNNYMNHVAKHex(1)HexNAc(1)	S1(Hex(1)HexNAc(1));K12(Guanidinyl)	O94923	D-glucuronyl C5-epimerase (EC 5.1.3.17) (Heparan sulfate C5-epimerase) (Hsepi) (Heparin/heparan sulfate:glucuronic acid C5-epimerase) (Heparosan-N-sulfate-glucuronate 5-epimerase)	GLCE KIAA0836	600.929	3	1800.77	1800.77	1.71	0.00103	0.0909	0	3.19	0.381	8.558e-05	0.001798	15	5693
SESNNYMNHVAK	Hex(1)HexNAc(1)	SESNNYMNHVAKHex(1)HexNAc(1)	S1(Hex(1)HexNAc(1));M7(Oxidation);K12(Guanidinyl)	O94923	D-glucuronyl C5-epimerase (EC 5.1.3.17) (Heparan sulfate C5-epimerase) (Hsepi) (Heparin/heparan sulfate:glucuronic acid C5-epimerase) (Heparosan-N-sulfate-glucuronate 5-epimerase)	GLCE KIAA0836	606.259	3	1816.76	1816.77	-1.7	-0.00103	0.0137	0	2.91	0.263	0	0.0004789	6	3573
SESNNYMNHVAK	Hex(1)HexNAc(1)	SESNNYMNHVAKHex(1)HexNAc(1)	S1(Hex(1)HexNAc(1));M7(Oxidation);K12(Guanidinyl)	O94923	D-glucuronyl C5-epimerase (EC 5.1.3.17) (Heparan sulfate C5-epimerase) (Hsepi) (Heparin/heparan sulfate:glucuronic acid C5-epimerase) (Heparosan-N-sulfate-glucuronate 5-epimerase)	GLCE KIAA0836	606.259	3	1816.76	1816.77	-1.67	-0.00101		0.0288	3.03	0.322	8.558e-05	0.003852	14	3855
TTVTPNVTK	Hex(2)HexNAc(2)	TTVTPNVTKHex(2)HexNAc(2)	T1(Hex(2)HexNAc(2));K9(Guanidinyl)	Q96PD2	Discoidin, CUB and LCCL domain-containing protein 2 (CUB, LCCL and coagulation factor V/VIII-homology domains protein 1) (Endothelial and smooth muscle cell-derived neuropilin-like protein)	DCBLD2 CLCP1 ESDN	866.911	2	1732.82	1732.82	-4.15	-0.00359		0.0472	1.01	0.157	0.0007741	0.02957	10	4523
TGSVQWSR	Hex(1)HexNAc(1)	TGSVQWSRHex(1)HexNAc(1)	T1(Hex(1)HexNAc(1));	O14672	Disintegrin and metalloproteinase domain-containing protein 10 (ADAM 10) (EC 3.4.24.81) (CDw156) (Kuzbanian protein homolog) (Mammalian disintegrin-metalloprotease) (CD antigen CD156c)	ADAM10 KUZ MADM	643.299	2	1285.59	1285.59	-0.59	-0.00038	0.0244	0	1.23	0.084	0.00239	0.06942	19	5511
TQIPQEEHAANGPELLR	Hex(1)HexNAc(1)	TQIPQEEHAANGPELLRHex(1)HexNAc(1)	T1(Hex(1)HexNAc(1));	O14672	Disintegrin and metalloproteinase domain-containing protein 10 (ADAM 10) (EC 3.4.24.81) (CDw156) (Kuzbanian protein homolog) (Mammalian disintegrin-metalloprotease) (CD antigen CD156c)	ADAM10 KUZ MADM	756.701	3	2268.09	2268.1	-4.02	-0.00304	0.4934	0	4.54	0.848	0	3.96e-06	11	10766
TQIPQEEHAANGPELLR	Hex(1)HexNAc(1)	TQIPQEEHAANGPELLRHex(1)HexNAc(1)	T1(Hex(1)HexNAc(1));	O14672	Disintegrin and metalloproteinase domain-containing protein 10 (ADAM 10) (EC 3.4.24.81) (CDw156) (Kuzbanian protein homolog) (Mammalian disintegrin-metalloprotease) (CD antigen CD156c)	ADAM10 KUZ MADM	1134.55	2	2268.1	2268.1	-0.86	-0.00098	0.5754	0	2.52	0.756	0	1.328e-05	12	11825
TQIPQEEHAANGPELLR	Hex(1)HexNAc(1)	TQIPQEEHAANGPELLRHex(1)HexNAc(1)	T1(Hex(1)HexNAc(1));	O14672	Disintegrin and metalloproteinase domain-containing protein 10 (ADAM 10) (EC 3.4.24.81) (CDw156) (Kuzbanian protein homolog) (Mammalian disintegrin-metalloprotease) (CD antigen CD156c)	ADAM10 KUZ MADM	756.703	3	2268.09	2268.1	-1.87	-0.00141	0.4449	0	4.99	1.014	0	4.473e-07	10	10669
TQIPQEEHAANGPELLR	Hex(1)HexNAc(1)	TQIPQEEHAANGPELLRHex(1)HexNAc(1)	T1(Hex(1)HexNAc(1));	O14672	Disintegrin and metalloproteinase domain-containing protein 10 (ADAM 10) (EC 3.4.24.81) (CDw156) (Kuzbanian protein homolog) (Mammalian disintegrin-metalloprotease) (CD antigen CD156c)	ADAM10 KUZ MADM	756.708	3	2268.11	2268.1	4.81	0.00363	0.4634	0	3.82	0.667	0	4.266e-05	23	10836
TQIPQEEHAANGPELLRK	Hex(1)HexNAc(1)	TQIPQEEHAANGPELLRKHex(1)HexNAc(1)	T1(Hex(1)HexNAc(1));K18(Guanidinyl)	O14672	Disintegrin and metalloproteinase domain-containing protein 10 (ADAM 10) (EC 3.4.24.81) (CDw156) (Kuzbanian protein homolog) (Mammalian disintegrin-metalloprotease) (CD antigen CD156c)	ADAM10 KUZ MADM	610.309	4	2438.21	2438.22	-0.82	-0.0005	0.3235	0	3.74	0.817	0	5.955e-06	18	9286
TQIPQEEHAANGPELLRK	Hex(1)HexNAc(1)	TQIPQEEHAANGPELLRKHex(1)HexNAc(1)	T1(Hex(1)HexNAc(1));K18(Guanidinyl)	O14672	Disintegrin and metalloproteinase domain-containing protein 10 (ADAM 10) (EC 3.4.24.81) (CDw156) (Kuzbanian protein homolog) (Mammalian disintegrin-metalloprotease) (CD antigen CD156c)	ADAM10 KUZ MADM	610.309	4	2438.21	2438.22	-0.51	-0.00031	0.1759	0	2.16	0.103	0.001754	0.05567	17	9297
TQIPQEEHAANGPELLR	HexNAc(1)	TQIPQEEHAANGPELLRHexNAc(1)	T1(HexNAc(1));	O14672	Disintegrin and metalloproteinase domain-containing protein 10 (ADAM 10) (EC 3.4.24.81) (CDw156) (Kuzbanian protein homolog) (Mammalian disintegrin-metalloprotease) (CD antigen CD156c)	ADAM10 KUZ MADM	702.686	3	2106.04	2106.05	-1.74	-0.00122	0.501	0	4.91	0.691	0	3.113e-05	11	10825
TQIPQEEHAANGPELLR	HexNAc(1)	TQIPQEEHAANGPELLRHexNAc(1)	T1(HexNAc(1));	O14672	Disintegrin and metalloproteinase domain-containing protein 10 (ADAM 10) (EC 3.4.24.81) (CDw156) (Kuzbanian protein homolog) (Mammalian disintegrin-metalloprotease) (CD antigen CD156c)	ADAM10 KUZ MADM	702.686	3	2106.04	2106.05	-1.75	-0.00123	0.5185	0	4.86	1.079	0	1.897e-07	12	11850
TQKPPEHPLGQR	HexNAc(1)	TQKPPEHPLGQRHexNAc(1)	T1(HexNAc(1));K3(Guanidinyl)	Q13444	Disintegrin and metalloproteinase domain-containing protein 15 (ADAM 15) (EC 3.4.24.-) (Metalloprotease RGD disintegrin protein) (Metalloproteinase-like, disintegrin-like, and cysteine-rich protein 15) (MDC-15) (Metargidin)	ADAM15 MDC15	544.952	3	1632.84	1632.85	-2.38	-0.0013	0.3265	0	2.94	0.502	0	0.000371	17	3706
TQYPHAVGK	HexNAc(1)	TQYPHAVGKHexNAc(1)	T1(HexNAc(1));K9(Guanidinyl)	P39656	Dolichyl-diphosphooligosaccharide--protein glycosyltransferase 48 kDa subunit (DDOST 48 kDa subunit) (Oligosaccharyl transferase 48 kDa subunit)	DDOST KIAA0115 OST48 OK/SW-cl.45	415.877	3	1245.62	1245.62	-3.57	-0.00148	0.2342	0	2.69	0.255	0.0002215	0.008947	16	4557
TQITQSEK	Hex(1)HexNAc(1)	TQITQSEKHex(1)HexNAc(1)	T1(Hex(1)HexNAc(1));K8(Guanidinyl)	P04843	Dolichyl-diphosphooligosaccharide--protein glycosyltransferase subunit 1 (Dolichyl-diphosphooligosaccharide--protein glycosyltransferase 67 kDa subunit) (Ribophorin I) (RPN-I) (Ribophorin-1)	RPN1	671.324	2	1341.64	1341.64	2.27	0.00152	0.1484	0	1.55	0.073	0.002895	0.07901	2	4449
SEANLVDLQK	Hex(1)HexNAc(1)	SEANLVDLQKHex(1)HexNAc(1)	S1(Hex(1)HexNAc(1));K10(Guanidinyl)	P36507	Dual specificity mitogen-activated protein kinase kinase 2 (MAP kinase kinase 2) (MAPKK 2) (EC 2.7.12.2) (ERK activator kinase 2) (MAPK/ERK kinase 2) (MEK 2)	MAP2K2 MEK2 MKK2 PRKMK2	762.38	2	1523.75	1523.74	5.62	0.00428		0.0194	1.52	0.031	0.006201	0.1267	10	12775
TSEGASEANLVDLQK	Hex(1)HexNAc(1)	TSEGASEANLVDLQKHex(1)HexNAc(1)	T1(Hex(1)HexNAc(1));K15(Guanidinyl)	P36507	Dual specificity mitogen-activated protein kinase kinase 2 (MAP kinase kinase 2) (MAPKK 2) (EC 2.7.12.2) (ERK activator kinase 2) (MAPK/ERK kinase 2) (MEK 2)	MAP2K2 MEK2 MKK2 PRKMK2	984.969	2	1968.93	1968.92	3.21	0.00316	0.2161	0	2.73	0.831	0	4.906e-06	6	14640
SQSSVNVIVK	Hex(1)HexNAc(1)	SQSSVNVIVKHex(1)HexNAc(1)	S1(Hex(1)HexNAc(1));K10(Guanidinyl)	Q8IZA0	Dyslexia-associated protein KIAA0319-like protein (Adeno-associated virus receptor) (AAVR)	KIAA0319L AAVR KIAA1837 PP791	734.381	2	1467.76	1467.75	1.34	0.00098	0.162	0	1.79	0.224	0.0003605	0.01312	22	9500
STSAPYPVIK	Hex(2)HexNAc(2)	STSAPYPVIKHex(2)HexNAc(2)	S1(Hex(2)HexNAc(2));K10(Guanidinyl)	Q8IZA0	Dyslexia-associated protein KIAA0319-like protein (Adeno-associated virus receptor) (AAVR)	KIAA0319L AAVR KIAA1837 PP791	917.935	2	1834.86	1834.87	-3.41	-0.00313	0.1681	0	1.13	0.134	0.001045	0.0387	19	9570
STSAPYPVIK	Hex(1)HexNAc(2)	STSAPYPVIKHex(1)HexNAc(2)	S1(Hex(1)HexNAc(2));K10(Guanidinyl)	Q8IZA0	Dyslexia-associated protein KIAA0319-like protein (Adeno-associated virus receptor) (AAVR)	KIAA0319L AAVR KIAA1837 PP791	836.912	2	1672.82	1672.82	-0.1	-9e-05		0.0485	1.57	0.039	0.005739	0.1157	19	9516
STSAPYPVIK	Hex(3)HexNAc(3)	STSAPYPVIKHex(3)HexNAc(3)	S1(Hex(3)HexNAc(3));K10(Guanidinyl)	Q8IZA0	Dyslexia-associated protein KIAA0319-like protein (Adeno-associated virus receptor) (AAVR)	KIAA0319L AAVR KIAA1837 PP791	734.005	3	2200	2200	-0.23	-0.00017	0.0828	0	1.45	0.271	0.0002215	0.00731	20	9370
STSAPYPVIK	Hex(1)HexNAc(2)	STSAPYPVIKHex(1)HexNAc(2)	S1(Hex(1)HexNAc(2));K10(Guanidinyl)	Q8IZA0	Dyslexia-associated protein KIAA0319-like protein (Adeno-associated virus receptor) (AAVR)	KIAA0319L AAVR KIAA1837 PP791	836.916	2	1672.82	1672.82	5.12	0.00428	0.0068	0	1.47	0.3	0.0001639	0.005076	20	9174
STVIDGSQSTDDDKIVQYHWEELK	Hex(1)HexNAc(2)	STVIDGSQSTDDDKIVQYHWEELKHex(1)HexNAc(2)	S1(Hex(1)HexNAc(2));K14(Guanidinyl);K24(Guanidinyl)	Q8IZA0	Dyslexia-associated protein KIAA0319-like protein (Adeno-associated virus receptor) (AAVR)	KIAA0319L AAVR KIAA1837 PP791	862.151	4	3445.58	3445.58	1.48	0.00128	0.0352	0	3.41	0.248	0.0002215	0.009712	18	22092
STSAPYPVIK	Hex(2)HexNAc(3)	STSAPYPVIKHex(2)HexNAc(3)	S1(Hex(2)HexNAc(3));K10(Guanidinyl)	Q8IZA0	Dyslexia-associated protein KIAA0319-like protein (Adeno-associated virus receptor) (AAVR)	KIAA0319L AAVR KIAA1837 PP791	679.988	3	2037.95	2037.95	0.78	0.00053		0.0138	1.43	0.146	0.000937	0.03426	20	9109
STSAPYPVIK	HexNAc(2)	STSAPYPVIKHexNAc(2)	S1(HexNAc(2));K10(Guanidinyl)	Q8IZA0	Dyslexia-associated protein KIAA0319-like protein (Adeno-associated virus receptor) (AAVR)	KIAA0319L AAVR KIAA1837 PP791	755.887	2	1510.77	1510.76	1.72	0.0013	0.1618	0	1.36	0.206	8.558e-05	0.004317	20	9186
STSAPYPVIK	Hex(1)HexNAc(3)	STSAPYPVIKHex(1)HexNAc(3)	S1(HexNAc(3)Hex(1));K10(Guanidinyl)	Q8IZA0	Dyslexia-associated protein KIAA0319-like protein (Adeno-associated virus receptor) (AAVR)	KIAA0319L AAVR KIAA1837 PP791	625.967	3	1875.89	1875.9	-5.57	-0.00348	0.0181	0	1.66	0.119	0.001378	0.0464	20	9355
STSAPYPVIK	HexNAc(3)	STSAPYPVIKHexNAc(3)	S1(HexNAc(3));K10(Guanidinyl)	Q8IZA0	Dyslexia-associated protein KIAA0319-like protein (Adeno-associated virus receptor) (AAVR)	KIAA0319L AAVR KIAA1837 PP791	857.428	2	1713.85	1713.84	3.89	0.00333	0.0874	0	1.03	0.074	0.002862	0.07811	24	9772
STSAPYPVIK	HexNAc(3)	STSAPYPVIKHexNAc(3)	S1(HexNAc(3));K10(Guanidinyl)	Q8IZA0	Dyslexia-associated protein KIAA0319-like protein (Adeno-associated virus receptor) (AAVR)	KIAA0319L AAVR KIAA1837 PP791	857.429	2	1713.85	1713.84	4.78	0.0041	0.3228	0	1.27	0.021	0.007137	0.1407	20	9187
TVIVQPENNKPPQADAGPDK	Hex(1)HexNAc(1)	TVIVQPENNKPPQADAGPDKHex(1)HexNAc(1)	T1(Hex(1)HexNAc(1));K10(Guanidinyl);K20(Guanidinyl)	Q8IZA0	Dyslexia-associated protein KIAA0319-like protein (Adeno-associated virus receptor) (AAVR)	KIAA0319L AAVR KIAA1837 PP791	856.42	3	2567.25	2567.26	-4.94	-0.00423	0.3523	0	2.81	0.637	0	6.287e-05	11	8310
TDLTAELSGGPK	Hex(1)HexNAc(1)	TDLTAELSGGPKHex(1)HexNAc(1)	T1(Hex(1)HexNAc(1));K12(Guanidinyl)	Q8IZA0	Dyslexia-associated protein KIAA0319-like protein (Adeno-associated virus receptor) (AAVR)	KIAA0319L AAVR KIAA1837 PP791	798.385	2	1595.76	1595.76	-1.7	-0.00136	0.2078	0	2.31	0.63	0	6.947e-05	12	13630
TDDDKIVQYHWEELK	Hex(1)HexNAc(1)	TDDDKIVQYHWEELKHex(1)HexNAc(1)	T1(Hex(1)HexNAc(1));K5(Guanidinyl);K15(Guanidinyl)	Q8IZA0	Dyslexia-associated protein KIAA0319-like protein (Adeno-associated virus receptor) (AAVR)	KIAA0319L AAVR KIAA1837 PP791	592.778	4	2368.09	2368.09	-1.57	-0.00093	0.3249	0	3.17	0.441	0	0.00083	15	18532
TAELSGGPK	Hex(1)HexNAc(1)	TAELSGGPKHex(1)HexNAc(1)	T1(Hex(1)HexNAc(1));K9(Guanidinyl)	Q8IZA0	Dyslexia-associated protein KIAA0319-like protein (Adeno-associated virus receptor) (AAVR)	KIAA0319L AAVR KIAA1837 PP791	633.804	2	1266.6	1266.61	-4.65	-0.00294	0.2192	0	1.46	0.142	0.000937	0.03541	3	4569
TSAPYPVIK	Hex(1)HexNAc(1)	TSAPYPVIKHex(1)HexNAc(1)	T1(Hex(1)HexNAc(1));K9(Guanidinyl)	Q8IZA0	Dyslexia-associated protein KIAA0319-like protein (Adeno-associated virus receptor) (AAVR)	KIAA0319L AAVR KIAA1837 PP791	691.859	2	1382.71	1382.7	4.14	0.00286	0.0769	0	1.43	0.115	0.001378	0.04878	3	11020
TSAPYPVIK	Hex(1)HexNAc(1)	TSAPYPVIKHex(1)HexNAc(1)	T1(Hex(1)HexNAc(1));K9(Guanidinyl)	Q8IZA0	Dyslexia-associated protein KIAA0319-like protein (Adeno-associated virus receptor) (AAVR)	KIAA0319L AAVR KIAA1837 PP791	691.852	2	1382.7	1382.7	-6.63	-0.00458	0.0728	0	1.51	0.095	0.00197	0.0614	3	10930
TSAPYPVIK	Hex(1)HexNAc(1)	TSAPYPVIKHex(1)HexNAc(1)	T1(Hex(1)HexNAc(1));K9(Guanidinyl)	Q8IZA0	Dyslexia-associated protein KIAA0319-like protein (Adeno-associated virus receptor) (AAVR)	KIAA0319L AAVR KIAA1837 PP791	691.857	2	1382.71	1382.7	1.27	0.00088	0.1056	0	1.61	0.047	0.004891	0.106	2	11316
TSAPYPVIK	Hex(2)HexNAc(2)	TSAPYPVIKHex(2)HexNAc(2)	T1(Hex(2)HexNAc(2));K9(Guanidinyl)	Q8IZA0	Dyslexia-associated protein KIAA0319-like protein (Adeno-associated virus receptor) (AAVR)	KIAA0319L AAVR KIAA1837 PP791	874.423	2	1747.84	1747.84	0.89	0.00078	0.1864	0	1.18	0.183	0.0005378	0.02156	24	8883
TSAPYPVIK	Hex(1)HexNAc(2)	TSAPYPVIKHex(1)HexNAc(2)	T1(Hex(1)HexNAc(2));K9(Guanidinyl)	Q8IZA0	Dyslexia-associated protein KIAA0319-like protein (Adeno-associated virus receptor) (AAVR)	KIAA0319L AAVR KIAA1837 PP791	793.395	2	1585.78	1585.78	-0.5	-0.00039	0.2131	0	1.22	0.045	0.005139	0.1085	23	10533
TTPSTQQVK	Hex(2)HexNAc(2)	TTPSTQQVKHex(2)HexNAc(2)	T1(Hex(2)HexNAc(2));	Q8IZA0	Dyslexia-associated protein KIAA0319-like protein (Adeno-associated virus receptor) (AAVR)	KIAA0319L AAVR KIAA1837 PP791	860.399	2	1719.79	1719.79	0.6	0.00052	0.0088	0	1.14	0.094	0.00197	0.06203	3	3785
TTSGSAEVHK	Hex(2)HexNAc(2)	TTSGSAEVHKHex(2)HexNAc(2)	T1(Hex(2)HexNAc(2));K10(Guanidinyl)	Q8IZA0	Dyslexia-associated protein KIAA0319-like protein (Adeno-associated virus receptor) (AAVR)	KIAA0319L AAVR KIAA1837 PP791	596.934	3	1788.79	1788.79	-0.18	-0.00011	0.2321	0	1.68	0.331	8.558e-05	0.003438	13	3058
TTSGSAEVHK	Hex(2)HexNAc(2)	TTSGSAEVHKHex(2)HexNAc(2)	T1(Hex(2)HexNAc(2));K10(Guanidinyl)	Q8IZA0	Dyslexia-associated protein KIAA0319-like protein (Adeno-associated virus receptor) (AAVR)	KIAA0319L AAVR KIAA1837 PP791	596.935	3	1788.79	1788.79	1.59	0.00095	0.1304	0	1.84	0.325	8.558e-05	0.003708	10	3352
TTSGSAEVHK	Hex(2)HexNAc(2)	TTSGSAEVHKHex(2)HexNAc(2)	T1(Hex(2)HexNAc(2));K10(Guanidinyl)	Q8IZA0	Dyslexia-associated protein KIAA0319-like protein (Adeno-associated virus receptor) (AAVR)	KIAA0319L AAVR KIAA1837 PP791	894.901	2	1788.79	1788.79	3.83	0.00342	0.3568	0	1.85	0.218	0.0003605	0.01416	2	3863
TTSGSAEVHKAI	Hex(2)HexNAc(2)	TTSGSAEVHKAIHex(2)HexNAc(2)	T1(Hex(2)HexNAc(2));K10(Guanidinyl)	Q8IZA0	Dyslexia-associated protein KIAA0319-like protein (Adeno-associated virus receptor) (AAVR)	KIAA0319L AAVR KIAA1837 PP791	658.309	3	1972.91	1972.91	2.44	0.00161	0.3019	0	2.12	0.295	0.0001639	0.00542	7	4451
TTSGSAEVHKAI	Hex(2)HexNAc(2)	TTSGSAEVHKAIHex(2)HexNAc(2)	T1(Hex(2)HexNAc(2));K10(Guanidinyl)	Q8IZA0	Dyslexia-associated protein KIAA0319-like protein (Adeno-associated virus receptor) (AAVR)	KIAA0319L AAVR KIAA1837 PP791	658.312	3	1972.92	1972.91	6.02	0.00396	0.2843	0	1.97	0.169	0.0005931	0.02551	6	4218
TTDLTAELSGGPK	Hex(2)HexNAc(2)	TTDLTAELSGGPKHex(2)HexNAc(2)	T1(Hex(2)HexNAc(2));K13(Guanidinyl)	Q8IZA0	Dyslexia-associated protein KIAA0319-like protein (Adeno-associated virus receptor) (AAVR)	KIAA0319L AAVR KIAA1837 PP791	1031.48	2	2061.94	2061.94	-0.15	-0.00015	0.3497	0	1.43	0.434	0	0.0009045	11	11581
TTDLTAELSGGPK	Hex(2)HexNAc(2)	TTDLTAELSGGPKHex(2)HexNAc(2)	T1(Hex(2)HexNAc(2));K13(Guanidinyl)	Q8IZA0	Dyslexia-associated protein KIAA0319-like protein (Adeno-associated virus receptor) (AAVR)	KIAA0319L AAVR KIAA1837 PP791	1031.48	2	2061.95	2061.94	0.58	0.00059	0.393	0	2.01	0.535	0	0.0002428	10	11655
TTDLTAELSGGPK	Hex(2)HexNAc(2)	TTDLTAELSGGPKHex(2)HexNAc(2)	T1(Hex(2)HexNAc(2));K13(Guanidinyl)	Q8IZA0	Dyslexia-associated protein KIAA0319-like protein (Adeno-associated virus receptor) (AAVR)	KIAA0319L AAVR KIAA1837 PP791	1031.47	2	2061.94	2061.94	-1.24	-0.00127	0.4247	0	1.46	0.378	8.558e-05	0.001874	9	11512
TTPSTQQVK	Hex(2)HexNAc(2)	TTPSTQQVKHex(2)HexNAc(2)	T1(Hex(2)HexNAc(2));K9(Guanidinyl)	Q8IZA0	Dyslexia-associated protein KIAA0319-like protein (Adeno-associated virus receptor) (AAVR)	KIAA0319L AAVR KIAA1837 PP791	881.409	2	1761.81	1761.81	-0.67	-0.00059	0.2	0	1.3	0.281	0.0001639	0.006458	5	3876
TTPSTQQVK	Hex(2)HexNAc(2)	TTPSTQQVKHex(2)HexNAc(2)	T1(Hex(2)HexNAc(2));K9(Guanidinyl)	Q8IZA0	Dyslexia-associated protein KIAA0319-like protein (Adeno-associated virus receptor) (AAVR)	KIAA0319L AAVR KIAA1837 PP791	881.407	2	1761.81	1761.81	-3.54	-0.00312	0.184	0	1.25	0.277	0.0002215	0.006761	3	4008
TSGSAEVHK	HexNAc(1)	TSGSAEVHKHexNAc(1)	T1(HexNAc(1));K9(Guanidinyl)	Q8IZA0	Dyslexia-associated protein KIAA0319-like protein (Adeno-associated virus receptor) (AAVR)	KIAA0319L AAVR KIAA1837 PP791	387.52	3	1160.55	1160.55	-7.76	-0.003	0.122	0	2.95	0.24	0.0002215	0.01079	1	3423
TSAPYPVIK	Hex(1)HexNAc(2)	TSAPYPVIKHex(1)HexNAc(2)	T1(HexNAc(2)Hex(1));K9(Guanidinyl)	Q8IZA0	Dyslexia-associated protein KIAA0319-like protein (Adeno-associated virus receptor) (AAVR)	KIAA0319L AAVR KIAA1837 PP791	793.395	2	1585.78	1585.78	-0.73	-0.00058	0.0072	0	1.39	0.16	0.0007139	0.02854	23	9719
TSAPYPVIK	HexNAc(2)	TSAPYPVIKHexNAc(2)	T1(HexNAc(2));K9(Guanidinyl)	Q8IZA0	Dyslexia-associated protein KIAA0319-like protein (Adeno-associated virus receptor) (AAVR)	KIAA0319L AAVR KIAA1837 PP791	712.369	2	1423.73	1423.73	-1.08	-0.00077	0.1497	0	1.87	0.298	0.0001639	0.005214	23	9803
TTDLTAELSGGPK	Hex(1)HexNAc(2)	TTDLTAELSGGPKHex(1)HexNAc(2)	T1(HexNAc(2)Hex(1));K13(Guanidinyl)	Q8IZA0	Dyslexia-associated protein KIAA0319-like protein (Adeno-associated virus receptor) (AAVR)	KIAA0319L AAVR KIAA1837 PP791	633.971	3	1899.9	1899.89	3.38	0.00214	0.0076	0	2.64	0.335	8.558e-05	0.003218	10	11743
TTDLTAELSGGPK	HexNAc(2)	TTDLTAELSGGPKHexNAc(2)	T1(HexNAc(2));K13(Guanidinyl)	Q8IZA0	Dyslexia-associated protein KIAA0319-like protein (Adeno-associated virus receptor) (AAVR)	KIAA0319L AAVR KIAA1837 PP791	579.95	3	1737.83	1737.84	-2.45	-0.00142	0.3853	0	3.4	0.443	0	0.0008042	10	11783
TTDLTAELSGGPK	Hex(1)HexNAc(1)	TTDLTAELSGGPKHex(1)HexNAc(1)	T1(Hex(1)HexNAc(1));K13(Guanidinyl)	Q8IZA0	Dyslexia-associated protein KIAA0319-like protein (Adeno-associated virus receptor) (AAVR)	KIAA0319L AAVR KIAA1837 PP791	848.91	2	1696.81	1696.81	-0.2	-0.00017		0.0269	2.17	0.474	0	0.0005368	10	11763
TTDLTAELSGGPK	Hex(1)HexNAc(1)	TTDLTAELSGGPKHex(1)HexNAc(1)	T1(Hex(1)HexNAc(1));K13(Guanidinyl)	Q8IZA0	Dyslexia-associated protein KIAA0319-like protein (Adeno-associated virus receptor) (AAVR)	KIAA0319L AAVR KIAA1837 PP791	848.91	2	1696.81	1696.81	-0.2	-0.00017	0.1602	0	2.31	0.262	0.0002215	0.008137	13	14530
TVVGIPDGTAVVGR	Hex(1)HexNAc(1)	TVVGIPDGTAVVGRHex(1)HexNAc(1)	T1(Hex(1)HexNAc(1));	Q14118	Dystroglycan (Dystrophin-associated glycoprotein 1) [Cleaved into: Alpha-dystroglycan (Alpha-DG); Beta-dystroglycan (Beta-DG)]	DAG1	853.443	2	1705.88	1705.89	-3.6	-0.00307	0.3422	0	2.25	0.549	0	0.0002018	7	44301
TVVGIPDGTAVVGR	Hex(1)HexNAc(1)	TVVGIPDGTAVVGRHex(1)HexNAc(1)	T1(Hex(1)HexNAc(1));	Q14118	Dystroglycan (Dystrophin-associated glycoprotein 1) [Cleaved into: Alpha-dystroglycan (Alpha-DG); Beta-dystroglycan (Beta-DG)]	DAG1	853.447	2	1705.89	1705.89	1.22	0.00104	0.3699	0	2.19	0.653	0	5.122e-05	8	18102
TVVGIPDGTAVVGR	Hex(1)HexNAc(1)	TVVGIPDGTAVVGRHex(1)HexNAc(1)	T1(Hex(1)HexNAc(1));	Q14118	Dystroglycan (Dystrophin-associated glycoprotein 1) [Cleaved into: Alpha-dystroglycan (Alpha-DG); Beta-dystroglycan (Beta-DG)]	DAG1	853.45	2	1705.89	1705.89	4.02	0.00342	0.3364	0	2.17	0.805	0	6.935e-06	6	17623
TVVGIPDGTAVVGR	Hex(1)HexNAc(1)	TVVGIPDGTAVVGRHex(1)HexNAc(1)	T1(Hex(1)HexNAc(1));	Q14118	Dystroglycan (Dystrophin-associated glycoprotein 1) [Cleaved into: Alpha-dystroglycan (Alpha-DG); Beta-dystroglycan (Beta-DG)]	DAG1	853.447	2	1705.89	1705.89	0.35	0.00029	0.3587	0	2.23	0.768	0	1.13e-05	7	18336
TVVGIPDGTAVVGR	Hex(1)HexNAc(1)	TVVGIPDGTAVVGRHex(1)HexNAc(1)	T1(Hex(1)HexNAc(1));	Q14118	Dystroglycan (Dystrophin-associated glycoprotein 1) [Cleaved into: Alpha-dystroglycan (Alpha-DG); Beta-dystroglycan (Beta-DG)]	DAG1	853.448	2	1705.89	1705.89	1.99	0.0017	0.3172	0	2.27	0.727	0	1.931e-05	7	20050
TVVGIPDGTAVVGR	Hex(1)HexNAc(1)	TVVGIPDGTAVVGRHex(1)HexNAc(1)	T1(Hex(1)HexNAc(1));	Q14118	Dystroglycan (Dystrophin-associated glycoprotein 1) [Cleaved into: Alpha-dystroglycan (Alpha-DG); Beta-dystroglycan (Beta-DG)]	DAG1	853.447	2	1705.89	1705.89	0.61	0.00052	0.332	0	2.47	0.602	0	0.0001005	9	17962
TVVGIPDGTAVVGR	Hex(1)HexNAc(1)	TVVGIPDGTAVVGRHex(1)HexNAc(1)	T1(Hex(1)HexNAc(1));	Q14118	Dystroglycan (Dystrophin-associated glycoprotein 1) [Cleaved into: Alpha-dystroglycan (Alpha-DG); Beta-dystroglycan (Beta-DG)]	DAG1	853.444	2	1705.88	1705.89	-2.32	-0.00198	0.3868	0	2.43	0.485	0	0.0004637	5	17555
TVVGIPDGTAVVGR	Hex(1)HexNAc(1)	TVVGIPDGTAVVGRHex(1)HexNAc(1)	T1(Hex(1)HexNAc(1));	Q14118	Dystroglycan (Dystrophin-associated glycoprotein 1) [Cleaved into: Alpha-dystroglycan (Alpha-DG); Beta-dystroglycan (Beta-DG)]	DAG1	853.451	2	1705.9	1705.89	5.62	0.00479	0.4368	0	1.9	0.483	0	0.0004774	4	18128
TVVGIPDGTAVVGR	Hex(1)HexNAc(1)	TVVGIPDGTAVVGRHex(1)HexNAc(1)	T1(Hex(1)HexNAc(1));	Q14118	Dystroglycan (Dystrophin-associated glycoprotein 1) [Cleaved into: Alpha-dystroglycan (Alpha-DG); Beta-dystroglycan (Beta-DG)]	DAG1	853.447	2	1705.89	1705.89	0.32	0.00028	0.346	0	2.11	0.466	0	0.0006009	4	17501
TVVGIPDGTAVVGR	Hex(1)HexNAc(1)	TVVGIPDGTAVVGRHex(1)HexNAc(1)	T1(Hex(1)HexNAc(1));	Q14118	Dystroglycan (Dystrophin-associated glycoprotein 1) [Cleaved into: Alpha-dystroglycan (Alpha-DG); Beta-dystroglycan (Beta-DG)]	DAG1	853.446	2	1705.88	1705.89	-0.75	-0.00064	0.3264	0	1.93	0.362	8.558e-05	0.002296	9	19851
TVVGIPDGTAVVGR	Hex(1)HexNAc(1)	TVVGIPDGTAVVGRHex(1)HexNAc(1)	T1(Hex(1)HexNAc(1));	Q14118	Dystroglycan (Dystrophin-associated glycoprotein 1) [Cleaved into: Alpha-dystroglycan (Alpha-DG); Beta-dystroglycan (Beta-DG)]	DAG1	853.45	2	1705.89	1705.89	3.7	0.00316	0.2944	0	2.14	0.363	8.558e-05	0.002276	5	18275
TVVGIPDGTAVVGR	Hex(1)HexNAc(1)	TVVGIPDGTAVVGRHex(1)HexNAc(1)	T1(Hex(1)HexNAc(1));	Q14118	Dystroglycan (Dystrophin-associated glycoprotein 1) [Cleaved into: Alpha-dystroglycan (Alpha-DG); Beta-dystroglycan (Beta-DG)]	DAG1	853.448	2	1705.89	1705.89	1.64	0.0014	0.3192	0	2.13	0.41	8.558e-05	0.001241	7	18707
TVVGIPDGTAVVGR	Hex(1)HexNAc(1)	TVVGIPDGTAVVGRHex(1)HexNAc(1)	T1(Hex(1)HexNAc(1));	Q14118	Dystroglycan (Dystrophin-associated glycoprotein 1) [Cleaved into: Alpha-dystroglycan (Alpha-DG); Beta-dystroglycan (Beta-DG)]	DAG1	853.45	2	1705.89	1705.89	3.77	0.00321	0.385	0	1.87	0.361	8.558e-05	0.002336	7	17983
TVVGIPDGTAVVGR	Hex(1)HexNAc(1)	TVVGIPDGTAVVGRHex(1)HexNAc(1)	T1(Hex(1)HexNAc(1));	Q14118	Dystroglycan (Dystrophin-associated glycoprotein 1) [Cleaved into: Alpha-dystroglycan (Alpha-DG); Beta-dystroglycan (Beta-DG)]	DAG1	853.445	2	1705.88	1705.89	-1.24	-0.00106	0.3209	0	1.87	0.292	0.0001639	0.005601	18	17580
TVVGIPDGTAVVGR	Hex(1)HexNAc(1)	TVVGIPDGTAVVGRHex(1)HexNAc(1)	T1(Hex(1)HexNAc(1));	Q14118	Dystroglycan (Dystrophin-associated glycoprotein 1) [Cleaved into: Alpha-dystroglycan (Alpha-DG); Beta-dystroglycan (Beta-DG)]	DAG1	853.448	2	1705.89	1705.89	1.51	0.00129	0.3941	0	1.7	0.205	0.0004786	0.01666	7	19068
TVVGIPDGTAVVGR	Hex(1)HexNAc(1)	TVVGIPDGTAVVGRHex(1)HexNAc(1)	T1(Hex(1)HexNAc(1));	Q14118	Dystroglycan (Dystrophin-associated glycoprotein 1) [Cleaved into: Alpha-dystroglycan (Alpha-DG); Beta-dystroglycan (Beta-DG)]	DAG1	853.448	2	1705.89	1705.89	1.87	0.00159	0.3772	0	1.67	0.029	0.006342	0.1291	7	19481
TVVGIPDGTAVVGR	Hex(1)HexNAc(1)	TVVGIPDGTAVVGRHex(1)HexNAc(1)	T1(Hex(1)HexNAc(1));	Q14118	Dystroglycan (Dystrophin-associated glycoprotein 1) [Cleaved into: Alpha-dystroglycan (Alpha-DG); Beta-dystroglycan (Beta-DG)]	DAG1	853.447	2	1705.89	1705.89	1.04	0.00089	0.2614	0	1.76	0.029	0.006342	0.129	6	17209
TMAPPVRDPVPGKP	Hex(1)HexNAc(1)	TMAPPVRDPVPGKPHex(1)HexNAc(1)	T1(Hex(1)HexNAc(1));M2(Oxidation);K13(Guanidinyl)	Q14118	Dystroglycan (Dystrophin-associated glycoprotein 1) [Cleaved into: Alpha-dystroglycan (Alpha-DG); Beta-dystroglycan (Beta-DG)]	DAG1	628.983	3	1884.93	1884.94	-1.29	-0.00081	0.3109	0	2.38	0.24	0.0002215	0.01071	2	9221
TMAPPVRDPVPGKP	Hex(1)HexNAc(1)	TMAPPVRDPVPGKPHex(1)HexNAc(1)	T1(Hex(1)HexNAc(1));M2(Oxidation);K13(Guanidinyl)	Q14118	Dystroglycan (Dystrophin-associated glycoprotein 1) [Cleaved into: Alpha-dystroglycan (Alpha-DG); Beta-dystroglycan (Beta-DG)]	DAG1	628.983	3	1884.94	1884.94	-1.08	-0.00068	0.1615	0	1.92	0.131	0.001045	0.04031	1	8774
TVVGIPDGTAVVGR	HexNAc(1)	TVVGIPDGTAVVGRHexNAc(1)	T1(HexNAc(1));	Q14118	Dystroglycan (Dystrophin-associated glycoprotein 1) [Cleaved into: Alpha-dystroglycan (Alpha-DG); Beta-dystroglycan (Beta-DG)]	DAG1	515.286	3	1543.84	1543.83	7.4	0.00381	0.2364	0	3.85	0.484	0	0.0004699	6	17693
TVVGIPDGTAVVGR	HexNAc(1)	TVVGIPDGTAVVGRHexNAc(1)	T1(HexNAc(1));	Q14118	Dystroglycan (Dystrophin-associated glycoprotein 1) [Cleaved into: Alpha-dystroglycan (Alpha-DG); Beta-dystroglycan (Beta-DG)]	DAG1	515.281	3	1543.83	1543.83	-3.17	-0.00163	0.3537	0	4.41	0.403	8.558e-05	0.001357	6	17724
SLQPEPPAPARPSAGGPR	Hex(1)HexNAc(1)	SLQPEPPAPARPSAGGPRHex(1)HexNAc(1)	S1(Hex(1)HexNAc(1));	Q9UKV5	E3 ubiquitin-protein ligase AMFR (EC 2.3.2.27) (Autocrine motility factor receptor) (AMF receptor) (RING finger protein 45) (RING-type E3 ubiquitin transferase AMFR) (gp78)	AMFR RNF45	717.362	3	2150.07	2150.07	-0.88	-0.00063	0.3166	0	2.59	0.667	0	4.276e-05	20	7241
SLQPEPPAPARPSAGGPR	Hex(1)HexNAc(1)	SLQPEPPAPARPSAGGPRHex(1)HexNAc(1)	S1(Hex(1)HexNAc(1));	Q9UKV5	E3 ubiquitin-protein ligase AMFR (EC 2.3.2.27) (Autocrine motility factor receptor) (AMF receptor) (RING finger protein 45) (RING-type E3 ubiquitin transferase AMFR) (gp78)	AMFR RNF45	717.359	3	2150.06	2150.07	-4.43	-0.00318	0.3053	0	2.62	0.474	0	0.0005358	21	7162
SNTIPTTQAPPLSR	HexNAc(1)	SNTIPTTQAPPLSRHexNAc(1)	S1(HexNAc(1));	Q7Z6E9	E3 ubiquitin-protein ligase RBBP6 (EC 2.3.2.27) (Proliferation potential-related protein) (Protein P2P-R) (RING-type E3 ubiquitin transferase RBBP6) (Retinoblastoma-binding Q protein 1) (RBQ-1) (Retinoblastoma-binding protein 6) (p53-associated cellular protein of testis)	RBBP6 P2PR PACT RBQ1 My038	843.441	2	1685.87	1685.87	2.12	0.00178	0.1091	0	2.2	0.308	8.558e-05	0.00459	3	12330
TQIAYEVPK	Hex(1)HexNAc(1)	TQIAYEVPKHex(1)HexNAc(1)	T1(Hex(1)HexNAc(1));K9(Guanidinyl)	Q9Y227	Ectonucleoside triphosphate diphosphohydrolase 4 (NTPDase 4) (EC 3.6.1.6) (Lysosomal apyrase-like protein of 70 kDa) (Uridine-diphosphatase) (UDPase)	ENTPD4 KIAA0392 LALP70 LYSAL1	728.364	2	1455.72	1455.72	-0.28	-0.0002	0.3898	0	1.77	0.363	8.558e-05	0.002283	15	10548
TDTNNPNVNYGIVVDCGSSGSR	Hex(1)HexNAc(1)	TDTNNPNVNYGIVVDCGSSGSRHex(1)HexNAc(1)	T1(Hex(1)HexNAc(1));C16(Carbamidomethyl)	Q9Y227	Ectonucleoside triphosphate diphosphohydrolase 4 (NTPDase 4) (EC 3.6.1.6) (Lysosomal apyrase-like protein of 70 kDa) (Uridine-diphosphatase) (UDPase)	ENTPD4 KIAA0392 LALP70 LYSAL1	897.726	3	2691.16	2691.17	-2.32	-0.00208	0.0365	0	3.29	0.505	0	0.0003601	18	15875
TDTNNPNVNYGIVVDCGSSGSR	Hex(1)HexNAc(1)	TDTNNPNVNYGIVVDCGSSGSRHex(1)HexNAc(1)	T1(Hex(1)HexNAc(1));C16(Carbamidomethyl)	Q9Y227	Ectonucleoside triphosphate diphosphohydrolase 4 (NTPDase 4) (EC 3.6.1.6) (Lysosomal apyrase-like protein of 70 kDa) (Uridine-diphosphatase) (UDPase)	ENTPD4 KIAA0392 LALP70 LYSAL1	897.728	3	2691.17	2691.17	-0.16	-0.00014	0.0323	0	3.72	0.834	0	4.733e-06	19	16012
TDIEATDTNNPNVNYGIVVDCGSSGSR	Hex(1)HexNAc(1)	TDIEATDTNNPNVNYGIVVDCGSSGSRHex(1)HexNAc(1)	T1(Hex(1)HexNAc(1));C21(Carbamidomethyl)	Q9Y227	Ectonucleoside triphosphate diphosphohydrolase 4 (NTPDase 4) (EC 3.6.1.6) (Lysosomal apyrase-like protein of 70 kDa) (Uridine-diphosphatase) (UDPase)	ENTPD4 KIAA0392 LALP70 LYSAL1	1074.14	3	3220.41	3220.41	2.03	0.00218	0.1168	0	2.74	0.711	0	2.387e-05	14	19149
SPPGYLTALR	Hex(1)HexNAc(1)	SPPGYLTALRHex(1)HexNAc(1)	S1(Hex(1)HexNAc(1));	O75354	Ectonucleoside triphosphate diphosphohydrolase 6 (NTPDase 6) (EC 3.6.1.6) (CD39 antigen-like 2)	ENTPD6 CD39L2 IL6ST2	720.367	2	1439.73	1439.73	0.6	0.00043	0.1946	0	1.85	0.377	8.558e-05	0.001895	15	17057
TAADGHEVFYGIMFDAGSTGTR	Hex(1)HexNAc(1)	TAADGHEVFYGIMFDAGSTGTRHex(1)HexNAc(1)	T1(Hex(1)HexNAc(1));	O75354	Ectonucleoside triphosphate diphosphohydrolase 6 (NTPDase 6) (EC 3.6.1.6) (CD39 antigen-like 2)	ENTPD6 CD39L2 IL6ST2	890.063	3	2668.18	2668.17	1.26	0.00112	0.5083	0	3.6	0.615	0	8.481e-05	12	27789
TAADGHEVFYGIMFDAGSTGTR	Hex(1)HexNAc(1)	TAADGHEVFYGIMFDAGSTGTRHex(1)HexNAc(1)	T1(Hex(1)HexNAc(1));	O75354	Ectonucleoside triphosphate diphosphohydrolase 6 (NTPDase 6) (EC 3.6.1.6) (CD39 antigen-like 2)	ENTPD6 CD39L2 IL6ST2	890.06	3	2668.17	2668.17	-2.13	-0.00189	0.5249	0	3.62	0.798	0	7.638e-06	11	27970
TAADGHEVFYGIMFDAGSTGTR	Hex(1)HexNAc(1)	TAADGHEVFYGIMFDAGSTGTRHex(1)HexNAc(1)	T1(Hex(1)HexNAc(1));	O75354	Ectonucleoside triphosphate diphosphohydrolase 6 (NTPDase 6) (EC 3.6.1.6) (CD39 antigen-like 2)	ENTPD6 CD39L2 IL6ST2	890.059	3	2668.16	2668.17	-3.02	-0.00269	0.4261	0	4.06	0.882	0	2.534e-06	11	26406
TAADGHEVFYGIMFDAGSTGTR	Hex(1)HexNAc(1)	TAADGHEVFYGIMFDAGSTGTRHex(1)HexNAc(1)	T1(Hex(1)HexNAc(1));	O75354	Ectonucleoside triphosphate diphosphohydrolase 6 (NTPDase 6) (EC 3.6.1.6) (CD39 antigen-like 2)	ENTPD6 CD39L2 IL6ST2	890.063	3	2668.17	2668.17	0.89	0.00079	0.4219	0	4.29	0.767	0	1.15e-05	10	26809
TAADGHEVFYGIMFDAGSTGTR	Hex(1)HexNAc(1)	TAADGHEVFYGIMFDAGSTGTRHex(1)HexNAc(1)	T1(Hex(1)HexNAc(1));	O75354	Ectonucleoside triphosphate diphosphohydrolase 6 (NTPDase 6) (EC 3.6.1.6) (CD39 antigen-like 2)	ENTPD6 CD39L2 IL6ST2	890.065	3	2668.18	2668.17	2.94	0.00261	0.4361	0	3.99	0.916	0	1.612e-06	24	25547
TAADGHEVFYGIMFDAGSTGTR	Hex(1)HexNAc(1)	TAADGHEVFYGIMFDAGSTGTRHex(1)HexNAc(1)	T1(Hex(1)HexNAc(1));	O75354	Ectonucleoside triphosphate diphosphohydrolase 6 (NTPDase 6) (EC 3.6.1.6) (CD39 antigen-like 2)	ENTPD6 CD39L2 IL6ST2	890.063	3	2668.17	2668.17	0.86	0.00076	0.4269	0	3.49	0.342	8.558e-05	0.002959	15	27420
TAADGHEVFYGIMFDAGSTGTR	Hex(1)HexNAc(1)	TAADGHEVFYGIMFDAGSTGTRHex(1)HexNAc(1)	T1(Hex(1)HexNAc(1));	O75354	Ectonucleoside triphosphate diphosphohydrolase 6 (NTPDase 6) (EC 3.6.1.6) (CD39 antigen-like 2)	ENTPD6 CD39L2 IL6ST2	890.061	3	2668.17	2668.17	-0.82	-0.00073	0.4889	0	2.25	0.212	0.0004239	0.01513	20	27964
TAADGHEVFYGIMFDAGSTGTR	Hex(1)HexNAc(1)	TAADGHEVFYGIMFDAGSTGTRHex(1)HexNAc(1)	T1(Hex(1)HexNAc(1));M13(Oxidation)	O75354	Ectonucleoside triphosphate diphosphohydrolase 6 (NTPDase 6) (EC 3.6.1.6) (CD39 antigen-like 2)	ENTPD6 CD39L2 IL6ST2	895.394	3	2684.17	2684.17	0.68	0.00061	0.0614	0	2.77	0.593	0	0.0001126	13	22545
TAADGHEVFYGIMFDAGSTGTR	Hex(1)HexNAc(1)	TAADGHEVFYGIMFDAGSTGTRHex(1)HexNAc(1)	T1(Hex(1)HexNAc(1));M13(Oxidation)	O75354	Ectonucleoside triphosphate diphosphohydrolase 6 (NTPDase 6) (EC 3.6.1.6) (CD39 antigen-like 2)	ENTPD6 CD39L2 IL6ST2	895.393	3	2684.17	2684.17	-0.38	-0.00034	0.0795	0	2.64	0.549	0	0.0002013	11	22153
TAADGHEVFYGIMFDAGSTGTR	Hex(1)HexNAc(1)	TAADGHEVFYGIMFDAGSTGTRHex(1)HexNAc(1)	T1(Hex(1)HexNAc(1));M13(Oxidation)	O75354	Ectonucleoside triphosphate diphosphohydrolase 6 (NTPDase 6) (EC 3.6.1.6) (CD39 antigen-like 2)	ENTPD6 CD39L2 IL6ST2	895.399	3	2684.18	2684.17	5.8	0.00519	0.029	0	2.41	0.434	0	0.0009059	14	22828
TAADGHEVFYGIMFDAGSTGTR	Hex(1)HexNAc(1)	TAADGHEVFYGIMFDAGSTGTRHex(1)HexNAc(1)	T1(Hex(1)HexNAc(1));M13(Oxidation)	O75354	Ectonucleoside triphosphate diphosphohydrolase 6 (NTPDase 6) (EC 3.6.1.6) (CD39 antigen-like 2)	ENTPD6 CD39L2 IL6ST2	895.394	3	2684.17	2684.17	0.14	0.00013	0.1308	0	2.37	0.519	0	0.0002973	22	22814
TAADGHEVFYGIMFDAGSTGTR	Hex(1)HexNAc(1)	TAADGHEVFYGIMFDAGSTGTRHex(1)HexNAc(1)	T1(Hex(1)HexNAc(1));M13(Oxidation)	O75354	Ectonucleoside triphosphate diphosphohydrolase 6 (NTPDase 6) (EC 3.6.1.6) (CD39 antigen-like 2)	ENTPD6 CD39L2 IL6ST2	895.395	3	2684.17	2684.17	1.04	0.00093	0.1304	0	3.22	0.677	0	3.722e-05	24	21159
TAADGHEVFYGIMFDAGSTGTR	Hex(1)HexNAc(1)	TAADGHEVFYGIMFDAGSTGTRHex(1)HexNAc(1)	T1(Hex(1)HexNAc(1));M13(Oxidation)	O75354	Ectonucleoside triphosphate diphosphohydrolase 6 (NTPDase 6) (EC 3.6.1.6) (CD39 antigen-like 2)	ENTPD6 CD39L2 IL6ST2	895.391	3	2684.16	2684.17	-2.83	-0.00253	0.1092	0	3.48	0.584	0	0.0001269	5	22616
TAADGHEVFYGIMFDAGSTGTR	Hex(1)HexNAc(1)	TAADGHEVFYGIMFDAGSTGTRHex(1)HexNAc(1)	T1(Hex(1)HexNAc(1));M13(Oxidation)	O75354	Ectonucleoside triphosphate diphosphohydrolase 6 (NTPDase 6) (EC 3.6.1.6) (CD39 antigen-like 2)	ENTPD6 CD39L2 IL6ST2	895.394	3	2684.17	2684.17	0.66	0.00059	0.0674	0	2.82	0.4	8.558e-05	0.001409	12	23388
TAADGHEVFYGIMFDAGSTGTR	Hex(1)HexNAc(1)	TAADGHEVFYGIMFDAGSTGTRHex(1)HexNAc(1)	T1(Hex(1)HexNAc(1));M13(Oxidation)	O75354	Ectonucleoside triphosphate diphosphohydrolase 6 (NTPDase 6) (EC 3.6.1.6) (CD39 antigen-like 2)	ENTPD6 CD39L2 IL6ST2	895.396	3	2684.17	2684.17	2.55	0.00228	0.0135	0	2.22	0.321	8.558e-05	0.003909	11	22546
TAADGHEVFYGIMFDAGSTGTR	Hex(1)HexNAc(1)	TAADGHEVFYGIMFDAGSTGTRHex(1)HexNAc(1)	T1(Hex(1)HexNAc(1));M13(Oxidation)	O75354	Ectonucleoside triphosphate diphosphohydrolase 6 (NTPDase 6) (EC 3.6.1.6) (CD39 antigen-like 2)	ENTPD6 CD39L2 IL6ST2	895.397	3	2684.18	2684.17	3.87	0.00346	0.2762	0	2.1	0.29	0.0001639	0.005787	20	23135
TAADGHEVFYGIMFDAGSTGTR	Hex(1)HexNAc(1)	TAADGHEVFYGIMFDAGSTGTRHex(1)HexNAc(1)	T1(Hex(1)HexNAc(1));M13(Oxidation)	O75354	Ectonucleoside triphosphate diphosphohydrolase 6 (NTPDase 6) (EC 3.6.1.6) (CD39 antigen-like 2)	ENTPD6 CD39L2 IL6ST2	895.395	3	2684.17	2684.17	1.55	0.00139	0.1543	0	1.75	0.254	0.0002215	0.009023	12	24505
TAADGHEVFYGIMFDAGSTGTR	Hex(1)HexNAc(1)	TAADGHEVFYGIMFDAGSTGTRHex(1)HexNAc(1)	T1(Hex(1)HexNAc(1));M13(Oxidation)	O75354	Ectonucleoside triphosphate diphosphohydrolase 6 (NTPDase 6) (EC 3.6.1.6) (CD39 antigen-like 2)	ENTPD6 CD39L2 IL6ST2	895.394	3	2684.17	2684.17	0.03	3e-05	0.0725	0	1.93	0.242	0.0002215	0.0105	11	22908
TAADGHEVFYGIMFDAGSTGTR	Hex(1)HexNAc(1)	TAADGHEVFYGIMFDAGSTGTRHex(1)HexNAc(1)	T1(Hex(1)HexNAc(1));M13(Oxidation)	O75354	Ectonucleoside triphosphate diphosphohydrolase 6 (NTPDase 6) (EC 3.6.1.6) (CD39 antigen-like 2)	ENTPD6 CD39L2 IL6ST2	895.389	3	2684.15	2684.17	-5.33	-0.00477	0.0308	0	2.27	0.176	0.0005931	0.02353	15	22983
TAADGHEVFYGIMFDAGSTGTR	Hex(1)HexNAc(1)	TAADGHEVFYGIMFDAGSTGTRHex(1)HexNAc(1)	T1(Hex(1)HexNAc(1));M13(Oxidation)	O75354	Ectonucleoside triphosphate diphosphohydrolase 6 (NTPDase 6) (EC 3.6.1.6) (CD39 antigen-like 2)	ENTPD6 CD39L2 IL6ST2	895.391	3	2684.16	2684.17	-2.92	-0.00261		0.0105	1.88	0.123	0.001275	0.0442	23	22234
TAADGHEVFYGIMFDAGSTGTR	Hex(1)HexNAc(1)	TAADGHEVFYGIMFDAGSTGTRHex(1)HexNAc(1)	T1(Hex(1)HexNAc(1));M13(Oxidation)	O75354	Ectonucleoside triphosphate diphosphohydrolase 6 (NTPDase 6) (EC 3.6.1.6) (CD39 antigen-like 2)	ENTPD6 CD39L2 IL6ST2	895.39	3	2684.16	2684.17	-4.05	-0.00362	0.177	0	2.26	0.117	0.001378	0.0475	7	22734
TAADGHEVFYGIMFDAGSTGTR	Hex(1)HexNAc(1)	TAADGHEVFYGIMFDAGSTGTRHex(1)HexNAc(1)	T1(Hex(1)HexNAc(1));M13(Oxidation)	O75354	Ectonucleoside triphosphate diphosphohydrolase 6 (NTPDase 6) (EC 3.6.1.6) (CD39 antigen-like 2)	ENTPD6 CD39L2 IL6ST2	895.396	3	2684.17	2684.17	1.92	0.00172	0.0097	0	2.06	0.118	0.001378	0.04709	6	22255
TLTHETFK	HexNAc(1)	TLTHETFKHexNAc(1)	T1(HexNAc(1));K8(Guanidinyl)	O75354	Ectonucleoside triphosphate diphosphohydrolase 6 (NTPDase 6) (EC 3.6.1.6) (CD39 antigen-like 2)	ENTPD6 CD39L2 IL6ST2	407.874	3	1221.61	1221.61	-2.1	-0.00085	0.0693	0	2.31	0.092	0.002022	0.06382	16	5593
TAADGHEVFYGIMFDAGSTGTR	HexNAc(1)	TAADGHEVFYGIMFDAGSTGTRHexNAc(1)	T1(HexNAc(1));M13(Oxidation)	O75354	Ectonucleoside triphosphate diphosphohydrolase 6 (NTPDase 6) (EC 3.6.1.6) (CD39 antigen-like 2)	ENTPD6 CD39L2 IL6ST2	841.377	3	2522.12	2522.11	0.88	0.00074	0.049	0	3.88	0.839	0	4.448e-06	11	22239
SPLGTAADGHEVFYGIMFDAGSTGTR	Hex(1)HexNAc(1)	SPLGTAADGHEVFYGIMFDAGSTGTRHex(1)HexNAc(1)	S1(Hex(1)HexNAc(1));	O75354	Ectonucleoside triphosphate diphosphohydrolase 6 (NTPDase 6) (EC 3.6.1.6) (CD39 antigen-like 2)	ENTPD6 CD39L2 IL6ST2	1008.12	3	3022.36	3022.36	-0.93	-0.00094	0.1138	0	3.78	0.947	0	1.081e-06	16	30005
SVLPAKQEEAAK	Hex(1)HexNAc(1)	SVLPAKQEEAAKHex(1)HexNAc(1)	S1(Hex(1)HexNAc(1));K6(Guanidinyl);K12(Guanidinyl)	Q9NQZ7	Ectonucleoside triphosphate diphosphohydrolase 7 (NTPDase 7) (EC 3.6.1.-) (Lysosomal apyrase-like protein 1)	ENTPD7 LALP1	573.961	3	1719.87	1719.88	-5.07	-0.00291		0.03	2.26	0.173	0.0005931	0.02428	10	5285
SVLPAKQEEAAK	HexNAc(1)	SVLPAKQEEAAKHexNAc(1)	S1(HexNAc(1));K6(Guanidinyl);K12(Guanidinyl)	Q9NQZ7	Ectonucleoside triphosphate diphosphohydrolase 7 (NTPDase 7) (EC 3.6.1.-) (Lysosomal apyrase-like protein 1)	ENTPD7 LALP1	519.945	3	1557.82	1557.82	-1.21	-0.00063	0.251	0	2.59	0.128	0.001163	0.04192	9	5094
TSKPSALPK	HexNAc(1)	TSKPSALPKHexNAc(1)	T1(HexNAc(1));K3(Guanidinyl);K9(Guanidinyl)	O75071	EF-hand calcium-binding domain-containing protein 14	EFCAB14 KIAA0494	608.34	2	1215.67	1215.67	2.37	0.00144	0.0864	0	1.62	0.03	0.006245	0.1278	24	3928
SAMPEPESLR	Hex(1)HexNAc(1)	SAMPEPESLRHex(1)HexNAc(1)	S1(Hex(1)HexNAc(1));	O75071	EF-hand calcium-binding domain-containing protein 14	EFCAB14 KIAA0494	741.335	2	1481.66	1481.67	-3.28	-0.00243	0.379	0	2.19	0.288	0.0001639	0.005944	6	8757
SAMPEPESLR	Hex(1)HexNAc(1)	SAMPEPESLRHex(1)HexNAc(1)	S1(Hex(1)HexNAc(1));	O75071	EF-hand calcium-binding domain-containing protein 14	EFCAB14 KIAA0494	741.336	2	1481.66	1481.67	-1.9	-0.00141	0.4271	0	1.92	0.291	0.0001639	0.005695	5	9304
SAMPEPESLR	Hex(1)HexNAc(1)	SAMPEPESLRHex(1)HexNAc(1)	S1(Hex(1)HexNAc(1));	O75071	EF-hand calcium-binding domain-containing protein 14	EFCAB14 KIAA0494	741.334	2	1481.66	1481.67	-5.24	-0.00388	0.3934	0	2.11	0.261	0.0002215	0.008265	7	9275
SQFLGDPVEK	Hex(1)HexNAc(1)	SQFLGDPVEKHex(1)HexNAc(1)	S1(Hex(1)HexNAc(1));K10(Guanidinyl)	O75071	EF-hand calcium-binding domain-containing protein 14	EFCAB14 KIAA0494	763.864	2	1526.72	1526.72	-1.23	-0.00094	0.4607	0	1.78	0.224	0.0003605	0.01313	9	12312
SQFLGDPVEK	Hex(1)HexNAc(1)	SQFLGDPVEKHex(1)HexNAc(1)	S1(Hex(1)HexNAc(1));K10(Guanidinyl)	O75071	EF-hand calcium-binding domain-containing protein 14	EFCAB14 KIAA0494	763.868	2	1526.73	1526.72	4.15	0.00317	0.3795	0	1.66	0.022	0.007137	0.1397	8	12513
SAMPEPESLR	Hex(1)HexNAc(1)	SAMPEPESLRHex(1)HexNAc(1)	S1(Hex(1)HexNAc(1));M3(Oxidation)	O75071	EF-hand calcium-binding domain-containing protein 14	EFCAB14 KIAA0494	749.335	2	1497.66	1497.66	0.78	0.00058	0.4438	0	1.78	0.248	0.0002215	0.009717	6	5253
SAMPEPESLR	Hex(1)HexNAc(1)	SAMPEPESLRHex(1)HexNAc(1)	S1(Hex(1)HexNAc(1));M3(Oxidation)	O75071	EF-hand calcium-binding domain-containing protein 14	EFCAB14 KIAA0494	749.335	2	1497.66	1497.66	0.59	0.00044	0.3224	0	1.52	0.149	0.000891	0.03237	2	6276
SAMPEPESLR	Hex(1)HexNAc(1)	SAMPEPESLRHex(1)HexNAc(1)	S1(Hex(1)HexNAc(1));M3(Oxidation)	O75071	EF-hand calcium-binding domain-containing protein 14	EFCAB14 KIAA0494	749.337	2	1497.67	1497.66	3	0.00224	0.3648	0	1.59	0.121	0.001378	0.04513	5	5819
SPSATSELDNK	Hex(2)HexNAc(2)	SPSATSELDNKHex(2)HexNAc(2)	S1(Hex(2)HexNAc(2));K11(Guanidinyl)	O75071	EF-hand calcium-binding domain-containing protein 14	EFCAB14 KIAA0494	960.918	2	1920.83	1920.83	-0.13	-0.00012	0.3677	0	1.55	0.398	8.558e-05	0.001456	1	4997
TTVEGLQK	Hex(1)HexNAc(1)	TTVEGLQKHex(1)HexNAc(1)	T1(Hex(1)HexNAc(1));K8(Guanidinyl)	O75071	EF-hand calcium-binding domain-containing protein 14	EFCAB14 KIAA0494	641.821	2	1282.64	1282.64	-1.69	-0.00109	0.073	0	1.37	0.15	0.0008278	0.03209	8	5050
TSKPSALPK	HexNAc(1)	TSKPSALPKHexNAc(1)	T1(HexNAc(1));K3(Guanidinyl);K9(Guanidinyl)	O75071	EF-hand calcium-binding domain-containing protein 14	EFCAB14 KIAA0494	405.894	3	1215.67	1215.67	-0.84	-0.00034	0.0807	0	2.23	0.061	0.003853	0.09019	8	4377
SMATSGVLPGGGFVASAAAVAGPEMQTGR	Hex(1)HexNAc(1)	SMATSGVLPGGGFVASAAAVAGPEMQTGRHex(1)HexNAc(1)	S1(Hex(1)HexNAc(1));M2(Oxidation);M25(Oxidation)	Q12805	EGF-containing fibulin-like extracellular matrix protein 1 (Extracellular protein S1-5) (Fibrillin-like protein) (Fibulin-3) (FIBL-3)	EFEMP1 FBLN3 FBNL	1025.48	3	3074.43	3074.43	-0.8	-0.00082	0.2023	0	2.57	0.443	0	0.0008116	23	26334
SMATSGVLPGGGFVASAAAVAGPEMQTGR	Hex(1)HexNAc(1)	SMATSGVLPGGGFVASAAAVAGPEMQTGRHex(1)HexNAc(1)	S1(Hex(1)HexNAc(1));M2(Oxidation);M25(Oxidation)	Q12805	EGF-containing fibulin-like extracellular matrix protein 1 (Extracellular protein S1-5) (Fibrillin-like protein) (Fibulin-3) (FIBL-3)	EFEMP1 FBLN3 FBNL	1025.48	3	3074.42	3074.43	-1.62	-0.00166	0.2619	0	2.52	0.503	0	0.0003699	22	27010
TAQVIILNHPGQISAGYAPVLDCH	Hex(1)HexNAc(1)	TAQVIILNHPGQISAGYAPVLDCHHex(1)HexNAc(1)	T1(Hex(1)HexNAc(1));C23(Carbamidomethyl)	P68104	Elongation factor 1-alpha 1 (EF-1-alpha-1) (Elongation factor Tu) (EF-Tu) (Eukaryotic elongation factor 1 A-1) (eEF1A-1) (Leukocyte receptor cluster member 7)	EEF1A1 EEF1A EF1A LENG7	980.487	3	2939.45	2939.45	0.45	0.00044	0.3097	0	2.68	0.32	8.558e-05	0.003956	18	26216
TAQVIILNHPGQISAGYAPVLDCHTAHIACK	Hex(1)HexNAc(1)	TAQVIILNHPGQISAGYAPVLDCHTAHIACKHex(1)HexNAc(1)	T1(Hex(1)HexNAc(1));C23(Carbamidomethyl);C30(Carbamidomethyl);K31(Guanidinyl)	P68104	Elongation factor 1-alpha 1 (EF-1-alpha-1) (Elongation factor Tu) (EF-Tu) (Eukaryotic elongation factor 1 A-1) (eEF1A-1) (Leukocyte receptor cluster member 7)	EEF1A1 EEF1A EF1A LENG7	753.381	5	3762.87	3762.86	4.42	0.00333	0.0831	0	6.14	1.012	0	4.563e-07	3	22661
TAQVIILNHPGQI	Hex(1)HexNAc(1)	TAQVIILNHPGQIHex(1)HexNAc(1)	T1(Hex(1)HexNAc(1));	P68104	Elongation factor 1-alpha 1 (EF-1-alpha-1) (Elongation factor Tu) (EF-Tu) (Eukaryotic elongation factor 1 A-1) (eEF1A-1) (Leukocyte receptor cluster member 7)	EEF1A1 EEF1A EF1A LENG7	884.97	2	1768.93	1768.93	-0.35	-0.00031	0.25	0	1.6	0.127	0.001221	0.04234	9	20283
TVGLAFR	Hex(1)HexNAc(1)	TVGLAFRHex(1)HexNAc(1)	T1(Hex(1)HexNAc(1));	Q15370	Elongin-B (EloB) (Elongin 18 kDa subunit) (RNA polymerase II transcription factor SIII subunit B) (SIII p18) (Transcription elongation factor B polypeptide 2)	ELOB TCEB2	564.792	2	1128.58	1128.58	-1.15	-0.00065	0.1316	0	1.14	0.075	0.002862	0.07734	12	13541
SSSPLSSTR	Hex(1)HexNAc(1)	SSSPLSSTRHex(1)HexNAc(1)	S1(Hex(1)HexNAc(1));	O94919	Endonuclease domain-containing 1 protein (EC 3.1.30.-)	ENDOD1 KIAA0830	643.799	2	1286.59	1286.6	-4.11	-0.00264	0.0915	0	1.53	0.245	0.0002215	0.01018	10	4304
SLAPPGEASLCLEEVAPPASGTR	Hex(1)HexNAc(1)	SLAPPGEASLCLEEVAPPASGTRHex(1)HexNAc(1)	S1(Hex(1)HexNAc(1));C11(Carbamidomethyl)	Q9NR46	Endophilin-B2 (SH3 domain-containing GRB2-like protein B2)	SH3GLB2 KIAA1848 PP578	892.1	3	2674.28	2674.28	2.89	0.00258	0.1005	0	3.68	0.881	0	2.56e-06	23	24561
SHWHQEGVDVK	Hex(1)HexNAc(1)	SHWHQEGVDVKHex(1)HexNAc(1)	S1(Hex(1)HexNAc(1));K11(Guanidinyl)	Q9NZ08	Endoplasmic reticulum aminopeptidase 1 (EC 3.4.11.-) (ARTS-1) (Adipocyte-derived leucine aminopeptidase) (A-LAP) (Aminopeptidase PILS) (Puromycin-insensitive leucyl-specific aminopeptidase) (PILS-AP) (Type 1 tumor necrosis factor receptor shedding aminopeptidase regulator)	ERAP1 APPILS ARTS1 KIAA0525 UNQ584/PRO1154	576.932	3	1728.78	1728.78	-0.66	-0.00038	0.2923	0	2.84	0.076	0.002648	0.07605	8	4640
SSHWHQEGVDVK	Hex(1)HexNAc(1)	SSHWHQEGVDVKHex(1)HexNAc(1)	S1(Hex(1)HexNAc(1));K12(Guanidinyl)	Q9NZ08	Endoplasmic reticulum aminopeptidase 1 (EC 3.4.11.-) (ARTS-1) (Adipocyte-derived leucine aminopeptidase) (A-LAP) (Aminopeptidase PILS) (Puromycin-insensitive leucyl-specific aminopeptidase) (PILS-AP) (Type 1 tumor necrosis factor receptor shedding aminopeptidase regulator)	ERAP1 APPILS ARTS1 KIAA0525 UNQ584/PRO1154	605.941	3	1815.81	1815.81	-2.96	-0.00179	0.0425	0	2.59	0.381	0	0.0007291	9	4851
SSSSHWHQEGVDVK	Hex(1)HexNAc(1)	SSSSHWHQEGVDVKHex(1)HexNAc(1)	S1(Hex(1)HexNAc(1));K14(Guanidinyl)	Q9NZ08	Endoplasmic reticulum aminopeptidase 1 (EC 3.4.11.-) (ARTS-1) (Adipocyte-derived leucine aminopeptidase) (A-LAP) (Aminopeptidase PILS) (Puromycin-insensitive leucyl-specific aminopeptidase) (PILS-AP) (Type 1 tumor necrosis factor receptor shedding aminopeptidase regulator)	ERAP1 APPILS ARTS1 KIAA0525 UNQ584/PRO1154	663.963	3	1989.87	1989.88	-2.36	-0.00156		0.0363	2.92	0.659	0	4.722e-05	9	4879
SVPSSYHFTEDPGAFPVATNGER	Hex(1)HexNAc(1)	SVPSSYHFTEDPGAFPVATNGERHex(1)HexNAc(1)	S1(Hex(1)HexNAc(1));	Q6P179	Endoplasmic reticulum aminopeptidase 2 (EC 3.4.11.-) (Leukocyte-derived arginine aminopeptidase) (L-RAP)	ERAP2 LRAP	944.095	3	2830.27	2830.27	0.36	0.00034	0.0606	0	1.65	0.054	0.00456	0.09842	1	20581
TEDPGAFPVATNGER	Hex(1)HexNAc(1)	TEDPGAFPVATNGERHex(1)HexNAc(1)	T1(Hex(1)HexNAc(1));	Q6P179	Endoplasmic reticulum aminopeptidase 2 (EC 3.4.11.-) (Leukocyte-derived arginine aminopeptidase) (L-RAP)	ERAP2 LRAP	963.438	2	1925.87	1925.86	4.07	0.00392	0.3664	0	2.92	0.507	0	0.000348	3	11586
TEDPGAFPVATNGER	Hex(1)HexNAc(1)	TEDPGAFPVATNGERHex(1)HexNAc(1)	T1(Hex(1)HexNAc(1));	Q6P179	Endoplasmic reticulum aminopeptidase 2 (EC 3.4.11.-) (Leukocyte-derived arginine aminopeptidase) (L-RAP)	ERAP2 LRAP	963.428	2	1925.85	1925.86	-6.77	-0.00652	0.5	0	2	0.439	0	0.0008458	3	11556
TEDPGAFPVATNGER	Hex(1)HexNAc(1)	TEDPGAFPVATNGERHex(1)HexNAc(1)	T1(Hex(1)HexNAc(1));	Q6P179	Endoplasmic reticulum aminopeptidase 2 (EC 3.4.11.-) (Leukocyte-derived arginine aminopeptidase) (L-RAP)	ERAP2 LRAP	963.428	2	1925.85	1925.86	-6.37	-0.00614	0.426	0	2.23	0.729	0	1.892e-05	4	11244
TEDPGAFPVATNGER	Hex(1)HexNAc(1)	TEDPGAFPVATNGERHex(1)HexNAc(1)	T1(Hex(1)HexNAc(1));	Q6P179	Endoplasmic reticulum aminopeptidase 2 (EC 3.4.11.-) (Leukocyte-derived arginine aminopeptidase) (L-RAP)	ERAP2 LRAP	963.441	2	1925.88	1925.86	7.32	0.00705	0.3773	0	2.2	0.655	0	5.021e-05	4	11229
TSNMLAFLGENAEVK	Hex(1)HexNAc(1)	TSNMLAFLGENAEVKHex(1)HexNAc(1)	T1(Hex(1)HexNAc(1));M4(Oxidation);K15(Guanidinyl)	Q6P179	Endoplasmic reticulum aminopeptidase 2 (EC 3.4.11.-) (Leukocyte-derived arginine aminopeptidase) (L-RAP)	ERAP2 LRAP	1023.98	2	2046.95	2046.95	-1.24	-0.00127	0.0223	0	2.24	0.123	0.001275	0.04403	12	22721
SYHFTEDPGAFPVATNGER	Hex(1)HexNAc(1)	SYHFTEDPGAFPVATNGERHex(1)HexNAc(1)	S1(Hex(1)HexNAc(1));	Q6P179	Endoplasmic reticulum aminopeptidase 2 (EC 3.4.11.-) (Leukocyte-derived arginine aminopeptidase) (L-RAP)	ERAP2 LRAP	820.7	3	2460.08	2460.08	0.19	0.00015	0.2362	0	3.26	0.399	8.558e-05	0.001426	20	17438
TVPAYFNDAQR	Hex(1)HexNAc(1)	TVPAYFNDAQRHex(1)HexNAc(1)	T1(Hex(1)HexNAc(1));	P11021	Endoplasmic reticulum chaperone BiP (EC 3.6.4.10) (78 kDa glucose-regulated protein) (GRP-78) (Binding-immunoglobulin protein) (BiP) (Heat shock protein 70 family protein 5) (HSP70 family protein 5) (Heat shock protein family A member 5) (Immunoglobulin heavy chain-binding protein)	HSPA5 GRP78	823.879	2	1646.75	1646.75	-2.03	-0.00167	0.4148	0	1.76	0.395	8.558e-05	0.001495	21	11730
TDPENLPEIS	Hex(1)HexNAc(1)	TDPENLPEISHex(1)HexNAc(1)	T1(Hex(1)HexNAc(1));N-Term(TMT6plex)	Q9UKM7	Endoplasmic reticulum mannosyl-oligosaccharide 1,2-alpha-mannosidase (EC 3.2.1.113) (ER alpha-1,2-mannosidase) (ER mannosidase 1) (ERMan1) (Man9GlcNAc2-specific-processing alpha-mannosidase) (Mannosidase alpha class 1B member 1)	MAN1B1 UNQ747/PRO1477	854.915	2	1708.82	1708.82	#N/A	0.00106	0.4481	0	2.12	#N/A	0.002792	0.08677	8	15949
SINNVQDPQKPEPR	Hex(1)HexNAc(1)	SINNVQDPQKPEPRHex(1)HexNAc(1)	S1(Hex(1)HexNAc(1));K10(Guanidinyl)	Q9UKM7	Endoplasmic reticulum mannosyl-oligosaccharide 1,2-alpha-mannosidase (EC 3.2.1.113) (ER alpha-1,2-mannosidase) (ER mannosidase 1) (ERMan1) (Man9GlcNAc2-specific-processing alpha-mannosidase) (Mannosidase alpha class 1B member 1)	MAN1B1 UNQ747/PRO1477	676.996	3	2028.97	2028.98	-5.24	-0.00354	0.3012	0	2.59	0.425	0	0.00102	9	5172
TSDSTVAEVTSIQLEFR	Hex(1)HexNAc(1)	TSDSTVAEVTSIQLEFRHex(1)HexNAc(1)	T1(Hex(1)HexNAc(1));	Q9UKM7	Endoplasmic reticulum mannosyl-oligosaccharide 1,2-alpha-mannosidase (EC 3.2.1.113) (ER alpha-1,2-mannosidase) (ER mannosidase 1) (ERMan1) (Man9GlcNAc2-specific-processing alpha-mannosidase) (Mannosidase alpha class 1B member 1)	MAN1B1 UNQ747/PRO1477	750.025	3	2248.06	2248.07	-4.56	-0.00342	0.0213	0	1.88	0.154	0.0008278	0.03077	1	29074
TGVAHPPR	Hex(1)HexNAc(1)	TGVAHPPRHex(1)HexNAc(1)	T1(Hex(1)HexNAc(1));	Q9UKM7	Endoplasmic reticulum mannosyl-oligosaccharide 1,2-alpha-mannosidase (EC 3.2.1.113) (ER alpha-1,2-mannosidase) (ER mannosidase 1) (ERMan1) (Man9GlcNAc2-specific-processing alpha-mannosidase) (Mannosidase alpha class 1B member 1)	MAN1B1 UNQ747/PRO1477	600.298	2	1199.59	1199.59	-0.55	-0.00033	0.2357	0	1.4	0.022	0.007055	0.139	8	3184
TPVHLNYR	Hex(1)HexNAc(1)	TPVHLNYRHex(1)HexNAc(1)	T1(Hex(1)HexNAc(1));	Q9UKM7	Endoplasmic reticulum mannosyl-oligosaccharide 1,2-alpha-mannosidase (EC 3.2.1.113) (ER alpha-1,2-mannosidase) (ER mannosidase 1) (ERMan1) (Man9GlcNAc2-specific-processing alpha-mannosidase) (Mannosidase alpha class 1B member 1)	MAN1B1 UNQ747/PRO1477	682.835	2	1364.66	1364.67	-4.88	-0.00333	0.3094	0	1.39	0.209	0.0004239	0.01571	5	5594
TPVHLNYR	Hex(1)HexNAc(1)	TPVHLNYRHex(1)HexNAc(1)	T1(Hex(1)HexNAc(1));	Q9UKM7	Endoplasmic reticulum mannosyl-oligosaccharide 1,2-alpha-mannosidase (EC 3.2.1.113) (ER alpha-1,2-mannosidase) (ER mannosidase 1) (ERMan1) (Man9GlcNAc2-specific-processing alpha-mannosidase) (Mannosidase alpha class 1B member 1)	MAN1B1 UNQ747/PRO1477	682.834	2	1364.66	1364.67	-5.63	-0.00384	0.3	0	1.3	0.169	0.0005931	0.02564	2	6133
TPVHLNYR	Hex(1)HexNAc(1)	TPVHLNYRHex(1)HexNAc(1)	T1(Hex(1)HexNAc(1));	Q9UKM7	Endoplasmic reticulum mannosyl-oligosaccharide 1,2-alpha-mannosidase (EC 3.2.1.113) (ER alpha-1,2-mannosidase) (ER mannosidase 1) (ERMan1) (Man9GlcNAc2-specific-processing alpha-mannosidase) (Mannosidase alpha class 1B member 1)	MAN1B1 UNQ747/PRO1477	455.562	3	1364.67	1364.67	1.23	0.00056	0.2511	0	2.35	0.16	0.0007139	0.02858	4	5611
TPVHLNYR	Hex(1)HexNAc(1)	TPVHLNYRHex(1)HexNAc(1)	T1(Hex(1)HexNAc(1));	Q9UKM7	Endoplasmic reticulum mannosyl-oligosaccharide 1,2-alpha-mannosidase (EC 3.2.1.113) (ER alpha-1,2-mannosidase) (ER mannosidase 1) (ERMan1) (Man9GlcNAc2-specific-processing alpha-mannosidase) (Mannosidase alpha class 1B member 1)	MAN1B1 UNQ747/PRO1477	682.837	2	1364.67	1364.67	-1.73	-0.00118	0.2847	0	1.37	0.154	0.0008278	0.03053	7	5408
TPVHLNYR	Hex(1)HexNAc(1)	TPVHLNYRHex(1)HexNAc(1)	T1(Hex(1)HexNAc(1));	Q9UKM7	Endoplasmic reticulum mannosyl-oligosaccharide 1,2-alpha-mannosidase (EC 3.2.1.113) (ER alpha-1,2-mannosidase) (ER mannosidase 1) (ERMan1) (Man9GlcNAc2-specific-processing alpha-mannosidase) (Mannosidase alpha class 1B member 1)	MAN1B1 UNQ747/PRO1477	682.84	2	1364.67	1364.67	3.04	0.00207	0.3083	0	1.33	0.139	0.000937	0.03663	1	5857
TPVHLNYR	Hex(1)HexNAc(1)	TPVHLNYRHex(1)HexNAc(1)	T1(Hex(1)HexNAc(1));	Q9UKM7	Endoplasmic reticulum mannosyl-oligosaccharide 1,2-alpha-mannosidase (EC 3.2.1.113) (ER alpha-1,2-mannosidase) (ER mannosidase 1) (ERMan1) (Man9GlcNAc2-specific-processing alpha-mannosidase) (Mannosidase alpha class 1B member 1)	MAN1B1 UNQ747/PRO1477	682.84	2	1364.67	1364.67	2.77	0.00189	0.2955	0	1.32	0.14	0.000937	0.03626	2	6123
TPVHLNYR	Hex(1)HexNAc(1)	TPVHLNYRHex(1)HexNAc(1)	T1(Hex(1)HexNAc(1));	Q9UKM7	Endoplasmic reticulum mannosyl-oligosaccharide 1,2-alpha-mannosidase (EC 3.2.1.113) (ER alpha-1,2-mannosidase) (ER mannosidase 1) (ERMan1) (Man9GlcNAc2-specific-processing alpha-mannosidase) (Mannosidase alpha class 1B member 1)	MAN1B1 UNQ747/PRO1477	682.834	2	1364.66	1364.67	-6.22	-0.00424	0.2993	0	1.47	0.025	0.006723	0.1349	3	5641
TQGTPVHLNYR	Hex(1)HexNAc(1)	TQGTPVHLNYRHex(1)HexNAc(1)	T1(Hex(1)HexNAc(1));	Q9UKM7	Endoplasmic reticulum mannosyl-oligosaccharide 1,2-alpha-mannosidase (EC 3.2.1.113) (ER alpha-1,2-mannosidase) (ER mannosidase 1) (ERMan1) (Man9GlcNAc2-specific-processing alpha-mannosidase) (Mannosidase alpha class 1B member 1)	MAN1B1 UNQ747/PRO1477	550.937	3	1650.8	1650.8	-1.06	-0.00059	0.0466	0	3.22	0.498	0	0.0003936	7	7807
TQGTPVHLNYR	Hex(1)HexNAc(1)	TQGTPVHLNYRHex(1)HexNAc(1)	T1(Hex(1)HexNAc(1));	Q9UKM7	Endoplasmic reticulum mannosyl-oligosaccharide 1,2-alpha-mannosidase (EC 3.2.1.113) (ER alpha-1,2-mannosidase) (ER mannosidase 1) (ERMan1) (Man9GlcNAc2-specific-processing alpha-mannosidase) (Mannosidase alpha class 1B member 1)	MAN1B1 UNQ747/PRO1477	550.938	3	1650.8	1650.8	2.26	0.00125	0.0246	0	3.25	0.119	0	0.000344	22	6073
TQGTPVHLNYR	Hex(1)HexNAc(1)	TQGTPVHLNYRHex(1)HexNAc(1)	T1(Hex(1)HexNAc(1));	Q9UKM7	Endoplasmic reticulum mannosyl-oligosaccharide 1,2-alpha-mannosidase (EC 3.2.1.113) (ER alpha-1,2-mannosidase) (ER mannosidase 1) (ERMan1) (Man9GlcNAc2-specific-processing alpha-mannosidase) (Mannosidase alpha class 1B member 1)	MAN1B1 UNQ747/PRO1477	550.934	3	1650.79	1650.8	-6.45	-0.00355	0.0556	0	3.24	0.532	0	0.0002525	3	7562
TQGTPVHLNYR	Hex(1)HexNAc(1)	TQGTPVHLNYRHex(1)HexNAc(1)	T1(Hex(1)HexNAc(1));	Q9UKM7	Endoplasmic reticulum mannosyl-oligosaccharide 1,2-alpha-mannosidase (EC 3.2.1.113) (ER alpha-1,2-mannosidase) (ER mannosidase 1) (ERMan1) (Man9GlcNAc2-specific-processing alpha-mannosidase) (Mannosidase alpha class 1B member 1)	MAN1B1 UNQ747/PRO1477	550.937	3	1650.8	1650.8	-0.14	-8e-05	0.0831	0	3.73	0.539	0	0.0002294	1	8060
TQGTPVHLNYR	Hex(1)HexNAc(1)	TQGTPVHLNYRHex(1)HexNAc(1)	T1(Hex(1)HexNAc(1));	Q9UKM7	Endoplasmic reticulum mannosyl-oligosaccharide 1,2-alpha-mannosidase (EC 3.2.1.113) (ER alpha-1,2-mannosidase) (ER mannosidase 1) (ERMan1) (Man9GlcNAc2-specific-processing alpha-mannosidase) (Mannosidase alpha class 1B member 1)	MAN1B1 UNQ747/PRO1477	550.935	3	1650.79	1650.8	-4.72	-0.0026	0.0893	0	3.47	0.733	0	1.787e-05	2	7964
TQGTPVHLNYR	Hex(1)HexNAc(1)	TQGTPVHLNYRHex(1)HexNAc(1)	T1(Hex(1)HexNAc(1));	Q9UKM7	Endoplasmic reticulum mannosyl-oligosaccharide 1,2-alpha-mannosidase (EC 3.2.1.113) (ER alpha-1,2-mannosidase) (ER mannosidase 1) (ERMan1) (Man9GlcNAc2-specific-processing alpha-mannosidase) (Mannosidase alpha class 1B member 1)	MAN1B1 UNQ747/PRO1477	550.935	3	1650.79	1650.8	-4.31	-0.00237		0.0435	2.86	0.142	0	0.000306	6	7471
TQGTPVHLNYR	Hex(1)HexNAc(1)	TQGTPVHLNYRHex(1)HexNAc(1)	T1(Hex(1)HexNAc(1));	Q9UKM7	Endoplasmic reticulum mannosyl-oligosaccharide 1,2-alpha-mannosidase (EC 3.2.1.113) (ER alpha-1,2-mannosidase) (ER mannosidase 1) (ERMan1) (Man9GlcNAc2-specific-processing alpha-mannosidase) (Mannosidase alpha class 1B member 1)	MAN1B1 UNQ747/PRO1477	550.938	3	1650.8	1650.8	2.12	0.00117	0.0652	0	3.22	0.592	0	0.0001148	4	7625
TQGTPVHLNYR	Hex(1)HexNAc(1)	TQGTPVHLNYRHex(1)HexNAc(1)	T1(Hex(1)HexNAc(1));	Q9UKM7	Endoplasmic reticulum mannosyl-oligosaccharide 1,2-alpha-mannosidase (EC 3.2.1.113) (ER alpha-1,2-mannosidase) (ER mannosidase 1) (ERMan1) (Man9GlcNAc2-specific-processing alpha-mannosidase) (Mannosidase alpha class 1B member 1)	MAN1B1 UNQ747/PRO1477	825.909	2	1650.81	1650.8	7.76	0.0064	0.0947	0	1.9	0.27	0.0002215	0.007418	5	7894
TQGTPVHLNYR	Hex(1)HexNAc(1)	TQGTPVHLNYRHex(1)HexNAc(1)	T1(Hex(1)HexNAc(1));	Q9UKM7	Endoplasmic reticulum mannosyl-oligosaccharide 1,2-alpha-mannosidase (EC 3.2.1.113) (ER alpha-1,2-mannosidase) (ER mannosidase 1) (ERMan1) (Man9GlcNAc2-specific-processing alpha-mannosidase) (Mannosidase alpha class 1B member 1)	MAN1B1 UNQ747/PRO1477	825.907	2	1650.81	1650.8	5.67	0.00468	0.0388	0	2.06	0.216	0.0004239	0.01452	2	8196
TSIQLEFR	Hex(1)HexNAc(1)	TSIQLEFRHex(1)HexNAc(1)	T1(Hex(1)HexNAc(1));	Q9UKM7	Endoplasmic reticulum mannosyl-oligosaccharide 1,2-alpha-mannosidase (EC 3.2.1.113) (ER alpha-1,2-mannosidase) (ER mannosidase 1) (ERMan1) (Man9GlcNAc2-specific-processing alpha-mannosidase) (Mannosidase alpha class 1B member 1)	MAN1B1 UNQ747/PRO1477	679.833	2	1358.66	1358.67	-6.74	-0.00458	0.0968	0	1.24	0.118	0.001378	0.04719	3	15317
TQHIHGLSGK	Hex(1)HexNAc(1)	TQHIHGLSGKHex(1)HexNAc(1)	T1(Hex(1)HexNAc(1));K10(Guanidinyl)	Q9UKM7	Endoplasmic reticulum mannosyl-oligosaccharide 1,2-alpha-mannosidase (EC 3.2.1.113) (ER alpha-1,2-mannosidase) (ER mannosidase 1) (ERMan1) (Man9GlcNAc2-specific-processing alpha-mannosidase) (Mannosidase alpha class 1B member 1)	MAN1B1 UNQ747/PRO1477	495.583	3	1484.73	1484.73	-0.28	-0.00014	0.3855	0	2.62	0.525	0	0.0002771	23	3497
TDPENLPEISSQK	Hex(1)HexNAc(1)	TDPENLPEISSQKHex(1)HexNAc(1)	T1(Hex(1)HexNAc(1));K13(Guanidinyl)	Q9UKM7	Endoplasmic reticulum mannosyl-oligosaccharide 1,2-alpha-mannosidase (EC 3.2.1.113) (ER alpha-1,2-mannosidase) (ER mannosidase 1) (ERMan1) (Man9GlcNAc2-specific-processing alpha-mannosidase) (Mannosidase alpha class 1B member 1)	MAN1B1 UNQ747/PRO1477	932.943	2	1864.88	1864.87	7.02	0.00655	0.5479	0	2.19	0.64	0	6.04e-05	5	12082
TDPENLPEISSQK	Hex(1)HexNAc(1)	TDPENLPEISSQKHex(1)HexNAc(1)	T1(Hex(1)HexNAc(1));K13(Guanidinyl)	Q9UKM7	Endoplasmic reticulum mannosyl-oligosaccharide 1,2-alpha-mannosidase (EC 3.2.1.113) (ER alpha-1,2-mannosidase) (ER mannosidase 1) (ERMan1) (Man9GlcNAc2-specific-processing alpha-mannosidase) (Mannosidase alpha class 1B member 1)	MAN1B1 UNQ747/PRO1477	932.938	2	1864.87	1864.87	1.8	0.00168	0.5	0	1.6	0.115	0.001378	0.04854	6	11751
TKPPLPPAR	Hex(1)HexNAc(1)	TKPPLPPARHex(1)HexNAc(1)	T1(Hex(1)HexNAc(1));K2(Guanidinyl)	Q9UKM7	Endoplasmic reticulum mannosyl-oligosaccharide 1,2-alpha-mannosidase (EC 3.2.1.113) (ER alpha-1,2-mannosidase) (ER mannosidase 1) (ERMan1) (Man9GlcNAc2-specific-processing alpha-mannosidase) (Mannosidase alpha class 1B member 1)	MAN1B1 UNQ747/PRO1477	461.92	3	1383.75	1383.75	-0.78	-0.00036	0.0899	0	1.78	0.091	0.002022	0.0642	13	4587
TKPPLPPAR	Hex(1)HexNAc(1)	TKPPLPPARHex(1)HexNAc(1)	T1(Hex(1)HexNAc(1));K2(Guanidinyl)	Q9UKM7	Endoplasmic reticulum mannosyl-oligosaccharide 1,2-alpha-mannosidase (EC 3.2.1.113) (ER alpha-1,2-mannosidase) (ER mannosidase 1) (ERMan1) (Man9GlcNAc2-specific-processing alpha-mannosidase) (Mannosidase alpha class 1B member 1)	MAN1B1 UNQ747/PRO1477	461.92	3	1383.74	1383.75	-2.6	-0.0012	0.0479	0	1.67	0.04	0.005483	0.1147	10	5130
TGVAHPPR	HexNAc(1)	TGVAHPPRHexNAc(1)	T1(HexNAc(1));	Q9UKM7	Endoplasmic reticulum mannosyl-oligosaccharide 1,2-alpha-mannosidase (EC 3.2.1.113) (ER alpha-1,2-mannosidase) (ER mannosidase 1) (ERMan1) (Man9GlcNAc2-specific-processing alpha-mannosidase) (Mannosidase alpha class 1B member 1)	MAN1B1 UNQ747/PRO1477	519.269	2	1037.53	1037.54	-5.68	-0.00295	0.0862	0	1.16	0.119	0.001378	0.04637	8	3197
TPVHLNYR	HexNAc(1)	TPVHLNYRHexNAc(1)	T1(HexNAc(1));	Q9UKM7	Endoplasmic reticulum mannosyl-oligosaccharide 1,2-alpha-mannosidase (EC 3.2.1.113) (ER alpha-1,2-mannosidase) (ER mannosidase 1) (ERMan1) (Man9GlcNAc2-specific-processing alpha-mannosidase) (Mannosidase alpha class 1B member 1)	MAN1B1 UNQ747/PRO1477	401.541	3	1202.61	1202.62	-7.3	-0.00293	0.1575	0	2.92	0.168	0.0005931	0.02592	3	5642
TPVHLNYR	HexNAc(1)	TPVHLNYRHexNAc(1)	T1(HexNAc(1));	Q9UKM7	Endoplasmic reticulum mannosyl-oligosaccharide 1,2-alpha-mannosidase (EC 3.2.1.113) (ER alpha-1,2-mannosidase) (ER mannosidase 1) (ERMan1) (Man9GlcNAc2-specific-processing alpha-mannosidase) (Mannosidase alpha class 1B member 1)	MAN1B1 UNQ747/PRO1477	401.543	3	1202.62	1202.62	-0.61	-0.00024	0.2143	0	2.66	0.153	0.0008278	0.03097	4	5610
TPVHLNYR	HexNAc(1)	TPVHLNYRHexNAc(1)	T1(HexNAc(1));	Q9UKM7	Endoplasmic reticulum mannosyl-oligosaccharide 1,2-alpha-mannosidase (EC 3.2.1.113) (ER alpha-1,2-mannosidase) (ER mannosidase 1) (ERMan1) (Man9GlcNAc2-specific-processing alpha-mannosidase) (Mannosidase alpha class 1B member 1)	MAN1B1 UNQ747/PRO1477	401.543	3	1202.62	1202.62	-1.03	-0.00041	0.1667	0	3.06	0.053	0.00477	0.09944	2	6125
TQGTPVHLNYR	HexNAc(1)	TQGTPVHLNYRHexNAc(1)	T1(HexNAc(1));	Q9UKM7	Endoplasmic reticulum mannosyl-oligosaccharide 1,2-alpha-mannosidase (EC 3.2.1.113) (ER alpha-1,2-mannosidase) (ER mannosidase 1) (ERMan1) (Man9GlcNAc2-specific-processing alpha-mannosidase) (Mannosidase alpha class 1B member 1)	MAN1B1 UNQ747/PRO1477	496.917	3	1488.74	1488.74	-5.07	-0.00252	0.0566	0	3.89	0.501	0	0.0003787	3	7597
TQGTPVHLNYR	HexNAc(1)	TQGTPVHLNYRHexNAc(1)	T1(HexNAc(1));	Q9UKM7	Endoplasmic reticulum mannosyl-oligosaccharide 1,2-alpha-mannosidase (EC 3.2.1.113) (ER alpha-1,2-mannosidase) (ER mannosidase 1) (ERMan1) (Man9GlcNAc2-specific-processing alpha-mannosidase) (Mannosidase alpha class 1B member 1)	MAN1B1 UNQ747/PRO1477	496.922	3	1488.75	1488.74	5.46	0.00271	0.062	0	3.55	0.601	0	0.0001011	2	8047
TQHIHGLSGK	HexNAc(1)	TQHIHGLSGKHexNAc(1)	T1(HexNAc(1));K10(Guanidinyl)	Q9UKM7	Endoplasmic reticulum mannosyl-oligosaccharide 1,2-alpha-mannosidase (EC 3.2.1.113) (ER alpha-1,2-mannosidase) (ER mannosidase 1) (ERMan1) (Man9GlcNAc2-specific-processing alpha-mannosidase) (Mannosidase alpha class 1B member 1)	MAN1B1 UNQ747/PRO1477	441.564	3	1322.68	1322.68	-1.82	-0.0008	0.3563	0	2.61	0.249	0.0002215	0.009641	23	3495
TKPPLPPAR	HexNAc(1)	TKPPLPPARHexNAc(1)	T1(HexNAc(1));K2(Guanidinyl)	Q9UKM7	Endoplasmic reticulum mannosyl-oligosaccharide 1,2-alpha-mannosidase (EC 3.2.1.113) (ER alpha-1,2-mannosidase) (ER mannosidase 1) (ERMan1) (Man9GlcNAc2-specific-processing alpha-mannosidase) (Mannosidase alpha class 1B member 1)	MAN1B1 UNQ747/PRO1477	407.905	3	1221.7	1221.69	3.58	0.00146	0.2511	0	2.31	0.173	0.0005931	0.02443	12	5833
TKPPLPPAR	HexNAc(1)	TKPPLPPARHexNAc(1)	T1(HexNAc(1));K2(Guanidinyl)	Q9UKM7	Endoplasmic reticulum mannosyl-oligosaccharide 1,2-alpha-mannosidase (EC 3.2.1.113) (ER alpha-1,2-mannosidase) (ER mannosidase 1) (ERMan1) (Man9GlcNAc2-specific-processing alpha-mannosidase) (Mannosidase alpha class 1B member 1)	MAN1B1 UNQ747/PRO1477	407.903	3	1221.7	1221.69	0.39	0.00016	0.0354	0	2.26	0.145	0.000937	0.034	11	4472
TKPPLPPAR	HexNAc(1)	TKPPLPPARHexNAc(1)	T1(HexNAc(1));K2(Guanidinyl)	Q9UKM7	Endoplasmic reticulum mannosyl-oligosaccharide 1,2-alpha-mannosidase (EC 3.2.1.113) (ER alpha-1,2-mannosidase) (ER mannosidase 1) (ERMan1) (Man9GlcNAc2-specific-processing alpha-mannosidase) (Mannosidase alpha class 1B member 1)	MAN1B1 UNQ747/PRO1477	407.904	3	1221.7	1221.69	2.22	0.0009	0.094	0	2.34	0.14	0.000937	0.0361	15	5173
TKPPLPPAR	HexNAc(1)	TKPPLPPARHexNAc(1)	T1(HexNAc(1));K2(Guanidinyl)	Q9UKM7	Endoplasmic reticulum mannosyl-oligosaccharide 1,2-alpha-mannosidase (EC 3.2.1.113) (ER alpha-1,2-mannosidase) (ER mannosidase 1) (ERMan1) (Man9GlcNAc2-specific-processing alpha-mannosidase) (Mannosidase alpha class 1B member 1)	MAN1B1 UNQ747/PRO1477	407.904	3	1221.7	1221.69	1.06	0.00043	0.0738	0	2.44	0.081	0.002498	0.07201	7	4949
TKPPLPPAR	HexNAc(1)	TKPPLPPARHexNAc(1)	T1(HexNAc(1));K2(Guanidinyl)	Q9UKM7	Endoplasmic reticulum mannosyl-oligosaccharide 1,2-alpha-mannosidase (EC 3.2.1.113) (ER alpha-1,2-mannosidase) (ER mannosidase 1) (ERMan1) (Man9GlcNAc2-specific-processing alpha-mannosidase) (Mannosidase alpha class 1B member 1)	MAN1B1 UNQ747/PRO1477	407.901	3	1221.69	1221.69	-5.05	-0.00206		0.0173	2.27	0.076	0.002704	0.07652	15	4704
TKPPLPPAR	HexNAc(1)	TKPPLPPARHexNAc(1)	T1(HexNAc(1));K2(Guanidinyl)	Q9UKM7	Endoplasmic reticulum mannosyl-oligosaccharide 1,2-alpha-mannosidase (EC 3.2.1.113) (ER alpha-1,2-mannosidase) (ER mannosidase 1) (ERMan1) (Man9GlcNAc2-specific-processing alpha-mannosidase) (Mannosidase alpha class 1B member 1)	MAN1B1 UNQ747/PRO1477	407.902	3	1221.69	1221.69	-3.06	-0.00124	0	0	1.49	0.058	0.004157	0.09321	13	5253
TKPPLPPAR	HexNAc(1)	TKPPLPPARHexNAc(1)	T1(HexNAc(1));K2(Guanidinyl)	Q9UKM7	Endoplasmic reticulum mannosyl-oligosaccharide 1,2-alpha-mannosidase (EC 3.2.1.113) (ER alpha-1,2-mannosidase) (ER mannosidase 1) (ERMan1) (Man9GlcNAc2-specific-processing alpha-mannosidase) (Mannosidase alpha class 1B member 1)	MAN1B1 UNQ747/PRO1477	407.903	3	1221.7	1221.69	0.18	7e-05	0.2295	0	2.44	0.031	0.006201	0.1266	7	4571
TKPPLPPAR	HexNAc(1)	TKPPLPPARHexNAc(1)	T1(HexNAc(1));K2(Guanidinyl)	Q9UKM7	Endoplasmic reticulum mannosyl-oligosaccharide 1,2-alpha-mannosidase (EC 3.2.1.113) (ER alpha-1,2-mannosidase) (ER mannosidase 1) (ERMan1) (Man9GlcNAc2-specific-processing alpha-mannosidase) (Mannosidase alpha class 1B member 1)	MAN1B1 UNQ747/PRO1477	407.904	3	1221.7	1221.69	1.08	0.00044	0.2023	0	2.57	0.03	0.006245	0.1272	9	4958
TKPPLPPAR	HexNAc(1)	TKPPLPPARHexNAc(1)	T1(HexNAc(1));K2(Guanidinyl)	Q9UKM7	Endoplasmic reticulum mannosyl-oligosaccharide 1,2-alpha-mannosidase (EC 3.2.1.113) (ER alpha-1,2-mannosidase) (ER mannosidase 1) (ERMan1) (Man9GlcNAc2-specific-processing alpha-mannosidase) (Mannosidase alpha class 1B member 1)	MAN1B1 UNQ747/PRO1477	407.902	3	1221.69	1221.69	-3.44	-0.0014	0.1641	0	2.56	0.028	0.00639	0.1298	10	4670
TKPPLPPAR	HexNAc(1)	TKPPLPPARHexNAc(1)	T1(HexNAc(1));K2(Guanidinyl)	Q9UKM7	Endoplasmic reticulum mannosyl-oligosaccharide 1,2-alpha-mannosidase (EC 3.2.1.113) (ER alpha-1,2-mannosidase) (ER mannosidase 1) (ERMan1) (Man9GlcNAc2-specific-processing alpha-mannosidase) (Mannosidase alpha class 1B member 1)	MAN1B1 UNQ747/PRO1477	407.902	3	1221.69	1221.69	-1.95	-0.00079	0.1227	0	2.77	0.025	0.006568	0.1341	10	5086
TKPPLPPAR	HexNAc(1)	TKPPLPPARHexNAc(1)	T1(HexNAc(1));K2(Guanidinyl)	Q9UKM7	Endoplasmic reticulum mannosyl-oligosaccharide 1,2-alpha-mannosidase (EC 3.2.1.113) (ER alpha-1,2-mannosidase) (ER mannosidase 1) (ERMan1) (Man9GlcNAc2-specific-processing alpha-mannosidase) (Mannosidase alpha class 1B member 1)	MAN1B1 UNQ747/PRO1477	407.902	3	1221.69	1221.69	-2.22	-0.0009	0.2571	0	2.45	0.024	0.00686	0.136	9	4584
TKPPLPPAR	HexNAc(1)	TKPPLPPARHexNAc(1)	T1(HexNAc(1));K2(Guanidinyl)	Q9UKM7	Endoplasmic reticulum mannosyl-oligosaccharide 1,2-alpha-mannosidase (EC 3.2.1.113) (ER alpha-1,2-mannosidase) (ER mannosidase 1) (ERMan1) (Man9GlcNAc2-specific-processing alpha-mannosidase) (Mannosidase alpha class 1B member 1)	MAN1B1 UNQ747/PRO1477	407.903	3	1221.69	1221.69	-0.69	-0.00028	0.3732	0	2.76	0.018	0.007518	0.1444	8	4480
TKPPLPPAR	HexNAc(1)	TKPPLPPARHexNAc(1)	T1(HexNAc(1));K2(Guanidinyl)	Q9UKM7	Endoplasmic reticulum mannosyl-oligosaccharide 1,2-alpha-mannosidase (EC 3.2.1.113) (ER alpha-1,2-mannosidase) (ER mannosidase 1) (ERMan1) (Man9GlcNAc2-specific-processing alpha-mannosidase) (Mannosidase alpha class 1B member 1)	MAN1B1 UNQ747/PRO1477	407.903	3	1221.69	1221.69	-0.88	-0.00036	0.1304	0	2.53	0.019	0.007518	0.1442	11	4840
TKPPLPPAR	HexNAc(1)	TKPPLPPARHexNAc(1)	T1(HexNAc(1));K2(Guanidinyl)	Q9UKM7	Endoplasmic reticulum mannosyl-oligosaccharide 1,2-alpha-mannosidase (EC 3.2.1.113) (ER alpha-1,2-mannosidase) (ER mannosidase 1) (ERMan1) (Man9GlcNAc2-specific-processing alpha-mannosidase) (Mannosidase alpha class 1B member 1)	MAN1B1 UNQ747/PRO1477	407.904	3	1221.7	1221.69	1.86	0.00076	0.1472	0	2.31	0.001	0.009939	0.174	8	5252
SSPPESSFQK	Hex(2)HexNAc(2)	SSPPESSFQKHex(2)HexNAc(2)	S1(Hex(2)HexNAc(2));N-Term(TMT6plex);K10(Guanidinyl)	Q9BS26	Endoplasmic reticulum resident protein 44 (ER protein 44) (ERp44) (Thioredoxin domain-containing protein 4)	ERP44 KIAA0573 TXNDC4 UNQ532/PRO1075	698.993	3	2094.97	2094.97	#N/A	7e-05	0.0719	0	1.53	#N/A	0.004628	0.09813	3	9566
TDTAPGEQAQDVAS	Hex(1)HexNAc(1)	TDTAPGEQAQDVASHex(1)HexNAc(1)	T1(Hex(1)HexNAc(1));N-Term(TMT6plex)	Q9BS26	Endoplasmic reticulum resident protein 44 (ER protein 44) (ERp44) (Thioredoxin domain-containing protein 4)	ERP44 KIAA0573 TXNDC4 UNQ532/PRO1075	661.974	3	1983.91	1983.91	#N/A	0.00026	0.4985	0	3.29	#N/A	0.0003717	0.006154	2	10232
TDTAPGEQAQDVAS	Hex(1)HexNAc(1)	TDTAPGEQAQDVASHex(1)HexNAc(1)	T1(Hex(1)HexNAc(1));N-Term(TMT6plex)	Q9BS26	Endoplasmic reticulum resident protein 44 (ER protein 44) (ERp44) (Thioredoxin domain-containing protein 4)	ERP44 KIAA0573 TXNDC4 UNQ532/PRO1075	992.459	2	1983.91	1983.91	#N/A	0.00101	0.6057	0	3.17	#N/A	0.0003717	0.001705	2	10231
SSPPESSFQK	Hex(1)HexNAc(1)	SSPPESSFQKHex(1)HexNAc(1)	S1(Hex(1)HexNAc(1));K10(Guanidinyl)	Q9BS26	Endoplasmic reticulum resident protein 44 (ER protein 44) (ERp44) (Thioredoxin domain-containing protein 4)	ERP44 KIAA0573 TXNDC4 UNQ532/PRO1075	750.839	2	1500.67	1500.67	0.57	0.00043	0.2155	0	1.16	0.304	8.558e-05	0.004853	23	5281
SSPPESSFQK	Hex(1)HexNAc(1)	SSPPESSFQKHex(1)HexNAc(1)	S1(Hex(1)HexNAc(1));K10(Guanidinyl)	Q9BS26	Endoplasmic reticulum resident protein 44 (ER protein 44) (ERp44) (Thioredoxin domain-containing protein 4)	ERP44 KIAA0573 TXNDC4 UNQ532/PRO1075	750.838	2	1500.67	1500.67	-1.03	-0.00077	0.0375	0	1.6	0.317	8.558e-05	0.004075	12	6359
SSPPESSFQK	Hex(1)HexNAc(1)	SSPPESSFQKHex(1)HexNAc(1)	S1(Hex(1)HexNAc(1));K10(Guanidinyl)	Q9BS26	Endoplasmic reticulum resident protein 44 (ER protein 44) (ERp44) (Thioredoxin domain-containing protein 4)	ERP44 KIAA0573 TXNDC4 UNQ532/PRO1075	750.838	2	1500.67	1500.67	-0.79	-0.00059	0.0311	0	1.61	0.185	0.0001639	0.004991	10	5574
SSPPESSFQK	Hex(1)HexNAc(1)	SSPPESSFQKHex(1)HexNAc(1)	S1(Hex(1)HexNAc(1));K10(Guanidinyl)	Q9BS26	Endoplasmic reticulum resident protein 44 (ER protein 44) (ERp44) (Thioredoxin domain-containing protein 4)	ERP44 KIAA0573 TXNDC4 UNQ532/PRO1075	750.833	2	1500.66	1500.67	-7.04	-0.00528	0.0419	0	1.67	0.302	0.0001639	0.004976	5	5394
SSPPESSFQK	Hex(1)HexNAc(1)	SSPPESSFQKHex(1)HexNAc(1)	S1(Hex(1)HexNAc(1));K10(Guanidinyl)	Q9BS26	Endoplasmic reticulum resident protein 44 (ER protein 44) (ERp44) (Thioredoxin domain-containing protein 4)	ERP44 KIAA0573 TXNDC4 UNQ532/PRO1075	750.838	2	1500.67	1500.67	-0.26	-0.0002	0.037	0	1.62	0.16	0.0001639	0.006315	6	4651
SSPPESSFQK	Hex(1)HexNAc(1)	SSPPESSFQKHex(1)HexNAc(1)	S1(Hex(1)HexNAc(1));K10(Guanidinyl)	Q9BS26	Endoplasmic reticulum resident protein 44 (ER protein 44) (ERp44) (Thioredoxin domain-containing protein 4)	ERP44 KIAA0573 TXNDC4 UNQ532/PRO1075	750.839	2	1500.67	1500.67	-0.16	-0.00012	0.0361	0	1.66	0.274	0.0002215	0.007021	7	5379
SSPPESSFQK	Hex(1)HexNAc(1)	SSPPESSFQKHex(1)HexNAc(1)	S1(Hex(1)HexNAc(1));K10(Guanidinyl)	Q9BS26	Endoplasmic reticulum resident protein 44 (ER protein 44) (ERp44) (Thioredoxin domain-containing protein 4)	ERP44 KIAA0573 TXNDC4 UNQ532/PRO1075	750.842	2	1500.68	1500.67	4.49	0.00337	0.0301	0	1.66	0.262	0.0002215	0.008158	6	5096
SSPPESSFQK	Hex(1)HexNAc(1)	SSPPESSFQKHex(1)HexNAc(1)	S1(Hex(1)HexNAc(1));K10(Guanidinyl)	Q9BS26	Endoplasmic reticulum resident protein 44 (ER protein 44) (ERp44) (Thioredoxin domain-containing protein 4)	ERP44 KIAA0573 TXNDC4 UNQ532/PRO1075	750.839	2	1500.67	1500.67	-0.15	-0.00012	0.0405	0	1.73	0.26	0.0002215	0.008351	7	6106
SSPPESSFQK	Hex(1)HexNAc(1)	SSPPESSFQKHex(1)HexNAc(1)	S1(Hex(1)HexNAc(1));K10(Guanidinyl)	Q9BS26	Endoplasmic reticulum resident protein 44 (ER protein 44) (ERp44) (Thioredoxin domain-containing protein 4)	ERP44 KIAA0573 TXNDC4 UNQ532/PRO1075	750.836	2	1500.66	1500.67	-3.41	-0.00255	0.0355	0	1.69	0.276	0.0002215	0.006883	7	5738
SSPPESSFQK	Hex(1)HexNAc(1)	SSPPESSFQKHex(1)HexNAc(1)	S1(Hex(1)HexNAc(1));K10(Guanidinyl)	Q9BS26	Endoplasmic reticulum resident protein 44 (ER protein 44) (ERp44) (Thioredoxin domain-containing protein 4)	ERP44 KIAA0573 TXNDC4 UNQ532/PRO1075	750.838	2	1500.67	1500.67	-0.96	-0.00072	0.0376	0	1.86	0.246	0.0002215	0.009967	8	5174
SSPPESSFQK	Hex(1)HexNAc(1)	SSPPESSFQKHex(1)HexNAc(1)	S1(Hex(1)HexNAc(1));K10(Guanidinyl)	Q9BS26	Endoplasmic reticulum resident protein 44 (ER protein 44) (ERp44) (Thioredoxin domain-containing protein 4)	ERP44 KIAA0573 TXNDC4 UNQ532/PRO1075	750.838	2	1500.67	1500.67	-0.39	-0.00029	0.0299	0	1.67	0.272	0.0002215	0.007203	7	16118
SSPPESSFQK	Hex(1)HexNAc(1)	SSPPESSFQKHex(1)HexNAc(1)	S1(Hex(1)HexNAc(1));K10(Guanidinyl)	Q9BS26	Endoplasmic reticulum resident protein 44 (ER protein 44) (ERp44) (Thioredoxin domain-containing protein 4)	ERP44 KIAA0573 TXNDC4 UNQ532/PRO1075	750.837	2	1500.67	1500.67	-2.69	-0.00202	0.0345	0	1.74	0.235	0.0002215	0.01145	7	44633
SSPPESSFQK	Hex(1)HexNAc(1)	SSPPESSFQKHex(1)HexNAc(1)	S1(Hex(1)HexNAc(1));K10(Guanidinyl)	Q9BS26	Endoplasmic reticulum resident protein 44 (ER protein 44) (ERp44) (Thioredoxin domain-containing protein 4)	ERP44 KIAA0573 TXNDC4 UNQ532/PRO1075	750.838	2	1500.67	1500.67	-0.72	-0.00054	0.0412	0	1.7	0.234	0.0002215	0.01165	7	21310
SSPPESSFQK	Hex(1)HexNAc(1)	SSPPESSFQKHex(1)HexNAc(1)	S1(Hex(1)HexNAc(1));K10(Guanidinyl)	Q9BS26	Endoplasmic reticulum resident protein 44 (ER protein 44) (ERp44) (Thioredoxin domain-containing protein 4)	ERP44 KIAA0573 TXNDC4 UNQ532/PRO1075	750.842	2	1500.68	1500.67	4.9	0.00368	0.0364	0	1.65	0.25	0.0002215	0.009498	5	5660
SSPPESSFQK	Hex(1)HexNAc(1)	SSPPESSFQKHex(1)HexNAc(1)	S1(Hex(1)HexNAc(1));K10(Guanidinyl)	Q9BS26	Endoplasmic reticulum resident protein 44 (ER protein 44) (ERp44) (Thioredoxin domain-containing protein 4)	ERP44 KIAA0573 TXNDC4 UNQ532/PRO1075	750.836	2	1500.67	1500.67	-2.97	-0.00223	0.0135	0	1.48	0.114	0.0004239	0.01615	7	15183
SSPPESSFQK	Hex(1)HexNAc(1)	SSPPESSFQKHex(1)HexNAc(1)	S1(Hex(1)HexNAc(1));K10(Guanidinyl)	Q9BS26	Endoplasmic reticulum resident protein 44 (ER protein 44) (ERp44) (Thioredoxin domain-containing protein 4)	ERP44 KIAA0573 TXNDC4 UNQ532/PRO1075	750.836	2	1500.67	1500.67	-2.91	-0.00218	0.0405	0	1.48	0.214	0.0004239	0.01483	7	44299
SSPPESSFQK	Hex(1)HexNAc(1)	SSPPESSFQKHex(1)HexNAc(1)	S1(Hex(1)HexNAc(1));K10(Guanidinyl)	Q9BS26	Endoplasmic reticulum resident protein 44 (ER protein 44) (ERp44) (Thioredoxin domain-containing protein 4)	ERP44 KIAA0573 TXNDC4 UNQ532/PRO1075	750.835	2	1500.66	1500.67	-4.8	-0.0036	0.0172	0	1.74	0.195	0.0004786	0.01828	9	5353
SSPPESSFQK	Hex(1)HexNAc(1)	SSPPESSFQKHex(1)HexNAc(1)	S1(Hex(1)HexNAc(1));K10(Guanidinyl)	Q9BS26	Endoplasmic reticulum resident protein 44 (ER protein 44) (ERp44) (Thioredoxin domain-containing protein 4)	ERP44 KIAA0573 TXNDC4 UNQ532/PRO1075	750.835	2	1500.66	1500.67	-5.12	-0.00384	0.0155	0	1.94	0.045	0.004941	0.1068	3	7694
SPPESSFQK	Hex(1)HexNAc(1)	SPPESSFQKHex(1)HexNAc(1)	S1(Hex(1)HexNAc(1));K9(Guanidinyl)	Q9BS26	Endoplasmic reticulum resident protein 44 (ER protein 44) (ERp44) (Thioredoxin domain-containing protein 4)	ERP44 KIAA0573 TXNDC4 UNQ532/PRO1075	707.323	2	1413.64	1413.64	-0.17	-0.00012	0.2014	0	1.39	0.246	0.0002215	0.01001	7	6081
SPPESSFQK	Hex(1)HexNAc(1)	SPPESSFQKHex(1)HexNAc(1)	S1(Hex(1)HexNAc(1));K9(Guanidinyl)	Q9BS26	Endoplasmic reticulum resident protein 44 (ER protein 44) (ERp44) (Thioredoxin domain-containing protein 4)	ERP44 KIAA0573 TXNDC4 UNQ532/PRO1075	707.321	2	1413.63	1413.64	-2.24	-0.00159	0.2542	0	1.77	0.23	0.0002215	0.01218	7	5715
SPPESSFQK	Hex(1)HexNAc(1)	SPPESSFQKHex(1)HexNAc(1)	S1(Hex(1)HexNAc(1));K9(Guanidinyl)	Q9BS26	Endoplasmic reticulum resident protein 44 (ER protein 44) (ERp44) (Thioredoxin domain-containing protein 4)	ERP44 KIAA0573 TXNDC4 UNQ532/PRO1075	707.323	2	1413.64	1413.64	1.2	0.00085	0.2588	0	1.7	0.245	0.0002215	0.01016	7	5352
SPPESSFQK	Hex(1)HexNAc(1)	SPPESSFQKHex(1)HexNAc(1)	S1(Hex(1)HexNAc(1));K9(Guanidinyl)	Q9BS26	Endoplasmic reticulum resident protein 44 (ER protein 44) (ERp44) (Thioredoxin domain-containing protein 4)	ERP44 KIAA0573 TXNDC4 UNQ532/PRO1075	707.322	2	1413.64	1413.64	-0.36	-0.00025	0.1927	0	1.92	0.233	0.0002215	0.01171	8	5173
SPPESSFQK	Hex(1)HexNAc(1)	SPPESSFQKHex(1)HexNAc(1)	S1(Hex(1)HexNAc(1));K9(Guanidinyl)	Q9BS26	Endoplasmic reticulum resident protein 44 (ER protein 44) (ERp44) (Thioredoxin domain-containing protein 4)	ERP44 KIAA0573 TXNDC4 UNQ532/PRO1075	707.32	2	1413.63	1413.64	-4.18	-0.00295	0.0518	0	1.93	0.217	0.0003605	0.01422	9	5343
SPPESSFQK	Hex(1)HexNAc(1)	SPPESSFQKHex(1)HexNAc(1)	S1(Hex(1)HexNAc(1));K9(Guanidinyl)	Q9BS26	Endoplasmic reticulum resident protein 44 (ER protein 44) (ERp44) (Thioredoxin domain-containing protein 4)	ERP44 KIAA0573 TXNDC4 UNQ532/PRO1075	707.325	2	1413.64	1413.64	2.87	0.00203	0.1549	0	1.42	0.216	0.0004239	0.01454	6	5249
SPPESSFQK	Hex(1)HexNAc(1)	SPPESSFQKHex(1)HexNAc(1)	S1(Hex(1)HexNAc(1));K9(Guanidinyl)	Q9BS26	Endoplasmic reticulum resident protein 44 (ER protein 44) (ERp44) (Thioredoxin domain-containing protein 4)	ERP44 KIAA0573 TXNDC4 UNQ532/PRO1075	707.327	2	1413.65	1413.64	5.64	0.00398	0.3125	0	1.12	0.048	0.004891	0.1048	6	4896
SSPPESSFQK	Hex(2)HexNAc(2)	SSPPESSFQKHex(2)HexNAc(2)	S1(Hex(2)HexNAc(2));K10(Guanidinyl)	Q9BS26	Endoplasmic reticulum resident protein 44 (ER protein 44) (ERp44) (Thioredoxin domain-containing protein 4)	ERP44 KIAA0573 TXNDC4 UNQ532/PRO1075	933.407	2	1865.81	1865.8	2.01	0.00188	0.1986	0	1.46	0.244	0.0002215	0.01028	7	5113
SSPPESSFQK	Hex(2)HexNAc(2)	SSPPESSFQKHex(2)HexNAc(2)	S1(Hex(2)HexNAc(2));K10(Guanidinyl)	Q9BS26	Endoplasmic reticulum resident protein 44 (ER protein 44) (ERp44) (Thioredoxin domain-containing protein 4)	ERP44 KIAA0573 TXNDC4 UNQ532/PRO1075	933.402	2	1865.8	1865.8	-3.3	-0.00308	0.2517	0	1.47	0.233	0.0002215	0.01168	5	5303
SSPPESSFQK	Hex(2)HexNAc(2)	SSPPESSFQKHex(2)HexNAc(2)	S1(Hex(2)HexNAc(2));K10(Guanidinyl)	Q9BS26	Endoplasmic reticulum resident protein 44 (ER protein 44) (ERp44) (Thioredoxin domain-containing protein 4)	ERP44 KIAA0573 TXNDC4 UNQ532/PRO1075	933.407	2	1865.81	1865.8	2.83	0.00264	0.2727	0	1.32	0.107	0.00154	0.05309	6	4990
SSPPESSFQK	Hex(1)HexNAc(2)	SSPPESSFQKHex(1)HexNAc(2)	S1(Hex(1)HexNAc(2));K10(Guanidinyl)	Q9BS26	Endoplasmic reticulum resident protein 44 (ER protein 44) (ERp44) (Thioredoxin domain-containing protein 4)	ERP44 KIAA0573 TXNDC4 UNQ532/PRO1075	852.38	2	1703.75	1703.75	2.45	0.00209	0.3529	0	1.36	0.309	8.558e-05	0.004526	6	4960
SSPPESSFQK	Hex(1)HexNAc(2)	SSPPESSFQKHex(1)HexNAc(2)	S1(Hex(1)HexNAc(2));K10(Guanidinyl)	Q9BS26	Endoplasmic reticulum resident protein 44 (ER protein 44) (ERp44) (Thioredoxin domain-containing protein 4)	ERP44 KIAA0573 TXNDC4 UNQ532/PRO1075	852.379	2	1703.75	1703.75	0.27	0.00023	0.1965	0	1.73	0.225	8.558e-05	0.003676	7	5299
SSPPESSFQK	Hex(1)HexNAc(2)	SSPPESSFQKHex(1)HexNAc(2)	S1(Hex(1)HexNAc(2));K10(Guanidinyl)	Q9BS26	Endoplasmic reticulum resident protein 44 (ER protein 44) (ERp44) (Thioredoxin domain-containing protein 4)	ERP44 KIAA0573 TXNDC4 UNQ532/PRO1075	852.375	2	1703.74	1703.75	-3.45	-0.00294	0.25	0	1.48	0.191	0.0004786	0.01968	5	5386
SSPPESSFQK	Hex(1)HexNAc(3)	SSPPESSFQKHex(1)HexNAc(3)	S1(Hex(1)HexNAc(3));K10(Guanidinyl)	Q9BS26	Endoplasmic reticulum resident protein 44 (ER protein 44) (ERp44) (Thioredoxin domain-containing protein 4)	ERP44 KIAA0573 TXNDC4 UNQ532/PRO1075	953.914	2	1906.82	1906.83	-4.43	-0.00422	0.0515	0	0.97	0.272	0.0002215	0.007243	3	4999
SPPESSFQK	Hex(1)HexNAc(2)	SPPESSFQKHex(1)HexNAc(2)	S1(Hex(1)HexNAc(2));K9(Guanidinyl)	Q9BS26	Endoplasmic reticulum resident protein 44 (ER protein 44) (ERp44) (Thioredoxin domain-containing protein 4)	ERP44 KIAA0573 TXNDC4 UNQ532/PRO1075	808.864	2	1616.72	1616.72	1.49	0.00121	0.041	0	1.22	0.152	0.0008278	0.03152	7	5328
SPPESSFQK	Hex(1)HexNAc(2)	SPPESSFQKHex(1)HexNAc(2)	S1(Hex(1)HexNAc(2));K9(Guanidinyl)	Q9BS26	Endoplasmic reticulum resident protein 44 (ER protein 44) (ERp44) (Thioredoxin domain-containing protein 4)	ERP44 KIAA0573 TXNDC4 UNQ532/PRO1075	808.864	2	1616.72	1616.72	2.55	0.00206		0.0179	1.1	0.25	0.0002215	0.00955	6	4996
SSPPESSFQK	HexNAc(1)	SSPPESSFQKHexNAc(1)	S1(HexNAc(1));K10(Guanidinyl)	Q9BS26	Endoplasmic reticulum resident protein 44 (ER protein 44) (ERp44) (Thioredoxin domain-containing protein 4)	ERP44 KIAA0573 TXNDC4 UNQ532/PRO1075	669.817	2	1338.63	1338.62	6.74	0.00451	0.1388	0	2.09	0.238	0.0002215	0.01099	7	6041
SSPPESSFQK	HexNAc(1)	SSPPESSFQKHexNAc(1)	S1(HexNAc(1));K10(Guanidinyl)	Q9BS26	Endoplasmic reticulum resident protein 44 (ER protein 44) (ERp44) (Thioredoxin domain-containing protein 4)	ERP44 KIAA0573 TXNDC4 UNQ532/PRO1075	669.812	2	1338.62	1338.62	0.35	0.00023	0.0169	0	1.78	0.249	0.0002215	0.009637	7	5368
SSPPESSFQK	HexNAc(1)	SSPPESSFQKHexNAc(1)	S1(HexNAc(1));K10(Guanidinyl)	Q9BS26	Endoplasmic reticulum resident protein 44 (ER protein 44) (ERp44) (Thioredoxin domain-containing protein 4)	ERP44 KIAA0573 TXNDC4 UNQ532/PRO1075	669.811	2	1338.61	1338.62	-1.97	-0.00132	0.015	0	2	0.219	0.0003605	0.01389	8	5266
SSPPESSFQK	HexNAc(1)	SSPPESSFQKHexNAc(1)	S1(HexNAc(1));K10(Guanidinyl)	Q9BS26	Endoplasmic reticulum resident protein 44 (ER protein 44) (ERp44) (Thioredoxin domain-containing protein 4)	ERP44 KIAA0573 TXNDC4 UNQ532/PRO1075	669.81	2	1338.61	1338.62	-3.47	-0.00232	0.0121	0	1.65	0.207	0.0004239	0.01619	7	5739
SSPPESSFQK	HexNAc(1)	SSPPESSFQKHexNAc(1)	S1(HexNAc(1));K10(Guanidinyl)	Q9BS26	Endoplasmic reticulum resident protein 44 (ER protein 44) (ERp44) (Thioredoxin domain-containing protein 4)	ERP44 KIAA0573 TXNDC4 UNQ532/PRO1075	669.813	2	1338.62	1338.62	1.28	0.00086	0.0222	0	1.8	0.113	0.0004239	0.01497	6	5079
SSPPESSFQK	HexNAc(1)	SSPPESSFQKHexNAc(1)	S1(HexNAc(1));K10(Guanidinyl)	Q9BS26	Endoplasmic reticulum resident protein 44 (ER protein 44) (ERp44) (Thioredoxin domain-containing protein 4)	ERP44 KIAA0573 TXNDC4 UNQ532/PRO1075	669.808	2	1338.61	1338.62	-5.71	-0.00382	0.0149	0	2.01	0.171	0.0005931	0.02508	8	5224
SSPPESSFQK	HexNAc(1)	SSPPESSFQKHexNAc(1)	S1(HexNAc(1));K10(Guanidinyl)	Q9BS26	Endoplasmic reticulum resident protein 44 (ER protein 44) (ERp44) (Thioredoxin domain-containing protein 4)	ERP44 KIAA0573 TXNDC4 UNQ532/PRO1075	669.812	2	1338.62	1338.62	-0.23	-0.00016	0.0163	0	1.23	0.052	0.00456	0.09851	6	5461
SPPESSFQK	HexNAc(1)	SPPESSFQKHexNAc(1)	S1(HexNAc(1));K9(Guanidinyl)	Q9BS26	Endoplasmic reticulum resident protein 44 (ER protein 44) (ERp44) (Thioredoxin domain-containing protein 4)	ERP44 KIAA0573 TXNDC4 UNQ532/PRO1075	626.295	2	1251.58	1251.59	-2.15	-0.00134		0.0469	1.83	0.169	0.0005931	0.02558	9	5477
SPPESSFQK	HexNAc(1)	SPPESSFQKHexNAc(1)	S1(HexNAc(1));K9(Guanidinyl)	Q9BS26	Endoplasmic reticulum resident protein 44 (ER protein 44) (ERp44) (Thioredoxin domain-containing protein 4)	ERP44 KIAA0573 TXNDC4 UNQ532/PRO1075	626.295	2	1251.58	1251.59	-1.36	-0.00085	0.0415	0	1.93	0.142	0.000937	0.03545	8	5559
SPPESSFQK	HexNAc(1)	SPPESSFQKHexNAc(1)	S1(HexNAc(1));K9(Guanidinyl)	Q9BS26	Endoplasmic reticulum resident protein 44 (ER protein 44) (ERp44) (Thioredoxin domain-containing protein 4)	ERP44 KIAA0573 TXNDC4 UNQ532/PRO1075	626.294	2	1251.58	1251.59	-3.53	-0.00221	0.0128	0	1.56	0.141	0.000937	0.03583	7	5705
SPPESSFQK	HexNAc(1)	SPPESSFQKHexNAc(1)	S1(HexNAc(1));K9(Guanidinyl)	Q9BS26	Endoplasmic reticulum resident protein 44 (ER protein 44) (ERp44) (Thioredoxin domain-containing protein 4)	ERP44 KIAA0573 TXNDC4 UNQ532/PRO1075	626.296	2	1251.59	1251.59	0.3	0.00019		0.0152	1.3	0.148	0.000937	0.03302	8	44367
SPPESSFQK	HexNAc(1)	SPPESSFQKHexNAc(1)	S1(HexNAc(1));K9(Guanidinyl)	Q9BS26	Endoplasmic reticulum resident protein 44 (ER protein 44) (ERp44) (Thioredoxin domain-containing protein 4)	ERP44 KIAA0573 TXNDC4 UNQ532/PRO1075	626.296	2	1251.58	1251.59	-0.68	-0.00042	0.0124	0	1.61	0.138	0.001045	0.0373	8	5874
SPPESSFQK	HexNAc(1)	SPPESSFQKHexNAc(1)	S1(HexNAc(1));K9(Guanidinyl)	Q9BS26	Endoplasmic reticulum resident protein 44 (ER protein 44) (ERp44) (Thioredoxin domain-containing protein 4)	ERP44 KIAA0573 TXNDC4 UNQ532/PRO1075	626.3	2	1251.59	1251.59	6.44	0.00403	0.005	0	2	0.093	0.00197	0.0629	8	5223
SPPESSFQK	HexNAc(1)	SPPESSFQKHexNAc(1)	S1(HexNAc(1));K9(Guanidinyl)	Q9BS26	Endoplasmic reticulum resident protein 44 (ER protein 44) (ERp44) (Thioredoxin domain-containing protein 4)	ERP44 KIAA0573 TXNDC4 UNQ532/PRO1075	626.295	2	1251.58	1251.59	-1.97	-0.00124	0.0162	0	1.85	0.008	0.008785	0.1616	7	6190
SSPPESSFQK	Hex(1)HexNAc(2)	SSPPESSFQKHex(1)HexNAc(2)	S1(HexNAc(2)Hex(1));K10(Guanidinyl)	Q9BS26	Endoplasmic reticulum resident protein 44 (ER protein 44) (ERp44) (Thioredoxin domain-containing protein 4)	ERP44 KIAA0573 TXNDC4 UNQ532/PRO1075	852.38	2	1703.75	1703.75	2.33	0.00199	0.1574	0	1.08	0.372	8.558e-05	0.002035	6	5424
SSPPESSFQK	Hex(1)HexNAc(2)	SSPPESSFQKHex(1)HexNAc(2)	S1(HexNAc(2)Hex(1));K10(Guanidinyl)	Q9BS26	Endoplasmic reticulum resident protein 44 (ER protein 44) (ERp44) (Thioredoxin domain-containing protein 4)	ERP44 KIAA0573 TXNDC4 UNQ532/PRO1075	852.377	2	1703.75	1703.75	-1.14	-0.00097		0.0224	1.31	0.328	8.558e-05	0.00358	7	5663
SSPPESSFQK	Hex(1)HexNAc(2)	SSPPESSFQKHex(1)HexNAc(2)	S1(HexNAc(2)Hex(1));K10(Guanidinyl)	Q9BS26	Endoplasmic reticulum resident protein 44 (ER protein 44) (ERp44) (Thioredoxin domain-containing protein 4)	ERP44 KIAA0573 TXNDC4 UNQ532/PRO1075	852.378	2	1703.75	1703.75	-0.4	-0.00034		0.006	1.65	0.197	0.0004786	0.01849	8	5106
SSPPESSFQK	Hex(1)HexNAc(2)	SSPPESSFQKHex(1)HexNAc(2)	S1(HexNAc(2)Hex(1));K10(Guanidinyl)	Q9BS26	Endoplasmic reticulum resident protein 44 (ER protein 44) (ERp44) (Thioredoxin domain-containing protein 4)	ERP44 KIAA0573 TXNDC4 UNQ532/PRO1075	852.376	2	1703.75	1703.75	-2.37	-0.00202	0.0064	0	1.56	0.17	0.0005931	0.02525	9	5248
SSPPESSFQK	HexNAc(2)	SSPPESSFQKHexNAc(2)	S1(HexNAc(2));K10(Guanidinyl)	Q9BS26	Endoplasmic reticulum resident protein 44 (ER protein 44) (ERp44) (Thioredoxin domain-containing protein 4)	ERP44 KIAA0573 TXNDC4 UNQ532/PRO1075	771.352	2	1541.7	1541.7	0.47	0.00036	0.3185	0	1.57	0.319	8.558e-05	0.004017	6	5073
SSPPESSFQK	HexNAc(2)	SSPPESSFQKHexNAc(2)	S1(HexNAc(2));K10(Guanidinyl)	Q9BS26	Endoplasmic reticulum resident protein 44 (ER protein 44) (ERp44) (Thioredoxin domain-containing protein 4)	ERP44 KIAA0573 TXNDC4 UNQ532/PRO1075	771.352	2	1541.7	1541.7	0.44	0.00034	0.3252	0	1.23	0.3	0.0001639	0.005104	6	5462
SSPPESSFQK	HexNAc(2)	SSPPESSFQKHexNAc(2)	S1(HexNAc(2));K10(Guanidinyl)	Q9BS26	Endoplasmic reticulum resident protein 44 (ER protein 44) (ERp44) (Thioredoxin domain-containing protein 4)	ERP44 KIAA0573 TXNDC4 UNQ532/PRO1075	771.354	2	1541.7	1541.7	3.22	0.00248	0.2313	0	1.47	0.21	0.0004239	0.01565	8	5399
SSPPESSFQK	HexNAc(2)	SSPPESSFQKHexNAc(2)	S1(HexNAc(2));K10(Guanidinyl)	Q9BS26	Endoplasmic reticulum resident protein 44 (ER protein 44) (ERp44) (Thioredoxin domain-containing protein 4)	ERP44 KIAA0573 TXNDC4 UNQ532/PRO1075	771.35	2	1541.69	1541.7	-2.39	-0.00184	0.3423	0	1.49	0.207	0.0004786	0.01625	7	5546
SSPPESSFQK	HexNAc(2)	SSPPESSFQKHexNAc(2)	S1(HexNAc(2));K10(Guanidinyl)	Q9BS26	Endoplasmic reticulum resident protein 44 (ER protein 44) (ERp44) (Thioredoxin domain-containing protein 4)	ERP44 KIAA0573 TXNDC4 UNQ532/PRO1075	771.35	2	1541.69	1541.7	-2.13	-0.00164	0.3054	0	1.67	0.199	0.0004786	0.01791	5	5388
SPPESSFQK	HexNAc(2)	SPPESSFQKHexNAc(2)	S1(HexNAc(2));K9(Guanidinyl)	Q9BS26	Endoplasmic reticulum resident protein 44 (ER protein 44) (ERp44) (Thioredoxin domain-containing protein 4)	ERP44 KIAA0573 TXNDC4 UNQ532/PRO1075	727.838	2	1454.67	1454.66	2.66	0.00193		0.0423	1.36	0.098	0.001754	0.05916	7	5518
TAPGEQAQDVASSPPESSFQK	HexNAc(2)	TAPGEQAQDVASSPPESSFQKHexNAc(2)	T1(HexNAc(2));K21(Guanidinyl)	Q9BS26	Endoplasmic reticulum resident protein 44 (ER protein 44) (ERp44) (Thioredoxin domain-containing protein 4)	ERP44 KIAA0573 TXNDC4 UNQ532/PRO1075	870.398	3	2609.18	2609.18	-2.37	-0.00206	0.1952	0	2.1	0.251	0.0002215	0.009364	8	11687
SSPPESSFQK	Hex(1)HexNAc(1)	SSPPESSFQKHex(1)HexNAc(1)	S1(Hex(1)HexNAc(1));	Q9BS26	Endoplasmic reticulum resident protein 44 (ER protein 44) (ERp44) (Thioredoxin domain-containing protein 4)	ERP44 KIAA0573 TXNDC4 UNQ532/PRO1075	729.829	2	1458.65	1458.65	1.87	0.00136	0.4364	0	1.65	0.253	0.0002215	0.009159	5	4828
SSPPESSFQK	Hex(1)HexNAc(1)	SSPPESSFQKHex(1)HexNAc(1)	S1(Hex(1)HexNAc(1));K10(Guanidinyl)	Q9BS26	Endoplasmic reticulum resident protein 44 (ER protein 44) (ERp44) (Thioredoxin domain-containing protein 4)	ERP44 KIAA0573 TXNDC4 UNQ532/PRO1075	750.839	2	1500.67	1500.67	0.37	0.00028	0.4151	0	1.59	0.304	8.558e-05	0.004808	6	5454
SSPPESSFQK	Hex(1)HexNAc(1)	SSPPESSFQKHex(1)HexNAc(1)	S1(Hex(1)HexNAc(1));K10(Guanidinyl)	Q9BS26	Endoplasmic reticulum resident protein 44 (ER protein 44) (ERp44) (Thioredoxin domain-containing protein 4)	ERP44 KIAA0573 TXNDC4 UNQ532/PRO1075	750.837	2	1500.67	1500.67	-1.66	-0.00125	0.3194	0	1.44	0.281	0.0001639	0.006424	14	5427
TDTAPGEQAQDVASSPPESSFQK	Hex(1)HexNAc(1)	TDTAPGEQAQDVASSPPESSFQKHex(1)HexNAc(1)	T1(Hex(1)HexNAc(1));K23(Guanidinyl)	Q9BS26	Endoplasmic reticulum resident protein 44 (ER protein 44) (ERp44) (Thioredoxin domain-containing protein 4)	ERP44 KIAA0573 TXNDC4 UNQ532/PRO1075	928.744	3	2784.22	2784.23	-5.24	-0.00486		0.0222	4.4	0.906	0	3.377e-06	5	12488
TDTAPGEQAQDVASSPPESSFQK	Hex(1)HexNAc(1)	TDTAPGEQAQDVASSPPESSFQKHex(1)HexNAc(1)	T1(Hex(1)HexNAc(1));K23(Guanidinyl)	Q9BS26	Endoplasmic reticulum resident protein 44 (ER protein 44) (ERp44) (Thioredoxin domain-containing protein 4)	ERP44 KIAA0573 TXNDC4 UNQ532/PRO1075	928.755	3	2784.25	2784.23	6.09	0.00566		0.0254	3.83	0.873	0	6.447e-06	5	13567
TDTAPGEQAQDVASSPPESSFQK	Hex(1)HexNAc(1)	TDTAPGEQAQDVASSPPESSFQKHex(1)HexNAc(1)	T1(Hex(1)HexNAc(1));K23(Guanidinyl)	Q9BS26	Endoplasmic reticulum resident protein 44 (ER protein 44) (ERp44) (Thioredoxin domain-containing protein 4)	ERP44 KIAA0573 TXNDC4 UNQ532/PRO1075	928.752	3	2784.24	2784.23	2.53	0.00235		0.0122	5.68	1.268	0	2.193e-08	5	13199
TDTAPGEQAQDVASSPPESSFQK	Hex(1)HexNAc(1)	TDTAPGEQAQDVASSPPESSFQKHex(1)HexNAc(1)	T1(Hex(1)HexNAc(1));K23(Guanidinyl)	Q9BS26	Endoplasmic reticulum resident protein 44 (ER protein 44) (ERp44) (Thioredoxin domain-containing protein 4)	ERP44 KIAA0573 TXNDC4 UNQ532/PRO1075	928.755	3	2784.25	2784.23	6.73	0.00625		0.0123	5.61	1.142	0	1.555e-07	5	12849
TDTAPGEQAQDVASSPPESSFQK	Hex(1)HexNAc(1)	TDTAPGEQAQDVASSPPESSFQKHex(1)HexNAc(1)	T1(Hex(1)HexNAc(1));K23(Guanidinyl)	Q9BS26	Endoplasmic reticulum resident protein 44 (ER protein 44) (ERp44) (Thioredoxin domain-containing protein 4)	ERP44 KIAA0573 TXNDC4 UNQ532/PRO1075	928.742	3	2784.21	2784.23	-8	-0.00743		0.0089	5.56	1.064	0	2.301e-07	5	12838
TDTAPGEQAQDVASSPPESSFQK	Hex(1)HexNAc(1)	TDTAPGEQAQDVASSPPESSFQKHex(1)HexNAc(1)	T1(Hex(1)HexNAc(1));K23(Guanidinyl)	Q9BS26	Endoplasmic reticulum resident protein 44 (ER protein 44) (ERp44) (Thioredoxin domain-containing protein 4)	ERP44 KIAA0573 TXNDC4 UNQ532/PRO1075	928.749	3	2784.23	2784.23	0.07	6e-05		0.0182	4.85	0.846	0	3.986e-06	6	12790
TDTAPGEQAQDVASSPPESSFQK	Hex(1)HexNAc(1)	TDTAPGEQAQDVASSPPESSFQKHex(1)HexNAc(1)	T1(Hex(1)HexNAc(1));K23(Guanidinyl)	Q9BS26	Endoplasmic reticulum resident protein 44 (ER protein 44) (ERp44) (Thioredoxin domain-containing protein 4)	ERP44 KIAA0573 TXNDC4 UNQ532/PRO1075	928.75	3	2784.24	2784.23	1.03	0.00095		0.0196	3.51	0.687	0	3.754e-05	6	12440
TDTAPGEQAQDVASSPPESSFQK	Hex(1)HexNAc(1)	TDTAPGEQAQDVASSPPESSFQKHex(1)HexNAc(1)	T1(Hex(1)HexNAc(1));K23(Guanidinyl)	Q9BS26	Endoplasmic reticulum resident protein 44 (ER protein 44) (ERp44) (Thioredoxin domain-containing protein 4)	ERP44 KIAA0573 TXNDC4 UNQ532/PRO1075	928.754	3	2784.25	2784.23	4.95	0.00459		0.0375	2.57	0.373	8.558e-05	0.001988	4	13007
TDTAPGEQAQDVASSPPESSFQK	Hex(1)HexNAc(3)	TDTAPGEQAQDVASSPPESSFQKHex(1)HexNAc(3)	T1(Hex(1)HexNAc(3));K23(Guanidinyl)	Q9BS26	Endoplasmic reticulum resident protein 44 (ER protein 44) (ERp44) (Thioredoxin domain-containing protein 4)	ERP44 KIAA0573 TXNDC4 UNQ532/PRO1075	1064.14	3	3190.4	3190.39	3.08	0.00328		0.0043	2.32	0.388	8.558e-05	0.001475	5	11689
TDTAPGEQAQDVASSPPESSFQK	Hex(1)HexNAc(2)	TDTAPGEQAQDVASSPPESSFQKHex(1)HexNAc(2)	T1(Hex(1)HexNAc(2));K23(Guanidinyl)	Q9BS26	Endoplasmic reticulum resident protein 44 (ER protein 44) (ERp44) (Thioredoxin domain-containing protein 4)	ERP44 KIAA0573 TXNDC4 UNQ532/PRO1075	996.438	3	2987.3	2987.31	-4.34	-0.00433		0.0115	4.29	0.908	0	1.79e-06	5	12272
TDTAPGEQAQDVASSPPESSFQK	Hex(1)HexNAc(2)	TDTAPGEQAQDVASSPPESSFQKHex(1)HexNAc(2)	T1(Hex(1)HexNAc(2));K23(Guanidinyl)	Q9BS26	Endoplasmic reticulum resident protein 44 (ER protein 44) (ERp44) (Thioredoxin domain-containing protein 4)	ERP44 KIAA0573 TXNDC4 UNQ532/PRO1075	996.447	3	2987.33	2987.31	4.41	0.00439		0.0027	3.7	0.8	0	7.452e-06	5	12016
TDTAPGEQAQDVASSPPESSFQK	Hex(1)HexNAc(2)	TDTAPGEQAQDVASSPPESSFQKHex(1)HexNAc(2)	T1(Hex(1)HexNAc(2));K23(Guanidinyl)	Q9BS26	Endoplasmic reticulum resident protein 44 (ER protein 44) (ERp44) (Thioredoxin domain-containing protein 4)	ERP44 KIAA0573 TXNDC4 UNQ532/PRO1075	996.441	3	2987.31	2987.31	-1	-0.001		0.0154	2.55	0.457	0	0.0006689	5	12984
TDTAPGEQAQDVASSPPESSFQK	Hex(1)HexNAc(2)	TDTAPGEQAQDVASSPPESSFQKHex(1)HexNAc(2)	T1(Hex(1)HexNAc(2));K23(Guanidinyl)	Q9BS26	Endoplasmic reticulum resident protein 44 (ER protein 44) (ERp44) (Thioredoxin domain-containing protein 4)	ERP44 KIAA0573 TXNDC4 UNQ532/PRO1075	996.441	3	2987.31	2987.31	-1.49	-0.00149		0.0023	4.26	1.105	0	1.35e-07	6	12325
TAPGEQAQDVASSPPESSFQK	HexNAc(1)	TAPGEQAQDVASSPPESSFQKHexNAc(1)	T1(HexNAc(1));K21(Guanidinyl)	Q9BS26	Endoplasmic reticulum resident protein 44 (ER protein 44) (ERp44) (Thioredoxin domain-containing protein 4)	ERP44 KIAA0573 TXNDC4 UNQ532/PRO1075	802.708	3	2406.11	2406.11	1.81	0.00145	0.278	0	4.28	0.929	0	1.369e-06	8	12109
TDTAPGEQAQDVASSPPESSFQK	HexNAc(1)	TDTAPGEQAQDVASSPPESSFQKHexNAc(1)	T1(HexNAc(1));K23(Guanidinyl)	Q9BS26	Endoplasmic reticulum resident protein 44 (ER protein 44) (ERp44) (Thioredoxin domain-containing protein 4)	ERP44 KIAA0573 TXNDC4 UNQ532/PRO1075	874.732	3	2622.18	2622.18	0.13	0.00012		0.0124	5.56	0.968	0	8.113e-07	5	13072
TDTAPGEQAQDVASSPPESSFQK	Hex(1)HexNAc(2)	TDTAPGEQAQDVASSPPESSFQKHex(1)HexNAc(2)	T1(HexNAc(2)Hex(1));K23(Guanidinyl)	Q9BS26	Endoplasmic reticulum resident protein 44 (ER protein 44) (ERp44) (Thioredoxin domain-containing protein 4)	ERP44 KIAA0573 TXNDC4 UNQ532/PRO1075	996.445	3	2987.32	2987.31	2.95	0.00294		0.003	3.37	0.819	0	5.746e-06	7	12563
TDTAPGEQAQDVASSPPESSFQK	Hex(1)HexNAc(2)	TDTAPGEQAQDVASSPPESSFQKHex(1)HexNAc(2)	T1(HexNAc(2)Hex(1));K23(Guanidinyl)	Q9BS26	Endoplasmic reticulum resident protein 44 (ER protein 44) (ERp44) (Thioredoxin domain-containing protein 4)	ERP44 KIAA0573 TXNDC4 UNQ532/PRO1075	1494.16	2	2987.32	2987.31	2.88	0.0043		0.0107	3.69	0.903	0	1.952e-06	5	12627
TDTAPGEQAQDVASSPPESSFQK	Hex(1)HexNAc(2)	TDTAPGEQAQDVASSPPESSFQKHex(1)HexNAc(2)	T1(HexNAc(2)Hex(1));K23(Guanidinyl)	Q9BS26	Endoplasmic reticulum resident protein 44 (ER protein 44) (ERp44) (Thioredoxin domain-containing protein 4)	ERP44 KIAA0573 TXNDC4 UNQ532/PRO1075	1494.15	2	2987.3	2987.31	-3.42	-0.00511		0.0093	3.19	0.676	0	3.812e-05	5	12471
TDTAPGEQAQDVASSPPESSFQK	Hex(1)HexNAc(2)	TDTAPGEQAQDVASSPPESSFQKHex(1)HexNAc(2)	T1(HexNAc(2)Hex(1));K23(Guanidinyl)	Q9BS26	Endoplasmic reticulum resident protein 44 (ER protein 44) (ERp44) (Thioredoxin domain-containing protein 4)	ERP44 KIAA0573 TXNDC4 UNQ532/PRO1075	996.445	3	2987.32	2987.31	2.35	0.00234	0.0133	0	3.75	0.989	0	6.16e-07	4	12342
TDTAPGEQAQDVASSPPESSFQK	Hex(1)HexNAc(2)	TDTAPGEQAQDVASSPPESSFQKHex(1)HexNAc(2)	T1(HexNAc(2)Hex(1));K23(Guanidinyl)	Q9BS26	Endoplasmic reticulum resident protein 44 (ER protein 44) (ERp44) (Thioredoxin domain-containing protein 4)	ERP44 KIAA0573 TXNDC4 UNQ532/PRO1075	996.444	3	2987.32	2987.31	1.86	0.00185	0.0059	0	3.37	0.558	0	0.0001768	4	11822
TDTAPGEQAQDVASSPPESSFQK	Hex(1)HexNAc(2)	TDTAPGEQAQDVASSPPESSFQKHex(1)HexNAc(2)	T1(HexNAc(2)Hex(1));K23(Guanidinyl)	Q9BS26	Endoplasmic reticulum resident protein 44 (ER protein 44) (ERp44) (Thioredoxin domain-containing protein 4)	ERP44 KIAA0573 TXNDC4 UNQ532/PRO1075	996.448	3	2987.33	2987.31	5.25	0.00523	0.0296	0	2.03	0.245	0.0002215	0.009806	6	11968
TDTAPGEQAQDVASSPPESSFQK	Hex(1)HexNAc(3)	TDTAPGEQAQDVASSPPESSFQKHex(1)HexNAc(3)	T1(HexNAc(3)Hex(1));K23(Guanidinyl)	Q9BS26	Endoplasmic reticulum resident protein 44 (ER protein 44) (ERp44) (Thioredoxin domain-containing protein 4)	ERP44 KIAA0573 TXNDC4 UNQ532/PRO1075	1064.14	3	3190.41	3190.39	6.45	0.00686	0.0345	0	1.74	0.059	0.004	0.09282	4	11366
TDTAPGEQAQDVASSPPESSFQK	HexNAc(2)	TDTAPGEQAQDVASSPPESSFQKHexNAc(2)	T1(HexNAc(2));K23(Guanidinyl)	Q9BS26	Endoplasmic reticulum resident protein 44 (ER protein 44) (ERp44) (Thioredoxin domain-containing protein 4)	ERP44 KIAA0573 TXNDC4 UNQ532/PRO1075	707.069	4	2825.25	2825.26	-2.53	-0.00179	0.324	0	4.66	0.912	0	1.695e-06	5	12511
TDTAPGEQAQDVASSPPESSFQK	Hex(1)HexNAc(3)	TDTAPGEQAQDVASSPPESSFQKHex(1)HexNAc(3)	T1(HexNAc(3)Hex(1));K23(Guanidinyl)	Q9BS26	Endoplasmic reticulum resident protein 44 (ER protein 44) (ERp44) (Thioredoxin domain-containing protein 4)	ERP44 KIAA0573 TXNDC4 UNQ532/PRO1075	1064.14	3	3190.41	3190.39	5.2	0.00553	0.028	0	1.43	0.206	0.0004786	0.01646	6	11295
TDTAPGEQAQDVASSPPESSFQK	Hex(1)HexNAc(3)	TDTAPGEQAQDVASSPPESSFQKHex(1)HexNAc(3)	T1(Hex(1)HexNAc(3));K23(Guanidinyl)	Q9BS26	Endoplasmic reticulum resident protein 44 (ER protein 44) (ERp44) (Thioredoxin domain-containing protein 4)	ERP44 KIAA0573 TXNDC4 UNQ532/PRO1075	1064.13	3	3190.38	3190.39	-3.65	-0.00388		0.0413	2.09	0.314	8.558e-05	0.00426	4	11625
TALPPREDDSSQSPNACR	Hex(1)HexNAc(1)	TALPPREDDSSQSPNACRHex(1)HexNAc(1)	T1(Hex(1)HexNAc(1));C17(Carbamidomethyl)	Q96RQ1	Endoplasmic reticulum-Golgi intermediate compartment protein 2	ERGIC2 ERV41 PTX1 CDA14	789.352	3	2366.04	2366.04	0.63	0.0005	0.0992	0	3.53	0.552	0	0.0001924	7	4400
TALPPREDDSSQSPNACR	Hex(1)HexNAc(1)	TALPPREDDSSQSPNACRHex(1)HexNAc(1)	T1(Hex(1)HexNAc(1));C17(Carbamidomethyl)	Q96RQ1	Endoplasmic reticulum-Golgi intermediate compartment protein 2	ERGIC2 ERV41 PTX1 CDA14	789.354	3	2366.05	2366.04	2.79	0.0022	0.1114	0	3.68	0.676	0	3.78e-05	7	4036
TALPPREDDSSQSPNACR	Hex(1)HexNAc(1)	TALPPREDDSSQSPNACRHex(1)HexNAc(1)	T1(Hex(1)HexNAc(1));C17(Carbamidomethyl)	Q96RQ1	Endoplasmic reticulum-Golgi intermediate compartment protein 2	ERGIC2 ERV41 PTX1 CDA14	789.354	3	2366.05	2366.04	3.22	0.00254	0.1303	0	3.76	0.471	0	0.0005599	3	5621
TALPPREDDSSQSPNACR	Hex(1)HexNAc(1)	TALPPREDDSSQSPNACRHex(1)HexNAc(1)	T1(Hex(1)HexNAc(1));C17(Carbamidomethyl)	Q96RQ1	Endoplasmic reticulum-Golgi intermediate compartment protein 2	ERGIC2 ERV41 PTX1 CDA14	789.346	3	2366.02	2366.04	-7.85	-0.00619	0.088	0	3.41	0.535	0	0.0002411	3	5293
TALPPREDDSSQSPNACR	Hex(1)HexNAc(1)	TALPPREDDSSQSPNACRHex(1)HexNAc(1)	T1(Hex(1)HexNAc(1));C17(Carbamidomethyl)	Q96RQ1	Endoplasmic reticulum-Golgi intermediate compartment protein 2	ERGIC2 ERV41 PTX1 CDA14	789.346	3	2366.02	2366.04	-7.85	-0.00619	0.147	0	3.47	0.565	0	0.0001627	3	4867
TALPPREDDSSQSPNACR	Hex(1)HexNAc(1)	TALPPREDDSSQSPNACRHex(1)HexNAc(1)	T1(Hex(1)HexNAc(1));C17(Carbamidomethyl)	Q96RQ1	Endoplasmic reticulum-Golgi intermediate compartment protein 2	ERGIC2 ERV41 PTX1 CDA14	789.356	3	2366.05	2366.04	4.76	0.00376	0.1043	0	3.74	0.551	0	0.000196	3	4498
TALPPREDDSSQSPNACR	Hex(1)HexNAc(1)	TALPPREDDSSQSPNACRHex(1)HexNAc(1)	T1(Hex(1)HexNAc(1));C17(Carbamidomethyl)	Q96RQ1	Endoplasmic reticulum-Golgi intermediate compartment protein 2	ERGIC2 ERV41 PTX1 CDA14	789.35	3	2366.04	2366.04	-2.4	-0.00189	0.1279	0	2.97	0.602	0	0.0001	2	4926
TALPPREDDSSQSPNACR	Hex(1)HexNAc(1)	TALPPREDDSSQSPNACRHex(1)HexNAc(1)	T1(Hex(1)HexNAc(1));C17(Carbamidomethyl)	Q96RQ1	Endoplasmic reticulum-Golgi intermediate compartment protein 2	ERGIC2 ERV41 PTX1 CDA14	789.352	3	2366.04	2366.04	-0.49	-0.00038	0.1412	0	3.54	0.582	0	0.0001303	5	4600
TALPPREDDSSQSPNACR	Hex(1)HexNAc(1)	TALPPREDDSSQSPNACRHex(1)HexNAc(1)	T1(Hex(1)HexNAc(1));C17(Carbamidomethyl)	Q96RQ1	Endoplasmic reticulum-Golgi intermediate compartment protein 2	ERGIC2 ERV41 PTX1 CDA14	789.353	3	2366.04	2366.04	1.58	0.00124	0.19	0	2.79	0.554	0	0.0001884	6	4618
TALPPREDDSSQSPNACR	Hex(1)HexNAc(1)	TALPPREDDSSQSPNACRHex(1)HexNAc(1)	T1(Hex(1)HexNAc(1));C17(Carbamidomethyl)	Q96RQ1	Endoplasmic reticulum-Golgi intermediate compartment protein 2	ERGIC2 ERV41 PTX1 CDA14	789.356	3	2366.05	2366.04	5.29	0.00418	0.1494	0	3.28	0.516	0	0.0003106	4	4524
TALPPREDDSSQSPNACR	Hex(1)HexNAc(1)	TALPPREDDSSQSPNACRHex(1)HexNAc(1)	T1(Hex(1)HexNAc(1));C17(Carbamidomethyl)	Q96RQ1	Endoplasmic reticulum-Golgi intermediate compartment protein 2	ERGIC2 ERV41 PTX1 CDA14	789.346	3	2366.02	2366.04	-7.32	-0.00577	0.1006	0	3.28	0.605	0	9.644e-05	4	4506
TALPPREDDSSQSPNACR	Hex(1)HexNAc(1)	TALPPREDDSSQSPNACRHex(1)HexNAc(1)	T1(Hex(1)HexNAc(1));C17(Carbamidomethyl)	Q96RQ1	Endoplasmic reticulum-Golgi intermediate compartment protein 2	ERGIC2 ERV41 PTX1 CDA14	789.347	3	2366.03	2366.04	-6.62	-0.00522	0.1089	0	3.49	0.504	0	0.0003608	4	4141
TALPPREDDSSQSPNACR	Hex(1)HexNAc(1)	TALPPREDDSSQSPNACRHex(1)HexNAc(1)	T1(Hex(1)HexNAc(1));C17(Carbamidomethyl)	Q96RQ1	Endoplasmic reticulum-Golgi intermediate compartment protein 2	ERGIC2 ERV41 PTX1 CDA14	789.355	3	2366.05	2366.04	3.44	0.00271	0.0928	0	3.77	0.563	0	0.0001677	4	4123
TALPPREDDSSQSPNACR	Hex(1)HexNAc(1)	TALPPREDDSSQSPNACRHex(1)HexNAc(1)	T1(Hex(1)HexNAc(1));C17(Carbamidomethyl)	Q96RQ1	Endoplasmic reticulum-Golgi intermediate compartment protein 2	ERGIC2 ERV41 PTX1 CDA14	789.349	3	2366.03	2366.04	-3.53	-0.00278	0.1761	0	3.18	0.565	0	0.000163	4	4879
TALPPREDDSSQSPNACR	Hex(1)HexNAc(1)	TALPPREDDSSQSPNACRHex(1)HexNAc(1)	T1(Hex(1)HexNAc(1));C17(Carbamidomethyl)	Q96RQ1	Endoplasmic reticulum-Golgi intermediate compartment protein 2	ERGIC2 ERV41 PTX1 CDA14	789.346	3	2366.02	2366.04	-6.93	-0.00547	0.1341	0	2.61	0.543	0	0.0002185	4	5432
TALPPREDDSSQSPNACR	Hex(1)HexNAc(1)	TALPPREDDSSQSPNACRHex(1)HexNAc(1)	T1(Hex(1)HexNAc(1));C17(Carbamidomethyl)	Q96RQ1	Endoplasmic reticulum-Golgi intermediate compartment protein 2	ERGIC2 ERV41 PTX1 CDA14	789.356	3	2366.05	2366.04	4.96	0.00391	0.2198	0	2.32	0.31	8.558e-05	0.004489	5	5418
TALPPREDDSSQSPNACR	Hex(1)HexNAc(1)	TALPPREDDSSQSPNACRHex(1)HexNAc(1)	T1(Hex(1)HexNAc(1));C17(Carbamidomethyl)	Q96RQ1	Endoplasmic reticulum-Golgi intermediate compartment protein 2	ERGIC2 ERV41 PTX1 CDA14	789.352	3	2366.04	2366.04	0.48	0.00038	0.0976	0	3.69	0.37	8.558e-05	0.00209	6	3833
TALPPREDDSSQSPNACR	Hex(1)HexNAc(1)	TALPPREDDSSQSPNACRHex(1)HexNAc(1)	T1(Hex(1)HexNAc(1));C17(Carbamidomethyl)	Q96RQ1	Endoplasmic reticulum-Golgi intermediate compartment protein 2	ERGIC2 ERV41 PTX1 CDA14	789.346	3	2366.02	2366.04	-7.27	-0.00573	0.0845	0	3.67	0.334	8.558e-05	0.003281	5	4243
TALPPREDDSSQSPNACR	Hex(1)HexNAc(1)	TALPPREDDSSQSPNACRHex(1)HexNAc(1)	T1(Hex(1)HexNAc(1));C17(Carbamidomethyl)	Q96RQ1	Endoplasmic reticulum-Golgi intermediate compartment protein 2	ERGIC2 ERV41 PTX1 CDA14	1183.52	2	2366.03	2366.04	-6.74	-0.00797	0.1581	0	2.72	0.4	8.558e-05	0.001405	3	4514
TALPPREDDSSQSPNACR	Hex(1)HexNAc(1)	TALPPREDDSSQSPNACRHex(1)HexNAc(1)	T1(Hex(1)HexNAc(1));C17(Carbamidomethyl)	Q96RQ1	Endoplasmic reticulum-Golgi intermediate compartment protein 2	ERGIC2 ERV41 PTX1 CDA14	1183.53	2	2366.04	2366.04	1	0.00119	0.2007	0	2.79	0.257	0.0002215	0.00873	3	5167
TALPPREDDSSQSPNACR	HexNAc(1)	TALPPREDDSSQSPNACRHexNAc(1)	T1(HexNAc(1));C17(Carbamidomethyl)	Q96RQ1	Endoplasmic reticulum-Golgi intermediate compartment protein 2	ERGIC2 ERV41 PTX1 CDA14	735.333	3	2203.98	2203.99	-2.41	-0.00177	0.0878	0	4.44	0.368	8.558e-05	0.00214	3	4552
TVFDPDSLDPDR	Hex(1)HexNAc(1)	TVFDPDSLDPDRHex(1)HexNAc(1)	T1(Hex(1)HexNAc(1));N-Term(TMT6plex)	Q9Y282	Endoplasmic reticulum-Golgi intermediate compartment protein 3 (Serologically defined breast cancer antigen NY-BR-84)	ERGIC3 C20orf47 ERV46 SDBCAG84 CGI-54 PRO0989	657.647	3	1970.93	1970.93	#N/A	-0.00056	0.1929	0	1.97	#N/A	0.005274	0.1028	8	17758
TVFDPDSLDPDR	Hex(1)HexNAc(1)	TVFDPDSLDPDRHex(1)HexNAc(1)	T1(Hex(1)HexNAc(1));	Q9Y282	Endoplasmic reticulum-Golgi intermediate compartment protein 3 (Serologically defined breast cancer antigen NY-BR-84)	ERGIC3 C20orf47 ERV46 SDBCAG84 CGI-54 PRO0989	871.387	2	1741.77	1741.77	1.02	0.00089	0.4607	0	1.91	0.533	0	0.0002485	5	18093
TVFDPDSLDPDR	Hex(1)HexNAc(1)	TVFDPDSLDPDRHex(1)HexNAc(1)	T1(Hex(1)HexNAc(1));	Q9Y282	Endoplasmic reticulum-Golgi intermediate compartment protein 3 (Serologically defined breast cancer antigen NY-BR-84)	ERGIC3 C20orf47 ERV46 SDBCAG84 CGI-54 PRO0989	871.384	2	1741.76	1741.77	-2.12	-0.00184	0.5556	0	1.98	0.184	0.0005378	0.02145	6	17554
TVFDPDSLDPDR	Hex(1)HexNAc(1)	TVFDPDSLDPDRHex(1)HexNAc(1)	T1(Hex(1)HexNAc(1));	Q9Y282	Endoplasmic reticulum-Golgi intermediate compartment protein 3 (Serologically defined breast cancer antigen NY-BR-84)	ERGIC3 C20orf47 ERV46 SDBCAG84 CGI-54 PRO0989	871.387	2	1741.77	1741.77	0.96	0.00084	0.3082	0	1.59	0.15	0.0008278	0.03219	7	18039
TVFDPDSLDPDRCESCYGAEAEDIK	Hex(1)HexNAc(1)	TVFDPDSLDPDRCESCYGAEAEDIKHex(1)HexNAc(1)	T1(Hex(1)HexNAc(1));C13(Carbamidomethyl);C16(Carbamidomethyl);K25(Guanidinyl)	Q9Y282	Endoplasmic reticulum-Golgi intermediate compartment protein 3 (Serologically defined breast cancer antigen NY-BR-84)	ERGIC3 C20orf47 ERV46 SDBCAG84 CGI-54 PRO0989	1099.46	3	3296.38	3296.37	1.33	0.00146	0.1785	0	3.81	0.902	0	1.938e-06	7	22423
TVFDPDSLDPDR	HexNAc(1)	TVFDPDSLDPDRHexNAc(1)	T1(HexNAc(1));	Q9Y282	Endoplasmic reticulum-Golgi intermediate compartment protein 3 (Serologically defined breast cancer antigen NY-BR-84)	ERGIC3 C20orf47 ERV46 SDBCAG84 CGI-54 PRO0989	790.358	2	1579.71	1579.71	-1.99	-0.00157	0.3792	0	2.69	0.396	8.558e-05	0.001477	6	17741
TGKDISTNYYASQK	Hex(1)HexNAc(1)	TGKDISTNYYASQKHex(1)HexNAc(1)	T1(Hex(1)HexNAc(1));K3(Guanidinyl);K14(Guanidinyl)	P14625	Endoplasmin (94 kDa glucose-regulated protein) (GRP-94) (Heat shock protein 90 kDa beta member 1) (Tumor rejection antigen 1) (gp96 homolog)	HSP90B1 GRP94 TRA1	675.652	3	2024.94	2024.94	-0.07	-5e-05	0.0968	0	2.48	0.367	8.558e-05	0.002171	23	6710
SPMFPDTR	Hex(1)HexNAc(1)	SPMFPDTRHex(1)HexNAc(1)	S1(Hex(1)HexNAc(1));	Q9HCU0	Endosialin (Tumor endothelial marker 1) (CD antigen CD248)	CD248 CD164L1 TEM1	658.288	2	1315.57	1315.57	-2.72	-0.00179	0.331	0	1.45	0.063	0.003643	0.08832	14	9359
SPMFPDTR	Hex(1)HexNAc(1)	SPMFPDTRHex(1)HexNAc(1)	S1(Hex(1)HexNAc(1));	Q9HCU0	Endosialin (Tumor endothelial marker 1) (CD antigen CD248)	CD248 CD164L1 TEM1	658.288	2	1315.57	1315.57	-2.19	-0.00144	0.2826	0	1.84	0.04	0.005483	0.114	15	9157
SAQPPAHQPPMI	Hex(1)HexNAc(1)	SAQPPAHQPPMIHex(1)HexNAc(1)	S1(Hex(1)HexNAc(1));M11(Oxidation)	Q9HCU0	Endosialin (Tumor endothelial marker 1) (CD antigen CD248)	CD248 CD164L1 TEM1	827.884	2	1654.76	1654.76	-1.04	-0.00086	0.0833	0	1.2	0.116	0.001378	0.04833	15	8275
SPMFPDTR	Hex(1)HexNAc(1)	SPMFPDTRHex(1)HexNAc(1)	S1(Hex(1)HexNAc(1));M3(Oxidation)	Q9HCU0	Endosialin (Tumor endothelial marker 1) (CD antigen CD248)	CD248 CD164L1 TEM1	666.287	2	1331.57	1331.57	-0.97	-0.00065	0.1667	0	1.38	0.176	0.0005931	0.02342	14	7142
SPMFPDTR	Hex(1)HexNAc(1)	SPMFPDTRHex(1)HexNAc(1)	S1(Hex(1)HexNAc(1));M3(Oxidation)	Q9HCU0	Endosialin (Tumor endothelial marker 1) (CD antigen CD248)	CD248 CD164L1 TEM1	666.289	2	1331.57	1331.57	2.47	0.00164	0.2446	0	1.39	0.174	0.0005931	0.02403	11	7023
SPMFPDTR	Hex(1)HexNAc(1)	SPMFPDTRHex(1)HexNAc(1)	S1(Hex(1)HexNAc(1));M3(Oxidation)	Q9HCU0	Endosialin (Tumor endothelial marker 1) (CD antigen CD248)	CD248 CD164L1 TEM1	666.287	2	1331.57	1331.57	0.31	0.00021	0.2533	0	1.5	0.055	0.00456	0.0972	10	7217
THPALSR	Hex(1)HexNAc(1)	THPALSRHex(1)HexNAc(1)	T1(Hex(1)HexNAc(1));	Q9HCU0	Endosialin (Tumor endothelial marker 1) (CD antigen CD248)	CD248 CD164L1 TEM1	573.787	2	1146.57	1146.56	1.86	0.00107	0.1897	0	1.16	0.07	0.002895	0.08149	15	3722
THPALSR	Hex(1)HexNAc(1)	THPALSRHex(1)HexNAc(1)	T1(Hex(1)HexNAc(1));	Q9HCU0	Endosialin (Tumor endothelial marker 1) (CD antigen CD248)	CD248 CD164L1 TEM1	573.784	2	1146.56	1146.56	-2.7	-0.00155	0.2143	0	1.12	0.068	0.002947	0.08333	16	3990
THPALSR	Hex(1)HexNAc(1)	THPALSRHex(1)HexNAc(1)	T1(Hex(1)HexNAc(1));	Q9HCU0	Endosialin (Tumor endothelial marker 1) (CD antigen CD248)	CD248 CD164L1 TEM1	573.788	2	1146.57	1146.56	3.67	0.00211	0.2087	0	1.15	0.054	0.00456	0.09809	14	3313
TQPPDFALAYRP	Hex(1)HexNAc(1)	TQPPDFALAYRPHex(1)HexNAc(1)	T1(Hex(1)HexNAc(1));	Q9HCU0	Endosialin (Tumor endothelial marker 1) (CD antigen CD248)	CD248 CD164L1 TEM1	870.923	2	1740.84	1740.83	2.93	0.00255	0.4689	0	1.77	0.506	0	0.0003529	6	19359
TQPPDFALAYRP	Hex(1)HexNAc(1)	TQPPDFALAYRPHex(1)HexNAc(1)	T1(Hex(1)HexNAc(1));	Q9HCU0	Endosialin (Tumor endothelial marker 1) (CD antigen CD248)	CD248 CD164L1 TEM1	870.923	2	1740.84	1740.83	3.37	0.00293	0.4431	0	1.67	0.426	0	0.001013	7	19861
TQPPDFALAYRPSFPEDR	Hex(1)HexNAc(1)	TQPPDFALAYRPSFPEDRHex(1)HexNAc(1)	T1(Hex(1)HexNAc(1));	Q9HCU0	Endosialin (Tumor endothelial marker 1) (CD antigen CD248)	CD248 CD164L1 TEM1	824.724	3	2472.16	2472.16	0.51	0.00042	0.291	0	2.99	0.372	8.558e-05	0.002027	9	22626
TTLGAQLPPQAPDALVLR	Hex(2)HexNAc(2)	TTLGAQLPPQAPDALVLRHex(2)HexNAc(2)	T1(Hex(2)HexNAc(2));	Q9HCU0	Endosialin (Tumor endothelial marker 1) (CD antigen CD248)	CD248 CD164L1 TEM1	864.439	3	2591.3	2591.32	-5.73	-0.00495	0.2363	0	1.82	0.037	0.005921	0.1184	9	24264
THPALSR	HexNAc(1)	THPALSRHexNAc(1)	T1(HexNAc(1));	Q9HCU0	Endosialin (Tumor endothelial marker 1) (CD antigen CD248)	CD248 CD164L1 TEM1	492.761	2	984.514	984.511	3.53	0.00174	0.12	0	1.25	0.063	0.003643	0.08861	15	3737
SAVDPSLTRPPEELTLSPK	HexNAc(2)	SAVDPSLTRPPEELTLSPKHexNAc(2)	S1(HexNAc(2));K19(Guanidinyl)	Q6P2E9	Enhancer of mRNA-decapping protein 4 (Autoantigen Ge-1) (Autoantigen RCD-8) (Human enhancer of decapping large subunit) (Hedls)	EDC4 HEDLS	829.094	3	2485.27	2485.27	0.72	0.0006	0.0822	0	3.04	0.389	8.558e-05	0.001631	7	22757
SAAWAVGPHGAGQR	Hex(1)HexNAc(1)	SAAWAVGPHGAGQRHex(1)HexNAc(1)	S1(Hex(1)HexNAc(1));	O15197	Ephrin type-B receptor 6 (HEP) (Tyrosine-protein kinase-defective receptor EPH-6)	EPHB6	865.411	2	1729.82	1729.81	0.71	0.00062	0.5039	0	2.54	0.513	0	0.0003226	8	6730
SAAWAVGPHGAGQR	Hex(1)HexNAc(1)	SAAWAVGPHGAGQRHex(1)HexNAc(1)	S1(Hex(1)HexNAc(1));	O15197	Ephrin type-B receptor 6 (HEP) (Tyrosine-protein kinase-defective receptor EPH-6)	EPHB6	577.274	3	1729.81	1729.81	-4.64	-0.00267	0.4069	0	4.03	0.896	0	2.113e-06	7	6759
SAVPVVHQVSR	Hex(1)HexNAc(1)	SAVPVVHQVSRHex(1)HexNAc(1)	S1(Hex(1)HexNAc(1));	O15197	Ephrin type-B receptor 6 (HEP) (Tyrosine-protein kinase-defective receptor EPH-6)	EPHB6	772.401	2	1543.79	1543.8	-1.4	-0.00108	0.314	0	1.72	0.369	8.558e-05	0.002113	24	5100
SPGHIYGFQVR	Hex(1)HexNAc(1)	SPGHIYGFQVRHex(1)HexNAc(1)	S1(Hex(1)HexNAc(1));	O15197	Ephrin type-B receptor 6 (HEP) (Tyrosine-protein kinase-defective receptor EPH-6)	EPHB6	542.595	3	1625.77	1625.78	-7.1	-0.00385	0.3214	0	2.8	0.405	8.558e-05	0.001323	18	11135
SPGHIYGFQVR	Hex(1)HexNAc(1)	SPGHIYGFQVRHex(1)HexNAc(1)	S1(Hex(1)HexNAc(1));	O15197	Ephrin type-B receptor 6 (HEP) (Tyrosine-protein kinase-defective receptor EPH-6)	EPHB6	542.599	3	1625.78	1625.78	1.4	0.00076	0.3024	0	2.91	0.292	0.0001639	0.005628	19	11619
SPGHIYGFQVR	Hex(1)HexNAc(1)	SPGHIYGFQVRHex(1)HexNAc(1)	S1(Hex(1)HexNAc(1));	O15197	Ephrin type-B receptor 6 (HEP) (Tyrosine-protein kinase-defective receptor EPH-6)	EPHB6	542.598	3	1625.78	1625.78	-1.07	-0.00058	0.3522	0	2.47	0.208	0.0004239	0.01596	20	11299
SSAAWAVGPHGAGQR	Hex(1)HexNAc(1)	SSAAWAVGPHGAGQRHex(1)HexNAc(1)	S1(Hex(1)HexNAc(1));	O15197	Ephrin type-B receptor 6 (HEP) (Tyrosine-protein kinase-defective receptor EPH-6)	EPHB6	908.926	2	1816.85	1816.85	-0.37	-0.00034	0.4574	0	2.23	0.546	0	0.000208	8	6928
SSAAWAVGPHGAGQR	Hex(2)HexNAc(2)	SSAAWAVGPHGAGQRHex(2)HexNAc(2)	S1(Hex(2)HexNAc(2));	O15197	Ephrin type-B receptor 6 (HEP) (Tyrosine-protein kinase-defective receptor EPH-6)	EPHB6	727.995	3	2181.97	2181.98	-3.53	-0.00257	0.4424	0	3.73	1.015	0	4.425e-07	3	6427
SSAAWAVGPHGAGQR	Hex(2)HexNAc(2)	SSAAWAVGPHGAGQRHex(2)HexNAc(2)	S1(Hex(2)HexNAc(2));	O15197	Ephrin type-B receptor 6 (HEP) (Tyrosine-protein kinase-defective receptor EPH-6)	EPHB6	727.993	3	2181.96	2181.98	-6.49	-0.00472	0.4781	0	2.74	0.363	8.558e-05	0.00227	4	6375
SSSSAAWAVGPHGAGQR	Hex(2)HexNAc(2)	SSSSAAWAVGPHGAGQRHex(2)HexNAc(2)	S1(Hex(2)HexNAc(2));	O15197	Ephrin type-B receptor 6 (HEP) (Tyrosine-protein kinase-defective receptor EPH-6)	EPHB6	786.016	3	2356.03	2356.04	-3.5	-0.00274	0.0531	0	3.58	0.962	0	8.882e-07	4	6787
SSSSAAWAVGPHGAGQR	Hex(2)HexNAc(2)	SSSSAAWAVGPHGAGQRHex(2)HexNAc(2)	S1(Hex(2)HexNAc(2));	O15197	Ephrin type-B receptor 6 (HEP) (Tyrosine-protein kinase-defective receptor EPH-6)	EPHB6	786.021	3	2356.05	2356.04	2.36	0.00185	0.0037	0	2.7	0.401	8.558e-05	0.001395	5	7089
SSSAAWAVGPHGAGQR	Hex(3)HexNAc(3)	SSSAAWAVGPHGAGQRHex(3)HexNAc(3)	S1(Hex(3)HexNAc(3));	O15197	Ephrin type-B receptor 6 (HEP) (Tyrosine-protein kinase-defective receptor EPH-6)	EPHB6	878.717	3	2634.14	2634.14	-2.36	-0.00207	0.1678	0	2.86	1.014	0	4.446e-07	24	5741
SSSAAWAVGPHGAGQR	Hex(3)HexNAc(3)	SSSAAWAVGPHGAGQRHex(3)HexNAc(3)	S1(Hex(3)HexNAc(3));	O15197	Ephrin type-B receptor 6 (HEP) (Tyrosine-protein kinase-defective receptor EPH-6)	EPHB6	878.718	3	2634.14	2634.14	-1.03	-0.0009	0.2253	0	3.24	0.697	0	2.869e-05	1	6176
SSSSSAAWAVGPHGAGQR	Hex(3)HexNAc(3)	SSSSSAAWAVGPHGAGQRHex(3)HexNAc(3)	S1(Hex(3)HexNAc(3));	O15197	Ephrin type-B receptor 6 (HEP) (Tyrosine-protein kinase-defective receptor EPH-6)	EPHB6	936.739	3	2808.2	2808.21	-1.32	-0.00124	0.1055	0	3.98	1.241	0	2.268e-08	3	6737
SSSSSAAWAVGPHGAGQR	Hex(3)HexNAc(3)	SSSSSAAWAVGPHGAGQRHex(3)HexNAc(3)	S1(Hex(3)HexNAc(3));	O15197	Ephrin type-B receptor 6 (HEP) (Tyrosine-protein kinase-defective receptor EPH-6)	EPHB6	936.741	3	2808.21	2808.21	0.26	0.00025	0.0812	0	2.71	0.925	0	1.443e-06	2	7196
SSSSAAWAVGPHGAGQR	Hex(1)HexNAc(4)	SSSSAAWAVGPHGAGQRHex(1)HexNAc(4)	S1(Hex(1)HexNAc(4));	O15197	Ephrin type-B receptor 6 (HEP) (Tyrosine-protein kinase-defective receptor EPH-6)	EPHB6	867.393	3	2600.16	2600.15	5.83	0.00506	0.0501	0	3.79	0.134	0.001045	0.03895	6	7405
SAAWAVGPHGAGQR	HexNAc(1)	SAAWAVGPHGAGQRHexNAc(1)	S1(HexNAc(1));	O15197	Ephrin type-B receptor 6 (HEP) (Tyrosine-protein kinase-defective receptor EPH-6)	EPHB6	523.259	3	1567.76	1567.76	0.64	0.00033	0.3753	0	4.37	0.979	0	7.056e-07	8	6729
SAAWAVGPHGAGQR	HexNAc(1)	SAAWAVGPHGAGQRHexNAc(1)	S1(HexNAc(1));	O15197	Ephrin type-B receptor 6 (HEP) (Tyrosine-protein kinase-defective receptor EPH-6)	EPHB6	523.257	3	1567.76	1567.76	-2.68	-0.0014	0.4644	0	4.63	0.836	0	4.594e-06	7	6834
SAAWAVGPHGAGQR	HexNAc(1)	SAAWAVGPHGAGQRHexNAc(1)	S1(HexNAc(1));	O15197	Ephrin type-B receptor 6 (HEP) (Tyrosine-protein kinase-defective receptor EPH-6)	EPHB6	523.261	3	1567.77	1567.76	4.62	0.00241	0.2507	0	3.39	0.58	0	0.0001335	6	6533
SAVPVVHQV	HexNAc(1)	SAVPVVHQVHexNAc(1)	S1(HexNAc(1));	O15197	Ephrin type-B receptor 6 (HEP) (Tyrosine-protein kinase-defective receptor EPH-6)	EPHB6	569.81	2	1138.61	1138.61	2.26	0.00129	0.2143	0	1.26	0.084	0.00239	0.06928	14	8705
SAVPVVHQVSR	HexNAc(1)	SAVPVVHQVSRHexNAc(1)	S1(HexNAc(1));	O15197	Ephrin type-B receptor 6 (HEP) (Tyrosine-protein kinase-defective receptor EPH-6)	EPHB6	461.253	3	1381.74	1381.74	0.34	0.00016	0.3403	0	3.85	0.436	0	0.0008849	24	5092
SPGHIYGFQVR	HexNAc(1)	SPGHIYGFQVRHexNAc(1)	S1(HexNAc(1));	O15197	Ephrin type-B receptor 6 (HEP) (Tyrosine-protein kinase-defective receptor EPH-6)	EPHB6	488.578	3	1463.72	1463.73	-6.22	-0.00304	0.4012	0	3.24	0.431	0	0.0009455	18	11148
SSAAWAVGPHGAGQR	HexNAc(1)	SSAAWAVGPHGAGQRHexNAc(1)	S1(HexNAc(1));	O15197	Ephrin type-B receptor 6 (HEP) (Tyrosine-protein kinase-defective receptor EPH-6)	EPHB6	552.266	3	1654.78	1654.79	-6.15	-0.00339		0.0022	4.64	0.427	0	0.0009992	8	6940
SSSSAAWAVGPHGAGQR	Hex(1)HexNAc(4)	SSSSAAWAVGPHGAGQRHex(1)HexNAc(4)	S1(HexNAc(4)Hex(1));	O15197	Ephrin type-B receptor 6 (HEP) (Tyrosine-protein kinase-defective receptor EPH-6)	EPHB6	867.384	3	2600.14	2600.15	-4.66	-0.00404		0.0411	3.03	0.59	0	0.0002985	8	7845
SSSSAAWAVGPHGAGQR	Hex(1)HexNAc(4)	SSSSAAWAVGPHGAGQRHex(1)HexNAc(4)	S1(HexNAc(4)Hex(1));	O15197	Ephrin type-B receptor 6 (HEP) (Tyrosine-protein kinase-defective receptor EPH-6)	EPHB6	867.39	3	2600.16	2600.15	3.24	0.00281		0.0486	3.52	0.613	0	8.654e-05	5	7891
SSSSAAWAVGPHGAGQR	Hex(1)HexNAc(4)	SSSSAAWAVGPHGAGQRHex(1)HexNAc(4)	S1(HexNAc(4)Hex(1));	O15197	Ephrin type-B receptor 6 (HEP) (Tyrosine-protein kinase-defective receptor EPH-6)	EPHB6	867.388	3	2600.15	2600.15	0.69	0.0006		0.0299	1.95	0.24	0.0002215	0.01107	14	7874
SSAAWAVGPHGAGQR	Hex(1)HexNAc(1)	SSAAWAVGPHGAGQRHex(1)HexNAc(1)	S1(Hex(1)HexNAc(1));	O15197	Ephrin type-B receptor 6 (HEP) (Tyrosine-protein kinase-defective receptor EPH-6)	EPHB6	908.928	2	1816.85	1816.85	1.09	0.00099	0.0041	0	2.43	0.403	0	0.0007085	7	7012
SSSSAAWAVGPHGAGQR	Hex(1)HexNAc(1)	SSSSAAWAVGPHGAGQRHex(1)HexNAc(1)	S1(Hex(1)HexNAc(1));	O15197	Ephrin type-B receptor 6 (HEP) (Tyrosine-protein kinase-defective receptor EPH-6)	EPHB6	664.31	3	1990.92	1990.91	3.1	0.00206		0.025	5.06	1.007	0	4.909e-07	7	7414
SSSSSSAAWAVGPHGAGQR	Hex(1)HexNAc(1)	SSSSSSAAWAVGPHGAGQRHex(1)HexNAc(1)	S1(Hex(1)HexNAc(1));	O15197	Ephrin type-B receptor 6 (HEP) (Tyrosine-protein kinase-defective receptor EPH-6)	EPHB6	722.329	3	2164.97	2164.97	-1.43	-0.00103		0.04	5.28	1.666	0	8.407e-11	7	7679
SSSSSSAAWAVGPHGAGQR	Hex(2)HexNAc(2)	SSSSSSAAWAVGPHGAGQRHex(2)HexNAc(2)	S1(Hex(2)HexNAc(2));	O15197	Ephrin type-B receptor 6 (HEP) (Tyrosine-protein kinase-defective receptor EPH-6)	EPHB6	844.042	3	2530.11	2530.11	2.25	0.00189		0.0339	3.71	0.717	0	1.414e-05	5	7393
SSAAWAVGPHGAGQR	HexNAc(1)	SSAAWAVGPHGAGQRHexNAc(1)	S1(HexNAc(1));	O15197	Ephrin type-B receptor 6 (HEP) (Tyrosine-protein kinase-defective receptor EPH-6)	EPHB6	552.269	3	1654.79	1654.79	0.14	8e-05		0.0238	4.52	0.731	0	1.839e-05	7	7019
SSSAAWAVGPHGAGQR	HexNAc(1)	SSSAAWAVGPHGAGQRHexNAc(1)	S1(HexNAc(1));	O15197	Ephrin type-B receptor 6 (HEP) (Tyrosine-protein kinase-defective receptor EPH-6)	EPHB6	581.28	3	1741.83	1741.83	0.15	9e-05		0.0265	4.77	0.936	0	1.237e-06	7	7263
SSSSAAWAVGPHGAGQR	HexNAc(1)	SSSSAAWAVGPHGAGQRHexNAc(1)	S1(HexNAc(1));	O15197	Ephrin type-B receptor 6 (HEP) (Tyrosine-protein kinase-defective receptor EPH-6)	EPHB6	610.292	3	1828.86	1828.86	2.62	0.0016		0.0455	3.99	0.759	0	1.273e-05	8	7417
SSSSAAWAVGPHGAGQR	HexNAc(1)	SSSSAAWAVGPHGAGQRHexNAc(1)	S1(HexNAc(1));	O15197	Ephrin type-B receptor 6 (HEP) (Tyrosine-protein kinase-defective receptor EPH-6)	EPHB6	610.293	3	1828.86	1828.86	3.47	0.00212		0.04	4.32	0.879	0	2.635e-06	7	7421
SSSSAAWAVGPHGAGQR	HexNAc(1)	SSSSAAWAVGPHGAGQRHexNAc(1)	S1(HexNAc(1));	O15197	Ephrin type-B receptor 6 (HEP) (Tyrosine-protein kinase-defective receptor EPH-6)	EPHB6	610.288	3	1828.85	1828.86	-5.1	-0.00311		0.0358	3.77	0.691	0	2.961e-05	7	7045
SSSSSAAWAVGPHGAGQR	HexNAc(1)	SSSSSAAWAVGPHGAGQRHexNAc(1)	S1(HexNAc(1));	O15197	Ephrin type-B receptor 6 (HEP) (Tyrosine-protein kinase-defective receptor EPH-6)	EPHB6	639.299	3	1915.88	1915.89	-3.14	-0.002		0.0141	2.1	0.355	8.558e-05	0.004284	7	7280
SSSAAWAVGPHGAGQR	Hex(1)HexNAc(1)	SSSAAWAVGPHGAGQRHex(1)HexNAc(1)	S1(Hex(1)HexNAc(1));	O15197	Ephrin type-B receptor 6 (HEP) (Tyrosine-protein kinase-defective receptor EPH-6)	EPHB6	635.297	3	1903.88	1903.88	-0.91	-0.00058		0.038	4.56	0.76	0	1.257e-05	8	7186
SSSAAWAVGPHGAGQR	Hex(1)HexNAc(1)	SSSAAWAVGPHGAGQRHex(1)HexNAc(1)	S1(Hex(1)HexNAc(1));	O15197	Ephrin type-B receptor 6 (HEP) (Tyrosine-protein kinase-defective receptor EPH-6)	EPHB6	635.298	3	1903.88	1903.88	0.63	0.0004		0.0434	4.41	0.745	0	4.799e-05	7	7239
SSSSAAWAVGPHGAGQR	Hex(1)HexNAc(1)	SSSSAAWAVGPHGAGQRHex(1)HexNAc(1)	S1(Hex(1)HexNAc(1));	O15197	Ephrin type-B receptor 6 (HEP) (Tyrosine-protein kinase-defective receptor EPH-6)	EPHB6	664.307	3	1990.91	1990.91	-1.53	-0.00101		0.037	4.69	0.975	0	7.4e-07	8	7385
SSSSSAAWAVGPHGAGQR	Hex(1)HexNAc(1)	SSSSSAAWAVGPHGAGQRHex(1)HexNAc(1)	S1(Hex(1)HexNAc(1));	O15197	Ephrin type-B receptor 6 (HEP) (Tyrosine-protein kinase-defective receptor EPH-6)	EPHB6	693.323	3	2077.95	2077.94	5.81	0.00402		0.0261	5.6	0.779	0	1.109e-05	7	7531
SSSAAWAVGPHGAGQR	HexNAc(1)	SSSAAWAVGPHGAGQRHexNAc(1)	S1(HexNAc(1));	O15197	Ephrin type-B receptor 6 (HEP) (Tyrosine-protein kinase-defective receptor EPH-6)	EPHB6	581.281	3	1741.83	1741.83	1.82	0.00106		0.0433	4.86	0.627	0	7.253e-05	8	7237
TQLSPGHIYGFQVR	Hex(1)HexNAc(1)	TQLSPGHIYGFQVRHex(1)HexNAc(1)	T1(Hex(1)HexNAc(1));	O15197	Ephrin type-B receptor 6 (HEP) (Tyrosine-protein kinase-defective receptor EPH-6)	EPHB6	656.661	3	1967.97	1967.97	-0.58	-0.00038	0.0268	0	3.73	0.524	0	0.0002793	1	16811
TQLSPGHIYGFQVR	Hex(1)HexNAc(1)	TQLSPGHIYGFQVRHex(1)HexNAc(1)	T1(Hex(1)HexNAc(1));	O15197	Ephrin type-B receptor 6 (HEP) (Tyrosine-protein kinase-defective receptor EPH-6)	EPHB6	656.662	3	1967.97	1967.97	0.81	0.00053	0.0752	0	2.66	0.016	0.007598	0.1489	24	13582
SSSSSSAAWAVGPHGAGQR	HexNAc(1)	SSSSSSAAWAVGPHGAGQRHexNAc(1)	S1(HexNAc(1));	O15197	Ephrin type-B receptor 6 (HEP) (Tyrosine-protein kinase-defective receptor EPH-6)	EPHB6	668.313	3	2002.92	2002.92	0.83	0.00055		0.043	5.56	0.871	0	5.542e-05	7	7684
TVTQLSPGHIYGFQVR	Hex(1)HexNAc(1)	TVTQLSPGHIYGFQVRHex(1)HexNAc(1)	T1(Hex(1)HexNAc(1));	O15197	Ephrin type-B receptor 6 (HEP) (Tyrosine-protein kinase-defective receptor EPH-6)	EPHB6	1084.55	2	2168.08	2168.09	-1.38	-0.0015	0.052	0	2.5	0.088	0.00239	0.06687	23	17362
TLPQGELSSQLPER	Hex(1)HexNAc(1)	TLPQGELSSQLPERHex(1)HexNAc(1)	T1(Hex(1)HexNAc(1));	O15197	Ephrin type-B receptor 6 (HEP) (Tyrosine-protein kinase-defective receptor EPH-6)	EPHB6	960.477	2	1919.95	1919.94	1.19	0.00114	0.4703	0	2.36	0.751	0	1.419e-05	17	14798
TNGNILDYQLR	Hex(1)HexNAc(1)	TNGNILDYQLRHex(1)HexNAc(1)	T1(Hex(1)HexNAc(1));	O15197	Ephrin type-B receptor 6 (HEP) (Tyrosine-protein kinase-defective receptor EPH-6)	EPHB6	836.407	2	1671.81	1671.81	0.1	8e-05	0.4494	0	2.47	0.404	8.558e-05	0.001332	21	21692
TNGNILDYQLR	Hex(1)HexNAc(1)	TNGNILDYQLRHex(1)HexNAc(1)	T1(Hex(1)HexNAc(1));	O15197	Ephrin type-B receptor 6 (HEP) (Tyrosine-protein kinase-defective receptor EPH-6)	EPHB6	836.405	2	1671.8	1671.81	-2.25	-0.00188	0.3158	0	2.09	0.365	8.558e-05	0.00221	7	18623
TNGNILDYQLR	Hex(1)HexNAc(1)	TNGNILDYQLRHex(1)HexNAc(1)	T1(Hex(1)HexNAc(1));	O15197	Ephrin type-B receptor 6 (HEP) (Tyrosine-protein kinase-defective receptor EPH-6)	EPHB6	836.408	2	1671.81	1671.81	1.36	0.00114	0.369	0	1.68	0.176	0.0005931	0.02344	6	18243
TNGNILDYQLR	Hex(1)HexNAc(1)	TNGNILDYQLRHex(1)HexNAc(1)	T1(Hex(1)HexNAc(1));	O15197	Ephrin type-B receptor 6 (HEP) (Tyrosine-protein kinase-defective receptor EPH-6)	EPHB6	836.406	2	1671.81	1671.81	-1.23	-0.00103	0.2788	0	1.65	0.101	0.001754	0.05756	8	18822
TQLSPGHIYGFQVR	Hex(2)HexNAc(2)	TQLSPGHIYGFQVRHex(2)HexNAc(2)	T1(Hex(2)HexNAc(2));	O15197	Ephrin type-B receptor 6 (HEP) (Tyrosine-protein kinase-defective receptor EPH-6)	EPHB6	778.368	3	2333.09	2333.1	-5.51	-0.00428	0.2215	0	2.98	0.565	0	0.000162	16	13554
TQLSPGHIYGFQVR	Hex(2)HexNAc(2)	TQLSPGHIYGFQVRHex(2)HexNAc(2)	T1(Hex(2)HexNAc(2));	O15197	Ephrin type-B receptor 6 (HEP) (Tyrosine-protein kinase-defective receptor EPH-6)	EPHB6	778.374	3	2333.11	2333.1	2.15	0.00167	0.2682	0	2.2	0.247	0.0002215	0.009876	15	13973
TVTQLSPGHIYGFQVR	Hex(2)HexNAc(2)	TVTQLSPGHIYGFQVRHex(2)HexNAc(2)	T1(Hex(2)HexNAc(2));	O15197	Ephrin type-B receptor 6 (HEP) (Tyrosine-protein kinase-defective receptor EPH-6)	EPHB6	845.077	3	2533.22	2533.22	-0.74	-0.00063	0.2509	0	2.91	0.697	0	2.871e-05	23	17266
TVTQLSPGHIYGFQVR	Hex(2)HexNAc(2)	TVTQLSPGHIYGFQVRHex(2)HexNAc(2)	T1(Hex(2)HexNAc(2));	O15197	Ephrin type-B receptor 6 (HEP) (Tyrosine-protein kinase-defective receptor EPH-6)	EPHB6	845.083	3	2533.23	2533.22	6	0.00507	0.1273	0	2.75	0.735	0	1.74e-05	20	16778
TVTQLSPGHIYGFQVR	Hex(3)HexNAc(3)	TVTQLSPGHIYGFQVRHex(3)HexNAc(3)	T1(Hex(3)HexNAc(3));	O15197	Ephrin type-B receptor 6 (HEP) (Tyrosine-protein kinase-defective receptor EPH-6)	EPHB6	966.786	3	2898.34	2898.35	-2.37	-0.00229	0.2059	0	2.04	0.428	0	0.0009838	15	15101
TVTQLSPGHIYGFQVR	Hex(3)HexNAc(3)	TVTQLSPGHIYGFQVRHex(3)HexNAc(3)	T1(Hex(3)HexNAc(3));	O15197	Ephrin type-B receptor 6 (HEP) (Tyrosine-protein kinase-defective receptor EPH-6)	EPHB6	966.788	3	2898.35	2898.35	-0.2	-0.00019	0.0323	0	1.55	0.232	0.0002215	0.01196	14	15037
TLPQGELSSQLPER	HexNAc(1)	TLPQGELSSQLPERHexNAc(1)	T1(HexNAc(1));	O15197	Ephrin type-B receptor 6 (HEP) (Tyrosine-protein kinase-defective receptor EPH-6)	EPHB6	586.635	3	1757.89	1757.89	0.11	7e-05	0.305	0	4	0.49	0	0.0004384	17	14837
TQLSPGHIYGFQVR	HexNAc(1)	TQLSPGHIYGFQVRHexNAc(1)	T1(HexNAc(1));	O15197	Ephrin type-B receptor 6 (HEP) (Tyrosine-protein kinase-defective receptor EPH-6)	EPHB6	602.644	3	1805.92	1805.92	0.15	9e-05		0.0135	3.65	0.382	0	7.37e-05	1	16864
TATVTQLSPGHIYGFQVR	Hex(1)HexNAc(1)	TATVTQLSPGHIYGFQVRHex(1)HexNAc(1)	T1(Hex(1)HexNAc(1));	O15197	Ephrin type-B receptor 6 (HEP) (Tyrosine-protein kinase-defective receptor EPH-6)	EPHB6	780.732	3	2340.18	2340.17	3.92	0.00306		0.0212	4.15	0.854	0	3.634e-06	5	21491
TATVTQLSPGHIYGFQVR	HexNAc(1)	TATVTQLSPGHIYGFQVRHexNAc(1)	T1(HexNAc(1));	O15197	Ephrin type-B receptor 6 (HEP) (Tyrosine-protein kinase-defective receptor EPH-6)	EPHB6	726.71	3	2178.12	2178.12	-1.69	-0.00123	0.0096	0	3.11	0.431	0	0.0009414	6	21543
TSHSGEKPVP	Hex(1)HexNAc(1)	TSHSGEKPVPHex(1)HexNAc(1)	T1(Hex(1)HexNAc(1));K7(Guanidinyl)	P52797	Ephrin-A3 (EFL-2) (EHK1 ligand) (EHK1-L) (EPH-related receptor tyrosine kinase ligand 3) (LERK-3)	EFNA3 EFL2 EPLG3 LERK3	723.337	2	1445.67	1445.68	-5.6	-0.00405	0.0769	0	1.43	0.234	0.0002215	0.01162	3	4136
SRGSLGDSDGK	Hex(1)HexNAc(1)	SRGSLGDSDGKHex(1)HexNAc(1)	S1(Hex(1)HexNAc(1));K11(Guanidinyl)	P98172	Ephrin-B1 (EFL-3) (ELK ligand) (ELK-L) (EPH-related receptor tyrosine kinase ligand 2) (LERK-2)	EFNB1 EFL3 EPLG2 LERK2	495.89	3	1485.66	1485.67	-6.31	-0.00313	0.2	0	2.2	0.049	0.004853	0.1039	1	3716
SRGSLGDSDGKHE	Hex(1)HexNAc(1)	SRGSLGDSDGKHEHex(1)HexNAc(1)	S1(Hex(1)HexNAc(1));K11(Guanidinyl)	P98172	Ephrin-B1 (EFL-3) (ELK ligand) (ELK-L) (EPH-related receptor tyrosine kinase ligand 2) (LERK-2)	EFNB1 EFL3 EPLG2 LERK2	584.592	3	1751.76	1751.77	-2.82	-0.00165	0.1956	0	3.17	0.291	0.0001639	0.005725	1	3574
SLGDSDGKHETVNQEEK	Hex(1)HexNAc(1)	SLGDSDGKHETVNQEEKHex(1)HexNAc(1)	S1(Hex(1)HexNAc(1));K8(Guanidinyl);K17(Guanidinyl)	P98172	Ephrin-B1 (EFL-3) (ELK ligand) (ELK-L) (EPH-related receptor tyrosine kinase ligand 2) (LERK-2)	EFNB1 EFL3 EPLG2 LERK2	774.686	3	2322.04	2322.03	5.08	0.00394	0.0997	0	2.91	0.163	0.0007139	0.02752	1	4336
TPTPPTR	Hex(1)HexNAc(1)	TPTPPTRHex(1)HexNAc(1)	T1(Hex(1)HexNAc(1));	Q9Y6I3	Epsin-1 (EH domain-binding mitotic phosphoprotein) (EPS-15-interacting protein 1)	EPN1	567.781	2	1134.56	1134.55	2.61	0.00148		0	1.26	0.023	0.007055	0.1383	8	3445
SAAPAAPLPER	Hex(1)HexNAc(1)	SAAPAAPLPERHex(1)HexNAc(1)	S1(Hex(1)HexNAc(1));	Q99808	Equilibrative nucleoside transporter 1 (Equilibrative nitrobenzylmercaptopurine riboside-sensitive nucleoside transporter) (Equilibrative NBMPR-sensitive nucleoside transporter) (Nucleoside transporter, es-type) (Solute carrier family 29 member 1)	SLC29A1 ENT1	722.861	2	1444.71	1444.72	-1.63	-0.00117	0.4462	0	1.95	0.279	0.0002215	0.006602	9	7698
SAAPAAPLPER	Hex(1)HexNAc(1)	SAAPAAPLPERHex(1)HexNAc(1)	S1(Hex(1)HexNAc(1));	Q99808	Equilibrative nucleoside transporter 1 (Equilibrative nitrobenzylmercaptopurine riboside-sensitive nucleoside transporter) (Equilibrative NBMPR-sensitive nucleoside transporter) (Nucleoside transporter, es-type) (Solute carrier family 29 member 1)	SLC29A1 ENT1	722.861	2	1444.71	1444.72	-1.23	-0.00089	0.223	0	1.48	0.265	0.0002215	0.007907	11	7310
SAAPAAPLPER	Hex(1)HexNAc(1)	SAAPAAPLPERHex(1)HexNAc(1)	S1(Hex(1)HexNAc(1));	Q99808	Equilibrative nucleoside transporter 1 (Equilibrative nitrobenzylmercaptopurine riboside-sensitive nucleoside transporter) (Equilibrative NBMPR-sensitive nucleoside transporter) (Nucleoside transporter, es-type) (Solute carrier family 29 member 1)	SLC29A1 ENT1	722.861	2	1444.71	1444.72	-1.71	-0.00123	0.4451	0	1.82	0.274	0.0002215	0.007004	9	43659
SAAPAAPLPER	Hex(1)HexNAc(1)	SAAPAAPLPERHex(1)HexNAc(1)	S1(Hex(1)HexNAc(1));	Q99808	Equilibrative nucleoside transporter 1 (Equilibrative nitrobenzylmercaptopurine riboside-sensitive nucleoside transporter) (Equilibrative NBMPR-sensitive nucleoside transporter) (Nucleoside transporter, es-type) (Solute carrier family 29 member 1)	SLC29A1 ENT1	722.862	2	1444.72	1444.72	0.76	0.00055	0.4699	0	1.83	0.191	0.0004786	0.01975	10	7470
SAAPAAPLPER	Hex(1)HexNAc(1)	SAAPAAPLPERHex(1)HexNAc(1)	S1(Hex(1)HexNAc(1));	Q99808	Equilibrative nucleoside transporter 1 (Equilibrative nitrobenzylmercaptopurine riboside-sensitive nucleoside transporter) (Equilibrative NBMPR-sensitive nucleoside transporter) (Nucleoside transporter, es-type) (Solute carrier family 29 member 1)	SLC29A1 ENT1	722.863	2	1444.72	1444.72	1.08	0.00078	0.4346	0	1.91	0.189	0.0004786	0.02015	9	15609
SAAPAAPLPER	Hex(1)HexNAc(1)	SAAPAAPLPERHex(1)HexNAc(1)	S1(Hex(1)HexNAc(1));	Q99808	Equilibrative nucleoside transporter 1 (Equilibrative nitrobenzylmercaptopurine riboside-sensitive nucleoside transporter) (Equilibrative NBMPR-sensitive nucleoside transporter) (Nucleoside transporter, es-type) (Solute carrier family 29 member 1)	SLC29A1 ENT1	722.862	2	1444.72	1444.72	0.06	5e-05	0.4709	0	2.06	0.202	0.0004786	0.01711	9	24795
SAAPAAPLPER	Hex(1)HexNAc(1)	SAAPAAPLPERHex(1)HexNAc(1)	S1(Hex(1)HexNAc(1));	Q99808	Equilibrative nucleoside transporter 1 (Equilibrative nitrobenzylmercaptopurine riboside-sensitive nucleoside transporter) (Equilibrative NBMPR-sensitive nucleoside transporter) (Nucleoside transporter, es-type) (Solute carrier family 29 member 1)	SLC29A1 ENT1	722.861	2	1444.71	1444.72	-1.59	-0.00115	0.358	0	1.76	0.178	0.0005378	0.02288	14	7505
SAAPAAPLPER	Hex(1)HexNAc(1)	SAAPAAPLPERHex(1)HexNAc(1)	S1(Hex(1)HexNAc(1));	Q99808	Equilibrative nucleoside transporter 1 (Equilibrative nitrobenzylmercaptopurine riboside-sensitive nucleoside transporter) (Equilibrative NBMPR-sensitive nucleoside transporter) (Nucleoside transporter, es-type) (Solute carrier family 29 member 1)	SLC29A1 ENT1	722.862	2	1444.72	1444.72	0.36	0.00026	0.4713	0	1.74	0.184	0.0005378	0.02134	12	8277
SAAPAAPLPER	Hex(1)HexNAc(1)	SAAPAAPLPERHex(1)HexNAc(1)	S1(Hex(1)HexNAc(1));	Q99808	Equilibrative nucleoside transporter 1 (Equilibrative nitrobenzylmercaptopurine riboside-sensitive nucleoside transporter) (Equilibrative NBMPR-sensitive nucleoside transporter) (Nucleoside transporter, es-type) (Solute carrier family 29 member 1)	SLC29A1 ENT1	722.864	2	1444.72	1444.72	2.97	0.00215	0.4136	0	1.91	0.174	0.0005931	0.02417	7	7462
SAAPAAPLPER	Hex(1)HexNAc(1)	SAAPAAPLPERHex(1)HexNAc(1)	S1(Hex(1)HexNAc(1));	Q99808	Equilibrative nucleoside transporter 1 (Equilibrative nitrobenzylmercaptopurine riboside-sensitive nucleoside transporter) (Equilibrative NBMPR-sensitive nucleoside transporter) (Nucleoside transporter, es-type) (Solute carrier family 29 member 1)	SLC29A1 ENT1	722.861	2	1444.71	1444.72	-1.79	-0.0013	0.5023	0	2.15	0.173	0.0005931	0.02433	9	25357
SAAPAAPLPER	Hex(1)HexNAc(1)	SAAPAAPLPERHex(1)HexNAc(1)	S1(Hex(1)HexNAc(1));	Q99808	Equilibrative nucleoside transporter 1 (Equilibrative nitrobenzylmercaptopurine riboside-sensitive nucleoside transporter) (Equilibrative NBMPR-sensitive nucleoside transporter) (Nucleoside transporter, es-type) (Solute carrier family 29 member 1)	SLC29A1 ENT1	722.861	2	1444.71	1444.72	-1.96	-0.00142	0.5245	0	2.04	0.16	0.0007139	0.02844	9	7211
SAAPAAPLPER	Hex(1)HexNAc(1)	SAAPAAPLPERHex(1)HexNAc(1)	S1(Hex(1)HexNAc(1));	Q99808	Equilibrative nucleoside transporter 1 (Equilibrative nitrobenzylmercaptopurine riboside-sensitive nucleoside transporter) (Equilibrative NBMPR-sensitive nucleoside transporter) (Nucleoside transporter, es-type) (Solute carrier family 29 member 1)	SLC29A1 ENT1	722.86	2	1444.71	1444.72	-2.2	-0.00159	0.4751	0	2.21	0.149	0.000937	0.03263	8	7323
SAAPAAPLPER	Hex(1)HexNAc(1)	SAAPAAPLPERHex(1)HexNAc(1)	S1(Hex(1)HexNAc(1));	Q99808	Equilibrative nucleoside transporter 1 (Equilibrative nitrobenzylmercaptopurine riboside-sensitive nucleoside transporter) (Equilibrative NBMPR-sensitive nucleoside transporter) (Nucleoside transporter, es-type) (Solute carrier family 29 member 1)	SLC29A1 ENT1	722.867	2	1444.73	1444.72	7.08	0.00511	0.5026	0	1.95	0.14	0.000937	0.03613	9	23815
SAAPAAPLPER	Hex(1)HexNAc(1)	SAAPAAPLPERHex(1)HexNAc(1)	S1(Hex(1)HexNAc(1));	Q99808	Equilibrative nucleoside transporter 1 (Equilibrative nitrobenzylmercaptopurine riboside-sensitive nucleoside transporter) (Equilibrative NBMPR-sensitive nucleoside transporter) (Nucleoside transporter, es-type) (Solute carrier family 29 member 1)	SLC29A1 ENT1	722.859	2	1444.71	1444.72	-3.39	-0.00245	0.4494	0	1.78	0.123	0.001275	0.04451	13	7299
SAAPAAPLPER	Hex(1)HexNAc(1)	SAAPAAPLPERHex(1)HexNAc(1)	S1(Hex(1)HexNAc(1));	Q99808	Equilibrative nucleoside transporter 1 (Equilibrative nitrobenzylmercaptopurine riboside-sensitive nucleoside transporter) (Equilibrative NBMPR-sensitive nucleoside transporter) (Nucleoside transporter, es-type) (Solute carrier family 29 member 1)	SLC29A1 ENT1	722.865	2	1444.72	1444.72	4.2	0.00304	0.3383	0	1.33	0.084	0.00239	0.06954	9	43977
SAAPAAPLPER	Hex(1)HexNAc(1)	SAAPAAPLPERHex(1)HexNAc(1)	S1(Hex(1)HexNAc(1));	Q99808	Equilibrative nucleoside transporter 1 (Equilibrative nitrobenzylmercaptopurine riboside-sensitive nucleoside transporter) (Equilibrative NBMPR-sensitive nucleoside transporter) (Nucleoside transporter, es-type) (Solute carrier family 29 member 1)	SLC29A1 ENT1	722.861	2	1444.72	1444.72	-0.79	-0.00057	0.255	0	1.49	0.035	0.005921	0.1208	15	7579
SAAPAAPLPER	Hex(1)HexNAc(1)	SAAPAAPLPERHex(1)HexNAc(1)	S1(Hex(1)HexNAc(1));	Q99808	Equilibrative nucleoside transporter 1 (Equilibrative nitrobenzylmercaptopurine riboside-sensitive nucleoside transporter) (Equilibrative NBMPR-sensitive nucleoside transporter) (Nucleoside transporter, es-type) (Solute carrier family 29 member 1)	SLC29A1 ENT1	722.864	2	1444.72	1444.72	2.85	0.00206	0.454	0	1.74	0.029	0.006342	0.1288	9	22214
SAAPAAPLPER	Hex(1)HexNAc(1)	SAAPAAPLPERHex(1)HexNAc(1)	S1(Hex(1)HexNAc(1));	Q99808	Equilibrative nucleoside transporter 1 (Equilibrative nitrobenzylmercaptopurine riboside-sensitive nucleoside transporter) (Equilibrative NBMPR-sensitive nucleoside transporter) (Nucleoside transporter, es-type) (Solute carrier family 29 member 1)	SLC29A1 ENT1	722.864	2	1444.72	1444.72	2.35	0.00169	0.1606	0	1.37	0.024	0.006767	0.1358	9	16338
SAAPAAPLPER	HexNAc(1)	SAAPAAPLPERHexNAc(1)	S1(HexNAc(1));	Q99808	Equilibrative nucleoside transporter 1 (Equilibrative nitrobenzylmercaptopurine riboside-sensitive nucleoside transporter) (Equilibrative NBMPR-sensitive nucleoside transporter) (Nucleoside transporter, es-type) (Solute carrier family 29 member 1)	SLC29A1 ENT1	428.226	3	1282.66	1282.66	-1.31	-0.00056	0.4368	0	3.48	0.32	8.558e-05	0.003926	9	7240
TAPGPETAAFIER	Hex(1)HexNAc(1)	TAPGPETAAFIERHex(1)HexNAc(1)	T1(Hex(1)HexNAc(1));	Q5UCC4	ER membrane protein complex subunit 10 (Hematopoietic signal peptide-containing membrane domain-containing protein 1)	EMC10 C19orf63 HSM1 INM02 UNQ764/PRO1556	862.913	2	1724.82	1724.82	-2	-0.00173	0.3822	0	1.91	0.616	0	8.349e-05	13	14962
TTAPGPETAAFIER	Hex(1)HexNAc(1)	TTAPGPETAAFIERHex(1)HexNAc(1)	T1(Hex(1)HexNAc(1));	Q5UCC4	ER membrane protein complex subunit 10 (Hematopoietic signal peptide-containing membrane domain-containing protein 1)	EMC10 C19orf63 HSM1 INM02 UNQ764/PRO1556	913.436	2	1825.87	1825.87	-2.65	-0.00242	0.4541	0	1.96	0.671	0	7.666e-06	12	15753
TTAPGPETAAFIER	Hex(1)HexNAc(2)	TTAPGPETAAFIERHex(1)HexNAc(2)	T1(Hex(1)HexNAc(2));	Q5UCC4	ER membrane protein complex subunit 10 (Hematopoietic signal peptide-containing membrane domain-containing protein 1)	EMC10 C19orf63 HSM1 INM02 UNQ764/PRO1556	1014.98	2	2028.94	2028.95	-2.64	-0.00268		0.0051	1.95	0.662	0	4.551e-05	9	12067
TAPGPETAAFIER	HexNAc(1)	TAPGPETAAFIERHexNAc(1)	T1(HexNAc(1));	Q5UCC4	ER membrane protein complex subunit 10 (Hematopoietic signal peptide-containing membrane domain-containing protein 1)	EMC10 C19orf63 HSM1 INM02 UNQ764/PRO1556	781.891	2	1562.77	1562.77	3.3	0.00257	0.2573	0	2.06	0.668	0	4.224e-05	14	15931
TTAPGPETAAFIER	HexNAc(1)	TTAPGPETAAFIERHexNAc(1)	T1(HexNAc(1));	Q5UCC4	ER membrane protein complex subunit 10 (Hematopoietic signal peptide-containing membrane domain-containing protein 1)	EMC10 C19orf63 HSM1 INM02 UNQ764/PRO1556	555.277	3	1663.82	1663.82	-0.88	-0.00049	0.3681	0	3.26	0.649	0	5.362e-05	13	14917
TTAPGPETAAFIER	Hex(1)HexNAc(1)	TTAPGPETAAFIERHex(1)HexNAc(1)	T1(Hex(1)HexNAc(1));	Q5UCC4	ER membrane protein complex subunit 10 (Hematopoietic signal peptide-containing membrane domain-containing protein 1)	EMC10 C19orf63 HSM1 INM02 UNQ764/PRO1556	913.436	2	1825.86	1825.87	-3.3	-0.00301	0.4806	0	2.83	0.637	0	6.327e-05	13	14730
TAEAAFGLGAAAAPTSATR	Hex(1)HexNAc(2)	TAEAAFGLGAAAAPTSATRHex(1)HexNAc(2)	T1(Hex(1)HexNAc(2));	Q9NZJ5	Eukaryotic translation initiation factor 2-alpha kinase 3 (EC 2.7.11.1) (PRKR-like endoplasmic reticulum kinase) (Pancreatic eIF2-alpha kinase) (HsPEK)	EIF2AK3 PEK PERK	1151.56	2	2302.11	2302.09	6.96	0.00801	0.2609	0	1.84	0.045	0.005139	0.1083	3	16679
TAEAAFGLGAAAAPTSATR	Hex(1)HexNAc(2)	TAEAAFGLGAAAAPTSATRHex(1)HexNAc(2)	T1(Hex(1)HexNAc(2));	Q9NZJ5	Eukaryotic translation initiation factor 2-alpha kinase 3 (EC 2.7.11.1) (PRKR-like endoplasmic reticulum kinase) (Pancreatic eIF2-alpha kinase) (HsPEK)	EIF2AK3 PEK PERK	1151.55	2	2302.08	2302.09	-3.9	-0.00449		0.0158	1.87	0.426	0	0.001007	2	17081
TRVPAAGAVAAAEVTVEDAEALPAAAGEQEPR	HexNAc(1)	TRVPAAGAVAAAEVTVEDAEALPAAAGEQEPRHexNAc(1)	T1(HexNAc(1));	Q9NZJ5	Eukaryotic translation initiation factor 2-alpha kinase 3 (EC 2.7.11.1) (PRKR-like endoplasmic reticulum kinase) (Pancreatic eIF2-alpha kinase) (HsPEK)	EIF2AK3 PEK PERK	1107.57	3	3320.69	3320.66	8.61	0.00953	0.0512	0	4.1	0.415	0	0.001165	15	31124
TSATRVPAAGAVAAAEVTVEDAEALPAAAGEQEPR	Hex(1)HexNAc(3)	TSATRVPAAGAVAAAEVTVEDAEALPAAAGEQEPRHex(1)HexNAc(3)	T1(HexNAc(3)Hex(1));	Q9NZJ5	Eukaryotic translation initiation factor 2-alpha kinase 3 (EC 2.7.11.1) (PRKR-like endoplasmic reticulum kinase) (Pancreatic eIF2-alpha kinase) (HsPEK)	EIF2AK3 PEK PERK	1383.33	3	4147.98	4147.99	-1.74	-0.0024		0.0029	3.39	0.437	0	0.0008722	12	24327
TRVPAAGAVAAAEVTVEDAEALPAAAGEQEPR	HexNAc(2)	TRVPAAGAVAAAEVTVEDAEALPAAAGEQEPRHexNAc(2)	T1(HexNAc(2));	Q9NZJ5	Eukaryotic translation initiation factor 2-alpha kinase 3 (EC 2.7.11.1) (PRKR-like endoplasmic reticulum kinase) (Pancreatic eIF2-alpha kinase) (HsPEK)	EIF2AK3 PEK PERK	1175.25	3	3523.73	3523.74	-2.28	-0.00268	0.5915	0	3.06	0.323	8.558e-05	0.003794	13	22965
TSATRVPAAGAVAAAEVTVEDAEALPAAAGEQEPR	Hex(1)HexNAc(2)	TSATRVPAAGAVAAAEVTVEDAEALPAAAGEQEPRHex(1)HexNAc(2)	T1(HexNAc(2)Hex(1));	Q9NZJ5	Eukaryotic translation initiation factor 2-alpha kinase 3 (EC 2.7.11.1) (PRKR-like endoplasmic reticulum kinase) (Pancreatic eIF2-alpha kinase) (HsPEK)	EIF2AK3 PEK PERK	986.987	4	3944.92	3944.91	3.73	0.00368	0.0074	0	5.4	0.723	0	1.955e-05	13	31120
TRVPAAGAVAAAEVTVEDAEALPAAAGEQEPR	HexNAc(1)	TRVPAAGAVAAAEVTVEDAEALPAAAGEQEPRHexNAc(1)	T1(HexNAc(1));	Q9NZJ5	Eukaryotic translation initiation factor 2-alpha kinase 3 (EC 2.7.11.1) (PRKR-like endoplasmic reticulum kinase) (Pancreatic eIF2-alpha kinase) (HsPEK)	EIF2AK3 PEK PERK	1107.56	3	3320.68	3320.66	4.42	0.00489		0.0041	2.43	0.02	0.001754	0.05803	14	30862
TIQMSVEESTPISR	HexNAc(1)	TIQMSVEESTPISRHexNAc(1)	T1(HexNAc(1));	Q04637	Eukaryotic translation initiation factor 4 gamma 1 (eIF-4-gamma 1) (eIF-4G 1) (eIF-4G1) (p220)	EIF4G1 EIF4F EIF4G EIF4GI	890.938	2	1780.87	1780.86	3.21	0.00285	0.0854	0	1.99	0.497	0	0.0003986	17	15003
TSPGTLIEDSK	Hex(1)HexNAc(1)	TSPGTLIEDSKHex(1)HexNAc(1)	T1(Hex(1)HexNAc(1));K11(Guanidinyl)	Q13542	Eukaryotic translation initiation factor 4E-binding protein 2 (4E-BP2) (eIF4E-binding protein 2)	EIF4EBP2	777.873	2	1554.74	1554.74	0.82	0.00063		0.0119	1.66	0.178	0.0005378	0.02294	7	8922
TVQGDIDAIFK	Hex(1)HexNAc(1)	TVQGDIDAIFKHex(1)HexNAc(1)	T1(Hex(1)HexNAc(1));K11(Guanidinyl)	Q15056	Eukaryotic translation initiation factor 4H (eIF-4H) (Williams-Beuren syndrome chromosomal region 1 protein)	EIF4H KIAA0038 WBSCR1 WSCR1	807.401	2	1613.79	1613.79	2.36	0.0019	0.4414	0	2.22	0.471	0	0.0005615	23	21139
TAVPVVVIEGESK	Hex(1)HexNAc(1)	TAVPVVVIEGESKHex(1)HexNAc(1)	T1(Hex(1)HexNAc(1));K13(Guanidinyl)	Q16394	Exostosin-1 (EC 2.4.1.224) (EC 2.4.1.225) (Glucuronosyl-N-acetylglucosaminyl-proteoglycan/N-acetylglucosaminyl-proteoglycan 4-alpha-N-acetylglucosaminyltransferase) (Multiple exostoses protein 1) (Putative tumor suppressor protein EXT1)	EXT1	867.953	2	1734.9	1734.9	-1.1	-0.00095	0.4521	0	1.88	0.315	8.558e-05	0.004188	14	17150
TAVPVVVIEGESK	Hex(1)HexNAc(1)	TAVPVVVIEGESKHex(1)HexNAc(1)	T1(Hex(1)HexNAc(1));K13(Guanidinyl)	Q16394	Exostosin-1 (EC 2.4.1.224) (EC 2.4.1.225) (Glucuronosyl-N-acetylglucosaminyl-proteoglycan/N-acetylglucosaminyl-proteoglycan 4-alpha-N-acetylglucosaminyltransferase) (Multiple exostoses protein 1) (Putative tumor suppressor protein EXT1)	EXT1	867.955	2	1734.9	1734.9	0.94	0.00081	0.0147	0	1.36	0.122	0.001334	0.04489	15	17301
TDPNMADNGDLDLGPVETEPPYASPR	Hex(1)HexNAc(1)	TDPNMADNGDLDLGPVETEPPYASPRHex(1)HexNAc(1)	T1(Hex(1)HexNAc(1));	O43909	Exostosin-like 3 (EC 2.4.1.223) (EXT-related protein 1) (Glucuronyl-galactosyl-proteoglycan 4-alpha-N-acetylglucosaminyltransferase) (Hereditary multiple exostoses gene isolog) (Multiple exostosis-like protein 3) (Putative tumor suppressor protein EXTL3)	EXTL3 EXTL1L EXTR1 KIAA0519	1046.13	3	3136.37	3136.38	-4.13	-0.00431	0.4272	0	2.13	0.056	0.004307	0.09572	10	24787
TEPPYASPR	Hex(1)HexNAc(1)	TEPPYASPRHex(1)HexNAc(1)	T1(Hex(1)HexNAc(1));	O43909	Exostosin-like 3 (EC 2.4.1.223) (EXT-related protein 1) (Glucuronyl-galactosyl-proteoglycan 4-alpha-N-acetylglucosaminyltransferase) (Hereditary multiple exostoses gene isolog) (Multiple exostosis-like protein 3) (Putative tumor suppressor protein EXTL3)	EXTL3 EXTL1L EXTR1 KIAA0519	691.818	2	1382.63	1382.63	-3.2	-0.00222	0.3537	0	1.47	0.041	0.005483	0.113	4	4963
TDQPPAAHAKPDPGSGGQPAGPGAAGEALAVLTSFGR	Hex(1)HexNAc(1)	TDQPPAAHAKPDPGSGGQPAGPGAAGEALAVLTSFGRHex(1)HexNAc(1)	T1(Hex(1)HexNAc(1));K10(Guanidinyl)	Q9BSJ8	Extended synaptotagmin-1 (E-Syt1) (Membrane-bound C2 domain-containing protein)	ESYT1 FAM62A KIAA0747 MBC2	965.975	4	3860.88	3860.87	2.76	0.00267	0.0641	0	3.59	0.596	0	0.0001078	3	33522
TDQPPAAHAKPDPGSGGQPAGPGAAGEALAVLTSFGR	Hex(1)HexNAc(1)	TDQPPAAHAKPDPGSGGQPAGPGAAGEALAVLTSFGRHex(1)HexNAc(1)	T1(Hex(1)HexNAc(1));K10(Guanidinyl)	Q9BSJ8	Extended synaptotagmin-1 (E-Syt1) (Membrane-bound C2 domain-containing protein)	ESYT1 FAM62A KIAA0747 MBC2	965.975	4	3860.88	3860.87	2.65	0.00256	0.122	0	2.95	0.358	8.558e-05	0.002437	2	33950
TTPDSQFGTEHVLR	Hex(2)HexNAc(2)	TTPDSQFGTEHVLRHex(2)HexNAc(2)	T1(Hex(2)HexNAc(2));	Q9BSJ8	Extended synaptotagmin-1 (E-Syt1) (Membrane-bound C2 domain-containing protein)	ESYT1 FAM62A KIAA0747 MBC2	773.35	3	2318.03	2318.04	-2.55	-0.00197	0.4457	0	2.67	0.833	0	4.781e-06	14	9211
SPLAPGPLAQSVDSNKEEL	Hex(1)HexNAc(1)	SPLAPGPLAQSVDSNKEELHex(1)HexNAc(1)	S1(Hex(1)HexNAc(1));K16(Guanidinyl)	Q8IWF2	FAD-dependent oxidoreductase domain-containing protein 2 (Endoplasmic reticulum flavoprotein associated with degradation)	FOXRED2 ERFAD	787.056	3	2359.15	2359.15	0.72	0.00057	0.2492	0	3.01	0.143	0.000937	0.03515	14	22182
SPLAPGPLAQSVDSNKEEL	HexNAc(1)	SPLAPGPLAQSVDSNKEELHexNAc(1)	S1(HexNAc(1));K16(Guanidinyl)	Q8IWF2	FAD-dependent oxidoreductase domain-containing protein 2 (Endoplasmic reticulum flavoprotein associated with degradation)	FOXRED2 ERFAD	1099.05	2	2197.1	2197.1	-0.26	-0.00028	0.2857	0	1.89	0.099	0.001754	0.0589	15	23047
TPSYNHHTR	Hex(1)HexNAc(1)	TPSYNHHTRHex(1)HexNAc(1)	T1(Hex(1)HexNAc(1));	O60667	Fas apoptotic inhibitory molecule 3 (IgM Fc fragment receptor) (Regulator of Fas-induced apoptosis Toso)	FCMR FAIM3 TOSO	493.224	3	1477.66	1477.66	0.59	0.00029	0.3012	0	3.32	0.48	0	0.0004965	11	2957
TLPPVSHL	Hex(1)HexNAc(1)	TLPPVSHLHex(1)HexNAc(1)	T1(Hex(1)HexNAc(1));	Q6ZNA5	Ferric-chelate reductase 1 (EC 1.-.-.-) (Stromal cell-derived receptor 2) (SDR-2)	FRRS1 SDFR2 SDR2	614.82	2	1228.63	1228.63	0.94	0.00058	0.2185	0	1.19	0.023	0.00686	0.137	22	13716
TLPPVSHL	Hex(1)HexNAc(1)	TLPPVSHLHex(1)HexNAc(1)	T1(Hex(1)HexNAc(1));	Q6ZNA5	Ferric-chelate reductase 1 (EC 1.-.-.-) (Stromal cell-derived receptor 2) (SDR-2)	FRRS1 SDFR2 SDR2	614.819	2	1228.63	1228.63	0.73	0.00045	0.3246	0	1.14	0.02	0.007388	0.1426	21	13450
TLPPVSHLTKPF	Hex(1)HexNAc(1)	TLPPVSHLTKPFHex(1)HexNAc(1)	T1(Hex(1)HexNAc(1));K10(Guanidinyl)	Q6ZNA5	Ferric-chelate reductase 1 (EC 1.-.-.-) (Stromal cell-derived receptor 2) (SDR-2)	FRRS1 SDFR2 SDR2	581.977	3	1743.92	1743.92	-0.55	-0.00032	0.3511	0	2.62	0.552	0	0.0001939	6	20358
TLPPVSHLTKPF	Hex(1)HexNAc(1)	TLPPVSHLTKPFHex(1)HexNAc(1)	T1(Hex(1)HexNAc(1));K10(Guanidinyl)	Q6ZNA5	Ferric-chelate reductase 1 (EC 1.-.-.-) (Stromal cell-derived receptor 2) (SDR-2)	FRRS1 SDFR2 SDR2	581.975	3	1743.91	1743.92	-3.44	-0.002	0.3455	0	2.75	0.562	0	0.00017	7	20574
TLPPVSHLTKPF	Hex(1)HexNAc(1)	TLPPVSHLTKPFHex(1)HexNAc(1)	T1(Hex(1)HexNAc(1));K10(Guanidinyl)	Q6ZNA5	Ferric-chelate reductase 1 (EC 1.-.-.-) (Stromal cell-derived receptor 2) (SDR-2)	FRRS1 SDFR2 SDR2	581.979	3	1743.92	1743.92	2.74	0.00159	0.3212	0	2.74	0.481	0	0.0004921	9	20748
TLPPVSHLTKPF	Hex(1)HexNAc(1)	TLPPVSHLTKPFHex(1)HexNAc(1)	T1(Hex(1)HexNAc(1));K10(Guanidinyl)	Q6ZNA5	Ferric-chelate reductase 1 (EC 1.-.-.-) (Stromal cell-derived receptor 2) (SDR-2)	FRRS1 SDFR2 SDR2	581.975	3	1743.91	1743.92	-3.27	-0.0019	0.1538	0	2.47	0.336	8.558e-05	0.003195	7	44304
TLPPVSHLTKPF	Hex(1)HexNAc(1)	TLPPVSHLTKPFHex(1)HexNAc(1)	T1(Hex(1)HexNAc(1));K10(Guanidinyl)	Q6ZNA5	Ferric-chelate reductase 1 (EC 1.-.-.-) (Stromal cell-derived receptor 2) (SDR-2)	FRRS1 SDFR2 SDR2	581.975	3	1743.91	1743.92	-2.67	-0.00155	0.029	0	2.07	0.133	0.001045	0.03944	7	21371
TLPPVSHLTKPFSASDCGNK	Hex(1)HexNAc(1)	TLPPVSHLTKPFSASDCGNKHex(1)HexNAc(1)	T1(Hex(1)HexNAc(1));K10(Guanidinyl);C17(Carbamidomethyl);K20(Guanidinyl)	Q6ZNA5	Ferric-chelate reductase 1 (EC 1.-.-.-) (Stromal cell-derived receptor 2) (SDR-2)	FRRS1 SDFR2 SDR2	652.07	4	2605.26	2605.26	0.89	0.00058	0.1838	0	3.21	0.69	0	3.144e-05	6	15558
TLPPVSHLTKPFSASDCGNK	Hex(1)HexNAc(1)	TLPPVSHLTKPFSASDCGNKHex(1)HexNAc(1)	T1(Hex(1)HexNAc(1));K10(Guanidinyl);C17(Carbamidomethyl);K20(Guanidinyl)	Q6ZNA5	Ferric-chelate reductase 1 (EC 1.-.-.-) (Stromal cell-derived receptor 2) (SDR-2)	FRRS1 SDFR2 SDR2	869.092	3	2605.26	2605.26	2.45	0.00213	0.1949	0	3.54	0.535	0	0.0002407	5	15630
TLPPVSHLTKPFSASDCGNK	Hex(1)HexNAc(1)	TLPPVSHLTKPFSASDCGNKHex(1)HexNAc(1)	T1(Hex(1)HexNAc(1));K10(Guanidinyl);C17(Carbamidomethyl);K20(Guanidinyl)	Q6ZNA5	Ferric-chelate reductase 1 (EC 1.-.-.-) (Stromal cell-derived receptor 2) (SDR-2)	FRRS1 SDFR2 SDR2	652.069	4	2605.25	2605.26	-0.94	-0.00061	0.2473	0	3.68	0.6	0	0.0001032	4	15965
TLPPVSHLTKPFSASDCGNKK	Hex(1)HexNAc(1)	TLPPVSHLTKPFSASDCGNKKHex(1)HexNAc(1)	T1(Hex(1)HexNAc(1));K10(Guanidinyl);C17(Carbamidomethyl);K20(Guanidinyl);K21(Guanidinyl)	Q6ZNA5	Ferric-chelate reductase 1 (EC 1.-.-.-) (Stromal cell-derived receptor 2) (SDR-2)	FRRS1 SDFR2 SDR2	555.881	5	2775.38	2775.37	0.76	0.00042	0.2222	0	3.69	0.463	0	0.0006238	18	13577
TLPPVSHLTKPFSASDCGNKK	Hex(1)HexNAc(1)	TLPPVSHLTKPFSASDCGNKKHex(1)HexNAc(1)	T1(Hex(1)HexNAc(1));K10(Guanidinyl);C17(Carbamidomethyl);K20(Guanidinyl);K21(Guanidinyl)	Q6ZNA5	Ferric-chelate reductase 1 (EC 1.-.-.-) (Stromal cell-derived receptor 2) (SDR-2)	FRRS1 SDFR2 SDR2	555.877	5	2775.36	2775.37	-5.48	-0.00304	0.2664	0	4.58	0.647	0	5.562e-05	17	13139
TLPPVSHLTKPFSASDCGNKK	Hex(1)HexNAc(1)	TLPPVSHLTKPFSASDCGNKKHex(1)HexNAc(1)	T1(Hex(1)HexNAc(1));K10(Guanidinyl);C17(Carbamidomethyl);K20(Guanidinyl);K21(Guanidinyl)	Q6ZNA5	Ferric-chelate reductase 1 (EC 1.-.-.-) (Stromal cell-derived receptor 2) (SDR-2)	FRRS1 SDFR2 SDR2	555.878	5	2775.36	2775.37	-3.73	-0.00207	0.0218	0	2.75	0.182	0.0005378	0.0218	22	13901
TLPPVSHLTKPFSASDCGNKK	Hex(1)HexNAc(1)	TLPPVSHLTKPFSASDCGNKKHex(1)HexNAc(1)	T1(Hex(1)HexNAc(1));K10(Guanidinyl);C17(Carbamidomethyl);K20(Guanidinyl);K21(Guanidinyl)	Q6ZNA5	Ferric-chelate reductase 1 (EC 1.-.-.-) (Stromal cell-derived receptor 2) (SDR-2)	FRRS1 SDFR2 SDR2	694.593	4	2775.35	2775.37	-7.58	-0.00526	0.0785	0	3.82	0.169	0.0005931	0.02551	16	13337
TLPPVSHLTKPFSASDCGNKK	Hex(1)HexNAc(1)	TLPPVSHLTKPFSASDCGNKKHex(1)HexNAc(1)	T1(Hex(1)HexNAc(1));K10(Guanidinyl);C17(Carbamidomethyl);K20(Guanidinyl);K21(Guanidinyl)	Q6ZNA5	Ferric-chelate reductase 1 (EC 1.-.-.-) (Stromal cell-derived receptor 2) (SDR-2)	FRRS1 SDFR2 SDR2	555.88	5	2775.37	2775.37	0.13	7e-05	0.0617	0	3.89	0.114	0.001428	0.04937	15	13836
TLPPVSHLTKPF	HexNAc(1)	TLPPVSHLTKPFHexNAc(1)	T1(HexNAc(1));K10(Guanidinyl)	Q6ZNA5	Ferric-chelate reductase 1 (EC 1.-.-.-) (Stromal cell-derived receptor 2) (SDR-2)	FRRS1 SDFR2 SDR2	527.961	3	1581.87	1581.86	2.53	0.00133	0.2894	0	3.49	0.442	0	0.000819	8	20803
TLPPVSHLTKPF	HexNAc(1)	TLPPVSHLTKPFHexNAc(1)	T1(HexNAc(1));K10(Guanidinyl)	Q6ZNA5	Ferric-chelate reductase 1 (EC 1.-.-.-) (Stromal cell-derived receptor 2) (SDR-2)	FRRS1 SDFR2 SDR2	527.959	3	1581.86	1581.86	-0.83	-0.00044	0.379	0	3.14	0.604	0	9.699e-05	6	20382
TLPPVSHLTKPF	HexNAc(1)	TLPPVSHLTKPFHexNAc(1)	T1(HexNAc(1));K10(Guanidinyl)	Q6ZNA5	Ferric-chelate reductase 1 (EC 1.-.-.-) (Stromal cell-derived receptor 2) (SDR-2)	FRRS1 SDFR2 SDR2	527.96	3	1581.87	1581.86	1.88	0.00099	0.3343	0	3.41	0.489	0	0.0004436	7	20590
TLPPVSHLTKPFSASDCGNK	HexNAc(1)	TLPPVSHLTKPFSASDCGNKHexNAc(1)	T1(HexNAc(1));K10(Guanidinyl);C17(Carbamidomethyl);K20(Guanidinyl)	Q6ZNA5	Ferric-chelate reductase 1 (EC 1.-.-.-) (Stromal cell-derived receptor 2) (SDR-2)	FRRS1 SDFR2 SDR2	611.554	4	2443.19	2443.2	-3.86	-0.00236	0.2421	0	4.13	0.727	0	1.949e-05	5	15610
TLPPVSHLTKPFSASDCGNKK	HexNAc(1)	TLPPVSHLTKPFSASDCGNKKHexNAc(1)	T1(HexNAc(1));K10(Guanidinyl);C17(Carbamidomethyl);K20(Guanidinyl);K21(Guanidinyl)	Q6ZNA5	Ferric-chelate reductase 1 (EC 1.-.-.-) (Stromal cell-derived receptor 2) (SDR-2)	FRRS1 SDFR2 SDR2	523.467	5	2613.31	2613.32	-5.41	-0.00283	0.2733	0	4.94	0.806	0	6.822e-06	16	13335
TLPPVSHLTKPFSASDCGNKK	HexNAc(1)	TLPPVSHLTKPFSASDCGNKKHexNAc(1)	T1(HexNAc(1));K10(Guanidinyl);C17(Carbamidomethyl);K20(Guanidinyl);K21(Guanidinyl)	Q6ZNA5	Ferric-chelate reductase 1 (EC 1.-.-.-) (Stromal cell-derived receptor 2) (SDR-2)	FRRS1 SDFR2 SDR2	523.468	5	2613.31	2613.32	-4.14	-0.00217	0.3373	0	4.15	0.784	0	9.159e-06	18	13616
SPRPGSTGTWNPGSSER	Hex(1)HexNAc(1)	SPRPGSTGTWNPGSSERHex(1)HexNAc(1)	S1(Hex(1)HexNAc(1));	P02671	Fibrinogen alpha chain [Cleaved into: Fibrinopeptide A; Fibrinogen alpha chain]	FGA	713.324	3	2137.96	2137.96	-2.39	-0.0017	0.1422	0	2.25	0.559	0	0.0001774	21	5158
TKPNPVAPYWTSPEK	Hex(1)HexNAc(1)	TKPNPVAPYWTSPEKHex(1)HexNAc(1)	T1(Hex(1)HexNAc(1));K2(Guanidinyl);K15(Guanidinyl)	A0A0S2Z3P8	Fibroblast growth factor receptor 1 isoform 4	FGFR1	722.023	3	2164.05	2164.06	-0.82	-0.00059	0.3887	0	2.83	0.691	0	3.089e-05	19	15168
TKPNPVAPYWTSPEK	HexNAc(1)	TKPNPVAPYWTSPEKHexNAc(1)	T1(HexNAc(1));K2(Guanidinyl);K15(Guanidinyl)	A0A0S2Z3P8	Fibroblast growth factor receptor 1 isoform 4	FGFR1	668.009	3	2002.01	2002	5.48	0.00366	0.3268	0	3.58	0.524	0	0.0002784	19	15264
TKPNPVAPYWTSPEK	HexNAc(1)	TKPNPVAPYWTSPEKHexNAc(1)	T1(HexNAc(1));K2(Guanidinyl);K15(Guanidinyl)	A0A0S2Z3P8	Fibroblast growth factor receptor 1 isoform 4	FGFR1	668.007	3	2002.01	2002	1.71	0.00114	0.2	0	3.4	0.289	0.0001639	0.00581	20	15110
TKPNPVAPYWTSPEK	HexNAc(1)	TKPNPVAPYWTSPEKHexNAc(1)	T1(HexNAc(1));K2(Guanidinyl);K15(Guanidinyl)	A0A0S2Z3P8	Fibroblast growth factor receptor 1 isoform 4	FGFR1	668.006	3	2002	2002	1.04	0.0007	0.271	0	2.14	0.239	0.0002215	0.01088	21	15400
TPPPQSAPPK	Hex(1)HexNAc(1)	TPPPQSAPPKHex(1)HexNAc(1)	T1(Hex(1)HexNAc(1));K10(Guanidinyl)	Q8TAT2	Fibroblast growth factor-binding protein 3 (FGF-BP3) (FGF-binding protein 3) (FGFBP-3)	FGFBP3 C10orf13 PSEC0101	713.86	2	1426.71	1426.71	4.35	0.0031	0.4279	0	2.01	0.227	0.0003605	0.01263	6	3532
TVAGFAGESKPR	Hex(1)HexNAc(1)	TVAGFAGESKPRHex(1)HexNAc(1)	T1(Hex(1)HexNAc(1));K10(Guanidinyl)	Q8TAT2	Fibroblast growth factor-binding protein 3 (FGF-BP3) (FGF-binding protein 3) (FGFBP-3)	FGFBP3 C10orf13 PSEC0101	542.936	3	1626.79	1626.8	-1.71	-0.00093	0.2526	0	2.89	0.639	0	6.14e-05	21	5212
TVAGFAGESKPR	HexNAc(1)	TVAGFAGESKPRHexNAc(1)	T1(HexNAc(1));K10(Guanidinyl)	Q8TAT2	Fibroblast growth factor-binding protein 3 (FGF-BP3) (FGF-binding protein 3) (FGFBP-3)	FGFBP3 C10orf13 PSEC0101	488.92	3	1464.74	1464.74	0.57	0.00028	0.203	0	3.99	0.34	8.558e-05	0.003062	20	5361
TPDAPWCPYK	Hex(1)HexNAc(1)	TPDAPWCPYKHex(1)HexNAc(1)	T1(Hex(1)HexNAc(1));C7(Carbamidomethyl);K10(Guanidinyl)	F2Z333	Fibronectin type III domain-containing protein 10	FNDC10 C1orf233	821.361	2	1641.72	1641.71	3.13	0.00257	0.0593	0	1.35	0.29	0.0001639	0.005798	2	16001
SHVEEDTDPNSVHSIPR	Hex(1)HexNAc(1)	SHVEEDTDPNSVHSIPRHex(1)HexNAc(1)	S1(Hex(1)HexNAc(1));	P98095	Fibulin-2 (FIBL-2)	FBLN2	762.008	3	2284.01	2284.02	-5.37	-0.00409	0.1916	0	4.75	1.202	0	3.768e-08	2	6385
SLPIQEER	Hex(1)HexNAc(1)	SLPIQEERHex(1)HexNAc(1)	S1(Hex(1)HexNAc(1));	P98095	Fibulin-2 (FIBL-2)	FBLN2	668.829	2	1336.65	1336.65	2.78	0.00186	0.1971	0	1.37	0.145	0.000937	0.03396	4	7305
SLPIQEER	Hex(1)HexNAc(1)	SLPIQEERHex(1)HexNAc(1)	S1(Hex(1)HexNAc(1));	P98095	Fibulin-2 (FIBL-2)	FBLN2	668.823	2	1336.64	1336.65	-7.27	-0.00486	0.1679	0	1.37	0.089	0.002356	0.0661	4	7285
SLPIQEER	Hex(1)HexNAc(1)	SLPIQEERHex(1)HexNAc(1)	S1(Hex(1)HexNAc(1));	P98095	Fibulin-2 (FIBL-2)	FBLN2	668.831	2	1336.65	1336.65	5.2	0.00348	0.0438	0	1.37	0.009	0.008737	0.1589	5	7628
STIQAPPWPAVLPRP	Hex(2)HexNAc(2)	STIQAPPWPAVLPRPHex(2)HexNAc(2)	S1(Hex(2)HexNAc(2));	P98095	Fibulin-2 (FIBL-2)	FBLN2	787.398	3	2360.18	2360.18	2.13	0.00168	0.5	0	3.38	0.801	0	7.313e-06	7	30844
STIQAPPWPAVLPRP	Hex(2)HexNAc(2)	STIQAPPWPAVLPRPHex(2)HexNAc(2)	S1(Hex(2)HexNAc(2));	P98095	Fibulin-2 (FIBL-2)	FBLN2	787.397	3	2360.18	2360.18	0.39	0.00031	0.5463	0	3.13	0.837	0	4.573e-06	8	31162
STIQAPPWPAVLPRP	Hex(2)HexNAc(2)	STIQAPPWPAVLPRPHex(2)HexNAc(2)	S1(Hex(2)HexNAc(2));	P98095	Fibulin-2 (FIBL-2)	FBLN2	787.401	3	2360.19	2360.18	5.12	0.00403	0.509	0	3.32	0.935	0	1.259e-06	8	30801
STIQAPPWPAVLPRP	Hex(2)HexNAc(2)	STIQAPPWPAVLPRPHex(2)HexNAc(2)	S1(Hex(2)HexNAc(2));	P98095	Fibulin-2 (FIBL-2)	FBLN2	787.396	3	2360.17	2360.18	-0.96	-0.00075	0.4792	0	3.13	0.769	0	1.12e-05	6	30546
STIQAPPWPAVLPRP	Hex(2)HexNAc(2)	STIQAPPWPAVLPRPHex(2)HexNAc(2)	S1(Hex(2)HexNAc(2));	P98095	Fibulin-2 (FIBL-2)	FBLN2	787.393	3	2360.16	2360.18	-4.83	-0.0038	0.5117	0	2.99	0.644	0	5.782e-05	9	30681
STIQAPPWPAVLPRP	Hex(2)HexNAc(2)	STIQAPPWPAVLPRPHex(2)HexNAc(2)	S1(Hex(2)HexNAc(2));	P98095	Fibulin-2 (FIBL-2)	FBLN2	787.398	3	2360.18	2360.18	1.02	0.00081	0.1608	0	1.99	0.411	8.558e-05	0.001229	10	30586
STIQAPPWPAVLPRP	Hex(2)HexNAc(2)	STIQAPPWPAVLPRPHex(2)HexNAc(2)	S1(Hex(2)HexNAc(2));	P98095	Fibulin-2 (FIBL-2)	FBLN2	787.397	3	2360.18	2360.18	-0.22	-0.00017	0.2275	0	1.67	0.294	0.0001639	0.005465	10	30940
STIQAPPWPAVLPRP	Hex(2)HexNAc(2)	STIQAPPWPAVLPRPHex(2)HexNAc(2)	S1(Hex(2)HexNAc(2));	P98095	Fibulin-2 (FIBL-2)	FBLN2	1180.6	2	2360.19	2360.18	5.57	0.00657	0.3733	0	1.5	0.213	0.0004239	0.01511	9	31015
STIQAPPWPAVLPRP	Hex(2)HexNAc(2)	STIQAPPWPAVLPRPHex(2)HexNAc(2)	S1(Hex(2)HexNAc(2));	P98095	Fibulin-2 (FIBL-2)	FBLN2	787.398	3	2360.18	2360.18	1.24	0.00098	0.1286	0	1.4	0.018	0.007518	0.1457	8	30454
STIQAPPWPAVLPRP	Hex(2)HexNAc(2)	STIQAPPWPAVLPRPHex(2)HexNAc(2)	S1(Hex(2)HexNAc(2));	P98095	Fibulin-2 (FIBL-2)	FBLN2	1180.59	2	2360.17	2360.18	-2.21	-0.00261	0.2791	0	0.86	0.008	0.008737	0.1609	6	30172
STIQAPPWPAVLPRP	Hex(1)HexNAc(2)	STIQAPPWPAVLPRPHex(1)HexNAc(2)	S1(Hex(1)HexNAc(2));	P98095	Fibulin-2 (FIBL-2)	FBLN2	733.379	3	2198.12	2198.12	-0.68	-0.0005	0.3146	0	3.21	0.481	0	0.0004929	8	30841
TALGGEVQAGAVQAGAGGPPAALGGGSQPL	Hex(1)HexNAc(1)	TALGGEVQAGAVQAGAGGPPAALGGGSQPLHex(1)HexNAc(1)	T1(Hex(1)HexNAc(1));	P98095	Fibulin-2 (FIBL-2)	FBLN2	975.486	3	2924.44	2924.45	-1.92	-0.00187	0.3234	0	4.02	0.084	0.00239	0.0699	3	26484
TALGGEVQAGAVQAGAGGPPAALGGGSQPL	Hex(1)HexNAc(1)	TALGGEVQAGAVQAGAGGPPAALGGGSQPLHex(1)HexNAc(1)	T1(Hex(1)HexNAc(1));	P98095	Fibulin-2 (FIBL-2)	FBLN2	975.487	3	2924.45	2924.45	-0.91	-0.00089	0.2366	0	2.24	0.004	0.009448	0.1676	7	26240
TDPNSVHSIPR	Hex(1)HexNAc(1)	TDPNSVHSIPRHex(1)HexNAc(1)	T1(Hex(1)HexNAc(1));	P98095	Fibulin-2 (FIBL-2)	FBLN2	529.921	3	1587.75	1587.75	-1.28	-0.00068	0.366	0	3.77	0.56	0	0.0001742	11	4747
TEQLAAGGHR	Hex(1)HexNAc(1)	TEQLAAGGHRHex(1)HexNAc(1)	T1(Hex(1)HexNAc(1));	P98095	Fibulin-2 (FIBL-2)	FBLN2	702.832	2	1404.66	1404.66	-2.03	-0.00143	0.3526	0	1.9	0.253	0.0002215	0.009213	2	4151
TEQLAAGGHR	Hex(1)HexNAc(1)	TEQLAAGGHRHex(1)HexNAc(1)	T1(Hex(1)HexNAc(1));	P98095	Fibulin-2 (FIBL-2)	FBLN2	702.83	2	1404.65	1404.66	-4.59	-0.00323	0.4045	0	2.2	0.161	0.0007139	0.02825	3	3673
TIQAPPWPAVLPRP	Hex(1)HexNAc(1)	TIQAPPWPAVLPRPHex(1)HexNAc(1)	T1(Hex(1)HexNAc(1));	P98095	Fibulin-2 (FIBL-2)	FBLN2	954.51	2	1908.01	1908.01	0.38	0.00036	0.4541	0	2.18	0.534	0	0.0002434	10	32535
TIQAPPWPAVLPRP	Hex(1)HexNAc(1)	TIQAPPWPAVLPRPHex(1)HexNAc(1)	T1(Hex(1)HexNAc(1));	P98095	Fibulin-2 (FIBL-2)	FBLN2	954.514	2	1908.02	1908.01	5.17	0.00493	0.4511	0	2.35	0.46	0	0.0006473	11	32164
TIQAPPWPAVLPRP	Hex(1)HexNAc(1)	TIQAPPWPAVLPRPHex(1)HexNAc(1)	T1(Hex(1)HexNAc(1));	P98095	Fibulin-2 (FIBL-2)	FBLN2	954.509	2	1908.01	1908.01	0	0	0.4498	0	2.09	0.448	0	0.0007535	12	33402
TIQAPPWPAVLPRP	Hex(1)HexNAc(1)	TIQAPPWPAVLPRPHex(1)HexNAc(1)	T1(Hex(1)HexNAc(1));	P98095	Fibulin-2 (FIBL-2)	FBLN2	954.509	2	1908.01	1908.01	-0.26	-0.00025	0.4848	0	1.65	0.676	0	3.796e-05	12	33756
TIQAPPWPAVLPRP	Hex(1)HexNAc(1)	TIQAPPWPAVLPRPHex(1)HexNAc(1)	T1(Hex(1)HexNAc(1));	P98095	Fibulin-2 (FIBL-2)	FBLN2	954.515	2	1908.02	1908.01	5.87	0.0056	0.4566	0	1.73	0.729	0	1.881e-05	11	32516
TIQAPPWPAVLPRP	Hex(1)HexNAc(1)	TIQAPPWPAVLPRPHex(1)HexNAc(1)	T1(Hex(1)HexNAc(1));	P98095	Fibulin-2 (FIBL-2)	FBLN2	954.514	2	1908.02	1908.01	4.9	0.00468	0.4562	0	1.6	0.555	0	0.0001859	9	32680
TIQAPPWPAVLPRP	Hex(1)HexNAc(1)	TIQAPPWPAVLPRPHex(1)HexNAc(1)	T1(Hex(1)HexNAc(1));	P98095	Fibulin-2 (FIBL-2)	FBLN2	954.51	2	1908.01	1908.01	0.39	0.00037	0.383	0	1.41	0.395	8.558e-05	0.001501	13	32622
TIQAPPWPAVLPRP	Hex(1)HexNAc(1)	TIQAPPWPAVLPRPHex(1)HexNAc(1)	T1(Hex(1)HexNAc(1));	P98095	Fibulin-2 (FIBL-2)	FBLN2	636.676	3	1908.01	1908.01	0.56	0.00035	0.185	0	1.73	0.353	8.558e-05	0.0026	11	31807
TIQAPPWPAVLPRP	Hex(1)HexNAc(1)	TIQAPPWPAVLPRPHex(1)HexNAc(1)	T1(Hex(1)HexNAc(1));	P98095	Fibulin-2 (FIBL-2)	FBLN2	636.676	3	1908.01	1908.01	0.64	0.00041	0.3404	0	1.88	0.257	0.0002215	0.008735	13	32284
TQAVPGSPR	Hex(1)HexNAc(1)	TQAVPGSPRHex(1)HexNAc(1)	T1(Hex(1)HexNAc(1));	P98095	Fibulin-2 (FIBL-2)	FBLN2	639.314	2	1277.62	1277.62	-1.57	-0.001	0.1071	0	1.4	0.243	0.0002215	0.01031	9	4104
TTAPAGPSLPIQEER	Hex(1)HexNAc(1)	TTAPAGPSLPIQEERHex(1)HexNAc(1)	T1(Hex(1)HexNAc(1));	P98095	Fibulin-2 (FIBL-2)	FBLN2	966.477	2	1931.95	1931.94	1.2	0.00116	0.365	0	2.63	0.447	0	0.0007646	13	13805
TTAPAGPSLPIQEER	Hex(1)HexNAc(1)	TTAPAGPSLPIQEERHex(1)HexNAc(1)	T1(Hex(1)HexNAc(1));	P98095	Fibulin-2 (FIBL-2)	FBLN2	966.476	2	1931.94	1931.94	-0.33	-0.00031		0.0048	2.08	0.511	0	0.0003326	12	14833
TIPLPLPQPNTCK	Hex(1)HexNAc(1)	TIPLPLPQPNTCKHex(1)HexNAc(1)	T1(Hex(1)HexNAc(1));C12(Carbamidomethyl);K13(Guanidinyl)	P98095	Fibulin-2 (FIBL-2)	FBLN2	943.48	2	1885.95	1885.96	-2.91	-0.00274	0.4924	0	1.97	0.449	0	0.0007484	2	24203
TIPLPLPQPNTCK	Hex(1)HexNAc(1)	TIPLPLPQPNTCKHex(1)HexNAc(1)	T1(Hex(1)HexNAc(1));C12(Carbamidomethyl);K13(Guanidinyl)	P98095	Fibulin-2 (FIBL-2)	FBLN2	943.485	2	1885.96	1885.96	2.28	0.00215	0.4034	0	2.38	0.25	0.0002215	0.009534	1	23599
TQAVPGSPRDPVKP	Hex(1)HexNAc(1)	TQAVPGSPRDPVKPHex(1)HexNAc(1)	T1(Hex(1)HexNAc(1));K13(Guanidinyl)	P98095	Fibulin-2 (FIBL-2)	FBLN2	619.319	3	1855.94	1855.94	1.54	0.00095	0.264	0	2.5	0.515	0	0.0003153	16	7099
TQAVPGSPRDPVKP	Hex(1)HexNAc(1)	TQAVPGSPRDPVKPHex(1)HexNAc(1)	T1(Hex(1)HexNAc(1));K13(Guanidinyl)	P98095	Fibulin-2 (FIBL-2)	FBLN2	619.319	3	1855.94	1855.94	1.11	0.00069	0.2943	0	2.65	0.364	8.558e-05	0.002252	17	6997
TQAVPGSPRDPVKP	Hex(1)HexNAc(1)	TQAVPGSPRDPVKPHex(1)HexNAc(1)	T1(Hex(1)HexNAc(1));K13(Guanidinyl)	P98095	Fibulin-2 (FIBL-2)	FBLN2	619.318	3	1855.94	1855.94	-0.41	-0.00025	0.1783	0	2.58	0.003	0.009724	0.1702	15	7070
TAAAALGPPAPVQAK	Hex(1)HexNAc(1)	TAAAALGPPAPVQAKHex(1)HexNAc(1)	T1(Hex(1)HexNAc(1));K15(Guanidinyl)	P98095	Fibulin-2 (FIBL-2)	FBLN2	885.467	2	1769.93	1769.93	-1	-0.00089	0.3543	0	2.23	0.555	0	0.0001858	2	12685
TAAAALGPPAPVQAK	Hex(1)HexNAc(1)	TAAAALGPPAPVQAKHex(1)HexNAc(1)	T1(Hex(1)HexNAc(1));K15(Guanidinyl)	P98095	Fibulin-2 (FIBL-2)	FBLN2	885.462	2	1769.92	1769.93	-6.88	-0.00609	0.3677	0	2.23	0.567	0	0.0001594	4	11808
TAAAALGPPAPVQAK	Hex(1)HexNAc(1)	TAAAALGPPAPVQAKHex(1)HexNAc(1)	T1(Hex(1)HexNAc(1));K15(Guanidinyl)	P98095	Fibulin-2 (FIBL-2)	FBLN2	885.471	2	1769.93	1769.93	3.78	0.00334	0.4031	0	1.96	0.313	8.558e-05	0.004302	1	12180
TAAAALGPPAPVQAK	Hex(1)HexNAc(1)	TAAAALGPPAPVQAKHex(1)HexNAc(1)	T1(Hex(1)HexNAc(1));K15(Guanidinyl)	P98095	Fibulin-2 (FIBL-2)	FBLN2	885.468	2	1769.93	1769.93	0.9	0.0008	0.4578	0	2.49	0.41	8.558e-05	0.001241	3	12099
TAAAALGPPAPVQAK	Hex(1)HexNAc(1)	TAAAALGPPAPVQAKHex(1)HexNAc(1)	T1(Hex(1)HexNAc(1));K15(Guanidinyl)	P98095	Fibulin-2 (FIBL-2)	FBLN2	885.472	2	1769.94	1769.93	5.06	0.00448	0.4675	0	1.69	0.149	0.000891	0.0324	6	11650
TAAAALGPPAPVQAK	Hex(1)HexNAc(1)	TAAAALGPPAPVQAKHex(1)HexNAc(1)	T1(Hex(1)HexNAc(1));K15(Guanidinyl)	P98095	Fibulin-2 (FIBL-2)	FBLN2	885.47	2	1769.93	1769.93	3.19	0.00282	0.4554	0	2.24	0.008	0.008834	0.1618	4	11753
THAPSLGK	Hex(1)HexNAc(1)	THAPSLGKHex(1)HexNAc(1)	T1(Hex(1)HexNAc(1));K8(Guanidinyl)	P98095	Fibulin-2 (FIBL-2)	FBLN2	609.307	2	1217.61	1217.6	4.16	0.00253	0.0755	0	1.06	0.091	0.002022	0.06406	14	3673
TTAPAGPSLPIQEER	Hex(2)HexNAc(2)	TTAPAGPSLPIQEERHex(2)HexNAc(2)	T1(Hex(2)HexNAc(2));	P98095	Fibulin-2 (FIBL-2)	FBLN2	766.366	3	2297.08	2297.08	2.62	0.00201	0.4855	0	3.44	0.99	0	6.105e-07	11	12815
TTAPAGPSLPIQEER	Hex(2)HexNAc(2)	TTAPAGPSLPIQEERHex(2)HexNAc(2)	T1(Hex(2)HexNAc(2));	P98095	Fibulin-2 (FIBL-2)	FBLN2	766.362	3	2297.07	2297.08	-2.15	-0.00164	0.457	0	2.56	0.686	0	3.327e-05	13	13185
TTAPAGPSLPIQEER	Hex(2)HexNAc(2)	TTAPAGPSLPIQEERHex(2)HexNAc(2)	T1(Hex(2)HexNAc(2));	P98095	Fibulin-2 (FIBL-2)	FBLN2	766.366	3	2297.08	2297.08	3.63	0.00278	0.498	0	2.53	0.936	0	1.242e-06	12	14111
TEQLAAGGHR	HexNAc(1)	TEQLAAGGHRHexNAc(1)	T1(HexNAc(1));	P98095	Fibulin-2 (FIBL-2)	FBLN2	414.872	3	1242.6	1242.61	-5.02	-0.00208	0.4177	0	3.28	0.256	0.0002215	0.008866	3	3675
TIPLPLPQPN	HexNAc(1)	TIPLPLPQPNHexNAc(1)	T1(HexNAc(1));	P98095	Fibulin-2 (FIBL-2)	FBLN2	646.859	2	1292.71	1292.71	1.39	0.0009	0.369	0	1.68	0.114	0.001428	0.0492	16	29317
TIQAPPWPAVLPRP	HexNAc(1)	TIQAPPWPAVLPRPHexNAc(1)	T1(HexNAc(1));	P98095	Fibulin-2 (FIBL-2)	FBLN2	582.656	3	1745.95	1745.96	-2.22	-0.00129	0.3693	0	2.41	0.427	0	0.0009995	10	32605
TIQAPPWPAVLPRP	HexNAc(1)	TIQAPPWPAVLPRPHexNAc(1)	T1(HexNAc(1));	P98095	Fibulin-2 (FIBL-2)	FBLN2	582.656	3	1745.95	1745.96	-3.3	-0.00192	0.5241	0	3.11	0.53	0	0.0002569	11	32160
TIQAPPWPAVLPRP	HexNAc(1)	TIQAPPWPAVLPRPHexNAc(1)	T1(HexNAc(1));	P98095	Fibulin-2 (FIBL-2)	FBLN2	582.658	3	1745.96	1745.96	0.82	0.00048	0.5394	0	3.3	0.729	0	1.897e-05	12	33361
TIQAPPWPAVLPRP	HexNAc(1)	TIQAPPWPAVLPRPHexNAc(1)	T1(HexNAc(1));	P98095	Fibulin-2 (FIBL-2)	FBLN2	873.484	2	1745.96	1745.96	0.94	0.00082	0.4114	0	1.75	0.612	0	8.831e-05	14	33388
TIQAPPWPAVLPRP	HexNAc(1)	TIQAPPWPAVLPRPHexNAc(1)	T1(HexNAc(1));	P98095	Fibulin-2 (FIBL-2)	FBLN2	582.657	3	1745.96	1745.96	-0.54	-0.00032	0.4775	0	2.89	0.34	8.558e-05	0.003039	12	33735
TIQAPPWPAVLPRP	HexNAc(1)	TIQAPPWPAVLPRPHexNAc(1)	T1(HexNAc(1));	P98095	Fibulin-2 (FIBL-2)	FBLN2	873.487	2	1745.97	1745.96	4.31	0.00376	0.4834	0	1.51	0.411	8.558e-05	0.001228	13	33030
TIPLPLPQPNTCK	HexNAc(1)	TIPLPLPQPNTCKHexNAc(1)	T1(HexNAc(1));C12(Carbamidomethyl);K13(Guanidinyl)	P98095	Fibulin-2 (FIBL-2)	FBLN2	575.308	3	1723.91	1723.9	3.37	0.00194	0.4922	0	2.58	0.715	0	2.282e-05	1	23659
TAAAALGPPAPVQAK	HexNAc(1)	TAAAALGPPAPVQAKHexNAc(1)	T1(HexNAc(1));K15(Guanidinyl)	P98095	Fibulin-2 (FIBL-2)	FBLN2	804.438	2	1607.87	1607.88	-3.43	-0.00276	0.4043	0	2.77	0.55	0	0.0001979	3	12276
TAAAALGPPAPVQAK	HexNAc(1)	TAAAALGPPAPVQAKHexNAc(1)	T1(HexNAc(1));K15(Guanidinyl)	P98095	Fibulin-2 (FIBL-2)	FBLN2	804.442	2	1607.88	1607.88	1.5	0.0012	0.3972	0	2.14	0.384	8.558e-05	0.001746	5	12247
TAAAALGPPAPVQAK	HexNAc(1)	TAAAALGPPAPVQAKHexNAc(1)	T1(HexNAc(1));K15(Guanidinyl)	P98095	Fibulin-2 (FIBL-2)	FBLN2	804.439	2	1607.87	1607.88	-2.15	-0.00173	0.4298	0	2.42	0.223	0.0003605	0.01322	4	12301
TIQAPPWPAVLPRPTAAAALGPPAPVQAK	HexNAc(2)	TIQAPPWPAVLPRPTAAAALGPPAPVQAKHexNAc(2)	T1(HexNAc(2));K29(Guanidinyl)	P98095	Fibulin-2 (FIBL-2)	FBLN2	1112.28	3	3334.83	3334.82	2.95	0.00328	0.3484	0	3.53	0.895	0	2.119e-06	24	30757
SEFSQVASNTIPLPLPQPNTCK	Hex(1)HexNAc(1)	SEFSQVASNTIPLPLPQPNTCKHex(1)HexNAc(1)	S1(Hex(1)HexNAc(1));C21(Carbamidomethyl);K22(Guanidinyl)	P98095	Fibulin-2 (FIBL-2)	FBLN2	945.796	3	2835.37	2835.37	0.19	0.00018	0.0355	0	1.97	0.038	0.005888	0.1176	22	29758
SAQASGPEAADETCPQLAVHPPGVSK	HexNAc(1)	SAQASGPEAADETCPQLAVHPPGVSKHexNAc(1)	S1(HexNAc(1));C14(Carbamidomethyl);K26(Guanidinyl)	P41440	Folate transporter 1 (FOLT) (Intestinal folate carrier 1) (IFC-1) (Placental folate transporter) (Reduced folate carrier protein) (RFC) (Solute carrier family 19 member 1)	SLC19A1 FLOT1 RFC1	950.446	3	2849.32	2849.34	-4.29	-0.00408	0.0038	0	2.63	0.132	0.001045	0.03991	15	16333
STSPQAPSTLPCE	Hex(2)HexNAc(4)	STSPQAPSTLPCEHex(2)HexNAc(4)	S1(Hex(2)HexNAc(4));C12(Carbamidomethyl)	P55316	Forkhead box protein G1 (Brain factor 1) (BF-1) (BF1) (Brain factor 2) (BF-2) (BF2) (hBF-2) (Forkhead box protein G1A) (Forkhead box protein G1B) (Forkhead box protein G1C) (Forkhead-related protein FKHL1) (HFK1) (Forkhead-related protein FKHL2) (HFK2) (Forkhead-related protein FKHL3) (HFK3)	FOXG1 FKH2 FKHL1 FKHL2 FKHL3 FKHL4 FOXG1A FOXG1B FOXG1C	837.686	3	2511.04	2511.04	-0.21	-0.00017	0.0563	0	1.6	0.081	0.002498	0.07178	15	5172
TPGGPGGGGAPPR	Hex(1)HexNAc(1)	TPGGPGGGGAPPRHex(1)HexNAc(1)	T1(Hex(1)HexNAc(1));N-Term(TMT6plex)	Q14332	Frizzled-2 (Fz-2) (hFz2) (FzE2)	FZD2	557.951	3	1671.84	1671.84	#N/A	-0.00037	0.304	0	2.5	#N/A	0.0009005	0.05971	3	8026
TPGGPGGGGAPPR	Hex(1)HexNAc(1)	TPGGPGGGGAPPRHex(1)HexNAc(1)	T1(Hex(1)HexNAc(1));N-Term(TMT6plex)	Q14332	Frizzled-2 (Fz-2) (hFz2) (FzE2)	FZD2	557.95	3	1671.84	1671.84	#N/A	-0.00086	0.2321	0	2.24	#N/A	0.001122	0.06463	3	8094
TPGGPGGGGAPPR	Hex(1)HexNAc(1)	TPGGPGGGGAPPRHex(1)HexNAc(1)	T1(Hex(1)HexNAc(1));N-Term(TMT6plex)	Q14332	Frizzled-2 (Fz-2) (hFz2) (FzE2)	FZD2	557.95	3	1671.84	1671.84	#N/A	-0.00087	0.2832	0	2.26	#N/A	0.005419	0.1134	2	8247
TAPPPGLQPGAGG	Hex(1)HexNAc(1)	TAPPPGLQPGAGGHex(1)HexNAc(1)	T1(Hex(1)HexNAc(1));	Q14332	Frizzled-2 (Fz-2) (hFz2) (FzE2)	FZD2	742.858	2	1484.71	1484.71	-2.3	-0.00171	0.2681	0	1.38	0.04	0.005483	0.1147	11	8013
TPGGPGGGGAPPR	Hex(1)HexNAc(1)	TPGGPGGGGAPPRHex(1)HexNAc(1)	T1(Hex(1)HexNAc(1));	Q14332	Frizzled-2 (Fz-2) (hFz2) (FzE2)	FZD2	721.839	2	1442.67	1442.68	-3.11	-0.00224	0.4149	0	2.41	0.471	0	0.0005626	8	4127
TPGGPGGGGAPPR	Hex(1)HexNAc(1)	TPGGPGGGGAPPRHex(1)HexNAc(1)	T1(Hex(1)HexNAc(1));	Q14332	Frizzled-2 (Fz-2) (hFz2) (FzE2)	FZD2	721.842	2	1442.68	1442.68	0.02	2e-05	0.4779	0	2.49	0.533	0	0.0002472	8	3771
TPGGPGGGGAPPR	Hex(1)HexNAc(1)	TPGGPGGGGAPPRHex(1)HexNAc(1)	T1(Hex(1)HexNAc(1));	Q14332	Frizzled-2 (Fz-2) (hFz2) (FzE2)	FZD2	721.842	2	1442.68	1442.68	1.11	0.0008	0.4862	0	2.53	0.495	0	0.0004106	7	3765
TPGGPGGGGAPPR	Hex(1)HexNAc(1)	TPGGPGGGGAPPRHex(1)HexNAc(1)	T1(Hex(1)HexNAc(1));	Q14332	Frizzled-2 (Fz-2) (hFz2) (FzE2)	FZD2	721.838	2	1442.67	1442.68	-4.97	-0.00358	0.4606	0	2.41	0.535	0	0.0002421	5	4020
TPGGPGGGGAPPR	Hex(1)HexNAc(1)	TPGGPGGGGAPPRHex(1)HexNAc(1)	T1(Hex(1)HexNAc(1));	Q14332	Frizzled-2 (Fz-2) (hFz2) (FzE2)	FZD2	721.841	2	1442.67	1442.68	-0.58	-0.00042	0.4664	0	2.38	0.514	0	0.000317	6	3545
TPGGPGGGGAPPR	Hex(1)HexNAc(1)	TPGGPGGGGAPPRHex(1)HexNAc(1)	T1(Hex(1)HexNAc(1));	Q14332	Frizzled-2 (Fz-2) (hFz2) (FzE2)	FZD2	721.842	2	1442.68	1442.68	1.1	0.0008	0.4731	0	2.6	0.389	8.558e-05	0.00163	9	3890
TPGGPGGGGAPPR	Hex(1)HexNAc(1)	TPGGPGGGGAPPRHex(1)HexNAc(1)	T1(Hex(1)HexNAc(1));	Q14332	Frizzled-2 (Fz-2) (hFz2) (FzE2)	FZD2	721.839	2	1442.67	1442.68	-3.36	-0.00243	0.4767	0	2.58	0.294	0.0001639	0.005508	10	3981
[truncated: 3,409 more rows]
