# Supplementary material for: Mapping the O‐glycoproteome using site‐specific extraction of O‐linked glycopeptides (EXoO)
Source: Mol Syst Biol. 2018 Nov 20;14(11):e8486. doi: 10.15252/msb.20188486 (PMC6243375; doi:10.15252/msb.20188486)
Supplement: Supplementary file 5 — Dataset EV4 [file MSB-14-e8486-s005.xlsx]

## Sheet: Sheet1
Dataset EV4. Identification of site-specific O-linked glycopeptides from human serum.
Glycosites	Glycans	Intact Glycopeptides	Peptide Modification	Accession #	Protein Name	Gene Name	m/z [Da]	Charge	MH+ [Da]	Theo. MH+ [Da]	DeltaM [ppm]	Deltam/z [Da]	DeltaScore	DeltaCn	XCorr	Percolator SVMScore	Percolator q-Value	Percolator PEP	Fraction #	MS2 scan #
TLGPVTPEICK	Hex(1)HexNAc(1)	TLGPVTPEICK+Hex(1)HexNAc(1)	T1(Hex(1)HexNAc(1));C10(Carbamidomethyl)	P08253	72 kDa type IV collagenase (EC 3.4.24.24) (72 kDa gelatinase) (Gelatinase A) (Matrix metalloproteinase-2) (MMP-2) (TBE-1) [Cleaved into: PEX]	MMP2 CLG4A	790.393	2	1579.78	1579.78	0.44	0.00035	0.2825	0	1.77	0.341	9.09e-05	0.001285	23	16006
TLGPVTPEICK	Hex(1)HexNAc(1)	TLGPVTPEICK+Hex(1)HexNAc(1)	T1(Hex(1)HexNAc(1));C10(Carbamidomethyl);K11(Guanidinyl)	P08253	72 kDa type IV collagenase (EC 3.4.24.24) (72 kDa gelatinase) (Gelatinase A) (Matrix metalloproteinase-2) (MMP-2) (TBE-1) [Cleaved into: PEX]	MMP2 CLG4A	811.403	2	1621.8	1621.8	-0.2	-0.00016	0.4439	0	2.23	0.21	9.09e-05	0.008684	3	17355
TLGPVTPEICK	Hex(1)HexNAc(1)	TLGPVTPEICK+Hex(1)HexNAc(1)	T1(Hex(1)HexNAc(1));C10(Carbamidomethyl);K11(Guanidinyl)	P08253	72 kDa type IV collagenase (EC 3.4.24.24) (72 kDa gelatinase) (Gelatinase A) (Matrix metalloproteinase-2) (MMP-2) (TBE-1) [Cleaved into: PEX]	MMP2 CLG4A	811.404	2	1621.8	1621.8	1.28	0.00104	0.3005	0	2.03	0.382	0	0.0007008	23	17414
TLGPVTPEICK	Hex(1)HexNAc(1)	TLGPVTPEICK+Hex(1)HexNAc(1)	T1(Hex(1)HexNAc(1));C10(Carbamidomethyl);K11(Guanidinyl)	P08253	72 kDa type IV collagenase (EC 3.4.24.24) (72 kDa gelatinase) (Gelatinase A) (Matrix metalloproteinase-2) (MMP-2) (TBE-1) [Cleaved into: PEX]	MMP2 CLG4A	811.403	2	1621.8	1621.8	0.05	4e-05	0.2565	0	2.3	0.517	0	9.208e-05	24	15866
TLGPVTPEICK	Hex(1)HexNAc(1)	TLGPVTPEICK+Hex(1)HexNAc(1)	T1(Hex(1)HexNAc(1));C10(Carbamidomethyl);K11(Guanidinyl)	P08253	72 kDa type IV collagenase (EC 3.4.24.24) (72 kDa gelatinase) (Gelatinase A) (Matrix metalloproteinase-2) (MMP-2) (TBE-1) [Cleaved into: PEX]	MMP2 CLG4A	811.404	2	1621.8	1621.8	0.49	0.0004	0.2667	0	1.5	0.065	0.002269	0.06293	7	16764
TLGPVTPEICK	Hex(1)HexNAc(1)	TLGPVTPEICK+Hex(1)HexNAc(1)	T1(Hex(1)HexNAc(1));C10(Carbamidomethyl);K11(Guanidinyl)	P08253	72 kDa type IV collagenase (EC 3.4.24.24) (72 kDa gelatinase) (Gelatinase A) (Matrix metalloproteinase-2) (MMP-2) (TBE-1) [Cleaved into: PEX]	MMP2 CLG4A	811.407	2	1621.81	1621.8	4.21	0.00342	0.3443	0	2.73	0.447	0	0.0002636	2	16952
TLGPVTPEICK	Hex(1)HexNAc(1)	TLGPVTPEICK+Hex(1)HexNAc(1)	T1(Hex(1)HexNAc(1));C10(Carbamidomethyl);K11(Guanidinyl)	P08253	72 kDa type IV collagenase (EC 3.4.24.24) (72 kDa gelatinase) (Gelatinase A) (Matrix metalloproteinase-2) (MMP-2) (TBE-1) [Cleaved into: PEX]	MMP2 CLG4A	811.405	2	1621.8	1621.8	2.3	0.00186	0.244	0	2.5	0.374	0	0.0007915	1	17847
TLGPVTPEICK	Hex(1)HexNAc(1)	TLGPVTPEICK+Hex(1)HexNAc(1)	T1(Hex(1)HexNAc(1));C10(Carbamidomethyl);K11(Guanidinyl)	P08253	72 kDa type IV collagenase (EC 3.4.24.24) (72 kDa gelatinase) (Gelatinase A) (Matrix metalloproteinase-2) (MMP-2) (TBE-1) [Cleaved into: PEX]	MMP2 CLG4A	811.402	2	1621.8	1621.8	-1.52	-0.00124	0.401	0	2.02	0.297	9.09e-05	0.002466	4	17288
TLGPVTPEICK	Hex(1)HexNAc(1)	TLGPVTPEICK+Hex(1)HexNAc(1)	T1(Hex(1)HexNAc(1));C10(Carbamidomethyl);K11(Guanidinyl)	P08253	72 kDa type IV collagenase (EC 3.4.24.24) (72 kDa gelatinase) (Gelatinase A) (Matrix metalloproteinase-2) (MMP-2) (TBE-1) [Cleaved into: PEX]	MMP2 CLG4A	811.407	2	1621.81	1621.8	4.75	0.00385	0.2072	0	1.11	0.069	0.002133	0.05974	9	16543
TLGPVTPEICK	HexNAc(1)	TLGPVTPEICK+HexNAc(1)	T1(HexNAc(1));C10(Carbamidomethyl);K11(Guanidinyl)	P08253	72 kDa type IV collagenase (EC 3.4.24.24) (72 kDa gelatinase) (Gelatinase A) (Matrix metalloproteinase-2) (MMP-2) (TBE-1) [Cleaved into: PEX]	MMP2 CLG4A	730.377	2	1459.75	1459.75	-0.09	-6e-05	0.2909	0	2.75	0.389	0	0.0006326	1	17943
TAAPGEKPPAPLQFHLLR	Hex(1)HexNAc(1)	TAAPGEKPPAPLQFHLLR+Hex(1)HexNAc(1)	T1(Hex(1)HexNAc(1));K7(Guanidinyl)	Q9UHI8	A disintegrin and metalloproteinase with thrombospondin motifs 1 (ADAM-TS 1) (ADAM-TS1) (ADAMTS-1) (EC 3.4.24.-) (METH-1)	ADAMTS1 KIAA1346 METH1	588.316	4	2350.24	2350.24	0.76	0.00045	0.2978	0	2.72	0.197	9.09e-05	0.01041	10	23084
SLEWSQAR	Hex(1)HexNAc(1)	SLEWSQAR+Hex(1)HexNAc(1)	S1(Hex(1)HexNAc(1));	Q76LX8	A disintegrin and metalloproteinase with thrombospondin motifs 13 (ADAM-TS 13) (ADAM-TS13) (ADAMTS-13) (EC 3.4.24.87) (von Willebrand factor-cleaving protease) (vWF-CP) (vWF-cleaving protease)	ADAMTS13 C9orf8 UNQ6102/PRO20085	671.312	2	1341.62	1341.62	0.48	0.00032	0.2143	0	1.54	0.114	0.001075	0.03307	18	10241
SLVPHEEAAAPGR	Hex(1)HexNAc(1)	SLVPHEEAAAPGR+Hex(1)HexNAc(1)	S1(Hex(1)HexNAc(1));	Q76LX8	A disintegrin and metalloproteinase with thrombospondin motifs 13 (ADAM-TS 13) (ADAM-TS13) (ADAMTS-13) (EC 3.4.24.87) (von Willebrand factor-cleaving protease) (vWF-CP) (vWF-cleaving protease)	ADAMTS13 C9orf8 UNQ6102/PRO20085	566.94	3	1698.81	1698.82	-7.12	-0.00403	0.263	0	3.46	0.255	9.09e-05	0.004546	9	7923
SLVPHEEAAAPGR	Hex(1)HexNAc(1)	SLVPHEEAAAPGR+Hex(1)HexNAc(1)	S1(Hex(1)HexNAc(1));	Q76LX8	A disintegrin and metalloproteinase with thrombospondin motifs 13 (ADAM-TS 13) (ADAM-TS13) (ADAMTS-13) (EC 3.4.24.87) (von Willebrand factor-cleaving protease) (vWF-CP) (vWF-cleaving protease)	ADAMTS13 C9orf8 UNQ6102/PRO20085	566.943	3	1698.81	1698.82	-2.57	-0.00145	0.3135	0	3.19	0.523	0	8.412e-05	10	8214
SLVPHEEAAAPGR	Hex(1)HexNAc(1)	SLVPHEEAAAPGR+Hex(1)HexNAc(1)	S1(Hex(1)HexNAc(1));	Q76LX8	A disintegrin and metalloproteinase with thrombospondin motifs 13 (ADAM-TS 13) (ADAM-TS13) (ADAMTS-13) (EC 3.4.24.87) (von Willebrand factor-cleaving protease) (vWF-CP) (vWF-cleaving protease)	ADAMTS13 C9orf8 UNQ6102/PRO20085	566.945	3	1698.82	1698.82	1.72	0.00098	0.3469	0	3.43	0.339	9.09e-05	0.001324	8	7941
SLVPHEEAAAPGR	Hex(1)HexNAc(1)	SLVPHEEAAAPGR+Hex(1)HexNAc(1)	S1(Hex(1)HexNAc(1));	Q76LX8	A disintegrin and metalloproteinase with thrombospondin motifs 13 (ADAM-TS 13) (ADAM-TS13) (ADAMTS-13) (EC 3.4.24.87) (von Willebrand factor-cleaving protease) (vWF-CP) (vWF-cleaving protease)	ADAMTS13 C9orf8 UNQ6102/PRO20085	566.945	3	1698.82	1698.82	1.78	0.00101	0.3355	0	3.07	0.306	9.09e-05	0.002176	7	8084
SLVPHEEAAAPGR	Hex(1)HexNAc(1)	SLVPHEEAAAPGR+Hex(1)HexNAc(1)	S1(Hex(1)HexNAc(1));	Q76LX8	A disintegrin and metalloproteinase with thrombospondin motifs 13 (ADAM-TS 13) (ADAM-TS13) (ADAMTS-13) (EC 3.4.24.87) (von Willebrand factor-cleaving protease) (vWF-CP) (vWF-cleaving protease)	ADAMTS13 C9orf8 UNQ6102/PRO20085	849.916	2	1698.82	1698.82	3.42	0.0029	0.4022	0	1.79	0.396	0	0.0005652	9	7943
SCPPGWGHLDATSAGEK	Hex(1)HexNAc(1)	SCPPGWGHLDATSAGEK+Hex(1)HexNAc(1)	S1(Hex(1)HexNAc(1));C2(Carbamidomethyl);K17(Guanidinyl)	Q76LX8	A disintegrin and metalloproteinase with thrombospondin motifs 13 (ADAM-TS 13) (ADAM-TS13) (ADAMTS-13) (EC 3.4.24.87) (von Willebrand factor-cleaving protease) (vWF-CP) (vWF-cleaving protease)	ADAMTS13 C9orf8 UNQ6102/PRO20085	726.315	3	2176.93	2176.95	-7.28	-0.00528	0.6352	0	3.92	0.768	0	2.072e-06	22	13761
SCPPGWGHLDATSAGEK	Hex(1)HexNAc(1)	SCPPGWGHLDATSAGEK+Hex(1)HexNAc(1)	S1(Hex(1)HexNAc(1));C2(Carbamidomethyl);K17(Guanidinyl)	Q76LX8	A disintegrin and metalloproteinase with thrombospondin motifs 13 (ADAM-TS 13) (ADAM-TS13) (ADAMTS-13) (EC 3.4.24.87) (von Willebrand factor-cleaving protease) (vWF-CP) (vWF-cleaving protease)	ADAMTS13 C9orf8 UNQ6102/PRO20085	726.323	3	2176.95	2176.95	3.99	0.0029	0.4952	0	4.16	1.009	0	5.486e-08	22	13769
SLVPHEEAAAPGR	HexNAc(1)	SLVPHEEAAAPGR+HexNAc(1)	S1(HexNAc(1));	Q76LX8	A disintegrin and metalloproteinase with thrombospondin motifs 13 (ADAM-TS 13) (ADAM-TS13) (ADAMTS-13) (EC 3.4.24.87) (von Willebrand factor-cleaving protease) (vWF-CP) (vWF-cleaving protease)	ADAMTS13 C9orf8 UNQ6102/PRO20085	512.924	3	1536.76	1536.77	-5.38	-0.00275	0.2752	0	2.58	0.28	9.09e-05	0.003181	9	7964
SLVPHEEAAAPGR	HexNAc(1)	SLVPHEEAAAPGR+HexNAc(1)	S1(HexNAc(1));	Q76LX8	A disintegrin and metalloproteinase with thrombospondin motifs 13 (ADAM-TS 13) (ADAM-TS13) (ADAMTS-13) (EC 3.4.24.87) (von Willebrand factor-cleaving protease) (vWF-CP) (vWF-cleaving protease)	ADAMTS13 C9orf8 UNQ6102/PRO20085	512.923	3	1536.76	1536.77	-6.27	-0.00321	0.2746	0	3.35	0.34	9.09e-05	0.001306	8	8015
SLVPHEEAAAPGR	HexNAc(1)	SLVPHEEAAAPGR+HexNAc(1)	S1(HexNAc(1));	Q76LX8	A disintegrin and metalloproteinase with thrombospondin motifs 13 (ADAM-TS 13) (ADAM-TS13) (ADAMTS-13) (EC 3.4.24.87) (von Willebrand factor-cleaving protease) (vWF-CP) (vWF-cleaving protease)	ADAMTS13 C9orf8 UNQ6102/PRO20085	512.927	3	1536.77	1536.77	0.55	0.00028	0.3797	0	2.95	0.441	0	0.000289	7	8129
TPSLVPHEEAAAPGRT	Hex(1)HexNAc(1)	TPSLVPHEEAAAPGRT+Hex(1)HexNAc(1)	T1(Hex(1)HexNAc(1));	Q76LX8	A disintegrin and metalloproteinase with thrombospondin motifs 13 (ADAM-TS 13) (ADAM-TS13) (ADAMTS-13) (EC 3.4.24.87) (von Willebrand factor-cleaving protease) (vWF-CP) (vWF-cleaving protease)	ADAMTS13 C9orf8 UNQ6102/PRO20085	666.663	3	1997.97	1997.97	4.38	0.00292	0.0724	0	2.21	0.074	0.001507	0.05614	11	11103
TPSLVPHEEAAAPGRT	Hex(1)HexNAc(1)	TPSLVPHEEAAAPGRT+Hex(1)HexNAc(1)	T1(Hex(1)HexNAc(1));	Q76LX8	A disintegrin and metalloproteinase with thrombospondin motifs 13 (ADAM-TS 13) (ADAM-TS13) (ADAMTS-13) (EC 3.4.24.87) (von Willebrand factor-cleaving protease) (vWF-CP) (vWF-cleaving protease)	ADAMTS13 C9orf8 UNQ6102/PRO20085	666.664	3	1997.98	1997.97	4.89	0.00325	0.0252	0	2.78	0.095	0.001193	0.04238	12	10581
TPSLVPHEEAAAPGR	HexNAc(1)	TPSLVPHEEAAAPGR+HexNAc(1)	T1(HexNAc(1));	Q76LX8	A disintegrin and metalloproteinase with thrombospondin motifs 13 (ADAM-TS 13) (ADAM-TS13) (ADAMTS-13) (EC 3.4.24.87) (von Willebrand factor-cleaving protease) (vWF-CP) (vWF-cleaving protease)	ADAMTS13 C9orf8 UNQ6102/PRO20085	578.961	3	1734.87	1734.87	0.77	0.00045		0.0097	4.08	0.336	9.09e-05	0.001396	11	10674
TPAGASLEWSQAR	Hex(1)HexNAc(1)	TPAGASLEWSQAR+Hex(1)HexNAc(1)	T1(Hex(1)HexNAc(1));	Q76LX8	A disintegrin and metalloproteinase with thrombospondin motifs 13 (ADAM-TS 13) (ADAM-TS13) (ADAMTS-13) (EC 3.4.24.87) (von Willebrand factor-cleaving protease) (vWF-CP) (vWF-cleaving protease)	ADAMTS13 C9orf8 UNQ6102/PRO20085	869.913	2	1738.82	1738.81	3.58	0.00311	0.1546	0	2.07	0.408	0	0.0004699	4	14861
TPAGASLEWSQAR	Hex(1)HexNAc(1)	TPAGASLEWSQAR+Hex(1)HexNAc(1)	T1(Hex(1)HexNAc(1));	Q76LX8	A disintegrin and metalloproteinase with thrombospondin motifs 13 (ADAM-TS 13) (ADAM-TS13) (ADAMTS-13) (EC 3.4.24.87) (von Willebrand factor-cleaving protease) (vWF-CP) (vWF-cleaving protease)	ADAMTS13 C9orf8 UNQ6102/PRO20085	869.911	2	1738.82	1738.81	1.29	0.00112	0.3006	0	1.73	0.009	0.008225	0.1296	23	14901
TPAGASLEWSQAR	Hex(1)HexNAc(1)	TPAGASLEWSQAR+Hex(1)HexNAc(1)	T1(Hex(1)HexNAc(1));	Q76LX8	A disintegrin and metalloproteinase with thrombospondin motifs 13 (ADAM-TS 13) (ADAM-TS13) (ADAMTS-13) (EC 3.4.24.87) (von Willebrand factor-cleaving protease) (vWF-CP) (vWF-cleaving protease)	ADAMTS13 C9orf8 UNQ6102/PRO20085	869.909	2	1738.81	1738.81	-1.71	-0.00149	0.0876	0	2.51	0.443	0	0.0002793	24	13414
TPAGASLEWSQAR	Hex(1)HexNAc(1)	TPAGASLEWSQAR+Hex(1)HexNAc(1)	T1(Hex(1)HexNAc(1));	Q76LX8	A disintegrin and metalloproteinase with thrombospondin motifs 13 (ADAM-TS 13) (ADAM-TS13) (ADAMTS-13) (EC 3.4.24.87) (von Willebrand factor-cleaving protease) (vWF-CP) (vWF-cleaving protease)	ADAMTS13 C9orf8 UNQ6102/PRO20085	869.91	2	1738.81	1738.81	-0.53	-0.00046	0.2973	0	1.85	0.427	0	0.0003529	1	15422
TPSLVPHEEAAAPGR	Hex(1)HexNAc(1)	TPSLVPHEEAAAPGR+Hex(1)HexNAc(1)	T1(Hex(1)HexNAc(1));	Q76LX8	A disintegrin and metalloproteinase with thrombospondin motifs 13 (ADAM-TS 13) (ADAM-TS13) (ADAMTS-13) (EC 3.4.24.87) (von Willebrand factor-cleaving protease) (vWF-CP) (vWF-cleaving protease)	ADAMTS13 C9orf8 UNQ6102/PRO20085	632.981	3	1896.93	1896.92	4.53	0.00286	0.0795	0	3.52	0.509	0	0.0001039	12	10190
TPSLVPHEEAAAPGR	Hex(1)HexNAc(1)	TPSLVPHEEAAAPGR+Hex(1)HexNAc(1)	T1(Hex(1)HexNAc(1));	Q76LX8	A disintegrin and metalloproteinase with thrombospondin motifs 13 (ADAM-TS 13) (ADAM-TS13) (ADAMTS-13) (EC 3.4.24.87) (von Willebrand factor-cleaving protease) (vWF-CP) (vWF-cleaving protease)	ADAMTS13 C9orf8 UNQ6102/PRO20085	632.979	3	1896.92	1896.92	2.81	0.00178	0.0929	0	2.8	0.614	0	2.119e-05	11	10530
TPSLVPHEEAAAPGR	Hex(1)HexNAc(1)	TPSLVPHEEAAAPGR+Hex(1)HexNAc(1)	T1(Hex(1)HexNAc(1));	Q76LX8	A disintegrin and metalloproteinase with thrombospondin motifs 13 (ADAM-TS 13) (ADAM-TS13) (ADAMTS-13) (EC 3.4.24.87) (von Willebrand factor-cleaving protease) (vWF-CP) (vWF-cleaving protease)	ADAMTS13 C9orf8 UNQ6102/PRO20085	632.978	3	1896.92	1896.92	0.71	0.00045	0.0627	0	3.03	0.798	0	1.326e-06	16	10746
TPSLVPHEEAAAPGR	Hex(1)HexNAc(1)	TPSLVPHEEAAAPGR+Hex(1)HexNAc(1)	T1(Hex(1)HexNAc(1));	Q76LX8	A disintegrin and metalloproteinase with thrombospondin motifs 13 (ADAM-TS 13) (ADAM-TS13) (ADAMTS-13) (EC 3.4.24.87) (von Willebrand factor-cleaving protease) (vWF-CP) (vWF-cleaving protease)	ADAMTS13 C9orf8 UNQ6102/PRO20085	632.975	3	1896.91	1896.92	-4.52	-0.00286	0.0597	0	2.68	0.653	0	1.183e-05	14	10270
TPSLVPHEEAAAPGR	Hex(1)HexNAc(1)	TPSLVPHEEAAAPGR+Hex(1)HexNAc(1)	T1(Hex(1)HexNAc(1));	Q76LX8	A disintegrin and metalloproteinase with thrombospondin motifs 13 (ADAM-TS 13) (ADAM-TS13) (ADAMTS-13) (EC 3.4.24.87) (von Willebrand factor-cleaving protease) (vWF-CP) (vWF-cleaving protease)	ADAMTS13 C9orf8 UNQ6102/PRO20085	632.98	3	1896.92	1896.92	3.22	0.00203	0.1148	0	3.66	0.565	0	4.433e-05	17	10569
TPSLVPHEEAAAPGR	Hex(1)HexNAc(1)	TPSLVPHEEAAAPGR+Hex(1)HexNAc(1)	T1(Hex(1)HexNAc(1));	Q76LX8	A disintegrin and metalloproteinase with thrombospondin motifs 13 (ADAM-TS 13) (ADAM-TS13) (ADAMTS-13) (EC 3.4.24.87) (von Willebrand factor-cleaving protease) (vWF-CP) (vWF-cleaving protease)	ADAMTS13 C9orf8 UNQ6102/PRO20085	632.973	3	1896.9	1896.92	-7.42	-0.00469	0.1044	0	3.64	0.945	0	1.445e-07	11	10593
TPSLVPHEEAAAPGR	Hex(1)HexNAc(1)	TPSLVPHEEAAAPGR+Hex(1)HexNAc(1)	T1(Hex(1)HexNAc(1));	Q76LX8	A disintegrin and metalloproteinase with thrombospondin motifs 13 (ADAM-TS 13) (ADAM-TS13) (ADAMTS-13) (EC 3.4.24.87) (von Willebrand factor-cleaving protease) (vWF-CP) (vWF-cleaving protease)	ADAMTS13 C9orf8 UNQ6102/PRO20085	948.967	2	1896.93	1896.92	4.75	0.0045	0.1331	0	2.48	0.787	0	1.549e-06	9	9255
TPSLVPHEEAAAPGR	Hex(1)HexNAc(1)	TPSLVPHEEAAAPGR+Hex(1)HexNAc(1)	T1(Hex(1)HexNAc(1));	Q76LX8	A disintegrin and metalloproteinase with thrombospondin motifs 13 (ADAM-TS 13) (ADAM-TS13) (ADAMTS-13) (EC 3.4.24.87) (von Willebrand factor-cleaving protease) (vWF-CP) (vWF-cleaving protease)	ADAMTS13 C9orf8 UNQ6102/PRO20085	948.956	2	1896.91	1896.92	-6.96	-0.0066	0.1593	0	2.7	0.523	0	8.405e-05	9	9270
TPSLVPHEEAAAPGR	Hex(1)HexNAc(1)	TPSLVPHEEAAAPGR+Hex(1)HexNAc(1)	T1(Hex(1)HexNAc(1));	Q76LX8	A disintegrin and metalloproteinase with thrombospondin motifs 13 (ADAM-TS 13) (ADAM-TS13) (ADAMTS-13) (EC 3.4.24.87) (von Willebrand factor-cleaving protease) (vWF-CP) (vWF-cleaving protease)	ADAMTS13 C9orf8 UNQ6102/PRO20085	632.978	3	1896.92	1896.92	0.95	0.0006	0.1019	0	3.63	0.85	0	6.015e-07	13	11183
TPSLVPHEEAAAPGR	Hex(1)HexNAc(1)	TPSLVPHEEAAAPGR+Hex(1)HexNAc(1)	T1(Hex(1)HexNAc(1));	Q76LX8	A disintegrin and metalloproteinase with thrombospondin motifs 13 (ADAM-TS 13) (ADAM-TS13) (ADAMTS-13) (EC 3.4.24.87) (von Willebrand factor-cleaving protease) (vWF-CP) (vWF-cleaving protease)	ADAMTS13 C9orf8 UNQ6102/PRO20085	948.957	2	1896.91	1896.92	-6.44	-0.00611	0.0847	0	1.89	0.218	9.09e-05	0.00777	12	10371
TEGPGSVDEK	Hex(1)HexNAc(1)	TEGPGSVDEK+Hex(1)HexNAc(1)	T1(Hex(1)HexNAc(1));K10(Guanidinyl)	Q76LX8	A disintegrin and metalloproteinase with thrombospondin motifs 13 (ADAM-TS 13) (ADAM-TS13) (ADAMTS-13) (EC 3.4.24.87) (von Willebrand factor-cleaving protease) (vWF-CP) (vWF-cleaving protease)	ADAMTS13 C9orf8 UNQ6102/PRO20085	713.315	2	1425.62	1425.62	-0.64	-0.00046	0.3443	0	1.83	0.383	0	0.0006888	1	5683
TPSLVPHEEAAAPGR	Hex(2)HexNAc(2)	TPSLVPHEEAAAPGR+Hex(2)HexNAc(2)	T1(Hex(2)HexNAc(2));	Q76LX8	A disintegrin and metalloproteinase with thrombospondin motifs 13 (ADAM-TS 13) (ADAM-TS13) (ADAMTS-13) (EC 3.4.24.87) (von Willebrand factor-cleaving protease) (vWF-CP) (vWF-cleaving protease)	ADAMTS13 C9orf8 UNQ6102/PRO20085	754.686	3	2262.04	2262.05	-3.87	-0.00292	0.327	0	3.18	0.566	0	4.372e-05	8	9335
TPSLVPHEEAAAPGR	Hex(2)HexNAc(2)	TPSLVPHEEAAAPGR+Hex(2)HexNAc(2)	T1(Hex(2)HexNAc(2));	Q76LX8	A disintegrin and metalloproteinase with thrombospondin motifs 13 (ADAM-TS 13) (ADAM-TS13) (ADAMTS-13) (EC 3.4.24.87) (von Willebrand factor-cleaving protease) (vWF-CP) (vWF-cleaving protease)	ADAMTS13 C9orf8 UNQ6102/PRO20085	754.686	3	2262.04	2262.05	-3.88	-0.00293	0.3984	0	2.51	0.53	0	7.511e-05	12	9316
TPSLVPHEEAAAPGR	Hex(2)HexNAc(2)	TPSLVPHEEAAAPGR+Hex(2)HexNAc(2)	T1(Hex(2)HexNAc(2));	Q76LX8	A disintegrin and metalloproteinase with thrombospondin motifs 13 (ADAM-TS 13) (ADAM-TS13) (ADAMTS-13) (EC 3.4.24.87) (von Willebrand factor-cleaving protease) (vWF-CP) (vWF-cleaving protease)	ADAMTS13 C9orf8 UNQ6102/PRO20085	754.691	3	2262.06	2262.05	2.95	0.00222	0.2063	0	1.89	0.044	0.003957	0.08274	15	9604
TPSLVPHEEAAAPGR	Hex(2)HexNAc(2)	TPSLVPHEEAAAPGR+Hex(2)HexNAc(2)	T1(Hex(2)HexNAc(2));	Q76LX8	A disintegrin and metalloproteinase with thrombospondin motifs 13 (ADAM-TS 13) (ADAM-TS13) (ADAMTS-13) (EC 3.4.24.87) (von Willebrand factor-cleaving protease) (vWF-CP) (vWF-cleaving protease)	ADAMTS13 C9orf8 UNQ6102/PRO20085	754.687	3	2262.05	2262.05	-2.29	-0.00173	0.3562	0	2.33	0.42	0	0.0003931	13	10227
TPSLVPHEEAAAPGR	Hex(2)HexNAc(2)	TPSLVPHEEAAAPGR+Hex(2)HexNAc(2)	T1(Hex(2)HexNAc(2));	Q76LX8	A disintegrin and metalloproteinase with thrombospondin motifs 13 (ADAM-TS 13) (ADAM-TS13) (ADAMTS-13) (EC 3.4.24.87) (von Willebrand factor-cleaving protease) (vWF-CP) (vWF-cleaving protease)	ADAMTS13 C9orf8 UNQ6102/PRO20085	754.689	3	2262.05	2262.05	0.31	0.00024	0.0989	0	2.73	0.661	0	1.038e-05	14	9348
TPSLVPHEEAAAPGR	Hex(2)HexNAc(2)	TPSLVPHEEAAAPGR+Hex(2)HexNAc(2)	T1(Hex(2)HexNAc(2));	Q76LX8	A disintegrin and metalloproteinase with thrombospondin motifs 13 (ADAM-TS 13) (ADAM-TS13) (ADAMTS-13) (EC 3.4.24.87) (von Willebrand factor-cleaving protease) (vWF-CP) (vWF-cleaving protease)	ADAMTS13 C9orf8 UNQ6102/PRO20085	754.689	3	2262.05	2262.05	0.14	0.00011	0.2431	0	2.88	0.361	0	0.0009561	9	9122
TPSLVPHEEAAAPGR	Hex(2)HexNAc(2)	TPSLVPHEEAAAPGR+Hex(2)HexNAc(2)	T1(Hex(2)HexNAc(2));	Q76LX8	A disintegrin and metalloproteinase with thrombospondin motifs 13 (ADAM-TS 13) (ADAM-TS13) (ADAMTS-13) (EC 3.4.24.87) (von Willebrand factor-cleaving protease) (vWF-CP) (vWF-cleaving protease)	ADAMTS13 C9orf8 UNQ6102/PRO20085	754.689	3	2262.05	2262.05	0.55	0.00041	0.169	0	2.84	0.364	0	0.0009152	10	9568
TTATPAGASLEWSQAR	Hex(2)HexNAc(2)	TTATPAGASLEWSQAR+Hex(2)HexNAc(2)	T1(Hex(2)HexNAc(2));	Q76LX8	A disintegrin and metalloproteinase with thrombospondin motifs 13 (ADAM-TS 13) (ADAM-TS13) (ADAMTS-13) (EC 3.4.24.87) (von Willebrand factor-cleaving protease) (vWF-CP) (vWF-cleaving protease)	ADAMTS13 C9orf8 UNQ6102/PRO20085	1189.05	2	2377.09	2377.08	5.24	0.00623	0.4952	0	2.08	0.164	0.0002555	0.01656	23	15891
TTATPAGASLEWSQAR	Hex(2)HexNAc(2)	TTATPAGASLEWSQAR+Hex(2)HexNAc(2)	T1(Hex(2)HexNAc(2));	Q76LX8	A disintegrin and metalloproteinase with thrombospondin motifs 13 (ADAM-TS 13) (ADAM-TS13) (ADAMTS-13) (EC 3.4.24.87) (von Willebrand factor-cleaving protease) (vWF-CP) (vWF-cleaving protease)	ADAMTS13 C9orf8 UNQ6102/PRO20085	1189.04	2	2377.08	2377.08	0.37	0.00045	0.5481	0	2.08	0.464	0	0.0002038	24	14491
TTATPAGASLEWSQAR	Hex(2)HexNAc(2)	TTATPAGASLEWSQAR+Hex(2)HexNAc(2)	T1(Hex(2)HexNAc(2));	Q76LX8	A disintegrin and metalloproteinase with thrombospondin motifs 13 (ADAM-TS 13) (ADAM-TS13) (ADAMTS-13) (EC 3.4.24.87) (von Willebrand factor-cleaving protease) (vWF-CP) (vWF-cleaving protease)	ADAMTS13 C9orf8 UNQ6102/PRO20085	1189.04	2	2377.08	2377.08	0.49	0.00058	0.1435	0	2.3	0.798	0	1.329e-06	22	15469
TTATPAGASLEWSQAR	Hex(1)HexNAc(1)	TTATPAGASLEWSQAR+Hex(1)HexNAc(1)	T1(Hex(1)HexNAc(1));	Q76LX8	A disintegrin and metalloproteinase with thrombospondin motifs 13 (ADAM-TS 13) (ADAM-TS13) (ADAMTS-13) (EC 3.4.24.87) (von Willebrand factor-cleaving protease) (vWF-CP) (vWF-cleaving protease)	ADAMTS13 C9orf8 UNQ6102/PRO20085	1006.47	2	2011.94	2011.95	-3.23	-0.00325		0.0096	2.06	0.746	0	2.885e-06	3	17838
TAAAAAQPR	Hex(1)HexNAc(1)	TAAAAAQPR+Hex(1)HexNAc(1)	T1(Hex(1)HexNAc(1));	Q9UNA0	A disintegrin and metalloproteinase with thrombospondin motifs 5 (ADAM-TS 5) (ADAM-TS5) (ADAMTS-5) (EC 3.4.24.-) (A disintegrin and metalloproteinase with thrombospondin motifs 11) (ADAM-TS 11) (ADAMTS-11) (ADMP-2) (Aggrecanase-2)	ADAMTS5 ADAMTS11 ADMP2	611.3	2	1221.59	1221.6	-2.6	-0.00159	0.1429	0	1.33	0.059	0.002805	0.06799	3	3841
TEPPDDSCQDQPGTNCALAIK	Hex(1)HexNAc(1)	TEPPDDSCQDQPGTNCALAIK+Hex(1)HexNAc(1)	T1(Hex(1)HexNAc(1));C8(Carbamidomethyl);C16(Carbamidomethyl);K21(Guanidinyl)	Q86TH1	ADAMTS-like protein 2 (ADAMTSL-2)	ADAMTSL2 KIAA0605	908.727	3	2724.17	2724.16	1.69	0.00154	0.0898	0	3.34	0.571	0	4.066e-05	5	15156
TEPPDDSCQDQPGTNCALAIK	Hex(1)HexNAc(1)	TEPPDDSCQDQPGTNCALAIK+Hex(1)HexNAc(1)	T1(Hex(1)HexNAc(1));C8(Carbamidomethyl);C16(Carbamidomethyl);K21(Guanidinyl)	Q86TH1	ADAMTS-like protein 2 (ADAMTSL-2)	ADAMTSL2 KIAA0605	908.723	3	2724.16	2724.16	-1.94	-0.00176	0.0912	0	3.29	0.584	0	3.342e-05	6	16085
TEPPDDSCQDQPGTNCALAIK	Hex(1)HexNAc(1)	TEPPDDSCQDQPGTNCALAIK+Hex(1)HexNAc(1)	T1(Hex(1)HexNAc(1));C8(Carbamidomethyl);C16(Carbamidomethyl);K21(Guanidinyl)	Q86TH1	ADAMTS-like protein 2 (ADAMTSL-2)	ADAMTSL2 KIAA0605	908.724	3	2724.16	2724.16	-1.17	-0.00106		0.0032	3.13	0.816	0	1.005e-06	7	15193
SPETLPLYR	Hex(1)HexNAc(1)	SPETLPLYR+Hex(1)HexNAc(1)	S1(Hex(1)HexNAc(1));	Q6UY14	ADAMTS-like protein 4 (ADAMTSL-4) (Thrombospondin repeat-containing protein 1)	ADAMTSL4 TSRC1 PP1396 UNQ2803/PRO34012	720.859	2	1440.71	1440.71	-0.46	-0.00033	0.0184	0	1.63	0.099	0.001127	0.04036	23	17015
SPQVAGR	Hex(1)HexNAc(1)	SPQVAGR+Hex(1)HexNAc(1)	S1(Hex(1)HexNAc(1));	Q6UY14	ADAMTS-like protein 4 (ADAMTSL-4) (Thrombospondin repeat-containing protein 1)	ADAMTSL4 TSRC1 PP1396 UNQ2803/PRO34012	540.263	2	1079.52	1079.52	-2.38	-0.00128	0.1439	0	1.32	0.127	0.0007914	0.02751	4	4312
TPSPQAEPLSPETAQTEVAPR	Hex(1)HexNAc(1)	TPSPQAEPLSPETAQTEVAPR+Hex(1)HexNAc(1)	T1(Hex(1)HexNAc(1));	Q6UY14	ADAMTS-like protein 4 (ADAMTSL-4) (Thrombospondin repeat-containing protein 1)	ADAMTSL4 TSRC1 PP1396 UNQ2803/PRO34012	1286.12	2	2571.23	2571.23	1.41	0.00182	0.0837	0	2.39	0.865	0	4.811e-07	8	16904
TPSPQAEPLSPETAQTEVAPR	Hex(1)HexNAc(1)	TPSPQAEPLSPETAQTEVAPR+Hex(1)HexNAc(1)	T1(Hex(1)HexNAc(1));	Q6UY14	ADAMTS-like protein 4 (ADAMTSL-4) (Thrombospondin repeat-containing protein 1)	ADAMTSL4 TSRC1 PP1396 UNQ2803/PRO34012	1286.12	2	2571.23	2571.23	-0.52	-0.00067	0.0973	0	1.13	0.091	0.001262	0.04493	9	16946
TGGTPHGPR	Hex(1)HexNAc(1)	TGGTPHGPR+Hex(1)HexNAc(1)	T1(Hex(1)HexNAc(1));	Q6UY14	ADAMTS-like protein 4 (ADAMTSL-4) (Thrombospondin repeat-containing protein 1)	ADAMTSL4 TSRC1 PP1396 UNQ2803/PRO34012	622.792	2	1244.58	1244.58	1.29	0.00081	0.2479	0	1.21	0.162	0.0002555	0.01702	5	3244
TGGTPHGPR	Hex(1)HexNAc(1)	TGGTPHGPR+Hex(1)HexNAc(1)	T1(Hex(1)HexNAc(1));	Q6UY14	ADAMTS-like protein 4 (ADAMTSL-4) (Thrombospondin repeat-containing protein 1)	ADAMTSL4 TSRC1 PP1396 UNQ2803/PRO34012	622.792	2	1244.58	1244.58	1.59	0.00099	0.25	0	1.12	0.032	0.004618	0.09652	5	2431
TGGTPHGPR	Hex(1)HexNAc(1)	TGGTPHGPR+Hex(1)HexNAc(1)	T1(Hex(1)HexNAc(1));	Q6UY14	ADAMTS-like protein 4 (ADAMTSL-4) (Thrombospondin repeat-containing protein 1)	ADAMTSL4 TSRC1 PP1396 UNQ2803/PRO34012	622.792	2	1244.58	1244.58	1.1	0.00068	0.1557	0	1.22	0.117	0.001012	0.03184	5	2707
TGGTPHGPR	Hex(1)HexNAc(1)	TGGTPHGPR+Hex(1)HexNAc(1)	T1(Hex(1)HexNAc(1));	Q6UY14	ADAMTS-like protein 4 (ADAMTSL-4) (Thrombospondin repeat-containing protein 1)	ADAMTSL4 TSRC1 PP1396 UNQ2803/PRO34012	622.792	2	1244.58	1244.58	1.2	0.00074	0.2781	0	1.51	0.334	9.09e-05	0.001431	5	2975
TGGTPHGPR	Hex(1)HexNAc(1)	TGGTPHGPR+Hex(1)HexNAc(1)	T1(Hex(1)HexNAc(1));	Q6UY14	ADAMTS-like protein 4 (ADAMTSL-4) (Thrombospondin repeat-containing protein 1)	ADAMTSL4 TSRC1 PP1396 UNQ2803/PRO34012	622.793	2	1244.58	1244.58	2.43	0.00151	0.2754	0	1.38	0.359	0	0.0009785	4	3013
TGGTPHGPR	Hex(1)HexNAc(1)	TGGTPHGPR+Hex(1)HexNAc(1)	T1(Hex(1)HexNAc(1));	Q6UY14	ADAMTS-like protein 4 (ADAMTSL-4) (Thrombospondin repeat-containing protein 1)	ADAMTSL4 TSRC1 PP1396 UNQ2803/PRO34012	622.792	2	1244.58	1244.58	0.47	0.00029	0.1719	0	1.28	0.165	0.0002555	0.01644	4	2719
THSLGEGGFFR	Hex(1)HexNAc(1)	THSLGEGGFFR+Hex(1)HexNAc(1)	T1(Hex(1)HexNAc(1));	Q6UY14	ADAMTS-like protein 4 (ADAMTSL-4) (Thrombospondin repeat-containing protein 1)	ADAMTSL4 TSRC1 PP1396 UNQ2803/PRO34012	786.865	2	1572.72	1572.72	2.92	0.0023	0.0503	0	1.79	0.128	0.0007914	0.02717	11	14053
THSLGEGGFFR	Hex(1)HexNAc(1)	THSLGEGGFFR+Hex(1)HexNAc(1)	T1(Hex(1)HexNAc(1));	Q6UY14	ADAMTS-like protein 4 (ADAMTSL-4) (Thrombospondin repeat-containing protein 1)	ADAMTSL4 TSRC1 PP1396 UNQ2803/PRO34012	786.863	2	1572.72	1572.72	0.67	0.00053	0.3165	0	1.58	0.074	0.001507	0.05613	10	13731
TPEPPVPQLQPEILR	Hex(1)HexNAc(1)	TPEPPVPQLQPEILR+Hex(1)HexNAc(1)	T1(Hex(1)HexNAc(1));	Q6UY14	ADAMTS-like protein 4 (ADAMTSL-4) (Thrombospondin repeat-containing protein 1)	ADAMTSL4 TSRC1 PP1396 UNQ2803/PRO34012	1040.05	2	2079.09	2079.09	1.77	0.00184	0.3939	0	1.98	0.272	9.09e-05	0.003576	9	27206
TPEPPVPQLQPEILR	Hex(1)HexNAc(1)	TPEPPVPQLQPEILR+Hex(1)HexNAc(1)	T1(Hex(1)HexNAc(1));	Q6UY14	ADAMTS-like protein 4 (ADAMTSL-4) (Thrombospondin repeat-containing protein 1)	ADAMTSL4 TSRC1 PP1396 UNQ2803/PRO34012	1040.05	2	2079.09	2079.09	-0.19	-0.00019	0.5082	0	1.83	0.626	0	1.779e-05	5	27535
TPEPPVPQLQPEILR	Hex(1)HexNAc(1)	TPEPPVPQLQPEILR+Hex(1)HexNAc(1)	T1(Hex(1)HexNAc(1));	Q6UY14	ADAMTS-like protein 4 (ADAMTSL-4) (Thrombospondin repeat-containing protein 1)	ADAMTSL4 TSRC1 PP1396 UNQ2803/PRO34012	1040.05	2	2079.09	2079.09	0.17	0.00017	0.511	0	1.82	0.404	0	0.0005029	6	27796
TPEPPVPQLQPEILR	Hex(1)HexNAc(1)	TPEPPVPQLQPEILR+Hex(1)HexNAc(1)	T1(Hex(1)HexNAc(1));	Q6UY14	ADAMTS-like protein 4 (ADAMTSL-4) (Thrombospondin repeat-containing protein 1)	ADAMTSL4 TSRC1 PP1396 UNQ2803/PRO34012	1040.05	2	2079.08	2079.09	-0.42	-0.00044	0.5125	0	2.4	0.435	0	0.0003127	6	28151
TPEPPVPQLQPEILR	Hex(1)HexNAc(1)	TPEPPVPQLQPEILR+Hex(1)HexNAc(1)	T1(Hex(1)HexNAc(1));	Q6UY14	ADAMTS-like protein 4 (ADAMTSL-4) (Thrombospondin repeat-containing protein 1)	ADAMTSL4 TSRC1 PP1396 UNQ2803/PRO34012	1040.05	2	2079.09	2079.09	0.64	0.00066	0.5061	0	2.47	0.54	0	6.497e-05	5	27880
TPEPPVPQLQPEILR	Hex(1)HexNAc(1)	TPEPPVPQLQPEILR+Hex(1)HexNAc(1)	T1(Hex(1)HexNAc(1));	Q6UY14	ADAMTS-like protein 4 (ADAMTSL-4) (Thrombospondin repeat-containing protein 1)	ADAMTSL4 TSRC1 PP1396 UNQ2803/PRO34012	1040.04	2	2079.08	2079.09	-2.41	-0.0025	0.3786	0	1.4	0.148	0.000568	0.02069	8	27346
TPEPPVPQLQPEILR	Hex(1)HexNAc(1)	TPEPPVPQLQPEILR+Hex(1)HexNAc(1)	T1(Hex(1)HexNAc(1));	Q6UY14	ADAMTS-like protein 4 (ADAMTSL-4) (Thrombospondin repeat-containing protein 1)	ADAMTSL4 TSRC1 PP1396 UNQ2803/PRO34012	1040.05	2	2079.09	2079.09	1.97	0.00205	0.4911	0	1.69	0.04	0.004055	0.08717	7	27383
TPEPPVPQLQPEILR	Hex(1)HexNAc(1)	TPEPPVPQLQPEILR+Hex(1)HexNAc(1)	T1(Hex(1)HexNAc(1));	Q6UY14	ADAMTS-like protein 4 (ADAMTSL-4) (Thrombospondin repeat-containing protein 1)	ADAMTSL4 TSRC1 PP1396 UNQ2803/PRO34012	1040.05	2	2079.09	2079.09	1.33	0.00138	0.4959	0	1.23	0.191	0.0001756	0.01133	12	27177
TSPETLPLYR	Hex(2)HexNAc(2)	TSPETLPLYR+Hex(2)HexNAc(2)	T1(Hex(2)HexNAc(2));	Q6UY14	ADAMTS-like protein 4 (ADAMTSL-4) (Thrombospondin repeat-containing protein 1)	ADAMTSL4 TSRC1 PP1396 UNQ2803/PRO34012	953.946	2	1906.88	1906.89	-2.98	-0.00284	0.082	0	1.22	0.108	0.001075	0.03595	20	15289
TGGTPHGPR	HexNAc(1)	TGGTPHGPR+HexNAc(1)	T1(HexNAc(1));	Q6UY14	ADAMTS-like protein 4 (ADAMTSL-4) (Thrombospondin repeat-containing protein 1)	ADAMTSL4 TSRC1 PP1396 UNQ2803/PRO34012	361.513	3	1082.52	1082.52	1.96	0.00071	0.0811	0	2.59	0.176	0.0001756	0.01398	5	2601
TGGTPHGPR	HexNAc(1)	TGGTPHGPR+HexNAc(1)	T1(HexNAc(1));	Q6UY14	ADAMTS-like protein 4 (ADAMTSL-4) (Thrombospondin repeat-containing protein 1)	ADAMTSL4 TSRC1 PP1396 UNQ2803/PRO34012	361.512	3	1082.52	1082.52	-0.66	-0.00024	0.0775	0	2.58	0.172	0.0002555	0.01478	5	3145
TGGTPHGPR	HexNAc(1)	TGGTPHGPR+HexNAc(1)	T1(HexNAc(1));	Q6UY14	ADAMTS-like protein 4 (ADAMTSL-4) (Thrombospondin repeat-containing protein 1)	ADAMTSL4 TSRC1 PP1396 UNQ2803/PRO34012	361.513	3	1082.52	1082.52	0.47	0.00017		0.0168	2.34	0.082	0.001441	0.05062	4	3077
THSLGEGGFFR	HexNAc(1)	THSLGEGGFFR+HexNAc(1)	T1(HexNAc(1));	Q6UY14	ADAMTS-like protein 4 (ADAMTSL-4) (Thrombospondin repeat-containing protein 1)	ADAMTSL4 TSRC1 PP1396 UNQ2803/PRO34012	470.889	3	1410.65	1410.66	-8.19	-0.00385	0.1194	0	2.01	0.143	0.000568	0.02222	11	14015
THSLGEGGFFR	HexNAc(1)	THSLGEGGFFR+HexNAc(1)	T1(HexNAc(1));	Q6UY14	ADAMTS-like protein 4 (ADAMTSL-4) (Thrombospondin repeat-containing protein 1)	ADAMTSL4 TSRC1 PP1396 UNQ2803/PRO34012	470.892	3	1410.66	1410.66	-2.27	-0.00107	0.0717	0	2.23	0.244	9.09e-05	0.005354	12	13579
THSLGEGGFFR	HexNAc(1)	THSLGEGGFFR+HexNAc(1)	T1(HexNAc(1));	Q6UY14	ADAMTS-like protein 4 (ADAMTSL-4) (Thrombospondin repeat-containing protein 1)	ADAMTSL4 TSRC1 PP1396 UNQ2803/PRO34012	470.893	3	1410.66	1410.66	-1.17	-0.00055	0.0769	0	2.47	0.089	0.001328	0.04607	9	13266
TTPPSLELIHK	Hex(1)HexNAc(1)	TTPPSLELIHK+Hex(1)HexNAc(1)	T1(Hex(1)HexNAc(1));K11(Guanidinyl)	Q8IZF2	Adhesion G protein-coupled receptor F5 (G-protein coupled receptor 116)	ADGRF5 GPR116 KIAA0758	821.93	2	1642.85	1642.85	-0.36	-0.00029	0.3604	0	1.97	0.409	0	0.0004676	3	14836
TTPPSLELIHK	Hex(1)HexNAc(1)	TTPPSLELIHK+Hex(1)HexNAc(1)	T1(Hex(1)HexNAc(1));K11(Guanidinyl)	Q8IZF2	Adhesion G protein-coupled receptor F5 (G-protein coupled receptor 116)	ADGRF5 GPR116 KIAA0758	821.931	2	1642.85	1642.85	0.26	0.00022		0.0052	1.9	0.166	0.0002555	0.01608	4	14928
TTPPSLELIHK	Hex(2)HexNAc(2)	TTPPSLELIHK+Hex(2)HexNAc(2)	T1(Hex(2)HexNAc(2));K11(Guanidinyl)	Q8IZF2	Adhesion G protein-coupled receptor F5 (G-protein coupled receptor 116)	ADGRF5 GPR116 KIAA0758	669.999	3	2007.98	2007.99	-0.9	-0.0006	0.2541	0	1.81	0.328	9.09e-05	0.001568	9	14156
TTPPSLELIHK	Hex(2)HexNAc(2)	TTPPSLELIHK+Hex(2)HexNAc(2)	T1(Hex(2)HexNAc(2));K11(Guanidinyl)	Q8IZF2	Adhesion G protein-coupled receptor F5 (G-protein coupled receptor 116)	ADGRF5 GPR116 KIAA0758	670.001	3	2007.99	2007.99	1.58	0.00106	0.413	0	2.3	0.508	0	0.000105	8	14340
TTPPSLELIHK	Hex(2)HexNAc(2)	TTPPSLELIHK+Hex(2)HexNAc(2)	T1(Hex(2)HexNAc(2));K11(Guanidinyl)	Q8IZF2	Adhesion G protein-coupled receptor F5 (G-protein coupled receptor 116)	ADGRF5 GPR116 KIAA0758	670	3	2007.98	2007.99	-0.32	-0.00022	0.2791	0	2.15	0.268	9.09e-05	0.003755	6	15229
TTPPSLELIHK	Hex(2)HexNAc(2)	TTPPSLELIHK+Hex(2)HexNAc(2)	T1(Hex(2)HexNAc(2));K11(Guanidinyl)	Q8IZF2	Adhesion G protein-coupled receptor F5 (G-protein coupled receptor 116)	ADGRF5 GPR116 KIAA0758	669.998	3	2007.98	2007.99	-3.23	-0.00216	0.2632	0	2.47	0.349	0	0.001142	5	14010
TTPPSLELIHK	Hex(2)HexNAc(2)	TTPPSLELIHK+Hex(2)HexNAc(2)	T1(Hex(2)HexNAc(2));K11(Guanidinyl)	Q8IZF2	Adhesion G protein-coupled receptor F5 (G-protein coupled receptor 116)	ADGRF5 GPR116 KIAA0758	670	3	2007.99	2007.99	-0.08	-6e-05	0.5387	0	2.71	0.496	0	0.0001257	4	14897
TTPPSLELIHK	Hex(2)HexNAc(2)	TTPPSLELIHK+Hex(2)HexNAc(2)	T1(Hex(2)HexNAc(2));K11(Guanidinyl)	Q8IZF2	Adhesion G protein-coupled receptor F5 (G-protein coupled receptor 116)	ADGRF5 GPR116 KIAA0758	670	3	2007.99	2007.99	-0.01	-1e-05	0.3877	0	2.27	0.405	0	0.0004915	3	14775
TTPPSLELIHK	Hex(1)HexNAc(2)	TTPPSLELIHK+Hex(1)HexNAc(2)	T1(Hex(1)HexNAc(2));K11(Guanidinyl)	Q8IZF2	Adhesion G protein-coupled receptor F5 (G-protein coupled receptor 116)	ADGRF5 GPR116 KIAA0758	615.983	3	1845.93	1845.93	0.57	0.00035		0.0214	2.75	0.337	9.09e-05	0.001369	6	15288
TTPPSLELIHK	Hex(1)HexNAc(2)	TTPPSLELIHK+Hex(1)HexNAc(2)	T1(Hex(1)HexNAc(2));K11(Guanidinyl)	Q8IZF2	Adhesion G protein-coupled receptor F5 (G-protein coupled receptor 116)	ADGRF5 GPR116 KIAA0758	615.982	3	1845.93	1845.93	-0.22	-0.00014		0.0042	2.35	0.348	0	0.001165	6	16020
TTPPSLELIHK	Hex(1)HexNAc(2)	TTPPSLELIHK+Hex(1)HexNAc(2)	T1(Hex(1)HexNAc(2));K11(Guanidinyl)	Q8IZF2	Adhesion G protein-coupled receptor F5 (G-protein coupled receptor 116)	ADGRF5 GPR116 KIAA0758	615.982	3	1845.93	1845.93	-0.89	-0.00054	0.0202	0	2.97	0.295	9.09e-05	0.002532	4	14938
TTPPSLELIHK	HexNAc(1)	TTPPSLELIHK+HexNAc(1)	T1(HexNAc(1));K11(Guanidinyl)	Q8IZF2	Adhesion G protein-coupled receptor F5 (G-protein coupled receptor 116)	ADGRF5 GPR116 KIAA0758	740.906	2	1480.8	1480.8	2.93	0.00217	0.2567	0	1.87	0.261	9.09e-05	0.004193	4	15029
TTPPSLELIHK	Hex(1)HexNAc(2)	TTPPSLELIHK+Hex(1)HexNAc(2)	T1(HexNAc(2)Hex(1));K11(Guanidinyl)	Q8IZF2	Adhesion G protein-coupled receptor F5 (G-protein coupled receptor 116)	ADGRF5 GPR116 KIAA0758	615.979	3	1845.92	1845.93	-4.81	-0.00296		0.0032	3.07	0.346	0	0.001196	5	14075
TTPPSLELIHK	Hex(1)HexNAc(2)	TTPPSLELIHK+Hex(1)HexNAc(2)	T1(HexNAc(2)Hex(1));K11(Guanidinyl)	Q8IZF2	Adhesion G protein-coupled receptor F5 (G-protein coupled receptor 116)	ADGRF5 GPR116 KIAA0758	615.979	3	1845.92	1845.93	-5.8	-0.00357	0.4281	0	2.99	0.436	0	0.0003091	3	14809
TTPPSLELIHK	HexNAc(2)	TTPPSLELIHK+HexNAc(2)	T1(HexNAc(2));K11(Guanidinyl)	Q8IZF2	Adhesion G protein-coupled receptor F5 (G-protein coupled receptor 116)	ADGRF5 GPR116 KIAA0758	561.965	3	1683.88	1683.88	-0.21	-0.00012	0.3497	0	2.86	0.508	0	0.0001047	6	16064
TTPPSLELIHK	Hex(1)HexNAc(1)	TTPPSLELIHK+Hex(1)HexNAc(1)	T1(Hex(1)HexNAc(1));K11(Guanidinyl)	Q8IZF2	Adhesion G protein-coupled receptor F5 (G-protein coupled receptor 116)	ADGRF5 GPR116 KIAA0758	821.936	2	1642.87	1642.85	7.4	0.00608	0.3392	0	1.71	0.353	0	0.001075	4	15060
TANQASDTFSGIGK	Hex(1)HexNAc(1)	TANQASDTFSGIGK+Hex(1)HexNAc(1)	T1(Hex(1)HexNAc(1));K14(Guanidinyl)	Q15847	Adipogenesis regulatory factor (Adipogenesis factor rich in obesity) (Adipose most abundant gene transcript 2 protein) (Adipose-specific protein 2) (apM-2)	ADIRF AFRO APM2 C10orf116	902.415	2	1803.82	1803.82	-0.42	-0.00038	0.2764	0	1.99	0.581	0	3.48e-05	21	13963
TQGPGVLLPLPK	Hex(1)HexNAc(1)	TQGPGVLLPLPK+Hex(1)HexNAc(1)	T1(Hex(1)HexNAc(1));K12(Guanidinyl)	Q15848	Adiponectin (30 kDa adipocyte complement-related protein) (Adipocyte complement-related 30 kDa protein) (ACRP30) (Adipocyte, C1q and collagen domain-containing protein) (Adipose most abundant gene transcript 1 protein) (apM-1) (Gelatin-binding protein)	ADIPOQ ACDC ACRP30 APM1 GBP28	813.945	2	1626.88	1626.89	-7.07	-0.00575	0.5325	0	2.46	0.192	0.0001756	0.01121	4	27745
TQGPGVLLPLPK	Hex(1)HexNAc(1)	TQGPGVLLPLPK+Hex(1)HexNAc(1)	T1(Hex(1)HexNAc(1));K12(Guanidinyl)	Q15848	Adiponectin (30 kDa adipocyte complement-related protein) (Adipocyte complement-related 30 kDa protein) (ACRP30) (Adipocyte, C1q and collagen domain-containing protein) (Adipose most abundant gene transcript 1 protein) (apM-1) (Gelatin-binding protein)	ADIPOQ ACDC ACRP30 APM1 GBP28	813.953	2	1626.9	1626.89	1.98	0.00161	0.2366	0	1.31	0.043	0.003998	0.08425	3	27772
TTQGPGVLLPLPK	Hex(2)HexNAc(2)	TTQGPGVLLPLPK+Hex(2)HexNAc(2)	T1(Hex(2)HexNAc(2));K13(Guanidinyl)	Q15848	Adiponectin (30 kDa adipocyte complement-related protein) (Adipocyte complement-related 30 kDa protein) (ACRP30) (Adipocyte, C1q and collagen domain-containing protein) (Adipose most abundant gene transcript 1 protein) (apM-1) (Gelatin-binding protein)	ADIPOQ ACDC ACRP30 APM1 GBP28	1047.04	2	2093.07	2093.07	-4.04	-0.00422	0.5077	0	1.95	0.066	0.0022	0.06253	24	25495
TSAFHEANLER	Hex(1)HexNAc(1)	TSAFHEANLER+Hex(1)HexNAc(1)	T1(Hex(1)HexNAc(1));	P16112	Aggrecan core protein (Cartilage-specific proteoglycan core protein) (CSPCP) (Chondroitin sulfate proteoglycan core protein 1) (Chondroitin sulfate proteoglycan 1) [Cleaved into: Aggrecan core protein 2]	ACAN AGC1 CSPG1 MSK16	547.25	3	1639.74	1639.74	-4.8	-0.00262	0.0526	0	1.9	0.08	0.001441	0.05183	8	7528
SQFVEWASAGNLKPVWASR	Hex(1)HexNAc(1)	SQFVEWASAGNLKPVWASR+Hex(1)HexNAc(1)	S1(Hex(1)HexNAc(1));K13(Guanidinyl)	Q8IZ83	Aldehyde dehydrogenase family 16 member A1	ALDH16A1	847.42	3	2540.25	2540.24	2.04	0.00172	0	0	1.6	0.064	0.002331	0.06445	5	32247
SAATAVK	Hex(1)HexNAc(1)	SAATAVK+Hex(1)HexNAc(1)	S1(Hex(1)HexNAc(1));K7(Guanidinyl)	P01011	Alpha-1-antichymotrypsin (ACT) (Cell growth-inhibiting gene 24/25 protein) (Serpin A3) [Cleaved into: Alpha-1-antichymotrypsin His-Pro-less]	SERPINA3 AACT GIG24 GIG25	527.767	2	1054.53	1054.53	-0.11	-6e-05	0.0763	0	1.31	0.106	0.001127	0.03656	6	1138
SAATAVK	Hex(1)HexNAc(1)	SAATAVK+Hex(1)HexNAc(1)	S1(Hex(1)HexNAc(1));K7(Guanidinyl)	P01011	Alpha-1-antichymotrypsin (ACT) (Cell growth-inhibiting gene 24/25 protein) (Serpin A3) [Cleaved into: Alpha-1-antichymotrypsin His-Pro-less]	SERPINA3 AACT GIG24 GIG25	527.768	2	1054.53	1054.53	2.89	0.00152	0.0244	0	0.82	0.056	0.002856	0.0707	4	3780
SAATAVK	HexNAc(1)	SAATAVK+HexNAc(1)	S1(HexNAc(1));K7(Guanidinyl)	P01011	Alpha-1-antichymotrypsin (ACT) (Cell growth-inhibiting gene 24/25 protein) (Serpin A3) [Cleaved into: Alpha-1-antichymotrypsin His-Pro-less]	SERPINA3 AACT GIG24 GIG25	446.741	2	892.475	892.473	2.04	0.00091	0.1746	0	1.26	0.073	0.00172	0.05699	4	3769
TLLSALVETR	Hex(1)HexNAc(1)	TLLSALVETR+Hex(1)HexNAc(1)	T1(Hex(1)HexNAc(1));	P01011	Alpha-1-antichymotrypsin (ACT) (Cell growth-inhibiting gene 24/25 protein) (Serpin A3) [Cleaved into: Alpha-1-antichymotrypsin His-Pro-less]	SERPINA3 AACT GIG24 GIG25	734.395	2	1467.78	1467.78	2.47	0.00181	0.1955	0	1.79	0.393	0	0.0005942	15	20112
TDTSHHDQDHPTFNK	Hex(1)HexNAc(1)	TDTSHHDQDHPTFNK+Hex(1)HexNAc(1)	T1(Hex(1)HexNAc(1));K15(Guanidinyl)	P01009	Alpha-1-antitrypsin (Alpha-1 protease inhibitor) (Alpha-1-antiproteinase) (Serpin A1) [Cleaved into: Short peptide from AAT (SPAAT)]	SERPINA1 AAT PI PRO0684 PRO2209	547.485	4	2186.92	2186.92	-1.84	-0.00101	0.0026	0	3.81	0.54	0	6.502e-05	6	5172
TDTSHHDQDHPTFNK	HexNAc(1)	TDTSHHDQDHPTFNK+HexNAc(1)	T1(HexNAc(1));K15(Guanidinyl)	P01009	Alpha-1-antitrypsin (Alpha-1 protease inhibitor) (Alpha-1-antiproteinase) (Serpin A1) [Cleaved into: Short peptide from AAT (SPAAT)]	SERPINA1 AAT PI PRO0684 PRO2209	506.973	4	2024.87	2024.87	-0.12	-6e-05		0.0475	3.81	0.274	9.09e-05	0.003457	4	4862
TDTSHHDQDHPTFNK	HexNAc(1)	TDTSHHDQDHPTFNK+HexNAc(1)	T1(HexNAc(1));K15(Guanidinyl)	P01009	Alpha-1-antitrypsin (Alpha-1 protease inhibitor) (Alpha-1-antiproteinase) (Serpin A1) [Cleaved into: Short peptide from AAT (SPAAT)]	SERPINA1 AAT PI PRO0684 PRO2209	506.973	4	2024.87	2024.87	1.04	0.00053		0.0329	4.11	0.256	9.09e-05	0.004484	5	5001
TEIPEAQIHEGFQELLR	Hex(1)HexNAc(1)	TEIPEAQIHEGFQELLR+Hex(1)HexNAc(1)	T1(Hex(1)HexNAc(1));	P01009	Alpha-1-antitrypsin (Alpha-1 protease inhibitor) (Alpha-1-antiproteinase) (Serpin A1) [Cleaved into: Short peptide from AAT (SPAAT)]	SERPINA1 AAT PI PRO0684 PRO2209	792.392	3	2375.16	2375.16	0.33	0.00026	0.3886	0	1.75	0.086	0.001394	0.04809	7	28926
TVNFGDTEEAK	Hex(1)HexNAc(1)	TVNFGDTEEAK+Hex(1)HexNAc(1)	T1(Hex(1)HexNAc(1));K11(Guanidinyl)	P01009	Alpha-1-antitrypsin (Alpha-1 protease inhibitor) (Alpha-1-antiproteinase) (Serpin A1) [Cleaved into: Short peptide from AAT (SPAAT)]	SERPINA1 AAT PI PRO0684 PRO2209	809.359	2	1617.71	1617.71	-0.6	-0.00048	0.2162	0	1.48	0.388	0	0.0006415	2	11086
TVNFGDTEEAK	Hex(1)HexNAc(1)	TVNFGDTEEAK+Hex(1)HexNAc(1)	T1(Hex(1)HexNAc(1));K11(Guanidinyl)	P01009	Alpha-1-antitrypsin (Alpha-1 protease inhibitor) (Alpha-1-antiproteinase) (Serpin A1) [Cleaved into: Short peptide from AAT (SPAAT)]	SERPINA1 AAT PI PRO0684 PRO2209	809.361	2	1617.71	1617.71	0.86	0.00069	0.2778	0	1.26	0.054	0.002898	0.07292	3	11169
TDTSHHDQDHPTFNK	Hex(1)HexNAc(1)	TDTSHHDQDHPTFNK+Hex(1)HexNAc(1)	T1(Hex(1)HexNAc(1));K15(Guanidinyl)	P01009	Alpha-1-antitrypsin (Alpha-1 protease inhibitor) (Alpha-1-antiproteinase) (Serpin A1) [Cleaved into: Short peptide from AAT (SPAAT)]	SERPINA1 AAT PI PRO0684 PRO2209	547.487	4	2186.93	2186.92	1.65	0.0009	0.063	0	4.6	0.449	0	0.0002562	5	4960
TDTSHHDQDHPTFNK	Hex(1)HexNAc(1)	TDTSHHDQDHPTFNK+Hex(1)HexNAc(1)	T1(Hex(1)HexNAc(1));K15(Guanidinyl)	P01009	Alpha-1-antitrypsin (Alpha-1 protease inhibitor) (Alpha-1-antiproteinase) (Serpin A1) [Cleaved into: Short peptide from AAT (SPAAT)]	SERPINA1 AAT PI PRO0684 PRO2209	547.486	4	2186.92	2186.92	0.61	0.00033	0.0429	0	4.43	0.602	0	2.552e-05	4	4799
TDTSHHDQDHPTFNK	Hex(1)HexNAc(1)	TDTSHHDQDHPTFNK+Hex(1)HexNAc(1)	T1(Hex(1)HexNAc(1));K15(Guanidinyl)	P01009	Alpha-1-antitrypsin (Alpha-1 protease inhibitor) (Alpha-1-antiproteinase) (Serpin A1) [Cleaved into: Short peptide from AAT (SPAAT)]	SERPINA1 AAT PI PRO0684 PRO2209	547.483	4	2186.91	2186.92	-5.85	-0.0032	0.06	0	4.5	0.684	0	7.335e-06	3	5057
TDTSHHDQDHPTFNK	HexNAc(1)	TDTSHHDQDHPTFNK+HexNAc(1)	T1(HexNAc(1));K15(Guanidinyl)	P01009	Alpha-1-antitrypsin (Alpha-1 protease inhibitor) (Alpha-1-antiproteinase) (Serpin A1) [Cleaved into: Short peptide from AAT (SPAAT)]	SERPINA1 AAT PI PRO0684 PRO2209	506.972	4	2024.87	2024.87	-1.1	-0.00056	0.08	0	4	0.481	0	0.0001563	3	5152
TVTIEELAAPPPPVLMHHGESSQVLHPGNK	Hex(1)HexNAc(1)	TVTIEELAAPPPPVLMHHGESSQVLHPGNK+Hex(1)HexNAc(1)	T1(Hex(1)HexNAc(1));M16(Oxidation);K30(Guanidinyl)	P04217	Alpha-1B-glycoprotein (Alpha-1-B glycoprotein)	A1BG	722.563	5	3608.78	3608.79	-1.67	-0.00121	0.0046	0	8.63	1.095	0	1.492e-08	16	22782
TVTIEELAAPPPPVLMHHGESSQVLHPGNK	Hex(1)HexNAc(1)	TVTIEELAAPPPPVLMHHGESSQVLHPGNK+Hex(1)HexNAc(1)	T1(Hex(1)HexNAc(1));M16(Oxidation);K30(Guanidinyl)	P04217	Alpha-1B-glycoprotein (Alpha-1-B glycoprotein)	A1BG	902.955	4	3608.8	3608.79	1.97	0.00178		0.0095	4.16	0.263	9.09e-05	0.004082	18	22786
TVTIEELAAPPPPVLMHHGESSQVLHPGNK	Hex(1)HexNAc(1)	TVTIEELAAPPPPVLMHHGESSQVLHPGNK+Hex(1)HexNAc(1)	T1(Hex(1)HexNAc(1));M16(Oxidation);K30(Guanidinyl)	P04217	Alpha-1B-glycoprotein (Alpha-1-B glycoprotein)	A1BG	722.563	5	3608.79	3608.79	-0.78	-0.00056		0.0093	6.42	0.638	0	1.484e-05	12	22763
TVTIEELAAPPPPVLMHHGESSQVLHPGNK	HexNAc(1)	TVTIEELAAPPPPVLMHHGESSQVLHPGNK+HexNAc(1)	T1(HexNAc(1));K30(Guanidinyl)	P04217	Alpha-1B-glycoprotein (Alpha-1-B glycoprotein)	A1BG	686.955	5	3430.75	3430.74	1.27	0.00087		0.0308	4.4	0.285	9.09e-05	0.002937	18	25547
TVTIEELAAPPPPVLMHHGESSQVLHPGNK	HexNAc(1)	TVTIEELAAPPPPVLMHHGESSQVLHPGNK+HexNAc(1)	T1(HexNAc(1));M16(Oxidation);K30(Guanidinyl)	P04217	Alpha-1B-glycoprotein (Alpha-1-B glycoprotein)	A1BG	690.154	5	3446.74	3446.74	0.77	0.00053		0.0051	5.86	0.646	0	1.308e-05	19	21841
TVTIEELAAPPPPVLMHHGESSQVLHPGNK	HexNAc(1)	TVTIEELAAPPPPVLMHHGESSQVLHPGNK+HexNAc(1)	T1(HexNAc(1));M16(Oxidation);K30(Guanidinyl)	P04217	Alpha-1B-glycoprotein (Alpha-1-B glycoprotein)	A1BG	690.157	5	3446.76	3446.74	6	0.00414	0.0026	0	7.8	0.907	0	2.544e-07	16	22794
TVTIEELAAPPPPVLMHHGESSQVLHPGNK	Hex(1)HexNAc(1)	TVTIEELAAPPPPVLMHHGESSQVLHPGNK+Hex(1)HexNAc(1)	T1(Hex(1)HexNAc(1));K30(Guanidinyl)	P04217	Alpha-1B-glycoprotein (Alpha-1-B glycoprotein)	A1BG	898.955	4	3592.8	3592.8	0.97	0.00087	0.0194	0	6.2	0.999	0	6.378e-08	16	25280
TVTIEELAAPPPPVLMHHGESSQVLHPGNK	Hex(1)HexNAc(1)	TVTIEELAAPPPPVLMHHGESSQVLHPGNK+Hex(1)HexNAc(1)	T1(Hex(1)HexNAc(1));M16(Oxidation);K30(Guanidinyl)	P04217	Alpha-1B-glycoprotein (Alpha-1-B glycoprotein)	A1BG	722.562	5	3608.78	3608.79	-2.33	-0.00168	0.0224	0	5.35	0.437	0	0.0003059	13	23569
TVTIEELAAPPPPVLMHHGESSQVLHPGNK	Hex(1)HexNAc(1)	TVTIEELAAPPPPVLMHHGESSQVLHPGNK+Hex(1)HexNAc(1)	T1(Hex(1)HexNAc(1));M16(Oxidation);K30(Guanidinyl)	P04217	Alpha-1B-glycoprotein (Alpha-1-B glycoprotein)	A1BG	722.566	5	3608.8	3608.79	3.38	0.00244		0.0232	7.59	0.914	0	2.293e-07	17	23091
TVTIEELAAPPPPVLMHHGESSQVLHPGNK	HexNAc(1)	TVTIEELAAPPPPVLMHHGESSQVLHPGNK+HexNAc(1)	T1(HexNAc(1));K30(Guanidinyl)	P04217	Alpha-1B-glycoprotein (Alpha-1-B glycoprotein)	A1BG	686.952	5	3430.73	3430.74	-2.76	-0.0019	0.0172	0	6.39	0.658	0	1.085e-05	16	25303
TVTIEELAAPPPPVLMHHGESSQVLHPGNK	HexNAc(1)	TVTIEELAAPPPPVLMHHGESSQVLHPGNK+HexNAc(1)	T1(HexNAc(1));M16(Oxidation);K30(Guanidinyl)	P04217	Alpha-1B-glycoprotein (Alpha-1-B glycoprotein)	A1BG	690.155	5	3446.74	3446.74	1.87	0.00129		0.0059	6.71	1.006	0	5.763e-08	18	22810
TVTIEELAAPPPPVLMHHGESSQVLHPGNK	HexNAc(1)	TVTIEELAAPPPPVLMHHGESSQVLHPGNK+HexNAc(1)	T1(HexNAc(1));M16(Oxidation);K30(Guanidinyl)	P04217	Alpha-1B-glycoprotein (Alpha-1-B glycoprotein)	A1BG	690.154	5	3446.74	3446.74	1.25	0.00086	0.0156	0	3.85	0.482	0	0.0001554	14	23217
SGPNQEQVSPLTLLK	Hex(1)HexNAc(1)	SGPNQEQVSPLTLLK+Hex(1)HexNAc(1)	S1(Hex(1)HexNAc(1));K15(Guanidinyl)	P08697	Alpha-2-antiplasmin (Alpha-2-AP) (Alpha-2-plasmin inhibitor) (Alpha-2-PI) (Serpin F2)	SERPINF2 AAP PLI	1009.52	2	2018.02	2018.03	-2.25	-0.00227	0.1489	0	3.09	0.452	0	0.0002446	19	26686
SPLTLLK	Hex(1)HexNAc(1)	SPLTLLK+Hex(1)HexNAc(1)	S1(Hex(1)HexNAc(1));K7(Guanidinyl)	P08697	Alpha-2-antiplasmin (Alpha-2-AP) (Alpha-2-plasmin inhibitor) (Alpha-2-PI) (Serpin F2)	SERPINF2 AAP PLI	589.829	2	1178.65	1178.65	-0.27	-0.00016		0	0.96	0.136	0.0006411	0.02434	17	17978
SPLTLLK	Hex(1)HexNAc(1)	SPLTLLK+Hex(1)HexNAc(1)	S1(Hex(1)HexNAc(1));K7(Guanidinyl)	P08697	Alpha-2-antiplasmin (Alpha-2-AP) (Alpha-2-plasmin inhibitor) (Alpha-2-PI) (Serpin F2)	SERPINF2 AAP PLI	589.83	2	1178.65	1178.65	1.39	0.00082	0	0	0.96	0.104	0.001127	0.03798	17	17604
SPLTLLK	Hex(1)HexNAc(1)	SPLTLLK+Hex(1)HexNAc(1)	S1(Hex(1)HexNAc(1));K7(Guanidinyl)	P08697	Alpha-2-antiplasmin (Alpha-2-AP) (Alpha-2-plasmin inhibitor) (Alpha-2-PI) (Serpin F2)	SERPINF2 AAP PLI	589.829	2	1178.65	1178.65	-0.81	-0.00048	0	0	1.09	0.099	0.001127	0.0402	19	14025
SPLTLLK	Hex(1)HexNAc(1)	SPLTLLK+Hex(1)HexNAc(1)	S1(Hex(1)HexNAc(1));K7(Guanidinyl)	P08697	Alpha-2-antiplasmin (Alpha-2-AP) (Alpha-2-plasmin inhibitor) (Alpha-2-PI) (Serpin F2)	SERPINF2 AAP PLI	589.831	2	1178.65	1178.65	2.19	0.00129		0	1.1	0.164	0.0002555	0.01659	19	820
SPLTLLK	Hex(1)HexNAc(1)	SPLTLLK+Hex(1)HexNAc(1)	S1(Hex(1)HexNAc(1));K7(Guanidinyl)	P08697	Alpha-2-antiplasmin (Alpha-2-AP) (Alpha-2-plasmin inhibitor) (Alpha-2-PI) (Serpin F2)	SERPINF2 AAP PLI	589.827	2	1178.65	1178.65	-3.73	-0.0022		0	1.49	0.064	0.002331	0.06437	18	15228
SPLTLLK	Hex(1)HexNAc(1)	SPLTLLK+Hex(1)HexNAc(1)	S1(Hex(1)HexNAc(1));K7(Guanidinyl)	P08697	Alpha-2-antiplasmin (Alpha-2-AP) (Alpha-2-plasmin inhibitor) (Alpha-2-PI) (Serpin F2)	SERPINF2 AAP PLI	589.829	2	1178.65	1178.65	-1.41	-0.00083		0	1.05	0.076	0.001441	0.05496	17	16838
SPLTLLK	Hex(1)HexNAc(1)	SPLTLLK+Hex(1)HexNAc(1)	S1(Hex(1)HexNAc(1));K7(Guanidinyl)	P08697	Alpha-2-antiplasmin (Alpha-2-AP) (Alpha-2-plasmin inhibitor) (Alpha-2-PI) (Serpin F2)	SERPINF2 AAP PLI	589.829	2	1178.65	1178.65	-0.16	-0.0001		0	1.09	0.121	0.0009429	0.03001	17	16488
SPLTLLK	Hex(1)HexNAc(1)	SPLTLLK+Hex(1)HexNAc(1)	S1(Hex(1)HexNAc(1));K7(Guanidinyl)	P08697	Alpha-2-antiplasmin (Alpha-2-AP) (Alpha-2-plasmin inhibitor) (Alpha-2-PI) (Serpin F2)	SERPINF2 AAP PLI	589.83	2	1178.65	1178.65	0.48	0.00028	0	0	1.33	0.089	0.001328	0.04625	23	17249
SPLTLLK	Hex(1)HexNAc(1)	SPLTLLK+Hex(1)HexNAc(1)	S1(Hex(1)HexNAc(1));K7(Guanidinyl)	P08697	Alpha-2-antiplasmin (Alpha-2-AP) (Alpha-2-plasmin inhibitor) (Alpha-2-PI) (Serpin F2)	SERPINF2 AAP PLI	589.829	2	1178.65	1178.65	-1.41	-0.00083		0	1.01	0.091	0.001262	0.0449	17	17199
SPLTLLK	Hex(1)HexNAc(1)	SPLTLLK+Hex(1)HexNAc(1)	S1(Hex(1)HexNAc(1));K7(Guanidinyl)	P08697	Alpha-2-antiplasmin (Alpha-2-AP) (Alpha-2-plasmin inhibitor) (Alpha-2-PI) (Serpin F2)	SERPINF2 AAP PLI	589.83	2	1178.65	1178.65	0.98	0.00058		0	1.03	0.128	0.0007914	0.02722	20	16636
SPLTLLK	Hex(1)HexNAc(1)	SPLTLLK+Hex(1)HexNAc(1)	S1(Hex(1)HexNAc(1));K7(Guanidinyl)	P08697	Alpha-2-antiplasmin (Alpha-2-AP) (Alpha-2-plasmin inhibitor) (Alpha-2-PI) (Serpin F2)	SERPINF2 AAP PLI	589.829	2	1178.65	1178.65	-0.91	-0.00054		0	1.3	0.092	0.001262	0.04448	24	15774
SPLTLLK	Hex(1)HexNAc(1)	SPLTLLK+Hex(1)HexNAc(1)	S1(Hex(1)HexNAc(1));K7(Guanidinyl)	P08697	Alpha-2-antiplasmin (Alpha-2-AP) (Alpha-2-plasmin inhibitor) (Alpha-2-PI) (Serpin F2)	SERPINF2 AAP PLI	589.83	2	1178.65	1178.65	1.04	0.00061		0	1.01	0.115	0.001075	0.03271	2	16589
SPLTLLK	Hex(1)HexNAc(1)	SPLTLLK+Hex(1)HexNAc(1)	S1(Hex(1)HexNAc(1));K7(Guanidinyl)	P08697	Alpha-2-antiplasmin (Alpha-2-AP) (Alpha-2-plasmin inhibitor) (Alpha-2-PI) (Serpin F2)	SERPINF2 AAP PLI	589.829	2	1178.65	1178.65	-0.48	-0.00028		0	0.97	0.141	0.000568	0.02289	16	16559
SPLTLLK	HexNAc(1)	SPLTLLK+HexNAc(1)	S1(HexNAc(1));K7(Guanidinyl)	P08697	Alpha-2-antiplasmin (Alpha-2-AP) (Alpha-2-plasmin inhibitor) (Alpha-2-PI) (Serpin F2)	SERPINF2 AAP PLI	508.801	2	1016.59	1016.6	-4.11	-0.00209		0	1.67	0.075	0.001507	0.05562	21	17248
SPLTLLK	HexNAc(1)	SPLTLLK+HexNAc(1)	S1(HexNAc(1));K7(Guanidinyl)	P08697	Alpha-2-antiplasmin (Alpha-2-AP) (Alpha-2-plasmin inhibitor) (Alpha-2-PI) (Serpin F2)	SERPINF2 AAP PLI	508.802	2	1016.6	1016.6	-1.5	-0.00076	0	0	1.43	0.077	0.001441	0.05374	20	16601
SPLTLLK	HexNAc(1)	SPLTLLK+HexNAc(1)	S1(HexNAc(1));K7(Guanidinyl)	P08697	Alpha-2-antiplasmin (Alpha-2-AP) (Alpha-2-plasmin inhibitor) (Alpha-2-PI) (Serpin F2)	SERPINF2 AAP PLI	508.803	2	1016.6	1016.6	0.91	0.00046		0	1.55	0.086	0.001394	0.04829	17	16535
SPLTLLK	HexNAc(1)	SPLTLLK+HexNAc(1)	S1(HexNAc(1));K7(Guanidinyl)	P08697	Alpha-2-antiplasmin (Alpha-2-AP) (Alpha-2-plasmin inhibitor) (Alpha-2-PI) (Serpin F2)	SERPINF2 AAP PLI	508.803	2	1016.6	1016.6	0.1	5e-05		0	1.61	0.059	0.002805	0.0681	23	17250
TSGPNQEQVSPLTLLK	Hex(1)HexNAc(1)	TSGPNQEQVSPLTLLK+Hex(1)HexNAc(1)	T1(Hex(1)HexNAc(1));K16(Guanidinyl)	P08697	Alpha-2-antiplasmin (Alpha-2-AP) (Alpha-2-plasmin inhibitor) (Alpha-2-PI) (Serpin F2)	SERPINF2 AAP PLI	1060.04	2	2119.07	2119.08	-1.77	-0.00188		0.0073	2.73	0.436	0	0.0003119	17	29202
TSGPNQEQVSPLTLLK	HexNAc(1)	TSGPNQEQVSPLTLLK+HexNAc(1)	T1(HexNAc(1));K16(Guanidinyl)	P08697	Alpha-2-antiplasmin (Alpha-2-AP) (Alpha-2-plasmin inhibitor) (Alpha-2-PI) (Serpin F2)	SERPINF2 AAP PLI	653.008	3	1957.01	1957.02	-6.91	-0.00451		0.0102	3.87	0.532	0	7.274e-05	19	26719
TSIAMSR	Hex(1)HexNAc(1)	TSIAMSR+Hex(1)HexNAc(1)	T1(Hex(1)HexNAc(1));	P08697	Alpha-2-antiplasmin (Alpha-2-AP) (Alpha-2-plasmin inhibitor) (Alpha-2-PI) (Serpin F2)	SERPINF2 AAP PLI	565.762	2	1130.52	1130.52	-6.15	-0.00348	0.157	0	1.21	0.1	0.001127	0.03967	16	4654
TSIAMSR	Hex(1)HexNAc(1)	TSIAMSR+Hex(1)HexNAc(1)	T1(Hex(1)HexNAc(1));	P08697	Alpha-2-antiplasmin (Alpha-2-AP) (Alpha-2-plasmin inhibitor) (Alpha-2-PI) (Serpin F2)	SERPINF2 AAP PLI	565.767	2	1130.53	1130.52	2.21	0.00125	0.1488	0	1.21	0.107	0.001075	0.03621	23	5002
TSIAMSR	Hex(1)HexNAc(1)	TSIAMSR+Hex(1)HexNAc(1)	T1(Hex(1)HexNAc(1));	P08697	Alpha-2-antiplasmin (Alpha-2-AP) (Alpha-2-plasmin inhibitor) (Alpha-2-PI) (Serpin F2)	SERPINF2 AAP PLI	565.768	2	1130.53	1130.52	3.97	0.00224	0.0945	0	1.27	0.08	0.001441	0.05192	15	4599
TSIAMSR	Hex(1)HexNAc(1)	TSIAMSR+Hex(1)HexNAc(1)	T1(Hex(1)HexNAc(1));	P08697	Alpha-2-antiplasmin (Alpha-2-AP) (Alpha-2-plasmin inhibitor) (Alpha-2-PI) (Serpin F2)	SERPINF2 AAP PLI	565.766	2	1130.52	1130.52	0.36	0.0002		0.0435	1.1	0.046	0.003957	0.08123	14	4576
TSGPNQEQVSPLTLLK	Hex(1)HexNAc(1)	TSGPNQEQVSPLTLLK+Hex(1)HexNAc(1)	T1(Hex(1)HexNAc(1));K16(Guanidinyl)	P08697	Alpha-2-antiplasmin (Alpha-2-AP) (Alpha-2-plasmin inhibitor) (Alpha-2-PI) (Serpin F2)	SERPINF2 AAP PLI	1060.04	2	2119.08	2119.08	0.88	0.00093	0.5079	0	1.26	0.029	0.005122	0.1008	18	45031
TSGPNQEQVSPLTLLK	Hex(1)HexNAc(1)	TSGPNQEQVSPLTLLK+Hex(1)HexNAc(1)	T1(Hex(1)HexNAc(1));K16(Guanidinyl)	P08697	Alpha-2-antiplasmin (Alpha-2-AP) (Alpha-2-plasmin inhibitor) (Alpha-2-PI) (Serpin F2)	SERPINF2 AAP PLI	1060.04	2	2119.08	2119.08	1.03	0.00109	0.054	0	3.15	0.673	0	8.664e-06	20	28974
TSGPNQEQVSPLTLLK	Hex(1)HexNAc(1)	TSGPNQEQVSPLTLLK+Hex(1)HexNAc(1)	T1(Hex(1)HexNAc(1));K16(Guanidinyl)	P08697	Alpha-2-antiplasmin (Alpha-2-AP) (Alpha-2-plasmin inhibitor) (Alpha-2-PI) (Serpin F2)	SERPINF2 AAP PLI	1060.04	2	2119.07	2119.08	-1.31	-0.00139	0.0576	0	3.82	0.6	0	2.636e-05	18	28818
TSGPNQEQVSPLTLLK	Hex(1)HexNAc(1)	TSGPNQEQVSPLTLLK+Hex(1)HexNAc(1)	T1(Hex(1)HexNAc(1));K16(Guanidinyl)	P08697	Alpha-2-antiplasmin (Alpha-2-AP) (Alpha-2-plasmin inhibitor) (Alpha-2-PI) (Serpin F2)	SERPINF2 AAP PLI	1060.04	2	2119.07	2119.08	-1.06	-0.00113	0.0573	0	3.84	0.761	0	2.295e-06	21	29820
TSGPNQEQVSPLTLLK	Hex(1)HexNAc(1)	TSGPNQEQVSPLTLLK+Hex(1)HexNAc(1)	T1(Hex(1)HexNAc(1));K16(Guanidinyl)	P08697	Alpha-2-antiplasmin (Alpha-2-AP) (Alpha-2-plasmin inhibitor) (Alpha-2-PI) (Serpin F2)	SERPINF2 AAP PLI	1060.05	2	2119.08	2119.08	3.95	0.00419	0.4775	0	1.78	0.092	0.001193	0.04419	23	29434
TSGPNQEQVSPLTLLK	Hex(1)HexNAc(1)	TSGPNQEQVSPLTLLK+Hex(1)HexNAc(1)	T1(Hex(1)HexNAc(1));K16(Guanidinyl)	P08697	Alpha-2-antiplasmin (Alpha-2-AP) (Alpha-2-plasmin inhibitor) (Alpha-2-PI) (Serpin F2)	SERPINF2 AAP PLI	1060.05	2	2119.08	2119.08	3.71	0.00393	0.0697	0	4.02	0.96	0	1.156e-07	19	26794
TSGPNQEQVSPLTLLK	Hex(1)HexNAc(1)	TSGPNQEQVSPLTLLK+Hex(1)HexNAc(1)	T1(Hex(1)HexNAc(1));K16(Guanidinyl)	P08697	Alpha-2-antiplasmin (Alpha-2-AP) (Alpha-2-plasmin inhibitor) (Alpha-2-PI) (Serpin F2)	SERPINF2 AAP PLI	1060.04	2	2119.08	2119.08	0.82	0.00087	0.0307	0	3.26	0.475	0	0.0001736	22	29239
TSIAMSR	Hex(1)HexNAc(1)	TSIAMSR+Hex(1)HexNAc(1)	T1(Hex(1)HexNAc(1));M5(Oxidation)	P08697	Alpha-2-antiplasmin (Alpha-2-AP) (Alpha-2-plasmin inhibitor) (Alpha-2-PI) (Serpin F2)	SERPINF2 AAP PLI	573.764	2	1146.52	1146.52	1.49	0.00085		0.0312	0.93	0.083	0.001441	0.05002	6	3683
TSIAMSR	Hex(1)HexNAc(1)	TSIAMSR+Hex(1)HexNAc(1)	T1(Hex(1)HexNAc(1));M5(Oxidation)	P08697	Alpha-2-antiplasmin (Alpha-2-AP) (Alpha-2-plasmin inhibitor) (Alpha-2-PI) (Serpin F2)	SERPINF2 AAP PLI	573.764	2	1146.52	1146.52	1.62	0.00093		0.0319	0.91	0.055	0.002898	0.07166	18	3595
TSIAMSR	Hex(1)HexNAc(1)	TSIAMSR+Hex(1)HexNAc(1)	T1(Hex(1)HexNAc(1));M5(Oxidation)	P08697	Alpha-2-antiplasmin (Alpha-2-AP) (Alpha-2-plasmin inhibitor) (Alpha-2-PI) (Serpin F2)	SERPINF2 AAP PLI	573.764	2	1146.52	1146.52	0.9	0.00052	0.0696	0	1.15	0.11	0.001075	0.03506	24	3349
TSIAMSR	Hex(1)HexNAc(1)	TSIAMSR+Hex(1)HexNAc(1)	T1(Hex(1)HexNAc(1));M5(Oxidation)	P08697	Alpha-2-antiplasmin (Alpha-2-AP) (Alpha-2-plasmin inhibitor) (Alpha-2-PI) (Serpin F2)	SERPINF2 AAP PLI	573.764	2	1146.52	1146.52	0.58	0.00033		0.0125	0.79	0.007	0.008653	0.1329	19	3322
TSIAMSR	Hex(1)HexNAc(1)	TSIAMSR+Hex(1)HexNAc(1)	T1(Hex(1)HexNAc(1));M5(Oxidation)	P08697	Alpha-2-antiplasmin (Alpha-2-AP) (Alpha-2-plasmin inhibitor) (Alpha-2-PI) (Serpin F2)	SERPINF2 AAP PLI	573.763	2	1146.52	1146.52	-0.45	-0.00026	0.0103	0	0.97	0.057	0.002856	0.06979	17	3612
TSIAMSR	Hex(1)HexNAc(1)	TSIAMSR+Hex(1)HexNAc(1)	T1(Hex(1)HexNAc(1));M5(Oxidation)	P08697	Alpha-2-antiplasmin (Alpha-2-AP) (Alpha-2-plasmin inhibitor) (Alpha-2-PI) (Serpin F2)	SERPINF2 AAP PLI	573.764	2	1146.52	1146.52	0.53	0.0003	0.0222	0	0.9	0.056	0.002898	0.07081	6	3965
TSIAMSR	Hex(1)HexNAc(1)	TSIAMSR+Hex(1)HexNAc(1)	T1(Hex(1)HexNAc(1));M5(Oxidation)	P08697	Alpha-2-antiplasmin (Alpha-2-AP) (Alpha-2-plasmin inhibitor) (Alpha-2-PI) (Serpin F2)	SERPINF2 AAP PLI	573.76	2	1146.51	1146.52	-5.65	-0.00324		0.0111	0.89	0.029	0.005305	0.101	6	4302
TSIAMSR	Hex(1)HexNAc(1)	TSIAMSR+Hex(1)HexNAc(1)	T1(Hex(1)HexNAc(1));M5(Oxidation)	P08697	Alpha-2-antiplasmin (Alpha-2-AP) (Alpha-2-plasmin inhibitor) (Alpha-2-PI) (Serpin F2)	SERPINF2 AAP PLI	573.765	2	1146.52	1146.52	3.13	0.00179	0.0102	0	0.98	0.033	0.004488	0.09493	15	3551
TSIAMSR	Hex(1)HexNAc(1)	TSIAMSR+Hex(1)HexNAc(1)	T1(Hex(1)HexNAc(1));M5(Oxidation)	P08697	Alpha-2-antiplasmin (Alpha-2-AP) (Alpha-2-plasmin inhibitor) (Alpha-2-PI) (Serpin F2)	SERPINF2 AAP PLI	573.762	2	1146.52	1146.52	-2.87	-0.00164	0.0111	0	0.9	0.042	0.003998	0.08523	14	3442
TSIAMSR	Hex(1)HexNAc(1)	TSIAMSR+Hex(1)HexNAc(1)	T1(Hex(1)HexNAc(1));M5(Oxidation)	P08697	Alpha-2-antiplasmin (Alpha-2-AP) (Alpha-2-plasmin inhibitor) (Alpha-2-PI) (Serpin F2)	SERPINF2 AAP PLI	573.764	2	1146.52	1146.52	0.61	0.00035		0.0108	0.92	0.086	0.001394	0.0482	16	3803
TSGPNQEQVSPLTLLK	Hex(2)HexNAc(2)	TSGPNQEQVSPLTLLK+Hex(2)HexNAc(2)	T1(Hex(2)HexNAc(2));K16(Guanidinyl)	P08697	Alpha-2-antiplasmin (Alpha-2-AP) (Alpha-2-plasmin inhibitor) (Alpha-2-PI) (Serpin F2)	SERPINF2 AAP PLI	1242.61	2	2484.22	2484.21	3.12	0.00388	0.0681	0	1.91	0.213	9.09e-05	0.008393	11	24892
TSIAMSR	HexNAc(1)	TSIAMSR+HexNAc(1)	T1(HexNAc(1));	P08697	Alpha-2-antiplasmin (Alpha-2-AP) (Alpha-2-plasmin inhibitor) (Alpha-2-PI) (Serpin F2)	SERPINF2 AAP PLI	484.736	2	968.464	968.472	-7.63	-0.00369	0.1151	0	1.39	0.082	0.001441	0.05076	16	4651
TSGPNQEQVSPLTLLK	HexNAc(1)	TSGPNQEQVSPLTLLK+HexNAc(1)	T1(HexNAc(1));K16(Guanidinyl)	P08697	Alpha-2-antiplasmin (Alpha-2-AP) (Alpha-2-plasmin inhibitor) (Alpha-2-PI) (Serpin F2)	SERPINF2 AAP PLI	653.014	3	1957.03	1957.02	2.19	0.00143	0.0136	0	2.95	0.566	0	4.346e-05	18	28892
SLGSPSGEVSHPR	Hex(1)HexNAc(1)	SLGSPSGEVSHPR+Hex(1)HexNAc(1)	S1(Hex(1)HexNAc(1));	P02765	Alpha-2-HS-glycoprotein (Alpha-2-Z-globulin) (Ba-alpha-2-glycoprotein) (Fetuin-A) [Cleaved into: Alpha-2-HS-glycoprotein chain A; Alpha-2-HS-glycoprotein chain B]	AHSG FETUA PRO2743	558.931	3	1674.78	1674.78	-1.57	-0.00088	0.0744	0	3.09	0.801	0	1.266e-06	11	5480
SPPDSHVLLAAPPGHQLHR	Hex(1)HexNAc(1)	SPPDSHVLLAAPPGHQLHR+Hex(1)HexNAc(1)	S1(Hex(1)HexNAc(1));	P02765	Alpha-2-HS-glycoprotein (Alpha-2-Z-globulin) (Ba-alpha-2-glycoprotein) (Fetuin-A) [Cleaved into: Alpha-2-HS-glycoprotein chain A; Alpha-2-HS-glycoprotein chain B]	AHSG FETUA PRO2743	798.739	3	2394.2	2394.2	-0.63	-0.0005	0.0652	0	2.76	0.568	0	4.228e-05	14	12996
SPPDSHVLLAAPPGHQLHR	Hex(1)HexNAc(1)	SPPDSHVLLAAPPGHQLHR+Hex(1)HexNAc(1)	S1(Hex(1)HexNAc(1));	P02765	Alpha-2-HS-glycoprotein (Alpha-2-Z-globulin) (Ba-alpha-2-glycoprotein) (Fetuin-A) [Cleaved into: Alpha-2-HS-glycoprotein chain A; Alpha-2-HS-glycoprotein chain B]	AHSG FETUA PRO2743	798.74	3	2394.2	2394.2	-0.32	-0.00026	0.1297	0	4.78	1.295	0	7.396e-10	14	11882
SPPDSHVLLAAPPGHQLHR	Hex(1)HexNAc(1)	SPPDSHVLLAAPPGHQLHR+Hex(1)HexNAc(1)	S1(Hex(1)HexNAc(1));	P02765	Alpha-2-HS-glycoprotein (Alpha-2-Z-globulin) (Ba-alpha-2-glycoprotein) (Fetuin-A) [Cleaved into: Alpha-2-HS-glycoprotein chain A; Alpha-2-HS-glycoprotein chain B]	AHSG FETUA PRO2743	1197.6	2	2394.2	2394.2	-1.13	-0.00136		0.0024	4.24	0.947	0	1.393e-07	19	25544
SPPDSHVLLAAPPGHQLHR	Hex(1)HexNAc(1)	SPPDSHVLLAAPPGHQLHR+Hex(1)HexNAc(1)	S1(Hex(1)HexNAc(1));	P02765	Alpha-2-HS-glycoprotein (Alpha-2-Z-globulin) (Ba-alpha-2-glycoprotein) (Fetuin-A) [Cleaved into: Alpha-2-HS-glycoprotein chain A; Alpha-2-HS-glycoprotein chain B]	AHSG FETUA PRO2743	599.308	4	2394.21	2394.2	2.15	0.00129	0.0618	0	4.69	1.041	0	3.374e-08	14	12233
SPPDSHVLLAAPPGHQLHR	Hex(1)HexNAc(1)	SPPDSHVLLAAPPGHQLHR+Hex(1)HexNAc(1)	S1(Hex(1)HexNAc(1));	P02765	Alpha-2-HS-glycoprotein (Alpha-2-Z-globulin) (Ba-alpha-2-glycoprotein) (Fetuin-A) [Cleaved into: Alpha-2-HS-glycoprotein chain A; Alpha-2-HS-glycoprotein chain B]	AHSG FETUA PRO2743	798.737	3	2394.2	2394.2	-3.07	-0.00245	0.0693	0	4.33	1.07	0	2.184e-08	15	12078
SPPDSHVLLAAPPGHQLHR	Hex(1)HexNAc(1)	SPPDSHVLLAAPPGHQLHR+Hex(1)HexNAc(1)	S1(Hex(1)HexNAc(1));	P02765	Alpha-2-HS-glycoprotein (Alpha-2-Z-globulin) (Ba-alpha-2-glycoprotein) (Fetuin-A) [Cleaved into: Alpha-2-HS-glycoprotein chain A; Alpha-2-HS-glycoprotein chain B]	AHSG FETUA PRO2743	798.741	3	2394.21	2394.2	1.12	0.0009	0.0914	0	3.72	0.967	0	1.03e-07	13	12717
SPPDSHVLLAAPPGHQLHR	Hex(1)HexNAc(1)	SPPDSHVLLAAPPGHQLHR+Hex(1)HexNAc(1)	S1(Hex(1)HexNAc(1));	P02765	Alpha-2-HS-glycoprotein (Alpha-2-Z-globulin) (Ba-alpha-2-glycoprotein) (Fetuin-A) [Cleaved into: Alpha-2-HS-glycoprotein chain A; Alpha-2-HS-glycoprotein chain B]	AHSG FETUA PRO2743	798.744	3	2394.22	2394.2	5.1	0.00407	0.1281	0	5.23	0.917	0	2.212e-07	13	13067
SPPDSHVLLAAPPGHQLHR	Hex(1)HexNAc(1)	SPPDSHVLLAAPPGHQLHR+Hex(1)HexNAc(1)	S1(Hex(1)HexNAc(1));	P02765	Alpha-2-HS-glycoprotein (Alpha-2-Z-globulin) (Ba-alpha-2-glycoprotein) (Fetuin-A) [Cleaved into: Alpha-2-HS-glycoprotein chain A; Alpha-2-HS-glycoprotein chain B]	AHSG FETUA PRO2743	599.307	4	2394.21	2394.2	0.98	0.00058	0.0573	0	4.89	1.218	0	2.364e-09	12	12948
SPPLGAPGLPPAGSPPDSHVLLAAPPGHQLHR	Hex(1)HexNAc(1)	SPPLGAPGLPPAGSPPDSHVLLAAPPGHQLHR+Hex(1)HexNAc(1)	S1(Hex(1)HexNAc(1));	P02765	Alpha-2-HS-glycoprotein (Alpha-2-Z-globulin) (Ba-alpha-2-glycoprotein) (Fetuin-A) [Cleaved into: Alpha-2-HS-glycoprotein chain A; Alpha-2-HS-glycoprotein chain B]	AHSG FETUA PRO2743	701.962	5	3505.78	3505.81	-7.58	-0.00532		0.0496	6.51	0.458	0	0.0002231	3	45684
SPPLGAPGLPPAGSPPDSHVLLAAPPGHQLHR	Hex(1)HexNAc(1)	SPPLGAPGLPPAGSPPDSHVLLAAPPGHQLHR+Hex(1)HexNAc(1)	S1(Hex(1)HexNAc(1));	P02765	Alpha-2-HS-glycoprotein (Alpha-2-Z-globulin) (Ba-alpha-2-glycoprotein) (Fetuin-A) [Cleaved into: Alpha-2-HS-glycoprotein chain A; Alpha-2-HS-glycoprotein chain B]	AHSG FETUA PRO2743	877.211	4	3505.82	3505.81	4.29	0.00376	0.0074	0	5.4	1.276	0	9.798e-10	2	46024
SPPLGAPGLPPAGSPPDSHVLLAAPPGHQLHR	Hex(1)HexNAc(1)	SPPLGAPGLPPAGSPPDSHVLLAAPPGHQLHR+Hex(1)HexNAc(1)	S1(Hex(1)HexNAc(1));	P02765	Alpha-2-HS-glycoprotein (Alpha-2-Z-globulin) (Ba-alpha-2-glycoprotein) (Fetuin-A) [Cleaved into: Alpha-2-HS-glycoprotein chain A; Alpha-2-HS-glycoprotein chain B]	AHSG FETUA PRO2743	877.207	4	3505.81	3505.81	-0.44	-0.00039		0.0387	4.47	0.263	9.09e-05	0.004042	1	24083
SPPLGAPGLPPAGSPPDSHVLLAAPPGHQLHR	Hex(1)HexNAc(1)	SPPLGAPGLPPAGSPPDSHVLLAAPPGHQLHR+Hex(1)HexNAc(1)	S1(Hex(1)HexNAc(1));	P02765	Alpha-2-HS-glycoprotein (Alpha-2-Z-globulin) (Ba-alpha-2-glycoprotein) (Fetuin-A) [Cleaved into: Alpha-2-HS-glycoprotein chain A; Alpha-2-HS-glycoprotein chain B]	AHSG FETUA PRO2743	701.967	5	3505.81	3505.81	0.02	2e-05		0.0284	5.48	0.719	0	4.348e-06	1	47033
SPPLGAPGLPPAGSPPDSHVLLAAPPGHQLHR	Hex(1)HexNAc(1)	SPPLGAPGLPPAGSPPDSHVLLAAPPGHQLHR+Hex(1)HexNAc(1)	S1(Hex(1)HexNAc(1));	P02765	Alpha-2-HS-glycoprotein (Alpha-2-Z-globulin) (Ba-alpha-2-glycoprotein) (Fetuin-A) [Cleaved into: Alpha-2-HS-glycoprotein chain A; Alpha-2-HS-glycoprotein chain B]	AHSG FETUA PRO2743	877.214	4	3505.83	3505.81	7.31	0.00641		0.026	4.5	0.252	9.09e-05	0.004795	8	23465
SPPLGAPGLPPAGSPPDSHVLLAAPPGHQLHR	Hex(1)HexNAc(1)	SPPLGAPGLPPAGSPPDSHVLLAAPPGHQLHR+Hex(1)HexNAc(1)	S1(Hex(1)HexNAc(1));	P02765	Alpha-2-HS-glycoprotein (Alpha-2-Z-globulin) (Ba-alpha-2-glycoprotein) (Fetuin-A) [Cleaved into: Alpha-2-HS-glycoprotein chain A; Alpha-2-HS-glycoprotein chain B]	AHSG FETUA PRO2743	701.968	5	3505.81	3505.81	0.86	0.00061	0.0011	0	9.51	0.798	0	1.322e-06	4	24133
SPPLGAPGLPPAGSPPDSHVLLAAPPGHQLHR	Hex(1)HexNAc(1)	SPPLGAPGLPPAGSPPDSHVLLAAPPGHQLHR+Hex(1)HexNAc(1)	S1(Hex(1)HexNAc(1));	P02765	Alpha-2-HS-glycoprotein (Alpha-2-Z-globulin) (Ba-alpha-2-glycoprotein) (Fetuin-A) [Cleaved into: Alpha-2-HS-glycoprotein chain A; Alpha-2-HS-glycoprotein chain B]	AHSG FETUA PRO2743	877.207	4	3505.8	3505.81	-0.82	-0.00072		0.0323	5.69	0.778	0	1.779e-06	4	25071
SPPLGAPGLPPAGSPPDSHVLLAAPPGHQLHR	Hex(1)HexNAc(1)	SPPLGAPGLPPAGSPPDSHVLLAAPPGHQLHR+Hex(1)HexNAc(1)	S1(Hex(1)HexNAc(1));	P02765	Alpha-2-HS-glycoprotein (Alpha-2-Z-globulin) (Ba-alpha-2-glycoprotein) (Fetuin-A) [Cleaved into: Alpha-2-HS-glycoprotein chain A; Alpha-2-HS-glycoprotein chain B]	AHSG FETUA PRO2743	877.207	4	3505.81	3505.81	-0.31	-0.00027		0.0121	6.51	0.968	0	1.016e-07	2	24220
SPPLGAPGLPPAGSPPDSHVLLAAPPGHQLHR	Hex(1)HexNAc(1)	SPPLGAPGLPPAGSPPDSHVLLAAPPGHQLHR+Hex(1)HexNAc(1)	S1(Hex(1)HexNAc(1));	P02765	Alpha-2-HS-glycoprotein (Alpha-2-Z-globulin) (Ba-alpha-2-glycoprotein) (Fetuin-A) [Cleaved into: Alpha-2-HS-glycoprotein chain A; Alpha-2-HS-glycoprotein chain B]	AHSG FETUA PRO2743	877.209	4	3505.81	3505.81	1.41	0.00124		0.014	7.74	1.258	0	1.293e-09	5	23645
SPPLGAPGLPPAGSPPDSHVLLAAPPGHQLHR	Hex(1)HexNAc(1)	SPPLGAPGLPPAGSPPDSHVLLAAPPGHQLHR+Hex(1)HexNAc(1)	S1(Hex(1)HexNAc(1));	P02765	Alpha-2-HS-glycoprotein (Alpha-2-Z-globulin) (Ba-alpha-2-glycoprotein) (Fetuin-A) [Cleaved into: Alpha-2-HS-glycoprotein chain A; Alpha-2-HS-glycoprotein chain B]	AHSG FETUA PRO2743	701.966	5	3505.8	3505.81	-1.58	-0.00111		0.0438	6.76	0.648	0	1.27e-05	3	24035
SPPLGAPGLPPAGSPPDSHVLLAAPPGHQLHR	Hex(1)HexNAc(1)	SPPLGAPGLPPAGSPPDSHVLLAAPPGHQLHR+Hex(1)HexNAc(1)	S1(Hex(1)HexNAc(1));	P02765	Alpha-2-HS-glycoprotein (Alpha-2-Z-globulin) (Ba-alpha-2-glycoprotein) (Fetuin-A) [Cleaved into: Alpha-2-HS-glycoprotein chain A; Alpha-2-HS-glycoprotein chain B]	AHSG FETUA PRO2743	877.207	4	3505.81	3505.81	-0.05	-5e-05	0.0035	0	5.71	1.12	0	1.037e-08	4	45964
SPPLGAPGLPPAGSPPDSHVLLAAPPGHQLHR	Hex(1)HexNAc(1)	SPPLGAPGLPPAGSPPDSHVLLAAPPGHQLHR+Hex(1)HexNAc(1)	S1(Hex(1)HexNAc(1));	P02765	Alpha-2-HS-glycoprotein (Alpha-2-Z-globulin) (Ba-alpha-2-glycoprotein) (Fetuin-A) [Cleaved into: Alpha-2-HS-glycoprotein chain A; Alpha-2-HS-glycoprotein chain B]	AHSG FETUA PRO2743	701.967	5	3505.81	3505.81	-0.03	-2e-05	0.0069	0	8.72	0.944	0	1.462e-07	2	23863
SPPLGAPGLPPAGSPPDSHVLLAAPPGHQLHR	Hex(1)HexNAc(1)	SPPLGAPGLPPAGSPPDSHVLLAAPPGHQLHR+Hex(1)HexNAc(1)	S1(Hex(1)HexNAc(1));	P02765	Alpha-2-HS-glycoprotein (Alpha-2-Z-globulin) (Ba-alpha-2-glycoprotein) (Fetuin-A) [Cleaved into: Alpha-2-HS-glycoprotein chain A; Alpha-2-HS-glycoprotein chain B]	AHSG FETUA PRO2743	877.208	4	3505.81	3505.81	1.09	0.00095	0.0132	0	8.31	1.455	0	6.586e-11	2	24584
SPPLGAPGLPPAGSPPDSHVLLAAPPGHQLHR	Hex(1)HexNAc(1)	SPPLGAPGLPPAGSPPDSHVLLAAPPGHQLHR+Hex(1)HexNAc(1)	S1(Hex(1)HexNAc(1));	P02765	Alpha-2-HS-glycoprotein (Alpha-2-Z-globulin) (Ba-alpha-2-glycoprotein) (Fetuin-A) [Cleaved into: Alpha-2-HS-glycoprotein chain A; Alpha-2-HS-glycoprotein chain B]	AHSG FETUA PRO2743	701.965	5	3505.8	3505.81	-2.59	-0.00181	0.0151	0	7.3	1.12	0	1.025e-08	1	25135
SPPLGAPGLPPAGSPPDSHVLLAAPPGHQLHR	Hex(1)HexNAc(1)	SPPLGAPGLPPAGSPPDSHVLLAAPPGHQLHR+Hex(1)HexNAc(1)	S1(Hex(1)HexNAc(1));	P02765	Alpha-2-HS-glycoprotein (Alpha-2-Z-globulin) (Ba-alpha-2-glycoprotein) (Fetuin-A) [Cleaved into: Alpha-2-HS-glycoprotein chain A; Alpha-2-HS-glycoprotein chain B]	AHSG FETUA PRO2743	877.205	4	3505.8	3505.81	-2.63	-0.00231		0.003	6.62	0.7	0	5.782e-06	4	23782
SPPLGAPGLPPAGSPPDSHVLLAAPPGHQLHR	Hex(1)HexNAc(1)	SPPLGAPGLPPAGSPPDSHVLLAAPPGHQLHR+Hex(1)HexNAc(1)	S1(Hex(1)HexNAc(1));	P02765	Alpha-2-HS-glycoprotein (Alpha-2-Z-globulin) (Ba-alpha-2-glycoprotein) (Fetuin-A) [Cleaved into: Alpha-2-HS-glycoprotein chain A; Alpha-2-HS-glycoprotein chain B]	AHSG FETUA PRO2743	877.21	4	3505.82	3505.81	2.62	0.00229	0.0079	0	6.33	1.29	0	7.891e-10	2	45226
SPPLGAPGLPPAGSPPDSHVLLAAPPGHQLHR	Hex(1)HexNAc(1)	SPPLGAPGLPPAGSPPDSHVLLAAPPGHQLHR+Hex(1)HexNAc(1)	S1(Hex(1)HexNAc(1));	P02765	Alpha-2-HS-glycoprotein (Alpha-2-Z-globulin) (Ba-alpha-2-glycoprotein) (Fetuin-A) [Cleaved into: Alpha-2-HS-glycoprotein chain A; Alpha-2-HS-glycoprotein chain B]	AHSG FETUA PRO2743	877.206	4	3505.8	3505.81	-1.03	-0.00091	0.0032	0	6.23	1.266	0	1.145e-09	3	46491
SPPLGAPGLPPAGSPPDSHVLLAAPPGHQLHR	Hex(1)HexNAc(1)	SPPLGAPGLPPAGSPPDSHVLLAAPPGHQLHR+Hex(1)HexNAc(1)	S1(Hex(1)HexNAc(1));	P02765	Alpha-2-HS-glycoprotein (Alpha-2-Z-globulin) (Ba-alpha-2-glycoprotein) (Fetuin-A) [Cleaved into: Alpha-2-HS-glycoprotein chain A; Alpha-2-HS-glycoprotein chain B]	AHSG FETUA PRO2743	877.208	4	3505.81	3505.81	1.17	0.00102	0.2054	0	1.85	0.133	0.0006411	0.02549	13	24256
SPSGEVSHPR	Hex(1)HexNAc(1)	SPSGEVSHPR+Hex(1)HexNAc(1)	S1(Hex(1)HexNAc(1));	P02765	Alpha-2-HS-glycoprotein (Alpha-2-Z-globulin) (Ba-alpha-2-glycoprotein) (Fetuin-A) [Cleaved into: Alpha-2-HS-glycoprotein chain A; Alpha-2-HS-glycoprotein chain B]	AHSG FETUA PRO2743	473.218	3	1417.64	1417.64	-3.64	-0.00172	0.1434	0	2.58	0.074	0.001507	0.05647	4	4299
SPSGEVSHPR	Hex(1)HexNAc(1)	SPSGEVSHPR+Hex(1)HexNAc(1)	S1(Hex(1)HexNAc(1));	P02765	Alpha-2-HS-glycoprotein (Alpha-2-Z-globulin) (Ba-alpha-2-glycoprotein) (Fetuin-A) [Cleaved into: Alpha-2-HS-glycoprotein chain A; Alpha-2-HS-glycoprotein chain B]	AHSG FETUA PRO2743	473.217	3	1417.64	1417.64	-4.98	-0.00235	0.2268	0	2.91	0.28	9.09e-05	0.00315	5	3974
SPSGEVSHPR	Hex(1)HexNAc(1)	SPSGEVSHPR+Hex(1)HexNAc(1)	S1(Hex(1)HexNAc(1));	P02765	Alpha-2-HS-glycoprotein (Alpha-2-Z-globulin) (Ba-alpha-2-glycoprotein) (Fetuin-A) [Cleaved into: Alpha-2-HS-glycoprotein chain A; Alpha-2-HS-glycoprotein chain B]	AHSG FETUA PRO2743	473.217	3	1417.64	1417.64	-4.39	-0.00208	0.1655	0	2.78	0.447	0	0.0002622	3	4342
SVGAAAGPVVPPCPGR	Hex(1)HexNAc(1)	SVGAAAGPVVPPCPGR+Hex(1)HexNAc(1)	S1(Hex(1)HexNAc(1));C13(Carbamidomethyl)	P02765	Alpha-2-HS-glycoprotein (Alpha-2-Z-globulin) (Ba-alpha-2-glycoprotein) (Fetuin-A) [Cleaved into: Alpha-2-HS-glycoprotein chain A; Alpha-2-HS-glycoprotein chain B]	AHSG FETUA PRO2743	928.956	2	1856.91	1856.91	-0.22	-0.0002	0.4541	0	2.18	0.244	9.09e-05	0.005356	18	13656
SVGAAAGPVVPPCPGR	Hex(1)HexNAc(1)	SVGAAAGPVVPPCPGR+Hex(1)HexNAc(1)	S1(Hex(1)HexNAc(1));C13(Carbamidomethyl)	P02765	Alpha-2-HS-glycoprotein (Alpha-2-Z-globulin) (Ba-alpha-2-glycoprotein) (Fetuin-A) [Cleaved into: Alpha-2-HS-glycoprotein chain A; Alpha-2-HS-glycoprotein chain B]	AHSG FETUA PRO2743	928.956	2	1856.9	1856.91	-0.59	-0.00055	0.4596	0	1.61	0.024	0.005676	0.1064	5	22259
SVGAAAGPVVPPCPGR	Hex(1)HexNAc(1)	SVGAAAGPVVPPCPGR+Hex(1)HexNAc(1)	S1(Hex(1)HexNAc(1));C13(Carbamidomethyl)	P02765	Alpha-2-HS-glycoprotein (Alpha-2-Z-globulin) (Ba-alpha-2-glycoprotein) (Fetuin-A) [Cleaved into: Alpha-2-HS-glycoprotein chain A; Alpha-2-HS-glycoprotein chain B]	AHSG FETUA PRO2743	928.953	2	1856.9	1856.91	-3.94	-0.00366	0.5709	0	2.47	0.262	9.09e-05	0.004145	5	17769
SVGAAAGPVVPPCPGR	Hex(1)HexNAc(1)	SVGAAAGPVVPPCPGR+Hex(1)HexNAc(1)	S1(Hex(1)HexNAc(1));C13(Carbamidomethyl)	P02765	Alpha-2-HS-glycoprotein (Alpha-2-Z-globulin) (Ba-alpha-2-glycoprotein) (Fetuin-A) [Cleaved into: Alpha-2-HS-glycoprotein chain A; Alpha-2-HS-glycoprotein chain B]	AHSG FETUA PRO2743	928.954	2	1856.9	1856.91	-3.02	-0.00281	0.5223	0	2.91	0.206	9.09e-05	0.009154	5	17387
SVGAAAGPVVPPCPGR	Hex(1)HexNAc(1)	SVGAAAGPVVPPCPGR+Hex(1)HexNAc(1)	S1(Hex(1)HexNAc(1));C13(Carbamidomethyl)	P02765	Alpha-2-HS-glycoprotein (Alpha-2-Z-globulin) (Ba-alpha-2-glycoprotein) (Fetuin-A) [Cleaved into: Alpha-2-HS-glycoprotein chain A; Alpha-2-HS-glycoprotein chain B]	AHSG FETUA PRO2743	928.952	2	1856.9	1856.91	-4.54	-0.00421	0.4693	0	3.26	0.591	0	2.999e-05	5	14637
SVGAAAGPVVPPCPGR	Hex(1)HexNAc(1)	SVGAAAGPVVPPCPGR+Hex(1)HexNAc(1)	S1(Hex(1)HexNAc(1));C13(Carbamidomethyl)	P02765	Alpha-2-HS-glycoprotein (Alpha-2-Z-globulin) (Ba-alpha-2-glycoprotein) (Fetuin-A) [Cleaved into: Alpha-2-HS-glycoprotein chain A; Alpha-2-HS-glycoprotein chain B]	AHSG FETUA PRO2743	928.953	2	1856.9	1856.91	-3.48	-0.00323	0.5533	0	3.38	0.634	0	1.576e-05	5	13590
SVGAAAGPVVPPCPGR	Hex(1)HexNAc(1)	SVGAAAGPVVPPCPGR+Hex(1)HexNAc(1)	S1(Hex(1)HexNAc(1));C13(Carbamidomethyl)	P02765	Alpha-2-HS-glycoprotein (Alpha-2-Z-globulin) (Ba-alpha-2-glycoprotein) (Fetuin-A) [Cleaved into: Alpha-2-HS-glycoprotein chain A; Alpha-2-HS-glycoprotein chain B]	AHSG FETUA PRO2743	928.956	2	1856.91	1856.91	-0.31	-0.00028	0.5598	0	2.59	0.175	0.0002555	0.01424	15	14122
SVGAAAGPVVPPCPGR	Hex(1)HexNAc(1)	SVGAAAGPVVPPCPGR+Hex(1)HexNAc(1)	S1(Hex(1)HexNAc(1));C13(Carbamidomethyl)	P02765	Alpha-2-HS-glycoprotein (Alpha-2-Z-globulin) (Ba-alpha-2-glycoprotein) (Fetuin-A) [Cleaved into: Alpha-2-HS-glycoprotein chain A; Alpha-2-HS-glycoprotein chain B]	AHSG FETUA PRO2743	928.96	2	1856.91	1856.91	3.48	0.00324	0.3261	0	1.38	0.043	0.003998	0.08441	5	24812
SVGAAAGPVVPPCPGR	Hex(1)HexNAc(1)	SVGAAAGPVVPPCPGR+Hex(1)HexNAc(1)	S1(Hex(1)HexNAc(1));C13(Carbamidomethyl)	P02765	Alpha-2-HS-glycoprotein (Alpha-2-Z-globulin) (Ba-alpha-2-glycoprotein) (Fetuin-A) [Cleaved into: Alpha-2-HS-glycoprotein chain A; Alpha-2-HS-glycoprotein chain B]	AHSG FETUA PRO2743	928.958	2	1856.91	1856.91	1.91	0.00178	0.2727	0	2.2	0.135	0.0006411	0.02472	11	14183
SVGAAAGPVVPPCPGR	Hex(1)HexNAc(1)	SVGAAAGPVVPPCPGR+Hex(1)HexNAc(1)	S1(Hex(1)HexNAc(1));C13(Carbamidomethyl)	P02765	Alpha-2-HS-glycoprotein (Alpha-2-Z-globulin) (Ba-alpha-2-glycoprotein) (Fetuin-A) [Cleaved into: Alpha-2-HS-glycoprotein chain A; Alpha-2-HS-glycoprotein chain B]	AHSG FETUA PRO2743	928.958	2	1856.91	1856.91	2.04	0.0019	0.5643	0	2.8	0.284	9.09e-05	0.002994	11	14127
SVGAAAGPVVPPCPGR	Hex(1)HexNAc(1)	SVGAAAGPVVPPCPGR+Hex(1)HexNAc(1)	S1(Hex(1)HexNAc(1));C13(Carbamidomethyl)	P02765	Alpha-2-HS-glycoprotein (Alpha-2-Z-globulin) (Ba-alpha-2-glycoprotein) (Fetuin-A) [Cleaved into: Alpha-2-HS-glycoprotein chain A; Alpha-2-HS-glycoprotein chain B]	AHSG FETUA PRO2743	928.959	2	1856.91	1856.91	2.1	0.00195	0.3971	0	2.04	0.226	9.09e-05	0.006929	5	16877
SVGAAAGPVVPPCPGR	Hex(1)HexNAc(1)	SVGAAAGPVVPPCPGR+Hex(1)HexNAc(1)	S1(Hex(1)HexNAc(1));C13(Carbamidomethyl)	P02765	Alpha-2-HS-glycoprotein (Alpha-2-Z-globulin) (Ba-alpha-2-glycoprotein) (Fetuin-A) [Cleaved into: Alpha-2-HS-glycoprotein chain A; Alpha-2-HS-glycoprotein chain B]	AHSG FETUA PRO2743	619.639	3	1856.9	1856.91	-2.36	-0.00146	0.4977	0	4.3	0.524	0	8.258e-05	8	13909
SVGAAAGPVVPPCPGR	Hex(1)HexNAc(1)	SVGAAAGPVVPPCPGR+Hex(1)HexNAc(1)	S1(Hex(1)HexNAc(1));C13(Carbamidomethyl)	P02765	Alpha-2-HS-glycoprotein (Alpha-2-Z-globulin) (Ba-alpha-2-glycoprotein) (Fetuin-A) [Cleaved into: Alpha-2-HS-glycoprotein chain A; Alpha-2-HS-glycoprotein chain B]	AHSG FETUA PRO2743	928.958	2	1856.91	1856.91	2.03	0.00189	0.6009	0	2.13	0.263	9.09e-05	0.004034	17	14221
SVGAAAGPVVPPCPGR	Hex(1)HexNAc(1)	SVGAAAGPVVPPCPGR+Hex(1)HexNAc(1)	S1(Hex(1)HexNAc(1));C13(Carbamidomethyl)	P02765	Alpha-2-HS-glycoprotein (Alpha-2-Z-globulin) (Ba-alpha-2-glycoprotein) (Fetuin-A) [Cleaved into: Alpha-2-HS-glycoprotein chain A; Alpha-2-HS-glycoprotein chain B]	AHSG FETUA PRO2743	928.962	2	1856.92	1856.91	5.69	0.00529	0.5543	0	2.76	0.092	0.001193	0.04412	21	14616
SVGAAAGPVVPPCPGR	Hex(1)HexNAc(1)	SVGAAAGPVVPPCPGR+Hex(1)HexNAc(1)	S1(Hex(1)HexNAc(1));C13(Carbamidomethyl)	P02765	Alpha-2-HS-glycoprotein (Alpha-2-Z-globulin) (Ba-alpha-2-glycoprotein) (Fetuin-A) [Cleaved into: Alpha-2-HS-glycoprotein chain A; Alpha-2-HS-glycoprotein chain B]	AHSG FETUA PRO2743	928.96	2	1856.91	1856.91	3.95	0.00367	0.5673	0	2.45	0.361	0	0.0009629	24	13213
SVGAAAGPVVPPCPGR	Hex(1)HexNAc(1)	SVGAAAGPVVPPCPGR+Hex(1)HexNAc(1)	S1(Hex(1)HexNAc(1));C13(Carbamidomethyl)	P02765	Alpha-2-HS-glycoprotein (Alpha-2-Z-globulin) (Ba-alpha-2-glycoprotein) (Fetuin-A) [Cleaved into: Alpha-2-HS-glycoprotein chain A; Alpha-2-HS-glycoprotein chain B]	AHSG FETUA PRO2743	928.957	2	1856.91	1856.91	0.28	0.00026	0.6391	0	2.3	0.469	0	0.000189	20	13980
SVGAAAGPVVPPCPGR	Hex(1)HexNAc(1)	SVGAAAGPVVPPCPGR+Hex(1)HexNAc(1)	S1(Hex(1)HexNAc(1));C13(Carbamidomethyl)	P02765	Alpha-2-HS-glycoprotein (Alpha-2-Z-globulin) (Ba-alpha-2-glycoprotein) (Fetuin-A) [Cleaved into: Alpha-2-HS-glycoprotein chain A; Alpha-2-HS-glycoprotein chain B]	AHSG FETUA PRO2743	928.951	2	1856.89	1856.91	-6.14	-0.0057	0.5156	0	1.92	0.363	0	0.0009332	19	12538
SVGAAAGPVVPPCPGR	Hex(1)HexNAc(1)	SVGAAAGPVVPPCPGR+Hex(1)HexNAc(1)	S1(Hex(1)HexNAc(1));C13(Carbamidomethyl)	P02765	Alpha-2-HS-glycoprotein (Alpha-2-Z-globulin) (Ba-alpha-2-glycoprotein) (Fetuin-A) [Cleaved into: Alpha-2-HS-glycoprotein chain A; Alpha-2-HS-glycoprotein chain B]	AHSG FETUA PRO2743	928.961	2	1856.91	1856.91	4.27	0.00397	0.6161	0	2.24	0.272	9.09e-05	0.003567	22	14340
SVGAAAGPVVPPCPGR	Hex(1)HexNAc(1)	SVGAAAGPVVPPCPGR+Hex(1)HexNAc(1)	S1(Hex(1)HexNAc(1));C13(Carbamidomethyl)	P02765	Alpha-2-HS-glycoprotein (Alpha-2-Z-globulin) (Ba-alpha-2-glycoprotein) (Fetuin-A) [Cleaved into: Alpha-2-HS-glycoprotein chain A; Alpha-2-HS-glycoprotein chain B]	AHSG FETUA PRO2743	928.96	2	1856.91	1856.91	3.74	0.00347	0.5795	0	1.95	0.213	9.09e-05	0.008291	6	14720
SVGAAAGPVVPPCPGR	Hex(1)HexNAc(1)	SVGAAAGPVVPPCPGR+Hex(1)HexNAc(1)	S1(Hex(1)HexNAc(1));C13(Carbamidomethyl)	P02765	Alpha-2-HS-glycoprotein (Alpha-2-Z-globulin) (Ba-alpha-2-glycoprotein) (Fetuin-A) [Cleaved into: Alpha-2-HS-glycoprotein chain A; Alpha-2-HS-glycoprotein chain B]	AHSG FETUA PRO2743	928.956	2	1856.9	1856.91	-0.8	-0.00074	0.4578	0	2.25	0.833	0	7.837e-07	6	15091
SVGAAAGPVVPPCPGR	Hex(1)HexNAc(1)	SVGAAAGPVVPPCPGR+Hex(1)HexNAc(1)	S1(Hex(1)HexNAc(1));C13(Carbamidomethyl)	P02765	Alpha-2-HS-glycoprotein (Alpha-2-Z-globulin) (Ba-alpha-2-glycoprotein) (Fetuin-A) [Cleaved into: Alpha-2-HS-glycoprotein chain A; Alpha-2-HS-glycoprotein chain B]	AHSG FETUA PRO2743	928.955	2	1856.9	1856.91	-1.65	-0.00154	0.4059	0	2.71	0.743	0	3.018e-06	6	15452
SVGAAAGPVVPPCPGR	Hex(1)HexNAc(1)	SVGAAAGPVVPPCPGR+Hex(1)HexNAc(1)	S1(Hex(1)HexNAc(1));C13(Carbamidomethyl)	P02765	Alpha-2-HS-glycoprotein (Alpha-2-Z-globulin) (Ba-alpha-2-glycoprotein) (Fetuin-A) [Cleaved into: Alpha-2-HS-glycoprotein chain A; Alpha-2-HS-glycoprotein chain B]	AHSG FETUA PRO2743	928.956	2	1856.9	1856.91	-0.6	-0.00056	0.6187	0	2.99	0.629	0	1.702e-05	6	15807
SVGAAAGPVVPPCPGR	Hex(1)HexNAc(1)	SVGAAAGPVVPPCPGR+Hex(1)HexNAc(1)	S1(Hex(1)HexNAc(1));C13(Carbamidomethyl)	P02765	Alpha-2-HS-glycoprotein (Alpha-2-Z-globulin) (Ba-alpha-2-glycoprotein) (Fetuin-A) [Cleaved into: Alpha-2-HS-glycoprotein chain A; Alpha-2-HS-glycoprotein chain B]	AHSG FETUA PRO2743	928.957	2	1856.91	1856.91	0.78	0.00072	0.4532	0	2.03	0.32	9.09e-05	0.00175	6	16156
SVGAAAGPVVPPCPGR	Hex(1)HexNAc(1)	SVGAAAGPVVPPCPGR+Hex(1)HexNAc(1)	S1(Hex(1)HexNAc(1));C13(Carbamidomethyl)	P02765	Alpha-2-HS-glycoprotein (Alpha-2-Z-globulin) (Ba-alpha-2-glycoprotein) (Fetuin-A) [Cleaved into: Alpha-2-HS-glycoprotein chain A; Alpha-2-HS-glycoprotein chain B]	AHSG FETUA PRO2743	928.958	2	1856.91	1856.91	2.03	0.00188	0.3681	0	1.63	0.101	0.001127	0.03918	6	19489
SVGAAAGPVVPPCPGR	Hex(1)HexNAc(1)	SVGAAAGPVVPPCPGR+Hex(1)HexNAc(1)	S1(Hex(1)HexNAc(1));C13(Carbamidomethyl)	P02765	Alpha-2-HS-glycoprotein (Alpha-2-Z-globulin) (Ba-alpha-2-glycoprotein) (Fetuin-A) [Cleaved into: Alpha-2-HS-glycoprotein chain A; Alpha-2-HS-glycoprotein chain B]	AHSG FETUA PRO2743	928.958	2	1856.91	1856.91	1.83	0.0017	0.4337	0	1.66	0.021	0.006215	0.1116	6	20088
SVGAAAGPVVPPCPGR	Hex(1)HexNAc(1)	SVGAAAGPVVPPCPGR+Hex(1)HexNAc(1)	S1(Hex(1)HexNAc(1));C13(Carbamidomethyl)	P02765	Alpha-2-HS-glycoprotein (Alpha-2-Z-globulin) (Ba-alpha-2-glycoprotein) (Fetuin-A) [Cleaved into: Alpha-2-HS-glycoprotein chain A; Alpha-2-HS-glycoprotein chain B]	AHSG FETUA PRO2743	928.954	2	1856.9	1856.91	-2.56	-0.00238	0.457	0	2.21	0.499	0	0.0001192	5	13937
SVGAAAGPVVPPCPGR	Hex(1)HexNAc(1)	SVGAAAGPVVPPCPGR+Hex(1)HexNAc(1)	S1(Hex(1)HexNAc(1));C13(Carbamidomethyl)	P02765	Alpha-2-HS-glycoprotein (Alpha-2-Z-globulin) (Ba-alpha-2-glycoprotein) (Fetuin-A) [Cleaved into: Alpha-2-HS-glycoprotein chain A; Alpha-2-HS-glycoprotein chain B]	AHSG FETUA PRO2743	928.956	2	1856.91	1856.91	-0.39	-0.00037	0.4236	0	2.29	0.47	0	0.0001869	5	14287
SVGAAAGPVVPPCPGR	Hex(1)HexNAc(1)	SVGAAAGPVVPPCPGR+Hex(1)HexNAc(1)	S1(Hex(1)HexNAc(1));C13(Carbamidomethyl)	P02765	Alpha-2-HS-glycoprotein (Alpha-2-Z-globulin) (Ba-alpha-2-glycoprotein) (Fetuin-A) [Cleaved into: Alpha-2-HS-glycoprotein chain A; Alpha-2-HS-glycoprotein chain B]	AHSG FETUA PRO2743	928.958	2	1856.91	1856.91	1.32	0.00122	0.5515	0	2.72	0.715	0	4.655e-06	5	14983
SVGAAAGPVVPPCPGR	Hex(1)HexNAc(1)	SVGAAAGPVVPPCPGR+Hex(1)HexNAc(1)	S1(Hex(1)HexNAc(1));C13(Carbamidomethyl)	P02765	Alpha-2-HS-glycoprotein (Alpha-2-Z-globulin) (Ba-alpha-2-glycoprotein) (Fetuin-A) [Cleaved into: Alpha-2-HS-glycoprotein chain A; Alpha-2-HS-glycoprotein chain B]	AHSG FETUA PRO2743	928.953	2	1856.9	1856.91	-4.34	-0.00403	0.5074	0	3.39	0.662	0	1.032e-05	5	15336
SVGAAAGPVVPPCPGR	Hex(1)HexNAc(1)	SVGAAAGPVVPPCPGR+Hex(1)HexNAc(1)	S1(Hex(1)HexNAc(1));C13(Carbamidomethyl)	P02765	Alpha-2-HS-glycoprotein (Alpha-2-Z-globulin) (Ba-alpha-2-glycoprotein) (Fetuin-A) [Cleaved into: Alpha-2-HS-glycoprotein chain A; Alpha-2-HS-glycoprotein chain B]	AHSG FETUA PRO2743	928.958	2	1856.91	1856.91	1.05	0.00098	0.5698	0	2.65	0.116	0.001012	0.03204	5	15971
SVGAAAGPVVPPCPGR	Hex(1)HexNAc(1)	SVGAAAGPVVPPCPGR+Hex(1)HexNAc(1)	S1(Hex(1)HexNAc(1));C13(Carbamidomethyl)	P02765	Alpha-2-HS-glycoprotein (Alpha-2-Z-globulin) (Ba-alpha-2-glycoprotein) (Fetuin-A) [Cleaved into: Alpha-2-HS-glycoprotein chain A; Alpha-2-HS-glycoprotein chain B]	AHSG FETUA PRO2743	928.95	2	1856.89	1856.91	-6.7	-0.00623	0.3623	0	1.38	0.012	0.007778	0.1239	5	29472
SVGAAAGPVVPPCPGR	Hex(1)HexNAc(1)	SVGAAAGPVVPPCPGR+Hex(1)HexNAc(1)	S1(Hex(1)HexNAc(1));C13(Carbamidomethyl)	P02765	Alpha-2-HS-glycoprotein (Alpha-2-Z-globulin) (Ba-alpha-2-glycoprotein) (Fetuin-A) [Cleaved into: Alpha-2-HS-glycoprotein chain A; Alpha-2-HS-glycoprotein chain B]	AHSG FETUA PRO2743	928.956	2	1856.9	1856.91	-1.05	-0.00098	0.5364	0	2.2	0.221	9.09e-05	0.007413	5	18939
SVGAAAGPVVPPCPGR	Hex(1)HexNAc(1)	SVGAAAGPVVPPCPGR+Hex(1)HexNAc(1)	S1(Hex(1)HexNAc(1));C13(Carbamidomethyl)	P02765	Alpha-2-HS-glycoprotein (Alpha-2-Z-globulin) (Ba-alpha-2-glycoprotein) (Fetuin-A) [Cleaved into: Alpha-2-HS-glycoprotein chain A; Alpha-2-HS-glycoprotein chain B]	AHSG FETUA PRO2743	928.956	2	1856.9	1856.91	-0.53	-0.00049	0.621	0	2.48	0.389	0	0.00063	5	19326
SVGAAAGPVVPPCPGR	Hex(1)HexNAc(1)	SVGAAAGPVVPPCPGR+Hex(1)HexNAc(1)	S1(Hex(1)HexNAc(1));C13(Carbamidomethyl)	P02765	Alpha-2-HS-glycoprotein (Alpha-2-Z-globulin) (Ba-alpha-2-glycoprotein) (Fetuin-A) [Cleaved into: Alpha-2-HS-glycoprotein chain A; Alpha-2-HS-glycoprotein chain B]	AHSG FETUA PRO2743	928.951	2	1856.89	1856.91	-6.18	-0.00574	0.6268	0	2.76	0.338	9.09e-05	0.001339	5	19936
SVGAAAGPVVPPCPGR	Hex(1)HexNAc(1)	SVGAAAGPVVPPCPGR+Hex(1)HexNAc(1)	S1(Hex(1)HexNAc(1));C13(Carbamidomethyl)	P02765	Alpha-2-HS-glycoprotein (Alpha-2-Z-globulin) (Ba-alpha-2-glycoprotein) (Fetuin-A) [Cleaved into: Alpha-2-HS-glycoprotein chain A; Alpha-2-HS-glycoprotein chain B]	AHSG FETUA PRO2743	928.958	2	1856.91	1856.91	1.84	0.00171	0.5088	0	2.26	0.125	0.0008687	0.02844	5	20241
SVGAAAGPVVPPCPGR	Hex(1)HexNAc(1)	SVGAAAGPVVPPCPGR+Hex(1)HexNAc(1)	S1(Hex(1)HexNAc(1));C13(Carbamidomethyl)	P02765	Alpha-2-HS-glycoprotein (Alpha-2-Z-globulin) (Ba-alpha-2-glycoprotein) (Fetuin-A) [Cleaved into: Alpha-2-HS-glycoprotein chain A; Alpha-2-HS-glycoprotein chain B]	AHSG FETUA PRO2743	928.964	2	1856.92	1856.91	7.63	0.00708	0.5591	0	2.79	0.2	9.09e-05	0.009979	5	17726
SVGAAAGPVVPPCPGR	Hex(1)HexNAc(1)	SVGAAAGPVVPPCPGR+Hex(1)HexNAc(1)	S1(Hex(1)HexNAc(1));C13(Carbamidomethyl)	P02765	Alpha-2-HS-glycoprotein (Alpha-2-Z-globulin) (Ba-alpha-2-glycoprotein) (Fetuin-A) [Cleaved into: Alpha-2-HS-glycoprotein chain A; Alpha-2-HS-glycoprotein chain B]	AHSG FETUA PRO2743	928.955	2	1856.9	1856.91	-2.1	-0.00195	0.3766	0	2.31	0.684	0	7.329e-06	5	18133
SVGAAAGPVVPPCPGR	Hex(1)HexNAc(1)	SVGAAAGPVVPPCPGR+Hex(1)HexNAc(1)	S1(Hex(1)HexNAc(1));C13(Carbamidomethyl)	P02765	Alpha-2-HS-glycoprotein (Alpha-2-Z-globulin) (Ba-alpha-2-glycoprotein) (Fetuin-A) [Cleaved into: Alpha-2-HS-glycoprotein chain A; Alpha-2-HS-glycoprotein chain B]	AHSG FETUA PRO2743	928.956	2	1856.9	1856.91	-0.92	-0.00085	0.5442	0	2.15	0.17	0.0002555	0.01521	5	20972
SVGAAAGPVVPPCPGR	Hex(1)HexNAc(1)	SVGAAAGPVVPPCPGR+Hex(1)HexNAc(1)	S1(Hex(1)HexNAc(1));C13(Carbamidomethyl)	P02765	Alpha-2-HS-glycoprotein (Alpha-2-Z-globulin) (Ba-alpha-2-glycoprotein) (Fetuin-A) [Cleaved into: Alpha-2-HS-glycoprotein chain A; Alpha-2-HS-glycoprotein chain B]	AHSG FETUA PRO2743	928.956	2	1856.9	1856.91	-0.53	-0.00049	0.6308	0	2.6	0.267	9.09e-05	0.003849	5	21354
SVGAAAGPVVPPCPGR	Hex(1)HexNAc(1)	SVGAAAGPVVPPCPGR+Hex(1)HexNAc(1)	S1(Hex(1)HexNAc(1));C13(Carbamidomethyl)	P02765	Alpha-2-HS-glycoprotein (Alpha-2-Z-globulin) (Ba-alpha-2-glycoprotein) (Fetuin-A) [Cleaved into: Alpha-2-HS-glycoprotein chain A; Alpha-2-HS-glycoprotein chain B]	AHSG FETUA PRO2743	928.961	2	1856.91	1856.91	4.87	0.00452	0.5484	0	1.86	0.182	0.0001756	0.0129	5	21617
SVGAAAGPVVPPCPGR	Hex(1)HexNAc(1)	SVGAAAGPVVPPCPGR+Hex(1)HexNAc(1)	S1(Hex(1)HexNAc(1));C13(Carbamidomethyl)	P02765	Alpha-2-HS-glycoprotein (Alpha-2-Z-globulin) (Ba-alpha-2-glycoprotein) (Fetuin-A) [Cleaved into: Alpha-2-HS-glycoprotein chain A; Alpha-2-HS-glycoprotein chain B]	AHSG FETUA PRO2743	928.954	2	1856.9	1856.91	-2.76	-0.00256	0.413	0	1.38	0.098	0.001127	0.04071	5	21747
SVGAAAGPVVPPCPGR	Hex(1)HexNAc(1)	SVGAAAGPVVPPCPGR+Hex(1)HexNAc(1)	S1(Hex(1)HexNAc(1));C13(Carbamidomethyl)	P02765	Alpha-2-HS-glycoprotein (Alpha-2-Z-globulin) (Ba-alpha-2-glycoprotein) (Fetuin-A) [Cleaved into: Alpha-2-HS-glycoprotein chain A; Alpha-2-HS-glycoprotein chain B]	AHSG FETUA PRO2743	928.958	2	1856.91	1856.91	1.51	0.0014	0.4725	0	1.82	0.112	0.001075	0.03376	5	22614
SVGAAAGPVVPPCPGR	Hex(1)HexNAc(1)	SVGAAAGPVVPPCPGR+Hex(1)HexNAc(1)	S1(Hex(1)HexNAc(1));C13(Carbamidomethyl)	P02765	Alpha-2-HS-glycoprotein (Alpha-2-Z-globulin) (Ba-alpha-2-glycoprotein) (Fetuin-A) [Cleaved into: Alpha-2-HS-glycoprotein chain A; Alpha-2-HS-glycoprotein chain B]	AHSG FETUA PRO2743	928.959	2	1856.91	1856.91	2.78	0.00258	0.4444	0	2.25	0.799	0	1.294e-06	8	14283
SVGAAAGPVVPPCPGR	Hex(1)HexNAc(1)	SVGAAAGPVVPPCPGR+Hex(1)HexNAc(1)	S1(Hex(1)HexNAc(1));C13(Carbamidomethyl)	P02765	Alpha-2-HS-glycoprotein (Alpha-2-Z-globulin) (Ba-alpha-2-glycoprotein) (Fetuin-A) [Cleaved into: Alpha-2-HS-glycoprotein chain A; Alpha-2-HS-glycoprotein chain B]	AHSG FETUA PRO2743	928.957	2	1856.91	1856.91	0.74	0.00069	0.5993	0	2.92	0.237	9.09e-05	0.005951	8	14633
SVGAAAGPVVPPCPGR	Hex(1)HexNAc(1)	SVGAAAGPVVPPCPGR+Hex(1)HexNAc(1)	S1(Hex(1)HexNAc(1));C13(Carbamidomethyl)	P02765	Alpha-2-HS-glycoprotein (Alpha-2-Z-globulin) (Ba-alpha-2-glycoprotein) (Fetuin-A) [Cleaved into: Alpha-2-HS-glycoprotein chain A; Alpha-2-HS-glycoprotein chain B]	AHSG FETUA PRO2743	928.958	2	1856.91	1856.91	1.7	0.00158	0.4452	0	1.55	0.062	0.002675	0.06603	6	45919
SVGAAAGPVVPPCPGR	Hex(1)HexNAc(1)	SVGAAAGPVVPPCPGR+Hex(1)HexNAc(1)	S1(Hex(1)HexNAc(1));C13(Carbamidomethyl)	P02765	Alpha-2-HS-glycoprotein (Alpha-2-Z-globulin) (Ba-alpha-2-glycoprotein) (Fetuin-A) [Cleaved into: Alpha-2-HS-glycoprotein chain A; Alpha-2-HS-glycoprotein chain B]	AHSG FETUA PRO2743	928.956	2	1856.91	1856.91	-0.31	-0.00029	0.4742	0	1.94	0.057	0.002856	0.0701	7	15710
SVGAAAGPVVPPCPGR	Hex(1)HexNAc(1)	SVGAAAGPVVPPCPGR+Hex(1)HexNAc(1)	S1(Hex(1)HexNAc(1));C13(Carbamidomethyl)	P02765	Alpha-2-HS-glycoprotein (Alpha-2-Z-globulin) (Ba-alpha-2-glycoprotein) (Fetuin-A) [Cleaved into: Alpha-2-HS-glycoprotein chain A; Alpha-2-HS-glycoprotein chain B]	AHSG FETUA PRO2743	928.955	2	1856.9	1856.91	-1.16	-0.00108	0.4691	0	1.94	0.064	0.002331	0.06439	7	15223
SVGAAAGPVVPPCPGR	Hex(1)HexNAc(1)	SVGAAAGPVVPPCPGR+Hex(1)HexNAc(1)	S1(Hex(1)HexNAc(1));C13(Carbamidomethyl)	P02765	Alpha-2-HS-glycoprotein (Alpha-2-Z-globulin) (Ba-alpha-2-glycoprotein) (Fetuin-A) [Cleaved into: Alpha-2-HS-glycoprotein chain A; Alpha-2-HS-glycoprotein chain B]	AHSG FETUA PRO2743	928.961	2	1856.91	1856.91	4.75	0.00441	0.4658	0	1.61	0.077	0.001441	0.05428	7	16712
SVGAAAGPVVPPCPGR	Hex(1)HexNAc(1)	SVGAAAGPVVPPCPGR+Hex(1)HexNAc(1)	S1(Hex(1)HexNAc(1));C13(Carbamidomethyl)	P02765	Alpha-2-HS-glycoprotein (Alpha-2-Z-globulin) (Ba-alpha-2-glycoprotein) (Fetuin-A) [Cleaved into: Alpha-2-HS-glycoprotein chain A; Alpha-2-HS-glycoprotein chain B]	AHSG FETUA PRO2743	928.958	2	1856.91	1856.91	1.66	0.00154	0.5833	0	2.52	0.62	0	1.949e-05	7	14848
SVGAAAGPVVPPCPGR	Hex(1)HexNAc(1)	SVGAAAGPVVPPCPGR+Hex(1)HexNAc(1)	S1(Hex(1)HexNAc(1));C13(Carbamidomethyl)	P02765	Alpha-2-HS-glycoprotein (Alpha-2-Z-globulin) (Ba-alpha-2-glycoprotein) (Fetuin-A) [Cleaved into: Alpha-2-HS-glycoprotein chain A; Alpha-2-HS-glycoprotein chain B]	AHSG FETUA PRO2743	928.955	2	1856.9	1856.91	-1.89	-0.00175	0.5744	0	3.36	0.412	0	0.0004447	7	13832
SVGAAAGPVVPPCPGR	Hex(1)HexNAc(1)	SVGAAAGPVVPPCPGR+Hex(1)HexNAc(1)	S1(Hex(1)HexNAc(1));C13(Carbamidomethyl)	P02765	Alpha-2-HS-glycoprotein (Alpha-2-Z-globulin) (Ba-alpha-2-glycoprotein) (Fetuin-A) [Cleaved into: Alpha-2-HS-glycoprotein chain A; Alpha-2-HS-glycoprotein chain B]	AHSG FETUA PRO2743	928.957	2	1856.91	1856.91	0.68	0.00063	0.464	0	2.22	0.76	0	2.349e-06	7	14430
SVGAAAGPVVPPCPGR	Hex(1)HexNAc(1)	SVGAAAGPVVPPCPGR+Hex(1)HexNAc(1)	S1(Hex(1)HexNAc(1));C13(Carbamidomethyl)	P02765	Alpha-2-HS-glycoprotein (Alpha-2-Z-globulin) (Ba-alpha-2-glycoprotein) (Fetuin-A) [Cleaved into: Alpha-2-HS-glycoprotein chain A; Alpha-2-HS-glycoprotein chain B]	AHSG FETUA PRO2743	928.955	2	1856.9	1856.91	-2.02	-0.00187	0.5824	0	2.61	0.503	0	0.0001132	7	21473
SVGAAAGPVVPPCPGR	Hex(1)HexNAc(1)	SVGAAAGPVVPPCPGR+Hex(1)HexNAc(1)	S1(Hex(1)HexNAc(1));C13(Carbamidomethyl)	P02765	Alpha-2-HS-glycoprotein (Alpha-2-Z-globulin) (Ba-alpha-2-glycoprotein) (Fetuin-A) [Cleaved into: Alpha-2-HS-glycoprotein chain A; Alpha-2-HS-glycoprotein chain B]	AHSG FETUA PRO2743	928.956	2	1856.91	1856.91	-0.33	-0.0003	0.6038	0	2.12	0.214	9.09e-05	0.008231	1	15106
SVGAAAGPVVPPCPGR	Hex(1)HexNAc(1)	SVGAAAGPVVPPCPGR+Hex(1)HexNAc(1)	S1(Hex(1)HexNAc(1));C13(Carbamidomethyl)	P02765	Alpha-2-HS-glycoprotein (Alpha-2-Z-globulin) (Ba-alpha-2-glycoprotein) (Fetuin-A) [Cleaved into: Alpha-2-HS-glycoprotein chain A; Alpha-2-HS-glycoprotein chain B]	AHSG FETUA PRO2743	928.953	2	1856.9	1856.91	-3.36	-0.00312	0.5387	0	3.1	0.263	9.09e-05	0.004079	4	15181
SVGAAAGPVVPPCPGR	Hex(1)HexNAc(1)	SVGAAAGPVVPPCPGR+Hex(1)HexNAc(1)	S1(Hex(1)HexNAc(1));C13(Carbamidomethyl)	P02765	Alpha-2-HS-glycoprotein (Alpha-2-Z-globulin) (Ba-alpha-2-glycoprotein) (Fetuin-A) [Cleaved into: Alpha-2-HS-glycoprotein chain A; Alpha-2-HS-glycoprotein chain B]	AHSG FETUA PRO2743	928.957	2	1856.91	1856.91	-0.01	-1e-05	0.5176	0	1.7	0.16	0.0003381	0.01748	4	15589
SVGAAAGPVVPPCPGR	Hex(1)HexNAc(1)	SVGAAAGPVVPPCPGR+Hex(1)HexNAc(1)	S1(Hex(1)HexNAc(1));C13(Carbamidomethyl)	P02765	Alpha-2-HS-glycoprotein (Alpha-2-Z-globulin) (Ba-alpha-2-glycoprotein) (Fetuin-A) [Cleaved into: Alpha-2-HS-glycoprotein chain A; Alpha-2-HS-glycoprotein chain B]	AHSG FETUA PRO2743	928.955	2	1856.9	1856.91	-1.46	-0.00135	0.5817	0	2.63	0.734	0	3.476e-06	4	14413
SVGAAAGPVVPPCPGR	Hex(1)HexNAc(1)	SVGAAAGPVVPPCPGR+Hex(1)HexNAc(1)	S1(Hex(1)HexNAc(1));C13(Carbamidomethyl)	P02765	Alpha-2-HS-glycoprotein (Alpha-2-Z-globulin) (Ba-alpha-2-glycoprotein) (Fetuin-A) [Cleaved into: Alpha-2-HS-glycoprotein chain A; Alpha-2-HS-glycoprotein chain B]	AHSG FETUA PRO2743	619.639	3	1856.9	1856.91	-1.53	-0.00095	0.4677	0	3.72	0.526	0	7.994e-05	4	14753
SVGAAAGPVVPPCPGR	Hex(1)HexNAc(1)	SVGAAAGPVVPPCPGR+Hex(1)HexNAc(1)	S1(Hex(1)HexNAc(1));C13(Carbamidomethyl)	P02765	Alpha-2-HS-glycoprotein (Alpha-2-Z-globulin) (Ba-alpha-2-glycoprotein) (Fetuin-A) [Cleaved into: Alpha-2-HS-glycoprotein chain A; Alpha-2-HS-glycoprotein chain B]	AHSG FETUA PRO2743	928.954	2	1856.9	1856.91	-2.49	-0.00231	0.5637	0	3.14	0.579	0	3.617e-05	3	14520
SVGAAAGPVVPPCPGR	Hex(1)HexNAc(1)	SVGAAAGPVVPPCPGR+Hex(1)HexNAc(1)	S1(Hex(1)HexNAc(1));C13(Carbamidomethyl)	P02765	Alpha-2-HS-glycoprotein (Alpha-2-Z-globulin) (Ba-alpha-2-glycoprotein) (Fetuin-A) [Cleaved into: Alpha-2-HS-glycoprotein chain A; Alpha-2-HS-glycoprotein chain B]	AHSG FETUA PRO2743	928.958	2	1856.91	1856.91	1.19	0.00111	0.603	0	2.67	0.669	0	9.315e-06	3	14862
SVGAAAGPVVPPCPGR	Hex(1)HexNAc(1)	SVGAAAGPVVPPCPGR+Hex(1)HexNAc(1)	S1(Hex(1)HexNAc(1));C13(Carbamidomethyl)	P02765	Alpha-2-HS-glycoprotein (Alpha-2-Z-globulin) (Ba-alpha-2-glycoprotein) (Fetuin-A) [Cleaved into: Alpha-2-HS-glycoprotein chain A; Alpha-2-HS-glycoprotein chain B]	AHSG FETUA PRO2743	928.957	2	1856.91	1856.91	0.23	0.00022	0.5643	0	2.41	0.144	0.000568	0.02195	14	13885
SVGAAAGPVVPPCPGR	Hex(1)HexNAc(1)	SVGAAAGPVVPPCPGR+Hex(1)HexNAc(1)	S1(Hex(1)HexNAc(1));C13(Carbamidomethyl)	P02765	Alpha-2-HS-glycoprotein (Alpha-2-Z-globulin) (Ba-alpha-2-glycoprotein) (Fetuin-A) [Cleaved into: Alpha-2-HS-glycoprotein chain A; Alpha-2-HS-glycoprotein chain B]	AHSG FETUA PRO2743	928.96	2	1856.91	1856.91	3.18	0.00296	0.4831	0	1.78	0.213	9.09e-05	0.008363	16	14203
SVGAAAGPVVPPCPGR	Hex(1)HexNAc(1)	SVGAAAGPVVPPCPGR+Hex(1)HexNAc(1)	S1(Hex(1)HexNAc(1));C13(Carbamidomethyl)	P02765	Alpha-2-HS-glycoprotein (Alpha-2-Z-globulin) (Ba-alpha-2-glycoprotein) (Fetuin-A) [Cleaved into: Alpha-2-HS-glycoprotein chain A; Alpha-2-HS-glycoprotein chain B]	AHSG FETUA PRO2743	928.957	2	1856.91	1856.91	-0.06	-5e-05	0.5872	0	2.81	0.716	0	4.58e-06	10	14150
SVGAAAGPVVPPCPGR	Hex(1)HexNAc(1)	SVGAAAGPVVPPCPGR+Hex(1)HexNAc(1)	S1(Hex(1)HexNAc(1));C13(Carbamidomethyl)	P02765	Alpha-2-HS-glycoprotein (Alpha-2-Z-globulin) (Ba-alpha-2-glycoprotein) (Fetuin-A) [Cleaved into: Alpha-2-HS-glycoprotein chain A; Alpha-2-HS-glycoprotein chain B]	AHSG FETUA PRO2743	928.962	2	1856.92	1856.91	5.99	0.00556	0.5399	0	2.63	0.472	0	0.0001792	10	14509
SVGAAAGPVVPPCPGR	Hex(1)HexNAc(1)	SVGAAAGPVVPPCPGR+Hex(1)HexNAc(1)	S1(Hex(1)HexNAc(1));C13(Carbamidomethyl)	P02765	Alpha-2-HS-glycoprotein (Alpha-2-Z-globulin) (Ba-alpha-2-glycoprotein) (Fetuin-A) [Cleaved into: Alpha-2-HS-glycoprotein chain A; Alpha-2-HS-glycoprotein chain B]	AHSG FETUA PRO2743	928.953	2	1856.9	1856.91	-3.87	-0.0036	0.5878	0	2.62	0.772	0	1.963e-06	11	14506
SVGAAAGPVVPPCPGR	Hex(1)HexNAc(1)	SVGAAAGPVVPPCPGR+Hex(1)HexNAc(1)	S1(Hex(1)HexNAc(1));C13(Carbamidomethyl)	P02765	Alpha-2-HS-glycoprotein (Alpha-2-Z-globulin) (Ba-alpha-2-glycoprotein) (Fetuin-A) [Cleaved into: Alpha-2-HS-glycoprotein chain A; Alpha-2-HS-glycoprotein chain B]	AHSG FETUA PRO2743	928.962	2	1856.92	1856.91	5.79	0.00538	0.5769	0	3.12	0.116	0.001012	0.03228	11	14491
SVGAAAGPVVPPCPGR	Hex(1)HexNAc(1)	SVGAAAGPVVPPCPGR+Hex(1)HexNAc(1)	S1(Hex(1)HexNAc(1));C13(Carbamidomethyl)	P02765	Alpha-2-HS-glycoprotein (Alpha-2-Z-globulin) (Ba-alpha-2-glycoprotein) (Fetuin-A) [Cleaved into: Alpha-2-HS-glycoprotein chain A; Alpha-2-HS-glycoprotein chain B]	AHSG FETUA PRO2743	928.954	2	1856.9	1856.91	-2.6	-0.00242	0.5986	0	2.94	0.393	0	0.0005931	9	14550
SVGAAAGPVVPPCPGR	Hex(1)HexNAc(1)	SVGAAAGPVVPPCPGR+Hex(1)HexNAc(1)	S1(Hex(1)HexNAc(1));C13(Carbamidomethyl)	P02765	Alpha-2-HS-glycoprotein (Alpha-2-Z-globulin) (Ba-alpha-2-glycoprotein) (Fetuin-A) [Cleaved into: Alpha-2-HS-glycoprotein chain A; Alpha-2-HS-glycoprotein chain B]	AHSG FETUA PRO2743	928.963	2	1856.92	1856.91	7.13	0.00662	0.4751	0	2.21	0.256	9.09e-05	0.004494	9	14573
SVGAAAGPVVPPCPGR	Hex(1)HexNAc(1)	SVGAAAGPVVPPCPGR+Hex(1)HexNAc(1)	S1(Hex(1)HexNAc(1));C13(Carbamidomethyl)	P02765	Alpha-2-HS-glycoprotein (Alpha-2-Z-globulin) (Ba-alpha-2-glycoprotein) (Fetuin-A) [Cleaved into: Alpha-2-HS-glycoprotein chain A; Alpha-2-HS-glycoprotein chain B]	AHSG FETUA PRO2743	928.956	2	1856.91	1856.91	-0.11	-0.0001	0.5739	0	2.3	0.373	0	0.0007962	9	13842
SVGAAAGPVVPPCPGR	Hex(1)HexNAc(1)	SVGAAAGPVVPPCPGR+Hex(1)HexNAc(1)	S1(Hex(1)HexNAc(1));C13(Carbamidomethyl)	P02765	Alpha-2-HS-glycoprotein (Alpha-2-Z-globulin) (Ba-alpha-2-glycoprotein) (Fetuin-A) [Cleaved into: Alpha-2-HS-glycoprotein chain A; Alpha-2-HS-glycoprotein chain B]	AHSG FETUA PRO2743	928.958	2	1856.91	1856.91	1.47	0.00137	0.4535	0	2.69	0.717	0	4.51e-06	9	14194
SVGAAAGPVVPPCPGR	Hex(1)HexNAc(1)	SVGAAAGPVVPPCPGR+Hex(1)HexNAc(1)	S1(Hex(1)HexNAc(1));C13(Carbamidomethyl)	P02765	Alpha-2-HS-glycoprotein (Alpha-2-Z-globulin) (Ba-alpha-2-glycoprotein) (Fetuin-A) [Cleaved into: Alpha-2-HS-glycoprotein chain A; Alpha-2-HS-glycoprotein chain B]	AHSG FETUA PRO2743	928.958	2	1856.91	1856.91	1.15	0.00107	0.5602	0	2.41	0.629	0	1.694e-05	13	14766
SVGAAAGPVVPPCPGR	Hex(1)HexNAc(1)	SVGAAAGPVVPPCPGR+Hex(1)HexNAc(1)	S1(Hex(1)HexNAc(1));C13(Carbamidomethyl)	P02765	Alpha-2-HS-glycoprotein (Alpha-2-Z-globulin) (Ba-alpha-2-glycoprotein) (Fetuin-A) [Cleaved into: Alpha-2-HS-glycoprotein chain A; Alpha-2-HS-glycoprotein chain B]	AHSG FETUA PRO2743	928.957	2	1856.91	1856.91	0.03	3e-05	0.5578	0	1.99	0.172	0.0002555	0.01484	12	14265
SVGAAAGPVVPPCPGR	Hex(1)HexNAc(1)	SVGAAAGPVVPPCPGR+Hex(1)HexNAc(1)	S1(Hex(1)HexNAc(1));C13(Carbamidomethyl)	P02765	Alpha-2-HS-glycoprotein (Alpha-2-Z-globulin) (Ba-alpha-2-glycoprotein) (Fetuin-A) [Cleaved into: Alpha-2-HS-glycoprotein chain A; Alpha-2-HS-glycoprotein chain B]	AHSG FETUA PRO2743	928.958	2	1856.91	1856.91	1.15	0.00106	0.5469	0	2.45	0.438	0	0.0003013	12	13836
SPPDSHVLLAAPPGHQLHR	HexNAc(1)	SPPDSHVLLAAPPGHQLHR+HexNAc(1)	S1(HexNAc(1));	P02765	Alpha-2-HS-glycoprotein (Alpha-2-Z-globulin) (Ba-alpha-2-glycoprotein) (Fetuin-A) [Cleaved into: Alpha-2-HS-glycoprotein chain A; Alpha-2-HS-glycoprotein chain B]	AHSG FETUA PRO2743	558.793	4	2232.15	2232.15	-0.11	-6e-05	0.0064	0	4.69	0.713	0	4.744e-06	14	11928
SPPDSHVLLAAPPGHQLHR	HexNAc(1)	SPPDSHVLLAAPPGHQLHR+HexNAc(1)	S1(HexNAc(1));	P02765	Alpha-2-HS-glycoprotein (Alpha-2-Z-globulin) (Ba-alpha-2-glycoprotein) (Fetuin-A) [Cleaved into: Alpha-2-HS-glycoprotein chain A; Alpha-2-HS-glycoprotein chain B]	AHSG FETUA PRO2743	447.236	5	2232.15	2232.15	-0.54	-0.00024	0.0574	0	3.31	0.174	0.0002555	0.01439	13	14037
SPPDSHVLLAAPPGHQLHR	HexNAc(1)	SPPDSHVLLAAPPGHQLHR+HexNAc(1)	S1(HexNAc(1));	P02765	Alpha-2-HS-glycoprotein (Alpha-2-Z-globulin) (Ba-alpha-2-glycoprotein) (Fetuin-A) [Cleaved into: Alpha-2-HS-glycoprotein chain A; Alpha-2-HS-glycoprotein chain B]	AHSG FETUA PRO2743	558.794	4	2232.15	2232.15	0.94	0.00052	0.0214	0	5.62	0.745	0	2.951e-06	13	12758
SPPLGAPGLPPAGSPPDSHVLLAAPPGHQLHR	HexNAc(1)	SPPLGAPGLPPAGSPPDSHVLLAAPPGHQLHR+HexNAc(1)	S1(HexNAc(1));	P02765	Alpha-2-HS-glycoprotein (Alpha-2-Z-globulin) (Ba-alpha-2-glycoprotein) (Fetuin-A) [Cleaved into: Alpha-2-HS-glycoprotein chain A; Alpha-2-HS-glycoprotein chain B]	AHSG FETUA PRO2743	669.557	5	3343.76	3343.75	0.41	0.00027		0.0389	8.64	0.801	0	1.269e-06	2	23572
SPPLGAPGLPPAGSPPDSHVLLAAPPGHQLHR	HexNAc(1)	SPPLGAPGLPPAGSPPDSHVLLAAPPGHQLHR+HexNAc(1)	S1(HexNAc(1));	P02765	Alpha-2-HS-glycoprotein (Alpha-2-Z-globulin) (Ba-alpha-2-glycoprotein) (Fetuin-A) [Cleaved into: Alpha-2-HS-glycoprotein chain A; Alpha-2-HS-glycoprotein chain B]	AHSG FETUA PRO2743	669.558	5	3343.76	3343.75	1.96	0.00131		0.033	7.63	0.844	0	6.591e-07	2	23212
SPPLGAPGLPPAGSPPDSHVLLAAPPGHQLHR	HexNAc(1)	SPPLGAPGLPPAGSPPDSHVLLAAPPGHQLHR+HexNAc(1)	S1(HexNAc(1));	P02765	Alpha-2-HS-glycoprotein (Alpha-2-Z-globulin) (Ba-alpha-2-glycoprotein) (Fetuin-A) [Cleaved into: Alpha-2-HS-glycoprotein chain A; Alpha-2-HS-glycoprotein chain B]	AHSG FETUA PRO2743	669.554	5	3343.74	3343.75	-3.66	-0.00245		0.0456	6.69	0.921	0	2.081e-07	5	23755
SPSGEVSHPR	HexNAc(1)	SPSGEVSHPR+HexNAc(1)	S1(HexNAc(1));	P02765	Alpha-2-HS-glycoprotein (Alpha-2-Z-globulin) (Ba-alpha-2-glycoprotein) (Fetuin-A) [Cleaved into: Alpha-2-HS-glycoprotein chain A; Alpha-2-HS-glycoprotein chain B]	AHSG FETUA PRO2743	419.201	3	1255.59	1255.59	-2.65	-0.00111	0.1864	0	3.54	0.326	9.09e-05	0.00162	4	4285
SPSGEVSHPR	HexNAc(1)	SPSGEVSHPR+HexNAc(1)	S1(HexNAc(1));	P02765	Alpha-2-HS-glycoprotein (Alpha-2-Z-globulin) (Ba-alpha-2-glycoprotein) (Fetuin-A) [Cleaved into: Alpha-2-HS-glycoprotein chain A; Alpha-2-HS-glycoprotein chain B]	AHSG FETUA PRO2743	419.199	3	1255.58	1255.59	-7.48	-0.00313	0.1821	0	3.35	0.331	9.09e-05	0.001496	3	4333
SPSGEVSHPR	HexNAc(1)	SPSGEVSHPR+HexNAc(1)	S1(HexNAc(1));	P02765	Alpha-2-HS-glycoprotein (Alpha-2-Z-globulin) (Ba-alpha-2-glycoprotein) (Fetuin-A) [Cleaved into: Alpha-2-HS-glycoprotein chain A; Alpha-2-HS-glycoprotein chain B]	AHSG FETUA PRO2743	419.2	3	1255.59	1255.59	-4.7	-0.00197	0.1565	0	3.45	0.478	0	0.0001656	5	3976
SPSGEVSHPR	HexNAc(1)	SPSGEVSHPR+HexNAc(1)	S1(HexNAc(1));	P02765	Alpha-2-HS-glycoprotein (Alpha-2-Z-globulin) (Ba-alpha-2-glycoprotein) (Fetuin-A) [Cleaved into: Alpha-2-HS-glycoprotein chain A; Alpha-2-HS-glycoprotein chain B]	AHSG FETUA PRO2743	419.204	3	1255.6	1255.59	3.89	0.00163	0.1534	0	3.39	0.379	0	0.0007335	3	4385
SVGAAAGPVVPPCPGR	HexNAc(1)	SVGAAAGPVVPPCPGR+HexNAc(1)	S1(HexNAc(1));C13(Carbamidomethyl)	P02765	Alpha-2-HS-glycoprotein (Alpha-2-Z-globulin) (Ba-alpha-2-glycoprotein) (Fetuin-A) [Cleaved into: Alpha-2-HS-glycoprotein chain A; Alpha-2-HS-glycoprotein chain B]	AHSG FETUA PRO2743	565.623	3	1694.86	1694.85	1.45	0.00082	0.3363	0	4.49	0.43	0	0.0003402	6	14806
SVGAAAGPVVPPCPGR	HexNAc(1)	SVGAAAGPVVPPCPGR+HexNAc(1)	S1(HexNAc(1));C13(Carbamidomethyl)	P02765	Alpha-2-HS-glycoprotein (Alpha-2-Z-globulin) (Ba-alpha-2-glycoprotein) (Fetuin-A) [Cleaved into: Alpha-2-HS-glycoprotein chain A; Alpha-2-HS-glycoprotein chain B]	AHSG FETUA PRO2743	565.621	3	1694.85	1694.85	-2.83	-0.0016	0.4423	0	4.16	0.392	0	0.0006022	5	14005
SVGAAAGPVVPPCPGR	HexNAc(1)	SVGAAAGPVVPPCPGR+HexNAc(1)	S1(HexNAc(1));C13(Carbamidomethyl)	P02765	Alpha-2-HS-glycoprotein (Alpha-2-Z-globulin) (Ba-alpha-2-glycoprotein) (Fetuin-A) [Cleaved into: Alpha-2-HS-glycoprotein chain A; Alpha-2-HS-glycoprotein chain B]	AHSG FETUA PRO2743	847.931	2	1694.85	1694.85	0.81	0.00069	0.4119	0	3.52	0.495	0	0.0001268	6	15168
SVGAAAGPVVPPCPGR	HexNAc(1)	SVGAAAGPVVPPCPGR+HexNAc(1)	S1(HexNAc(1));C13(Carbamidomethyl)	P02765	Alpha-2-HS-glycoprotein (Alpha-2-Z-globulin) (Ba-alpha-2-glycoprotein) (Fetuin-A) [Cleaved into: Alpha-2-HS-glycoprotein chain A; Alpha-2-HS-glycoprotein chain B]	AHSG FETUA PRO2743	847.932	2	1694.86	1694.85	2.33	0.00197	0.491	0	2.79	0.499	0	0.0001204	6	15531
SVGAAAGPVVPPCPGR	HexNAc(1)	SVGAAAGPVVPPCPGR+HexNAc(1)	S1(HexNAc(1));C13(Carbamidomethyl)	P02765	Alpha-2-HS-glycoprotein (Alpha-2-Z-globulin) (Ba-alpha-2-glycoprotein) (Fetuin-A) [Cleaved into: Alpha-2-HS-glycoprotein chain A; Alpha-2-HS-glycoprotein chain B]	AHSG FETUA PRO2743	847.927	2	1694.85	1694.85	-3.4	-0.00288	0.3906	0	3.61	0.656	0	1.129e-05	5	13655
SVGAAAGPVVPPCPGR	HexNAc(1)	SVGAAAGPVVPPCPGR+HexNAc(1)	S1(HexNAc(1));C13(Carbamidomethyl)	P02765	Alpha-2-HS-glycoprotein (Alpha-2-Z-globulin) (Ba-alpha-2-glycoprotein) (Fetuin-A) [Cleaved into: Alpha-2-HS-glycoprotein chain A; Alpha-2-HS-glycoprotein chain B]	AHSG FETUA PRO2743	565.62	3	1694.85	1694.85	-4.38	-0.00247	0.3369	0	4.69	0.446	0	0.0002651	8	13917
SVGAAAGPVVPPCPGR	HexNAc(1)	SVGAAAGPVVPPCPGR+HexNAc(1)	S1(HexNAc(1));C13(Carbamidomethyl)	P02765	Alpha-2-HS-glycoprotein (Alpha-2-Z-globulin) (Ba-alpha-2-glycoprotein) (Fetuin-A) [Cleaved into: Alpha-2-HS-glycoprotein chain A; Alpha-2-HS-glycoprotein chain B]	AHSG FETUA PRO2743	565.62	3	1694.85	1694.85	-4.7	-0.00266	0.3368	0	4.78	0.451	0	0.0002476	8	14028
SVGAAAGPVVPPCPGR	HexNAc(1)	SVGAAAGPVVPPCPGR+HexNAc(1)	S1(HexNAc(1));C13(Carbamidomethyl)	P02765	Alpha-2-HS-glycoprotein (Alpha-2-Z-globulin) (Ba-alpha-2-glycoprotein) (Fetuin-A) [Cleaved into: Alpha-2-HS-glycoprotein chain A; Alpha-2-HS-glycoprotein chain B]	AHSG FETUA PRO2743	565.623	3	1694.85	1694.85	1.07	0.00061	0.4086	0	3.94	0.348	0	0.00116	7	13893
SVGAAAGPVVPPCPGR	HexNAc(1)	SVGAAAGPVVPPCPGR+HexNAc(1)	S1(HexNAc(1));C13(Carbamidomethyl)	P02765	Alpha-2-HS-glycoprotein (Alpha-2-Z-globulin) (Ba-alpha-2-glycoprotein) (Fetuin-A) [Cleaved into: Alpha-2-HS-glycoprotein chain A; Alpha-2-HS-glycoprotein chain B]	AHSG FETUA PRO2743	847.931	2	1694.85	1694.85	0.93	0.00079	0.4844	0	2.89	0.489	0	0.0001402	4	14517
SVGAAAGPVVPPCPGR	HexNAc(1)	SVGAAAGPVVPPCPGR+HexNAc(1)	S1(HexNAc(1));C13(Carbamidomethyl)	P02765	Alpha-2-HS-glycoprotein (Alpha-2-Z-globulin) (Ba-alpha-2-glycoprotein) (Fetuin-A) [Cleaved into: Alpha-2-HS-glycoprotein chain A; Alpha-2-HS-glycoprotein chain B]	AHSG FETUA PRO2743	847.929	2	1694.85	1694.85	-1.21	-0.00102	0.5662	0	2.19	0.291	9.09e-05	0.002709	9	14461
SPPLGAPGLPPAGSPPDSHVLLAAPPGHQLHR	HexNAc(2)	SPPLGAPGLPPAGSPPDSHVLLAAPPGHQLHR+HexNAc(2)	S1(HexNAc(2));	P02765	Alpha-2-HS-glycoprotein (Alpha-2-Z-globulin) (Ba-alpha-2-glycoprotein) (Fetuin-A) [Cleaved into: Alpha-2-HS-glycoprotein chain A; Alpha-2-HS-glycoprotein chain B]	AHSG FETUA PRO2743	887.467	4	3546.85	3546.83	3.55	0.00315		0.0479	4.77	0.266	9.09e-05	0.003896	19	29009
SPPLGAPGLPPAGSPPDSHVLLAAPPGHQLHR	HexNAc(2)	SPPLGAPGLPPAGSPPDSHVLLAAPPGHQLHR+HexNAc(2)	S1(HexNAc(2));	P02765	Alpha-2-HS-glycoprotein (Alpha-2-Z-globulin) (Ba-alpha-2-glycoprotein) (Fetuin-A) [Cleaved into: Alpha-2-HS-glycoprotein chain A; Alpha-2-HS-glycoprotein chain B]	AHSG FETUA PRO2743	887.463	4	3546.83	3546.83	-0.72	-0.00064	0.1279	0	3.44	0.371	0	0.0008291	3	28391
SPPLGAPGLPPAGSPPDSHVLLAAPPGHQLHR	HexNAc(3)	SPPLGAPGLPPAGSPPDSHVLLAAPPGHQLHR+HexNAc(3)	S1(HexNAc(3));	P02765	Alpha-2-HS-glycoprotein (Alpha-2-Z-globulin) (Ba-alpha-2-glycoprotein) (Fetuin-A) [Cleaved into: Alpha-2-HS-glycoprotein chain A; Alpha-2-HS-glycoprotein chain B]	AHSG FETUA PRO2743	750.792	5	3749.93	3749.91	5.19	0.00389	0.1977	0	3.49	0.331	9.09e-05	0.001484	5	23776
SPPLGAPGLPPAGSPPDSHVLLAAPPGHQLHR	HexNAc(3)	SPPLGAPGLPPAGSPPDSHVLLAAPPGHQLHR+HexNAc(3)	S1(HexNAc(3));	P02765	Alpha-2-HS-glycoprotein (Alpha-2-Z-globulin) (Ba-alpha-2-glycoprotein) (Fetuin-A) [Cleaved into: Alpha-2-HS-glycoprotein chain A; Alpha-2-HS-glycoprotein chain B]	AHSG FETUA PRO2743	750.793	5	3749.93	3749.91	5.54	0.00416	0.2104	0	5.37	0.576	0	3.742e-05	2	23774
SPPLGAPGLPPAGSPPDSHVLLAAPPGHQLHR	HexNAc(3)	SPPLGAPGLPPAGSPPDSHVLLAAPPGHQLHR+HexNAc(3)	S1(HexNAc(3));	P02765	Alpha-2-HS-glycoprotein (Alpha-2-Z-globulin) (Ba-alpha-2-glycoprotein) (Fetuin-A) [Cleaved into: Alpha-2-HS-glycoprotein chain A; Alpha-2-HS-glycoprotein chain B]	AHSG FETUA PRO2743	750.786	5	3749.9	3749.91	-3.65	-0.00274	0.3025	0	6.28	0.593	0	2.928e-05	2	23258
SPPLGAPGLPPAGSPPDSHVLLAAPPGHQLHR	HexNAc(3)	SPPLGAPGLPPAGSPPDSHVLLAAPPGHQLHR+HexNAc(3)	S1(HexNAc(3));	P02765	Alpha-2-HS-glycoprotein (Alpha-2-Z-globulin) (Ba-alpha-2-glycoprotein) (Fetuin-A) [Cleaved into: Alpha-2-HS-glycoprotein chain A; Alpha-2-HS-glycoprotein chain B]	AHSG FETUA PRO2743	750.785	5	3749.9	3749.91	-4.46	-0.00335	0.3203	0	5.9	0.476	0	0.0001692	1	24368
SPPLGAPGLPPAGSPPDSHVLLAAPPGHQLHR	HexNAc(3)	SPPLGAPGLPPAGSPPDSHVLLAAPPGHQLHR+HexNAc(3)	S1(HexNAc(3));	P02765	Alpha-2-HS-glycoprotein (Alpha-2-Z-globulin) (Ba-alpha-2-glycoprotein) (Fetuin-A) [Cleaved into: Alpha-2-HS-glycoprotein chain A; Alpha-2-HS-glycoprotein chain B]	AHSG FETUA PRO2743	750.793	5	3749.94	3749.91	6.52	0.00489	0.3056	0	5.04	0.566	0	4.36e-05	1	24545
SPPLGAPGLPPAGSPPDSHVLLAAPPGHQLHR	HexNAc(3)	SPPLGAPGLPPAGSPPDSHVLLAAPPGHQLHR+HexNAc(3)	S1(HexNAc(3));	P02765	Alpha-2-HS-glycoprotein (Alpha-2-Z-globulin) (Ba-alpha-2-glycoprotein) (Fetuin-A) [Cleaved into: Alpha-2-HS-glycoprotein chain A; Alpha-2-HS-glycoprotein chain B]	AHSG FETUA PRO2743	750.794	5	3749.94	3749.91	7.92	0.00594	0.2664	0	5.18	0.441	0	0.000289	3	23819
SPPLGAPGLPPAGSPPDSHVLLAAPPGHQLHR	HexNAc(3)	SPPLGAPGLPPAGSPPDSHVLLAAPPGHQLHR+HexNAc(3)	S1(HexNAc(3));	P02765	Alpha-2-HS-glycoprotein (Alpha-2-Z-globulin) (Ba-alpha-2-glycoprotein) (Fetuin-A) [Cleaved into: Alpha-2-HS-glycoprotein chain A; Alpha-2-HS-glycoprotein chain B]	AHSG FETUA PRO2743	750.786	5	3749.9	3749.91	-2.99	-0.00224	0.2893	0	3.63	0.238	9.09e-05	0.005824	3	23986
TPVVDPDAPPSPPLGAPGLPPAG	Hex(1)HexNAc(1)	TPVVDPDAPPSPPLGAPGLPPAG+Hex(1)HexNAc(1)	T1(Hex(1)HexNAc(1));	P02765	Alpha-2-HS-glycoprotein (Alpha-2-Z-globulin) (Ba-alpha-2-glycoprotein) (Fetuin-A) [Cleaved into: Alpha-2-HS-glycoprotein chain A; Alpha-2-HS-glycoprotein chain B]	AHSG FETUA PRO2743	1242.62	2	2484.24	2484.24	1.14	0.00142	0.3367	0	1.99	0.007	0.008653	0.1325	6	32299
TPVVDPDAPPSPPLGAPGLPPAG	Hex(1)HexNAc(1)	TPVVDPDAPPSPPLGAPGLPPAG+Hex(1)HexNAc(1)	T1(Hex(1)HexNAc(1));	P02765	Alpha-2-HS-glycoprotein (Alpha-2-Z-globulin) (Ba-alpha-2-glycoprotein) (Fetuin-A) [Cleaved into: Alpha-2-HS-glycoprotein chain A; Alpha-2-HS-glycoprotein chain B]	AHSG FETUA PRO2743	1242.62	2	2484.24	2484.24	1.12	0.00139	0.2169	0	2.49	0.11	0.001075	0.03501	5	31704
TPVVDPDAPPSPPLGAPGLPPAG	Hex(1)HexNAc(1)	TPVVDPDAPPSPPLGAPGLPPAG+Hex(1)HexNAc(1)	T1(Hex(1)HexNAc(1));	P02765	Alpha-2-HS-glycoprotein (Alpha-2-Z-globulin) (Ba-alpha-2-glycoprotein) (Fetuin-A) [Cleaved into: Alpha-2-HS-glycoprotein chain A; Alpha-2-HS-glycoprotein chain B]	AHSG FETUA PRO2743	1242.62	2	2484.24	2484.24	0.86	0.00107	0.2121	0	2.64	0.097	0.001127	0.0412	2	31566
TPVVDPDAPPSPPLGAPGLPPAG	Hex(1)HexNAc(1)	TPVVDPDAPPSPPLGAPGLPPAG+Hex(1)HexNAc(1)	T1(Hex(1)HexNAc(1));	P02765	Alpha-2-HS-glycoprotein (Alpha-2-Z-globulin) (Ba-alpha-2-glycoprotein) (Fetuin-A) [Cleaved into: Alpha-2-HS-glycoprotein chain A; Alpha-2-HS-glycoprotein chain B]	AHSG FETUA PRO2743	1242.62	2	2484.24	2484.24	0.86	0.00107	0.2615	0	2.6	0.041	0.003998	0.08604	1	32538
TPVVDPDAPPSPPLGAPGLPPAG	Hex(1)HexNAc(1)	TPVVDPDAPPSPPLGAPGLPPAG+Hex(1)HexNAc(1)	T1(Hex(1)HexNAc(1));	P02765	Alpha-2-HS-glycoprotein (Alpha-2-Z-globulin) (Ba-alpha-2-glycoprotein) (Fetuin-A) [Cleaved into: Alpha-2-HS-glycoprotein chain A; Alpha-2-HS-glycoprotein chain B]	AHSG FETUA PRO2743	1242.62	2	2484.24	2484.24	0.78	0.00097	0.246	0	2.52	0.011	0.007945	0.1266	4	31717
TPVVDPDAPPSPPLGAPGLPPAG	Hex(1)HexNAc(1)	TPVVDPDAPPSPPLGAPGLPPAG+Hex(1)HexNAc(1)	T1(Hex(1)HexNAc(1));	P02765	Alpha-2-HS-glycoprotein (Alpha-2-Z-globulin) (Ba-alpha-2-glycoprotein) (Fetuin-A) [Cleaved into: Alpha-2-HS-glycoprotein chain A; Alpha-2-HS-glycoprotein chain B]	AHSG FETUA PRO2743	1242.63	2	2484.25	2484.24	3.14	0.0039	0.3982	0	2.26	0.077	0.001441	0.05372	4	32080
TPVVDPDAPPSPPLGAPGLPPAG	Hex(1)HexNAc(1)	TPVVDPDAPPSPPLGAPGLPPAG+Hex(1)HexNAc(1)	T1(Hex(1)HexNAc(1));	P02765	Alpha-2-HS-glycoprotein (Alpha-2-Z-globulin) (Ba-alpha-2-glycoprotein) (Fetuin-A) [Cleaved into: Alpha-2-HS-glycoprotein chain A; Alpha-2-HS-glycoprotein chain B]	AHSG FETUA PRO2743	1242.63	2	2484.24	2484.24	2.31	0.00287	0.2258	0	2.48	0.079	0.001441	0.05239	3	32038
TPVVDPDAPPSPPLGAPGLPPAGSPPD	Hex(1)HexNAc(1)	TPVVDPDAPPSPPLGAPGLPPAGSPPD+Hex(1)HexNAc(1)	T1(Hex(1)HexNAc(1));	P02765	Alpha-2-HS-glycoprotein (Alpha-2-Z-globulin) (Ba-alpha-2-glycoprotein) (Fetuin-A) [Cleaved into: Alpha-2-HS-glycoprotein chain A; Alpha-2-HS-glycoprotein chain B]	AHSG FETUA PRO2743	960.811	3	2880.42	2880.4	5.13	0.00493	0.1004	0	2.69	0.065	0.002331	0.06335	22	31805
TPVVDPDAPPSPPLGAPGLPPAGSPPD	Hex(1)HexNAc(1)	TPVVDPDAPPSPPLGAPGLPPAGSPPD+Hex(1)HexNAc(1)	T1(Hex(1)HexNAc(1));	P02765	Alpha-2-HS-glycoprotein (Alpha-2-Z-globulin) (Ba-alpha-2-glycoprotein) (Fetuin-A) [Cleaved into: Alpha-2-HS-glycoprotein chain A; Alpha-2-HS-glycoprotein chain B]	AHSG FETUA PRO2743	960.806	3	2880.4	2880.4	-0.22	-0.00021	0.082	0	3.17	0.031	0.004744	0.09741	23	32282
TPVVDPDAPPSPPLGAPGLPPAGSPPD	Hex(1)HexNAc(1)	TPVVDPDAPPSPPLGAPGLPPAGSPPD+Hex(1)HexNAc(1)	T1(Hex(1)HexNAc(1));	P02765	Alpha-2-HS-glycoprotein (Alpha-2-Z-globulin) (Ba-alpha-2-glycoprotein) (Fetuin-A) [Cleaved into: Alpha-2-HS-glycoprotein chain A; Alpha-2-HS-glycoprotein chain B]	AHSG FETUA PRO2743	960.807	3	2880.41	2880.4	0.47	0.00045	0.1318	0	2.96	0.027	0.005305	0.1027	19	30802
TPVVDPDAPPSPPLGAPGLPPAGSPPD	Hex(1)HexNAc(1)	TPVVDPDAPPSPPLGAPGLPPAGSPPD+Hex(1)HexNAc(1)	T1(Hex(1)HexNAc(1));	P02765	Alpha-2-HS-glycoprotein (Alpha-2-Z-globulin) (Ba-alpha-2-glycoprotein) (Fetuin-A) [Cleaved into: Alpha-2-HS-glycoprotein chain A; Alpha-2-HS-glycoprotein chain B]	AHSG FETUA PRO2743	960.805	3	2880.4	2880.4	-1.44	-0.00138	0.1522	0	2.89	0.029	0.005057	0.1007	19	30661
TPVVDPDAPPSPPLGAPGLPPAGSPPD	Hex(1)HexNAc(1)	TPVVDPDAPPSPPLGAPGLPPAGSPPD+Hex(1)HexNAc(1)	T1(Hex(1)HexNAc(1));	P02765	Alpha-2-HS-glycoprotein (Alpha-2-Z-globulin) (Ba-alpha-2-glycoprotein) (Fetuin-A) [Cleaved into: Alpha-2-HS-glycoprotein chain A; Alpha-2-HS-glycoprotein chain B]	AHSG FETUA PRO2743	960.806	3	2880.4	2880.4	-0.6	-0.00057	0.0865	0	3.12	0.034	0.004488	0.09476	20	32332
SPPLGAPGLPPAGSPPDSHVLLAAPPGHQLHR	Hex(1)HexNAc(1)	SPPLGAPGLPPAGSPPDSHVLLAAPPGHQLHR+Hex(1)HexNAc(1)	S1(Hex(1)HexNAc(1));	P02765	Alpha-2-HS-glycoprotein (Alpha-2-Z-globulin) (Ba-alpha-2-glycoprotein) (Fetuin-A) [Cleaved into: Alpha-2-HS-glycoprotein chain A; Alpha-2-HS-glycoprotein chain B]	AHSG FETUA PRO2743	701.966	5	3505.8	3505.81	-1.22	-0.00086	0.0421	0	7.12	0.556	0	5.056e-05	7	23551
SPPLGAPGLPPAGSPPDSHVLLAAPPGHQLHR	Hex(1)HexNAc(1)	SPPLGAPGLPPAGSPPDSHVLLAAPPGHQLHR+Hex(1)HexNAc(1)	S1(Hex(1)HexNAc(1));	P02765	Alpha-2-HS-glycoprotein (Alpha-2-Z-globulin) (Ba-alpha-2-glycoprotein) (Fetuin-A) [Cleaved into: Alpha-2-HS-glycoprotein chain A; Alpha-2-HS-glycoprotein chain B]	AHSG FETUA PRO2743	701.968	5	3505.81	3505.81	1.12	0.00079	0.0569	0	5.45	0.687	0	7.054e-06	3	23676
SPPLGAPGLPPAGSPPDSHVLLAAPPGHQLHR	Hex(1)HexNAc(1)	SPPLGAPGLPPAGSPPDSHVLLAAPPGHQLHR+Hex(1)HexNAc(1)	S1(Hex(1)HexNAc(1));	P02765	Alpha-2-HS-glycoprotein (Alpha-2-Z-globulin) (Ba-alpha-2-glycoprotein) (Fetuin-A) [Cleaved into: Alpha-2-HS-glycoprotein chain A; Alpha-2-HS-glycoprotein chain B]	AHSG FETUA PRO2743	701.968	5	3505.81	3505.81	0.66	0.00046		0.0181	9.22	0.975	0	9.148e-08	5	24013
SPPLGAPGLPPAGSPPDSHVLLAAPPGHQLHR	Hex(1)HexNAc(1)	SPPLGAPGLPPAGSPPDSHVLLAAPPGHQLHR+Hex(1)HexNAc(1)	S1(Hex(1)HexNAc(1));	P02765	Alpha-2-HS-glycoprotein (Alpha-2-Z-globulin) (Ba-alpha-2-glycoprotein) (Fetuin-A) [Cleaved into: Alpha-2-HS-glycoprotein chain A; Alpha-2-HS-glycoprotein chain B]	AHSG FETUA PRO2743	701.968	5	3505.81	3505.81	0.69	0.00048		0.0398	8.44	0.984	0	8.018e-08	3	24385
SPPLGAPGLPPAGSPPDSHVLLAAPPGHQLHR	Hex(1)HexNAc(1)	SPPLGAPGLPPAGSPPDSHVLLAAPPGHQLHR+Hex(1)HexNAc(1)	S1(Hex(1)HexNAc(1));	P02765	Alpha-2-HS-glycoprotein (Alpha-2-Z-globulin) (Ba-alpha-2-glycoprotein) (Fetuin-A) [Cleaved into: Alpha-2-HS-glycoprotein chain A; Alpha-2-HS-glycoprotein chain B]	AHSG FETUA PRO2743	701.969	5	3505.81	3505.81	2.14	0.0015	0.0011	0	8.75	0.896	0	3.031e-07	2	23167
SPPLGAPGLPPAGSPPDSHVLLAAPPGHQLHR	Hex(1)HexNAc(1)	SPPLGAPGLPPAGSPPDSHVLLAAPPGHQLHR+Hex(1)HexNAc(1)	S1(Hex(1)HexNAc(1));	P02765	Alpha-2-HS-glycoprotein (Alpha-2-Z-globulin) (Ba-alpha-2-glycoprotein) (Fetuin-A) [Cleaved into: Alpha-2-HS-glycoprotein chain A; Alpha-2-HS-glycoprotein chain B]	AHSG FETUA PRO2743	701.968	5	3505.81	3505.81	1.13	0.00079	0.0357	0	8.13	0.725	0	3.967e-06	4	24491
SPPLGAPGLPPAGSPPDSHVLLAAPPGHQLHR	Hex(1)HexNAc(1)	SPPLGAPGLPPAGSPPDSHVLLAAPPGHQLHR+Hex(1)HexNAc(1)	S1(Hex(1)HexNAc(1));	P02765	Alpha-2-HS-glycoprotein (Alpha-2-Z-globulin) (Ba-alpha-2-glycoprotein) (Fetuin-A) [Cleaved into: Alpha-2-HS-glycoprotein chain A; Alpha-2-HS-glycoprotein chain B]	AHSG FETUA PRO2743	877.207	4	3505.8	3505.81	-0.79	-0.00069	0.0576	0	5.38	0.919	0	2.148e-07	1	26298
SPPLGAPGLPPAGSPPDSHVLLAAPPGHQLHR	Hex(1)HexNAc(1)	SPPLGAPGLPPAGSPPDSHVLLAAPPGHQLHR+Hex(1)HexNAc(1)	S1(Hex(1)HexNAc(1));	P02765	Alpha-2-HS-glycoprotein (Alpha-2-Z-globulin) (Ba-alpha-2-glycoprotein) (Fetuin-A) [Cleaved into: Alpha-2-HS-glycoprotein chain A; Alpha-2-HS-glycoprotein chain B]	AHSG FETUA PRO2743	877.208	4	3505.81	3505.81	0.29	0.00025	0.0076	0	6.55	1.077	0	1.97e-08	3	24989
SPPLGAPGLPPAGSPPDSHVLLAAPPGHQLHR	Hex(1)HexNAc(1)	SPPLGAPGLPPAGSPPDSHVLLAAPPGHQLHR+Hex(1)HexNAc(1)	S1(Hex(1)HexNAc(1));	P02765	Alpha-2-HS-glycoprotein (Alpha-2-Z-globulin) (Ba-alpha-2-glycoprotein) (Fetuin-A) [Cleaved into: Alpha-2-HS-glycoprotein chain A; Alpha-2-HS-glycoprotein chain B]	AHSG FETUA PRO2743	877.212	4	3505.83	3505.81	5.13	0.0045	0.0156	0	5.76	1.024	0	4.409e-08	1	45874
SPPLGAPGLPPAGSPPDSHVLLAAPPGHQLHR	Hex(1)HexNAc(1)	SPPLGAPGLPPAGSPPDSHVLLAAPPGHQLHR+Hex(1)HexNAc(1)	S1(Hex(1)HexNAc(1));	P02765	Alpha-2-HS-glycoprotein (Alpha-2-Z-globulin) (Ba-alpha-2-glycoprotein) (Fetuin-A) [Cleaved into: Alpha-2-HS-glycoprotein chain A; Alpha-2-HS-glycoprotein chain B]	AHSG FETUA PRO2743	701.968	5	3505.81	3505.81	0.63	0.00044	0.0295	0	7.79	0.758	0	2.429e-06	1	25845
SPPLGAPGLPPAGSPPDSHVLLAAPPGHQLHR	Hex(1)HexNAc(1)	SPPLGAPGLPPAGSPPDSHVLLAAPPGHQLHR+Hex(1)HexNAc(1)	S1(Hex(1)HexNAc(1));	P02765	Alpha-2-HS-glycoprotein (Alpha-2-Z-globulin) (Ba-alpha-2-glycoprotein) (Fetuin-A) [Cleaved into: Alpha-2-HS-glycoprotein chain A; Alpha-2-HS-glycoprotein chain B]	AHSG FETUA PRO2743	877.208	4	3505.81	3505.81	0.81	0.00071	0.0024	0	8.38	1.459	0	6.201e-11	1	25484
SPPLGAPGLPPAGSPPDSHVLLAAPPGHQLHR	Hex(1)HexNAc(1)	SPPLGAPGLPPAGSPPDSHVLLAAPPGHQLHR+Hex(1)HexNAc(1)	S1(Hex(1)HexNAc(1));	P02765	Alpha-2-HS-glycoprotein (Alpha-2-Z-globulin) (Ba-alpha-2-glycoprotein) (Fetuin-A) [Cleaved into: Alpha-2-HS-glycoprotein chain A; Alpha-2-HS-glycoprotein chain B]	AHSG FETUA PRO2743	877.21	4	3505.82	3505.81	2.94	0.00258	0.0539	0	4.45	0.519	0	8.873e-05	5	45719
SPPLGAPGLPPAGSPPDSHVLLAAPPGHQLHR	Hex(1)HexNAc(1)	SPPLGAPGLPPAGSPPDSHVLLAAPPGHQLHR+Hex(1)HexNAc(1)	S1(Hex(1)HexNAc(1));	P02765	Alpha-2-HS-glycoprotein (Alpha-2-Z-globulin) (Ba-alpha-2-glycoprotein) (Fetuin-A) [Cleaved into: Alpha-2-HS-glycoprotein chain A; Alpha-2-HS-glycoprotein chain B]	AHSG FETUA PRO2743	877.209	4	3505.81	3505.81	1.37	0.0012	0.0454	0	5.07	0.909	0	2.464e-07	1	46194
SPPLGAPGLPPAGSPPDSHVLLAAPPGHQLHR	Hex(1)HexNAc(1)	SPPLGAPGLPPAGSPPDSHVLLAAPPGHQLHR+Hex(1)HexNAc(1)	S1(Hex(1)HexNAc(1));	P02765	Alpha-2-HS-glycoprotein (Alpha-2-Z-globulin) (Ba-alpha-2-glycoprotein) (Fetuin-A) [Cleaved into: Alpha-2-HS-glycoprotein chain A; Alpha-2-HS-glycoprotein chain B]	AHSG FETUA PRO2743	701.971	5	3505.83	3505.81	5.54	0.00388	0.0182	0	5.49	0.505	0	0.000109	2	27790
SPPLGAPGLPPAGSPPDSHVLLAAPPGHQLHR	Hex(1)HexNAc(1)	SPPLGAPGLPPAGSPPDSHVLLAAPPGHQLHR+Hex(1)HexNAc(1)	S1(Hex(1)HexNAc(1));	P02765	Alpha-2-HS-glycoprotein (Alpha-2-Z-globulin) (Ba-alpha-2-glycoprotein) (Fetuin-A) [Cleaved into: Alpha-2-HS-glycoprotein chain A; Alpha-2-HS-glycoprotein chain B]	AHSG FETUA PRO2743	877.207	4	3505.81	3505.81	-0.65	-0.00057	0.0169	0	4.14	0.307	9.09e-05	0.002138	2	28323
SPPLGAPGLPPAGSPPDSHVLLAAPPGHQLHR	Hex(1)HexNAc(1)	SPPLGAPGLPPAGSPPDSHVLLAAPPGHQLHR+Hex(1)HexNAc(1)	S1(Hex(1)HexNAc(1));	P02765	Alpha-2-HS-glycoprotein (Alpha-2-Z-globulin) (Ba-alpha-2-glycoprotein) (Fetuin-A) [Cleaved into: Alpha-2-HS-glycoprotein chain A; Alpha-2-HS-glycoprotein chain B]	AHSG FETUA PRO2743	701.967	5	3505.81	3505.81	-0.03	-2e-05		0.0099	6.98	0.765	0	2.19e-06	2	24959
SPPLGAPGLPPAGSPPDSHVLLAAPPGHQLHR	Hex(1)HexNAc(1)	SPPLGAPGLPPAGSPPDSHVLLAAPPGHQLHR+Hex(1)HexNAc(1)	S1(Hex(1)HexNAc(1));	P02765	Alpha-2-HS-glycoprotein (Alpha-2-Z-globulin) (Ba-alpha-2-glycoprotein) (Fetuin-A) [Cleaved into: Alpha-2-HS-glycoprotein chain A; Alpha-2-HS-glycoprotein chain B]	AHSG FETUA PRO2743	1169.28	3	3505.82	3505.81	2.19	0.00256	0.0737	0	6.65	1.121	0	1.015e-08	2	23513
SPPLGAPGLPPAGSPPDSHVLLAAPPGHQLHR	Hex(1)HexNAc(1)	SPPLGAPGLPPAGSPPDSHVLLAAPPGHQLHR+Hex(1)HexNAc(1)	S1(Hex(1)HexNAc(1));	P02765	Alpha-2-HS-glycoprotein (Alpha-2-Z-globulin) (Ba-alpha-2-glycoprotein) (Fetuin-A) [Cleaved into: Alpha-2-HS-glycoprotein chain A; Alpha-2-HS-glycoprotein chain B]	AHSG FETUA PRO2743	1169.28	3	3505.82	3505.81	2.26	0.00264	0.0855	0	6.67	0.893	0	3.142e-07	1	24434
SPPLGAPGLPPAGSPPDSHVLLAAPPGHQLHR	Hex(1)HexNAc(1)	SPPLGAPGLPPAGSPPDSHVLLAAPPGHQLHR+Hex(1)HexNAc(1)	S1(Hex(1)HexNAc(1));	P02765	Alpha-2-HS-glycoprotein (Alpha-2-Z-globulin) (Ba-alpha-2-glycoprotein) (Fetuin-A) [Cleaved into: Alpha-2-HS-glycoprotein chain A; Alpha-2-HS-glycoprotein chain B]	AHSG FETUA PRO2743	877.212	4	3505.83	3505.81	5.69	0.00498		0.0174	8.48	1.206	0	2.83e-09	1	24786
SPPLGAPGLPPAGSPPDSHVLLAAPPGHQLHR	Hex(1)HexNAc(1)	SPPLGAPGLPPAGSPPDSHVLLAAPPGHQLHR+Hex(1)HexNAc(1)	S1(Hex(1)HexNAc(1));	P02765	Alpha-2-HS-glycoprotein (Alpha-2-Z-globulin) (Ba-alpha-2-glycoprotein) (Fetuin-A) [Cleaved into: Alpha-2-HS-glycoprotein chain A; Alpha-2-HS-glycoprotein chain B]	AHSG FETUA PRO2743	877.208	4	3505.81	3505.81	0.67	0.00059	0.0113	0	6.21	1.113	0	1.148e-08	2	44931
SPPLGAPGLPPAGSPPDSHVLLAAPPGHQLHR	Hex(1)HexNAc(1)	SPPLGAPGLPPAGSPPDSHVLLAAPPGHQLHR+Hex(1)HexNAc(1)	S1(Hex(1)HexNAc(1));	P02765	Alpha-2-HS-glycoprotein (Alpha-2-Z-globulin) (Ba-alpha-2-glycoprotein) (Fetuin-A) [Cleaved into: Alpha-2-HS-glycoprotein chain A; Alpha-2-HS-glycoprotein chain B]	AHSG FETUA PRO2743	701.963	5	3505.79	3505.81	-5.86	-0.00411	0.0594	0	3.03	0.199	9.09e-05	0.01014	2	46133
SPPLGAPGLPPAGSPPDSHVLLAAPPGHQLHR	Hex(1)HexNAc(1)	SPPLGAPGLPPAGSPPDSHVLLAAPPGHQLHR+Hex(1)HexNAc(1)	S1(Hex(1)HexNAc(1));	P02765	Alpha-2-HS-glycoprotein (Alpha-2-Z-globulin) (Ba-alpha-2-glycoprotein) (Fetuin-A) [Cleaved into: Alpha-2-HS-glycoprotein chain A; Alpha-2-HS-glycoprotein chain B]	AHSG FETUA PRO2743	877.205	4	3505.8	3505.81	-3.09	-0.00271	0.0311	0	2.25	0.158	0.0004174	0.01807	2	46427
SPPLGAPGLPPAGSPPDSHVLLAAPPGHQLHR	Hex(2)HexNAc(2)	SPPLGAPGLPPAGSPPDSHVLLAAPPGHQLHR+Hex(2)HexNAc(2)	S1(Hex(2)HexNAc(2));	P02765	Alpha-2-HS-glycoprotein (Alpha-2-Z-globulin) (Ba-alpha-2-glycoprotein) (Fetuin-A) [Cleaved into: Alpha-2-HS-glycoprotein chain A; Alpha-2-HS-glycoprotein chain B]	AHSG FETUA PRO2743	774.989	5	3870.92	3870.94	-5.86	-0.00454	0.0307	0	4.88	0.446	0	0.0002674	13	12939
SPPLGAPGLPPAGSPPDSHVLLAAPPGHQLHR	HexNAc(1)	SPPLGAPGLPPAGSPPDSHVLLAAPPGHQLHR+HexNAc(1)	S1(HexNAc(1));	P02765	Alpha-2-HS-glycoprotein (Alpha-2-Z-globulin) (Ba-alpha-2-glycoprotein) (Fetuin-A) [Cleaved into: Alpha-2-HS-glycoprotein chain A; Alpha-2-HS-glycoprotein chain B]	AHSG FETUA PRO2743	669.551	5	3343.73	3343.75	-8.37	-0.0056	0.0697	0	8.46	1.014	0	5.115e-08	4	23870
SPPLGAPGLPPAGSPPDSHVLLAAPPGHQLHR	HexNAc(1)	SPPLGAPGLPPAGSPPDSHVLLAAPPGHQLHR+HexNAc(1)	S1(HexNAc(1));	P02765	Alpha-2-HS-glycoprotein (Alpha-2-Z-globulin) (Ba-alpha-2-glycoprotein) (Fetuin-A) [Cleaved into: Alpha-2-HS-glycoprotein chain A; Alpha-2-HS-glycoprotein chain B]	AHSG FETUA PRO2743	669.557	5	3343.76	3343.75	1.01	0.00068	0.0448	0	7.81	0.833	0	7.748e-07	3	24248
SPPLGAPGLPPAGSPPDSHVLLAAPPGHQLHR	HexNAc(1)	SPPLGAPGLPPAGSPPDSHVLLAAPPGHQLHR+HexNAc(1)	S1(HexNAc(1));	P02765	Alpha-2-HS-glycoprotein (Alpha-2-Z-globulin) (Ba-alpha-2-glycoprotein) (Fetuin-A) [Cleaved into: Alpha-2-HS-glycoprotein chain A; Alpha-2-HS-glycoprotein chain B]	AHSG FETUA PRO2743	669.56	5	3343.77	3343.75	4.32	0.00289	0.047	0	7.88	0.664	0	9.967e-06	4	24221
SPPLGAPGLPPAGSPPDSHVLLAAPPGHQLHR	HexNAc(1)	SPPLGAPGLPPAGSPPDSHVLLAAPPGHQLHR+HexNAc(1)	S1(HexNAc(1));	P02765	Alpha-2-HS-glycoprotein (Alpha-2-Z-globulin) (Ba-alpha-2-glycoprotein) (Fetuin-A) [Cleaved into: Alpha-2-HS-glycoprotein chain A; Alpha-2-HS-glycoprotein chain B]	AHSG FETUA PRO2743	669.559	5	3343.77	3343.75	3.64	0.00243	0.0576	0	8.85	1.192	0	3.486e-09	1	24197
SPPLGAPGLPPAGSPPDSHVLLAAPPGHQLHR	HexNAc(1)	SPPLGAPGLPPAGSPPDSHVLLAAPPGHQLHR+HexNAc(1)	S1(HexNAc(1));	P02765	Alpha-2-HS-glycoprotein (Alpha-2-Z-globulin) (Ba-alpha-2-glycoprotein) (Fetuin-A) [Cleaved into: Alpha-2-HS-glycoprotein chain A; Alpha-2-HS-glycoprotein chain B]	AHSG FETUA PRO2743	669.557	5	3343.75	3343.75	-0.26	-0.00018	0.0566	0	9.01	1.228	0	2.017e-09	3	23870
SPPLGAPGLPPAGSPPDSHVLLAAPPGHQLHR	HexNAc(1)	SPPLGAPGLPPAGSPPDSHVLLAAPPGHQLHR+HexNAc(1)	S1(HexNAc(1));	P02765	Alpha-2-HS-glycoprotein (Alpha-2-Z-globulin) (Ba-alpha-2-glycoprotein) (Fetuin-A) [Cleaved into: Alpha-2-HS-glycoprotein chain A; Alpha-2-HS-glycoprotein chain B]	AHSG FETUA PRO2743	669.558	5	3343.76	3343.75	1.27	0.00085	0.026	0	6.93	0.989	0	7.422e-08	5	23894
SPPLGAPGLPPAGSPPDSHVLLAAPPGHQLHR	HexNAc(1)	SPPLGAPGLPPAGSPPDSHVLLAAPPGHQLHR+HexNAc(1)	S1(HexNAc(1));	P02765	Alpha-2-HS-glycoprotein (Alpha-2-Z-globulin) (Ba-alpha-2-glycoprotein) (Fetuin-A) [Cleaved into: Alpha-2-HS-glycoprotein chain A; Alpha-2-HS-glycoprotein chain B]	AHSG FETUA PRO2743	669.556	5	3343.75	3343.75	-1.14	-0.00076	0.0279	0	7.52	0.975	0	9.182e-08	2	23952
SPPLGAPGLPPAGSPPDSHVLLAAPPGHQLHR	HexNAc(1)	SPPLGAPGLPPAGSPPDSHVLLAAPPGHQLHR+HexNAc(1)	S1(HexNAc(1));	P02765	Alpha-2-HS-glycoprotein (Alpha-2-Z-globulin) (Ba-alpha-2-glycoprotein) (Fetuin-A) [Cleaved into: Alpha-2-HS-glycoprotein chain A; Alpha-2-HS-glycoprotein chain B]	AHSG FETUA PRO2743	669.557	5	3343.76	3343.75	0.32	0.00021	0.0837	0	7.05	0.98	0	8.462e-08	2	24540
SPPLGAPGLPPAGSPPDSHVLLAAPPGHQLHR	HexNAc(1)	SPPLGAPGLPPAGSPPDSHVLLAAPPGHQLHR+HexNAc(1)	S1(HexNAc(1));	P02765	Alpha-2-HS-glycoprotein (Alpha-2-Z-globulin) (Ba-alpha-2-glycoprotein) (Fetuin-A) [Cleaved into: Alpha-2-HS-glycoprotein chain A; Alpha-2-HS-glycoprotein chain B]	AHSG FETUA PRO2743	836.697	4	3343.77	3343.75	3.93	0.00329	0.0968	0	7.75	0.91	0	2.435e-07	1	24612
SPPLGAPGLPPAGSPPDSHVLLAAPPGHQLHR	HexNAc(1)	SPPLGAPGLPPAGSPPDSHVLLAAPPGHQLHR+HexNAc(1)	S1(HexNAc(1));	P02765	Alpha-2-HS-glycoprotein (Alpha-2-Z-globulin) (Ba-alpha-2-glycoprotein) (Fetuin-A) [Cleaved into: Alpha-2-HS-glycoprotein chain A; Alpha-2-HS-glycoprotein chain B]	AHSG FETUA PRO2743	669.56	5	3343.77	3343.75	5.05	0.00338	0.0556	0	8.63	0.781	0	1.705e-06	4	23866
SPPLGAPGLPPAGSPPDSHVLLAAPPGHQLHR	Hex(1)HexNAc(1)	SPPLGAPGLPPAGSPPDSHVLLAAPPGHQLHR+Hex(1)HexNAc(1)	S1(Hex(1)HexNAc(1));	P02765	Alpha-2-HS-glycoprotein (Alpha-2-Z-globulin) (Ba-alpha-2-glycoprotein) (Fetuin-A) [Cleaved into: Alpha-2-HS-glycoprotein chain A; Alpha-2-HS-glycoprotein chain B]	AHSG FETUA PRO2743	877.205	4	3505.8	3505.81	-2.6	-0.00228	0.1546	0	1.94	0.203	9.09e-05	0.009568	2	30464
SPPLGAPGLPPAGSPPDSHVLLAAPPGHQLHR	Hex(1)HexNAc(1)	SPPLGAPGLPPAGSPPDSHVLLAAPPGHQLHR+Hex(1)HexNAc(1)	S1(Hex(1)HexNAc(1));	P02765	Alpha-2-HS-glycoprotein (Alpha-2-Z-globulin) (Ba-alpha-2-glycoprotein) (Fetuin-A) [Cleaved into: Alpha-2-HS-glycoprotein chain A; Alpha-2-HS-glycoprotein chain B]	AHSG FETUA PRO2743	701.968	5	3505.81	3505.81	0.77	0.00054		0.0215	5.01	0.638	0	1.482e-05	3	25376
SLGSPSGEVSHPR	HexNAc(1)	SLGSPSGEVSHPR+HexNAc(1)	S1(HexNAc(1));	P02765	Alpha-2-HS-glycoprotein (Alpha-2-Z-globulin) (Ba-alpha-2-glycoprotein) (Fetuin-A) [Cleaved into: Alpha-2-HS-glycoprotein chain A; Alpha-2-HS-glycoprotein chain B]	AHSG FETUA PRO2743	504.912	3	1512.72	1512.73	-4.13	-0.00208	0.0028	0	3.58	0.221	9.09e-05	0.007431	11	5506
SPPDSHVLLAAPPGHQLHR	Hex(1)HexNAc(1)	SPPDSHVLLAAPPGHQLHR+Hex(1)HexNAc(1)	S1(Hex(1)HexNAc(1));	P02765	Alpha-2-HS-glycoprotein (Alpha-2-Z-globulin) (Ba-alpha-2-glycoprotein) (Fetuin-A) [Cleaved into: Alpha-2-HS-glycoprotein chain A; Alpha-2-HS-glycoprotein chain B]	AHSG FETUA PRO2743	599.305	4	2394.2	2394.2	-2.68	-0.00161	0.0069	0	4.37	0.793	0	1.422e-06	13	13425
SPPDSHVLLAAPPGHQLHR	Hex(1)HexNAc(1)	SPPDSHVLLAAPPGHQLHR+Hex(1)HexNAc(1)	S1(Hex(1)HexNAc(1));	P02765	Alpha-2-HS-glycoprotein (Alpha-2-Z-globulin) (Ba-alpha-2-glycoprotein) (Fetuin-A) [Cleaved into: Alpha-2-HS-glycoprotein chain A; Alpha-2-HS-glycoprotein chain B]	AHSG FETUA PRO2743	599.309	4	2394.21	2394.2	3.69	0.00221	0.0648	0	3.86	0.818	0	9.838e-07	18	12013
SPPDSHVLLAAPPGHQLHR	Hex(1)HexNAc(1)	SPPDSHVLLAAPPGHQLHR+Hex(1)HexNAc(1)	S1(Hex(1)HexNAc(1));	P02765	Alpha-2-HS-glycoprotein (Alpha-2-Z-globulin) (Ba-alpha-2-glycoprotein) (Fetuin-A) [Cleaved into: Alpha-2-HS-glycoprotein chain A; Alpha-2-HS-glycoprotein chain B]	AHSG FETUA PRO2743	599.304	4	2394.19	2394.2	-4.88	-0.00292		0.0388	4.71	0.753	0	2.595e-06	18	12070
SPPDSHVLLAAPPGHQLHR	Hex(1)HexNAc(1)	SPPDSHVLLAAPPGHQLHR+Hex(1)HexNAc(1)	S1(Hex(1)HexNAc(1));	P02765	Alpha-2-HS-glycoprotein (Alpha-2-Z-globulin) (Ba-alpha-2-glycoprotein) (Fetuin-A) [Cleaved into: Alpha-2-HS-glycoprotein chain A; Alpha-2-HS-glycoprotein chain B]	AHSG FETUA PRO2743	599.306	4	2394.2	2394.2	-0.91	-0.00054	0.0115	0	4.34	0.845	0	6.55e-07	15	12418
SPPDSHVLLAAPPGHQLHR	Hex(1)HexNAc(1)	SPPDSHVLLAAPPGHQLHR+Hex(1)HexNAc(1)	S1(Hex(1)HexNAc(1));	P02765	Alpha-2-HS-glycoprotein (Alpha-2-Z-globulin) (Ba-alpha-2-glycoprotein) (Fetuin-A) [Cleaved into: Alpha-2-HS-glycoprotein chain A; Alpha-2-HS-glycoprotein chain B]	AHSG FETUA PRO2743	599.306	4	2394.2	2394.2	-0.66	-0.0004		0.0106	3.73	0.502	0	0.0001144	17	12342
SPPDSHVLLAAPPGHQLHR	Hex(1)HexNAc(1)	SPPDSHVLLAAPPGHQLHR+Hex(1)HexNAc(1)	S1(Hex(1)HexNAc(1));	P02765	Alpha-2-HS-glycoprotein (Alpha-2-Z-globulin) (Ba-alpha-2-glycoprotein) (Fetuin-A) [Cleaved into: Alpha-2-HS-glycoprotein chain A; Alpha-2-HS-glycoprotein chain B]	AHSG FETUA PRO2743	798.739	3	2394.2	2394.2	-0.71	-0.00056	0.0893	0	3.47	0.355	0	0.001049	19	28954
SPPDSHVLLAAPPGHQLHR	Hex(1)HexNAc(1)	SPPDSHVLLAAPPGHQLHR+Hex(1)HexNAc(1)	S1(Hex(1)HexNAc(1));	P02765	Alpha-2-HS-glycoprotein (Alpha-2-Z-globulin) (Ba-alpha-2-glycoprotein) (Fetuin-A) [Cleaved into: Alpha-2-HS-glycoprotein chain A; Alpha-2-HS-glycoprotein chain B]	AHSG FETUA PRO2743	1197.61	2	2394.2	2394.2	-0.32	-0.00038		0.0469	2.44	0.111	0.001075	0.03419	19	27849
SPPDSHVLLAAPPGHQLHR	Hex(1)HexNAc(1)	SPPDSHVLLAAPPGHQLHR+Hex(1)HexNAc(1)	S1(Hex(1)HexNAc(1));	P02765	Alpha-2-HS-glycoprotein (Alpha-2-Z-globulin) (Ba-alpha-2-glycoprotein) (Fetuin-A) [Cleaved into: Alpha-2-HS-glycoprotein chain A; Alpha-2-HS-glycoprotein chain B]	AHSG FETUA PRO2743	1197.6	2	2394.19	2394.2	-4.58	-0.00549	0.0752	0	3.06	0.465	0	0.0001993	20	30213
SPPDSHVLLAAPPGHQLHR	Hex(1)HexNAc(1)	SPPDSHVLLAAPPGHQLHR+Hex(1)HexNAc(1)	S1(Hex(1)HexNAc(1));	P02765	Alpha-2-HS-glycoprotein (Alpha-2-Z-globulin) (Ba-alpha-2-glycoprotein) (Fetuin-A) [Cleaved into: Alpha-2-HS-glycoprotein chain A; Alpha-2-HS-glycoprotein chain B]	AHSG FETUA PRO2743	1197.61	2	2394.22	2394.2	5.21	0.00623		0.0343	4.22	0.769	0	2.046e-06	20	27489
SPPDSHVLLAAPPGHQLHR	Hex(1)HexNAc(1)	SPPDSHVLLAAPPGHQLHR+Hex(1)HexNAc(1)	S1(Hex(1)HexNAc(1));	P02765	Alpha-2-HS-glycoprotein (Alpha-2-Z-globulin) (Ba-alpha-2-glycoprotein) (Fetuin-A) [Cleaved into: Alpha-2-HS-glycoprotein chain A; Alpha-2-HS-glycoprotein chain B]	AHSG FETUA PRO2743	1197.61	2	2394.21	2394.2	3.27	0.00391	0.0865	0	2.89	0.191	0.0001756	0.01146	20	29281
SPPDSHVLLAAPPGHQLHR	Hex(1)HexNAc(1)	SPPDSHVLLAAPPGHQLHR+Hex(1)HexNAc(1)	S1(Hex(1)HexNAc(1));	P02765	Alpha-2-HS-glycoprotein (Alpha-2-Z-globulin) (Ba-alpha-2-glycoprotein) (Fetuin-A) [Cleaved into: Alpha-2-HS-glycoprotein chain A; Alpha-2-HS-glycoprotein chain B]	AHSG FETUA PRO2743	599.307	4	2394.21	2394.2	0.41	0.00025		0.0137	4.33	0.808	0	1.13e-06	14	12601
SPPDSHVLLAAPPGHQLHR	Hex(1)HexNAc(1)	SPPDSHVLLAAPPGHQLHR+Hex(1)HexNAc(1)	S1(Hex(1)HexNAc(1));	P02765	Alpha-2-HS-glycoprotein (Alpha-2-Z-globulin) (Ba-alpha-2-glycoprotein) (Fetuin-A) [Cleaved into: Alpha-2-HS-glycoprotein chain A; Alpha-2-HS-glycoprotein chain B]	AHSG FETUA PRO2743	798.737	3	2394.2	2394.2	-3.92	-0.00313	0.0984	0	3.05	0.305	9.09e-05	0.002189	16	12299
SPPDSHVLLAAPPGHQLHR	Hex(1)HexNAc(1)	SPPDSHVLLAAPPGHQLHR+Hex(1)HexNAc(1)	S1(Hex(1)HexNAc(1));	P02765	Alpha-2-HS-glycoprotein (Alpha-2-Z-globulin) (Ba-alpha-2-glycoprotein) (Fetuin-A) [Cleaved into: Alpha-2-HS-glycoprotein chain A; Alpha-2-HS-glycoprotein chain B]	AHSG FETUA PRO2743	599.305	4	2394.2	2394.2	-2.27	-0.00136	0.0438	0	3.88	0.498	0	0.000121	13	13853
SPPDSHVLLAAPPGHQLHR	Hex(1)HexNAc(1)	SPPDSHVLLAAPPGHQLHR+Hex(1)HexNAc(1)	S1(Hex(1)HexNAc(1));	P02765	Alpha-2-HS-glycoprotein (Alpha-2-Z-globulin) (Ba-alpha-2-glycoprotein) (Fetuin-A) [Cleaved into: Alpha-2-HS-glycoprotein chain A; Alpha-2-HS-glycoprotein chain B]	AHSG FETUA PRO2743	599.309	4	2394.21	2394.2	3.93	0.00235	0.0226	0	4.43	0.467	0	0.0001951	12	11758
SPPDSHVLLAAPPGHQLHR	Hex(1)HexNAc(1)	SPPDSHVLLAAPPGHQLHR+Hex(1)HexNAc(1)	S1(Hex(1)HexNAc(1));	P02765	Alpha-2-HS-glycoprotein (Alpha-2-Z-globulin) (Ba-alpha-2-glycoprotein) (Fetuin-A) [Cleaved into: Alpha-2-HS-glycoprotein chain A; Alpha-2-HS-glycoprotein chain B]	AHSG FETUA PRO2743	599.302	4	2394.19	2394.2	-7.79	-0.00466	0.0154	0	4.55	0.464	0	0.0002028	12	11786
SPPDSHVLLAAPPGHQLHR	HexNAc(1)	SPPDSHVLLAAPPGHQLHR+HexNAc(1)	S1(HexNAc(1));	P02765	Alpha-2-HS-glycoprotein (Alpha-2-Z-globulin) (Ba-alpha-2-glycoprotein) (Fetuin-A) [Cleaved into: Alpha-2-HS-glycoprotein chain A; Alpha-2-HS-glycoprotein chain B]	AHSG FETUA PRO2743	558.794	4	2232.16	2232.15	1.47	0.00082		0.0099	3.99	0.436	0	0.0003094	15	12098
SPPDSHVLLAAPPGHQLHR	HexNAc(1)	SPPDSHVLLAAPPGHQLHR+HexNAc(1)	S1(HexNAc(1));	P02765	Alpha-2-HS-glycoprotein (Alpha-2-Z-globulin) (Ba-alpha-2-glycoprotein) (Fetuin-A) [Cleaved into: Alpha-2-HS-glycoprotein chain A; Alpha-2-HS-glycoprotein chain B]	AHSG FETUA PRO2743	558.792	4	2232.15	2232.15	-1.75	-0.00098		0.0225	3.91	0.458	0	0.0002236	14	12306
SPPDSHVLLAAPPGHQLHR	HexNAc(1)	SPPDSHVLLAAPPGHQLHR+HexNAc(1)	S1(HexNAc(1));	P02765	Alpha-2-HS-glycoprotein (Alpha-2-Z-globulin) (Ba-alpha-2-glycoprotein) (Fetuin-A) [Cleaved into: Alpha-2-HS-glycoprotein chain A; Alpha-2-HS-glycoprotein chain B]	AHSG FETUA PRO2743	558.795	4	2232.16	2232.15	2.03	0.00113		0.0142	4.18	0.785	0	1.602e-06	13	13122
TYVEFTVSGTDCVAK	Hex(1)HexNAc(1)	TYVEFTVSGTDCVAK+Hex(1)HexNAc(1)	T1(Hex(1)HexNAc(1));C12(Carbamidomethyl);K15(Guanidinyl)	P02765	Alpha-2-HS-glycoprotein (Alpha-2-Z-globulin) (Ba-alpha-2-glycoprotein) (Fetuin-A) [Cleaved into: Alpha-2-HS-glycoprotein chain A; Alpha-2-HS-glycoprotein chain B]	AHSG FETUA PRO2743	1042.47	2	2083.94	2083.94	1.72	0.00179	0.1673	0	2.75	0.797	0	1.333e-06	1	21593
TYVEFTVSGTDCVAK	Hex(1)HexNAc(1)	TYVEFTVSGTDCVAK+Hex(1)HexNAc(1)	T1(Hex(1)HexNAc(1));C12(Carbamidomethyl);K15(Guanidinyl)	P02765	Alpha-2-HS-glycoprotein (Alpha-2-Z-globulin) (Ba-alpha-2-glycoprotein) (Fetuin-A) [Cleaved into: Alpha-2-HS-glycoprotein chain A; Alpha-2-HS-glycoprotein chain B]	AHSG FETUA PRO2743	1042.48	2	2083.95	2083.94	4.74	0.00494	0.0934	0	1.82	0.048	0.003843	0.07903	2	20806
TVSGTDCVAK	Hex(1)HexNAc(1)	TVSGTDCVAK+Hex(1)HexNAc(1)	T1(Hex(1)HexNAc(1));C7(Carbamidomethyl);K10(Guanidinyl)	P02765	Alpha-2-HS-glycoprotein (Alpha-2-Z-globulin) (Ba-alpha-2-glycoprotein) (Fetuin-A) [Cleaved into: Alpha-2-HS-glycoprotein chain A; Alpha-2-HS-glycoprotein chain B]	AHSG FETUA PRO2743	722.826	2	1444.65	1444.65	-1.2	-0.00087	0.2378	0	1.64	0.258	9.09e-05	0.004371	5	5403
STYVEFTVSGTDCVAK	Hex(1)HexNAc(1)	STYVEFTVSGTDCVAK+Hex(1)HexNAc(1)	S1(Hex(1)HexNAc(1));C13(Carbamidomethyl);K16(Guanidinyl)	P02765	Alpha-2-HS-glycoprotein (Alpha-2-Z-globulin) (Ba-alpha-2-glycoprotein) (Fetuin-A) [Cleaved into: Alpha-2-HS-glycoprotein chain A; Alpha-2-HS-glycoprotein chain B]	AHSG FETUA PRO2743	1085.99	2	2170.97	2170.97	2.09	0.00226	0.3869	0	1.37	0.143	0.000568	0.0221	1	22632
SQSLPASHAHLRV	Hex(1)HexNAc(1)	SQSLPASHAHLRV+Hex(1)HexNAc(1)	S1(Hex(1)HexNAc(1));	P01023	Alpha-2-macroglobulin (Alpha-2-M) (C3 and PZP-like alpha-2-macroglobulin domain-containing protein 5)	A2M CPAMD5 FWP007	589.968	3	1767.89	1767.89	1.38	0.00081	0.086	0	3.49	0.56	0	4.795e-05	7	8252
SGKPQYMVLVPSLLHTETTEK	HexNAc(1)	SGKPQYMVLVPSLLHTETTEK+HexNAc(1)	S1(HexNAc(1));	P01023	Alpha-2-macroglobulin (Alpha-2-M) (C3 and PZP-like alpha-2-macroglobulin domain-containing protein 5)	A2M CPAMD5 FWP007	854.45	3	2561.33	2561.32	6.9	0.00589	0.2318	0	4.4	0.707	0	5.228e-06	21	25255
SGKPQYMVLVPSLLHTETTEK	HexNAc(1)	SGKPQYMVLVPSLLHTETTEK+HexNAc(1)	S1(HexNAc(1));	P01023	Alpha-2-macroglobulin (Alpha-2-M) (C3 and PZP-like alpha-2-macroglobulin domain-containing protein 5)	A2M CPAMD5 FWP007	854.447	3	2561.32	2561.32	3.21	0.00274	0.1411	0	3.33	0.34	9.09e-05	0.001301	8	24563
SGKPQYMVLVPSLLHTETTEK	HexNAc(1)	SGKPQYMVLVPSLLHTETTEK+HexNAc(1)	S1(HexNAc(1));	P01023	Alpha-2-macroglobulin (Alpha-2-M) (C3 and PZP-like alpha-2-macroglobulin domain-containing protein 5)	A2M CPAMD5 FWP007	854.45	3	2561.34	2561.32	7.26	0.0062	0.1924	0	3.95	0.271	9.09e-05	0.003603	7	24633
TEVPSVPEHGR	Hex(1)HexNAc(1)	TEVPSVPEHGR+Hex(1)HexNAc(1)	T1(Hex(1)HexNAc(1));	P01023	Alpha-2-macroglobulin (Alpha-2-M) (C3 and PZP-like alpha-2-macroglobulin domain-containing protein 5)	A2M CPAMD5 FWP007	786.874	2	1572.74	1572.74	1.57	0.00123	0.3021	0	1.92	0.43	0	0.0003371	7	5771
TEVPSVPEHGR	Hex(1)HexNAc(1)	TEVPSVPEHGR+Hex(1)HexNAc(1)	T1(Hex(1)HexNAc(1));	P01023	Alpha-2-macroglobulin (Alpha-2-M) (C3 and PZP-like alpha-2-macroglobulin domain-containing protein 5)	A2M CPAMD5 FWP007	524.92	3	1572.75	1572.74	3.97	0.00208	0.2265	0	2.87	0.4	0	0.0005328	8	5570
TEVPSVPEHGR	Hex(1)HexNAc(1)	TEVPSVPEHGR+Hex(1)HexNAc(1)	T1(Hex(1)HexNAc(1));	P01023	Alpha-2-macroglobulin (Alpha-2-M) (C3 and PZP-like alpha-2-macroglobulin domain-containing protein 5)	A2M CPAMD5 FWP007	786.873	2	1572.74	1572.74	0.08	7e-05	0.3099	0	2.13	0.468	0	0.0001915	6	6368
TEVPSVPEHGR	Hex(1)HexNAc(1)	TEVPSVPEHGR+Hex(1)HexNAc(1)	T1(Hex(1)HexNAc(1));	P01023	Alpha-2-macroglobulin (Alpha-2-M) (C3 and PZP-like alpha-2-macroglobulin domain-containing protein 5)	A2M CPAMD5 FWP007	786.876	2	1572.75	1572.74	4	0.00315	0.266	0	1.88	0.36	0	0.0009672	11	5708
TAAPQSVCALR	Hex(1)HexNAc(1)	TAAPQSVCALR+Hex(1)HexNAc(1)	T1(Hex(1)HexNAc(1));C8(Carbamidomethyl)	P01023	Alpha-2-macroglobulin (Alpha-2-M) (C3 and PZP-like alpha-2-macroglobulin domain-containing protein 5)	A2M CPAMD5 FWP007	769.873	2	1538.74	1538.74	1.06	0.00082	0.2978	0	1.78	0.18	0.0001756	0.01333	23	9033
TAAPQSVCALR	Hex(1)HexNAc(1)	TAAPQSVCALR+Hex(1)HexNAc(1)	T1(Hex(1)HexNAc(1));C8(Carbamidomethyl)	P01023	Alpha-2-macroglobulin (Alpha-2-M) (C3 and PZP-like alpha-2-macroglobulin domain-containing protein 5)	A2M CPAMD5 FWP007	769.873	2	1538.74	1538.74	0.87	0.00067	0.3526	0	1.73	0.487	0	0.0001438	21	9179
TAAPQSVCALR	Hex(1)HexNAc(1)	TAAPQSVCALR+Hex(1)HexNAc(1)	T1(Hex(1)HexNAc(1));C8(Carbamidomethyl)	P01023	Alpha-2-macroglobulin (Alpha-2-M) (C3 and PZP-like alpha-2-macroglobulin domain-containing protein 5)	A2M CPAMD5 FWP007	769.877	2	1538.75	1538.74	7.18	0.00552	0.2667	0	1.65	0.096	0.001193	0.04218	1	9482
TVPDTITEWK	Hex(1)HexNAc(1)	TVPDTITEWK+Hex(1)HexNAc(1)	T1(Hex(1)HexNAc(1));K10(Guanidinyl)	P01023	Alpha-2-macroglobulin (Alpha-2-M) (C3 and PZP-like alpha-2-macroglobulin domain-containing protein 5)	A2M CPAMD5 FWP007	798.88	2	1596.75	1596.76	-6.59	-0.00526	0.3939	0	1.65	0.089	0.001328	0.04599	19	19053
TVPDTITEWK	Hex(1)HexNAc(1)	TVPDTITEWK+Hex(1)HexNAc(1)	T1(Hex(1)HexNAc(1));K10(Guanidinyl)	P01023	Alpha-2-macroglobulin (Alpha-2-M) (C3 and PZP-like alpha-2-macroglobulin domain-containing protein 5)	A2M CPAMD5 FWP007	798.886	2	1596.76	1596.76	0.41	0.00033	0.3492	0	1.89	0.263	9.09e-05	0.004041	20	20246
TYTPVSSTNEK	Hex(1)HexNAc(1)	TYTPVSSTNEK+Hex(1)HexNAc(1)	T1(Hex(1)HexNAc(1));K11(Guanidinyl)	P01023	Alpha-2-macroglobulin (Alpha-2-M) (C3 and PZP-like alpha-2-macroglobulin domain-containing protein 5)	A2M CPAMD5 FWP007	817.378	2	1633.75	1633.74	2.93	0.00239	0.1388	0	2.09	0.459	0	0.000221	7	6190
TEVPSVPEHGR	HexNAc(1)	TEVPSVPEHGR+HexNAc(1)	T1(HexNAc(1));	P01023	Alpha-2-macroglobulin (Alpha-2-M) (C3 and PZP-like alpha-2-macroglobulin domain-containing protein 5)	A2M CPAMD5 FWP007	470.898	3	1410.68	1410.69	-3.76	-0.00177	0.1343	0	2.68	0.225	9.09e-05	0.006998	7	6218
TEVPSVPEHGR	HexNAc(1)	TEVPSVPEHGR+HexNAc(1)	T1(HexNAc(1));	P01023	Alpha-2-macroglobulin (Alpha-2-M) (C3 and PZP-like alpha-2-macroglobulin domain-containing protein 5)	A2M CPAMD5 FWP007	470.898	3	1410.68	1410.69	-4.22	-0.00198	0.2485	0	3.3	0.241	9.09e-05	0.005564	7	5787
TEVPSVPEHGR	HexNAc(1)	TEVPSVPEHGR+HexNAc(1)	T1(HexNAc(1));	P01023	Alpha-2-macroglobulin (Alpha-2-M) (C3 and PZP-like alpha-2-macroglobulin domain-containing protein 5)	A2M CPAMD5 FWP007	705.85	2	1410.69	1410.69	4.53	0.00319	0.2295	0	1.83	0.148	0.000568	0.02061	8	5873
SQISVLQNR	Hex(1)HexNAc(1)	SQISVLQNR+Hex(1)HexNAc(1)	S1(Hex(1)HexNAc(1));	P49641	Alpha-mannosidase 2x (EC 3.2.1.114) (Alpha-mannosidase IIx) (Man IIx) (Mannosidase alpha class 2A member 2) (Mannosyl-oligosaccharide 1,3-1,6-alpha-mannosidase)	MAN2A2 MANA2X	705.357	2	1409.71	1409.71	-3.18	-0.00224	0.1694	0	1.83	0.246	9.09e-05	0.005161	3	10868
SATTLDQSK	Hex(1)HexNAc(1)	SATTLDQSK+Hex(1)HexNAc(1)	S1(Hex(1)HexNAc(1));K9(Guanidinyl)	P15144	Aminopeptidase N (AP-N) (hAPN) (EC 3.4.11.2) (Alanyl aminopeptidase) (Aminopeptidase M) (AP-M) (Microsomal aminopeptidase) (Myeloid plasma membrane glycoprotein CD13) (gp150) (CD antigen CD13)	ANPEP APN CD13 PEPN	679.316	2	1357.63	1357.63	-5.8	-0.00394		0.0464	1.44	0.02	0.001441	0.05476	3	5219
TNPASATTLDQSK	Hex(1)HexNAc(1)	TNPASATTLDQSK+Hex(1)HexNAc(1)	T1(Hex(1)HexNAc(1));K13(Guanidinyl)	P15144	Aminopeptidase N (AP-N) (hAPN) (EC 3.4.11.2) (Alanyl aminopeptidase) (Aminopeptidase M) (AP-M) (Microsomal aminopeptidase) (Myeloid plasma membrane glycoprotein CD13) (gp150) (CD antigen CD13)	ANPEP APN CD13 PEPN	870.913	2	1740.82	1740.81	2.89	0.00252	0.2079	0	2.79	0.707	0	5.25e-06	9	6741
TTNPASATTLDQSK	Hex(1)HexNAc(1)	TTNPASATTLDQSK+Hex(1)HexNAc(1)	T1(Hex(1)HexNAc(1));K14(Guanidinyl)	P15144	Aminopeptidase N (AP-N) (hAPN) (EC 3.4.11.2) (Alanyl aminopeptidase) (Aminopeptidase M) (AP-M) (Microsomal aminopeptidase) (Myeloid plasma membrane glycoprotein CD13) (gp150) (CD antigen CD13)	ANPEP APN CD13 PEPN	921.438	2	1841.87	1841.86	3.84	0.00353	0.3	0	2.4	0.742	0	3.068e-06	10	7784
TTNPASATTLDQSK	Hex(1)HexNAc(1)	TTNPASATTLDQSK+Hex(1)HexNAc(1)	T1(Hex(1)HexNAc(1));K14(Guanidinyl)	P15144	Aminopeptidase N (AP-N) (hAPN) (EC 3.4.11.2) (Alanyl aminopeptidase) (Aminopeptidase M) (AP-M) (Microsomal aminopeptidase) (Myeloid plasma membrane glycoprotein CD13) (gp150) (CD antigen CD13)	ANPEP APN CD13 PEPN	921.44	2	1841.87	1841.86	6.09	0.00561	0.0232	0	2.59	0.733	0	3.507e-06	10	8389
TTNPASATTLDQSK	Hex(2)HexNAc(2)	TTNPASATTLDQSK+Hex(2)HexNAc(2)	T1(Hex(2)HexNAc(2));K14(Guanidinyl)	P15144	Aminopeptidase N (AP-N) (hAPN) (EC 3.4.11.2) (Alanyl aminopeptidase) (Aminopeptidase M) (AP-M) (Microsomal aminopeptidase) (Myeloid plasma membrane glycoprotein CD13) (gp150) (CD antigen CD13)	ANPEP APN CD13 PEPN	1104	2	2206.99	2206.99	0.41	0.00045	0.496	0	2.48	0.804	0	1.215e-06	6	7519
TTNPASATTLDQSK	Hex(2)HexNAc(2)	TTNPASATTLDQSK+Hex(2)HexNAc(2)	T1(Hex(2)HexNAc(2));K14(Guanidinyl)	P15144	Aminopeptidase N (AP-N) (hAPN) (EC 3.4.11.2) (Alanyl aminopeptidase) (Aminopeptidase M) (AP-M) (Microsomal aminopeptidase) (Myeloid plasma membrane glycoprotein CD13) (gp150) (CD antigen CD13)	ANPEP APN CD13 PEPN	1104	2	2207	2206.99	1.3	0.00143	0.5	0	2.6	0.699	0	5.881e-06	8	6826
TTNPASATTLDQSK	Hex(2)HexNAc(2)	TTNPASATTLDQSK+Hex(2)HexNAc(2)	T1(Hex(2)HexNAc(2));K14(Guanidinyl)	P15144	Aminopeptidase N (AP-N) (hAPN) (EC 3.4.11.2) (Alanyl aminopeptidase) (Aminopeptidase M) (AP-M) (Microsomal aminopeptidase) (Myeloid plasma membrane glycoprotein CD13) (gp150) (CD antigen CD13)	ANPEP APN CD13 PEPN	1104	2	2207	2206.99	1.01	0.00112	0.4652	0	2.3	0.808	0	1.141e-06	7	6958
TTNPASATTLDQSK	Hex(2)HexNAc(2)	TTNPASATTLDQSK+Hex(2)HexNAc(2)	T1(Hex(2)HexNAc(2));K14(Guanidinyl)	P15144	Aminopeptidase N (AP-N) (hAPN) (EC 3.4.11.2) (Alanyl aminopeptidase) (Aminopeptidase M) (AP-M) (Microsomal aminopeptidase) (Myeloid plasma membrane glycoprotein CD13) (gp150) (CD antigen CD13)	ANPEP APN CD13 PEPN	1104	2	2206.99	2206.99	-0.49	-0.00054	0.5421	0	2.14	0.579	0	3.589e-05	9	6648
TTNPASATTLDQSK	Hex(1)HexNAc(2)	TTNPASATTLDQSK+Hex(1)HexNAc(2)	T1(Hex(1)HexNAc(2));K14(Guanidinyl)	P15144	Aminopeptidase N (AP-N) (hAPN) (EC 3.4.11.2) (Alanyl aminopeptidase) (Aminopeptidase M) (AP-M) (Microsomal aminopeptidase) (Myeloid plasma membrane glycoprotein CD13) (gp150) (CD antigen CD13)	ANPEP APN CD13 PEPN	1022.97	2	2044.94	2044.94	-1.28	-0.00131	0.2577	0	1.94	0.901	0	2.782e-07	7	7566
TTNPASATTLDQSK	Hex(1)HexNAc(2)	TTNPASATTLDQSK+Hex(1)HexNAc(2)	T1(Hex(1)HexNAc(2));K14(Guanidinyl)	P15144	Aminopeptidase N (AP-N) (hAPN) (EC 3.4.11.2) (Alanyl aminopeptidase) (Aminopeptidase M) (AP-M) (Microsomal aminopeptidase) (Myeloid plasma membrane glycoprotein CD13) (gp150) (CD antigen CD13)	ANPEP APN CD13 PEPN	1022.97	2	2044.94	2044.94	-0.77	-0.00079	0.0045	0	2.22	0.909	0	2.495e-07	8	7297
TTNPASATTLDQSK	Hex(1)HexNAc(2)	TTNPASATTLDQSK+Hex(1)HexNAc(2)	T1(Hex(1)HexNAc(2));K14(Guanidinyl)	P15144	Aminopeptidase N (AP-N) (hAPN) (EC 3.4.11.2) (Alanyl aminopeptidase) (Aminopeptidase M) (AP-M) (Microsomal aminopeptidase) (Myeloid plasma membrane glycoprotein CD13) (gp150) (CD antigen CD13)	ANPEP APN CD13 PEPN	1022.97	2	2044.93	2044.94	-6.51	-0.00665	0.2108	0	1.66	0.043	0.003998	0.0843	9	7290
TTNPASATTLDQSK	Hex(1)HexNAc(2)	TTNPASATTLDQSK+Hex(1)HexNAc(2)	T1(Hex(1)HexNAc(2));K14(Guanidinyl)	P15144	Aminopeptidase N (AP-N) (hAPN) (EC 3.4.11.2) (Alanyl aminopeptidase) (Aminopeptidase M) (AP-M) (Microsomal aminopeptidase) (Myeloid plasma membrane glycoprotein CD13) (gp150) (CD antigen CD13)	ANPEP APN CD13 PEPN	1022.98	2	2044.95	2044.94	4.57	0.00468	0.2331	0	1.63	0.178	0.0001756	0.01374	10	7571
TTNPASATTLDQSK	Hex(1)HexNAc(1)	TTNPASATTLDQSK+Hex(1)HexNAc(1)	T1(Hex(1)HexNAc(1));K14(Guanidinyl)	P15144	Aminopeptidase N (AP-N) (hAPN) (EC 3.4.11.2) (Alanyl aminopeptidase) (Aminopeptidase M) (AP-M) (Microsomal aminopeptidase) (Myeloid plasma membrane glycoprotein CD13) (gp150) (CD antigen CD13)	ANPEP APN CD13 PEPN	921.432	2	1841.86	1841.86	-2.7	-0.00249		0.0123	3.2	0.648	0	1.262e-05	12	8135
TTNPASATTLDQSK	Hex(1)HexNAc(1)	TTNPASATTLDQSK+Hex(1)HexNAc(1)	T1(Hex(1)HexNAc(1));K14(Guanidinyl)	P15144	Aminopeptidase N (AP-N) (hAPN) (EC 3.4.11.2) (Alanyl aminopeptidase) (Aminopeptidase M) (AP-M) (Microsomal aminopeptidase) (Myeloid plasma membrane glycoprotein CD13) (gp150) (CD antigen CD13)	ANPEP APN CD13 PEPN	921.437	2	1841.87	1841.86	2.8	0.00258	0.3088	0	2.72	0.476	0	0.0001695	13	9001
TTNPASATTLDQSK	Hex(1)HexNAc(1)	TTNPASATTLDQSK+Hex(1)HexNAc(1)	T1(Hex(1)HexNAc(1));K14(Guanidinyl)	P15144	Aminopeptidase N (AP-N) (hAPN) (EC 3.4.11.2) (Alanyl aminopeptidase) (Aminopeptidase M) (AP-M) (Microsomal aminopeptidase) (Myeloid plasma membrane glycoprotein CD13) (gp150) (CD antigen CD13)	ANPEP APN CD13 PEPN	921.429	2	1841.85	1841.86	-5.51	-0.00507		0.0071	2.79	0.402	0	0.0005143	10	8405
TTNPASATTLDQSK	Hex(1)HexNAc(1)	TTNPASATTLDQSK+Hex(1)HexNAc(1)	T1(Hex(1)HexNAc(1));K14(Guanidinyl)	P15144	Aminopeptidase N (AP-N) (hAPN) (EC 3.4.11.2) (Alanyl aminopeptidase) (Aminopeptidase M) (AP-M) (Microsomal aminopeptidase) (Myeloid plasma membrane glycoprotein CD13) (gp150) (CD antigen CD13)	ANPEP APN CD13 PEPN	921.434	2	1841.86	1841.86	0.02	2e-05		0.0093	3.18	0.596	0	2.773e-05	14	8193
TTNPASATTLDQSK	Hex(1)HexNAc(1)	TTNPASATTLDQSK+Hex(1)HexNAc(1)	T1(Hex(1)HexNAc(1));K14(Guanidinyl)	P15144	Aminopeptidase N (AP-N) (hAPN) (EC 3.4.11.2) (Alanyl aminopeptidase) (Aminopeptidase M) (AP-M) (Microsomal aminopeptidase) (Myeloid plasma membrane glycoprotein CD13) (gp150) (CD antigen CD13)	ANPEP APN CD13 PEPN	921.441	2	1841.88	1841.86	7.61	0.00701		0.0204	2.4	0.655	0	1.144e-05	11	8470
TTNPASATTLDQSK	Hex(1)HexNAc(1)	TTNPASATTLDQSK+Hex(1)HexNAc(1)	T1(Hex(1)HexNAc(1));K14(Guanidinyl)	P15144	Aminopeptidase N (AP-N) (hAPN) (EC 3.4.11.2) (Alanyl aminopeptidase) (Aminopeptidase M) (AP-M) (Microsomal aminopeptidase) (Myeloid plasma membrane glycoprotein CD13) (gp150) (CD antigen CD13)	ANPEP APN CD13 PEPN	921.435	2	1841.86	1841.86	1.01	0.00093	0.2895	0	3.04	0.78	0	1.74e-06	9	8288
TPDPSGTAVGDPSTR	Hex(1)HexNAc(1)	TPDPSGTAVGDPSTR+Hex(1)HexNAc(1)	T1(Hex(1)HexNAc(1));	P51693	Amyloid-like protein 1 (APLP) (APLP-1) [Cleaved into: C30]	APLP1	911.914	2	1822.82	1822.82	0.55	0.0005	0.0526	0	3.04	0.618	0	2.006e-05	4	6681
TLAVVGK	Hex(1)HexNAc(1)	TLAVVGK+Hex(1)HexNAc(1)	T1(Hex(1)HexNAc(1));K7(Guanidinyl)	P51693	Amyloid-like protein 1 (APLP) (APLP-1) [Cleaved into: C30]	APLP1	547.799	2	1094.59	1094.59	-3.37	-0.00184	0.1633	0	0.98	0.068	0.002133	0.06098	1	9817
TDKPSGPWR	HexNAc(1)	TDKPSGPWR+HexNAc(1)	T1(HexNAc(1));K3(Guanidinyl)	Q9UKU9	Angiopoietin-related protein 2 (Angiopoietin-like protein 2)	ANGPTL2 ARP2 UNQ170/PRO196	430.215	3	1288.63	1288.63	1.35	0.00058	0.1377	0	1.67	0.06	0.002805	0.06731	22	6201
TTPFLQLNEIR	Hex(2)HexNAc(2)	TTPFLQLNEIR+Hex(2)HexNAc(2)	T1(Hex(2)HexNAc(2));	Q9Y5C1	Angiopoietin-related protein 3 (Angiopoietin-5) (ANG-5) (Angiopoietin-like protein 3) [Cleaved into: ANGPTL3(17-221); ANGPTL3(17-224)]	ANGPTL3 ANGPT5 UNQ153/PRO179	1031.5	2	2061.99	2062	-3.93	-0.00406	0.2531	0	1.62	0.386	0	0.0006563	8	22385
TTPFLQLNEIR	Hex(2)HexNAc(2)	TTPFLQLNEIR+Hex(2)HexNAc(2)	T1(Hex(2)HexNAc(2));	Q9Y5C1	Angiopoietin-related protein 3 (Angiopoietin-5) (ANG-5) (Angiopoietin-like protein 3) [Cleaved into: ANGPTL3(17-221); ANGPTL3(17-224)]	ANGPTL3 ANGPT5 UNQ153/PRO179	1031.5	2	2062	2062	2.02	0.00208	0.2621	0	1.45	0.539	0	6.536e-05	7	22389
TEISLSSKPR	HexNAc(1)	TEISLSSKPR+HexNAc(1)	T1(HexNAc(1));K8(Guanidinyl)	Q9Y5C1	Angiopoietin-related protein 3 (Angiopoietin-5) (ANG-5) (Angiopoietin-like protein 3) [Cleaved into: ANGPTL3(17-221); ANGPTL3(17-224)]	ANGPTL3 ANGPT5 UNQ153/PRO179	454.912	3	1362.72	1362.72	-0.76	-0.00035	0.1479	0	2.57	0.191	0.0001756	0.01138	23	8016
TAVVIAGR	Hex(1)HexNAc(1)	TAVVIAGR+Hex(1)HexNAc(1)	T1(Hex(1)HexNAc(1));	P01008	Antithrombin-III (ATIII) (Serpin C1)	SERPINC1 AT3 PRO0309	576.312	2	1151.62	1151.62	1.47	0.00084		0	1.18	0.232	9.09e-05	0.006347	20	6616
TAVVIAGR	Hex(1)HexNAc(1)	TAVVIAGR+Hex(1)HexNAc(1)	T1(Hex(1)HexNAc(1));	P01008	Antithrombin-III (ATIII) (Serpin C1)	SERPINC1 AT3 PRO0309	576.312	2	1151.62	1151.62	0.85	0.00049	0.0615	0	1.3	0.2	9.09e-05	0.01001	23	6802
TAVVIAGR	Hex(1)HexNAc(1)	TAVVIAGR+Hex(1)HexNAc(1)	T1(Hex(1)HexNAc(1));	P01008	Antithrombin-III (ATIII) (Serpin C1)	SERPINC1 AT3 PRO0309	576.315	2	1151.62	1151.62	6.1	0.00351	0.0677	0	1.33	0.11	0.001075	0.03465	22	6648
TAVVIAGR	Hex(1)HexNAc(1)	TAVVIAGR+Hex(1)HexNAc(1)	T1(Hex(1)HexNAc(1));	P01008	Antithrombin-III (ATIII) (Serpin C1)	SERPINC1 AT3 PRO0309	576.311	2	1151.61	1151.62	-1.01	-0.00058	0.0692	0	1.3	0.151	0.0004977	0.01981	24	5894
TAVVIAGR	Hex(1)HexNAc(1)	TAVVIAGR+Hex(1)HexNAc(1)	T1(Hex(1)HexNAc(1));	P01008	Antithrombin-III (ATIII) (Serpin C1)	SERPINC1 AT3 PRO0309	576.311	2	1151.61	1151.62	-0.38	-0.00022	0.0977	0	1.33	0.199	9.09e-05	0.01019	19	5694
TAVVIAGR	Hex(1)HexNAc(1)	TAVVIAGR+Hex(1)HexNAc(1)	T1(Hex(1)HexNAc(1));	P01008	Antithrombin-III (ATIII) (Serpin C1)	SERPINC1 AT3 PRO0309	576.312	2	1151.62	1151.62	0.78	0.00045	0.0526	0	1.33	0.143	0.000568	0.02208	3	7175
TAVVIAGR	HexNAc(1)	TAVVIAGR+HexNAc(1)	T1(HexNAc(1));	P01008	Antithrombin-III (ATIII) (Serpin C1)	SERPINC1 AT3 PRO0309	495.282	2	989.557	989.563	-5.88	-0.00291	0.0701	0	1.57	0.174	0.0002555	0.01439	20	6651
TAVVIAGR	HexNAc(1)	TAVVIAGR+HexNAc(1)	T1(HexNAc(1));	P01008	Antithrombin-III (ATIII) (Serpin C1)	SERPINC1 AT3 PRO0309	495.284	2	989.56	989.563	-2.61	-0.00129	0.0675	0	1.63	0.163	0.0002555	0.01684	19	5718
SQYFQTVTDYGK	Hex(1)HexNAc(1)	SQYFQTVTDYGK+Hex(1)HexNAc(1)	S1(Hex(1)HexNAc(1));K12(Guanidinyl)	P02652	Apolipoprotein A-II (Apo-AII) (ApoA-II) (Apolipoprotein A2) [Cleaved into: Proapolipoprotein A-II (ProapoA-II); Truncated apolipoprotein A-II (Apolipoprotein A-II(1-76))]	APOA2	922.418	2	1843.83	1843.82	2.85	0.00263	0.3194	0	2.63	0.539	0	6.519e-05	7	17726
SQYFQTVTDYGK	Hex(1)HexNAc(1)	SQYFQTVTDYGK+Hex(1)HexNAc(1)	S1(Hex(1)HexNAc(1));K12(Guanidinyl)	P02652	Apolipoprotein A-II (Apo-AII) (ApoA-II) (Apolipoprotein A2) [Cleaved into: Proapolipoprotein A-II (ProapoA-II); Truncated apolipoprotein A-II (Apolipoprotein A-II(1-76))]	APOA2	922.417	2	1843.83	1843.82	1.5	0.00138	0.2042	0	2.84	0.379	0	0.0007308	6	18663
SQYFQTVTDYGK	Hex(1)HexNAc(1)	SQYFQTVTDYGK+Hex(1)HexNAc(1)	S1(Hex(1)HexNAc(1));K12(Guanidinyl)	P02652	Apolipoprotein A-II (Apo-AII) (ApoA-II) (Apolipoprotein A2) [Cleaved into: Proapolipoprotein A-II (ProapoA-II); Truncated apolipoprotein A-II (Apolipoprotein A-II(1-76))]	APOA2	922.415	2	1843.82	1843.82	-0.01	-1e-05	0.1435	0	2.3	0.407	0	0.0004824	5	17385
SQYFQTVTDYGK	Hex(1)HexNAc(1)	SQYFQTVTDYGK+Hex(1)HexNAc(1)	S1(Hex(1)HexNAc(1));K12(Guanidinyl)	P02652	Apolipoprotein A-II (Apo-AII) (ApoA-II) (Apolipoprotein A2) [Cleaved into: Proapolipoprotein A-II (ProapoA-II); Truncated apolipoprotein A-II (Apolipoprotein A-II(1-76))]	APOA2	922.416	2	1843.82	1843.82	0.6	0.00055	0.3627	0	1.93	0.3	9.09e-05	0.002349	8	17730
SQYFQTVTDYGK	Hex(1)HexNAc(1)	SQYFQTVTDYGK+Hex(1)HexNAc(1)	S1(Hex(1)HexNAc(1));K12(Guanidinyl)	P02652	Apolipoprotein A-II (Apo-AII) (ApoA-II) (Apolipoprotein A2) [Cleaved into: Proapolipoprotein A-II (ProapoA-II); Truncated apolipoprotein A-II (Apolipoprotein A-II(1-76))]	APOA2	922.415	2	1843.82	1843.82	-0.52	-0.00048	0.3371	0	1.78	0.288	9.09e-05	0.002808	9	17802
SQYFQTVTDYGK	Hex(2)HexNAc(2)	SQYFQTVTDYGK+Hex(2)HexNAc(2)	S1(Hex(2)HexNAc(2));K12(Guanidinyl)	P02652	Apolipoprotein A-II (Apo-AII) (ApoA-II) (Apolipoprotein A2) [Cleaved into: Proapolipoprotein A-II (ProapoA-II); Truncated apolipoprotein A-II (Apolipoprotein A-II(1-76))]	APOA2	1104.98	2	2208.96	2208.96	0.55	0.00061	0.2755	0	0.98	0.186	0.0001756	0.01227	23	15229
SQYFQTVTDYGK	Hex(2)HexNAc(2)	SQYFQTVTDYGK+Hex(2)HexNAc(2)	S1(Hex(2)HexNAc(2));K12(Guanidinyl)	P02652	Apolipoprotein A-II (Apo-AII) (ApoA-II) (Apolipoprotein A2) [Cleaved into: Proapolipoprotein A-II (ProapoA-II); Truncated apolipoprotein A-II (Apolipoprotein A-II(1-76))]	APOA2	1104.98	2	2208.96	2208.96	0.64	0.00071	0.2118	0	0.85	0.096	0.001193	0.04212	1	15746
SLVSQYFQTVTDYGK	Hex(1)HexNAc(1)	SLVSQYFQTVTDYGK+Hex(1)HexNAc(1)	S1(Hex(1)HexNAc(1));K15(Guanidinyl)	P02652	Apolipoprotein A-II (Apo-AII) (ApoA-II) (Apolipoprotein A2) [Cleaved into: Proapolipoprotein A-II (ProapoA-II); Truncated apolipoprotein A-II (Apolipoprotein A-II(1-76))]	APOA2	1072.01	2	2143.02	2143.01	6.94	0.00744	0.0191	0	2.62	0.351	0	0.001104	24	27171
TDYGKDLMEK	HexNAc(1)	TDYGKDLMEK+HexNAc(1)	T1(HexNAc(1));M8(Oxidation);K10(Guanidinyl)	P02652	Apolipoprotein A-II (Apo-AII) (ApoA-II) (Apolipoprotein A2) [Cleaved into: Proapolipoprotein A-II (ProapoA-II); Truncated apolipoprotein A-II (Apolipoprotein A-II(1-76))]	APOA2	487.557	3	1460.66	1460.66	0.31	0.00015	0.2267	0	2.47	0.398	0	0.0005457	4	6846
SQPSSFHDFPDLGQEVALNANTK	Hex(1)HexNAc(1)	SQPSSFHDFPDLGQEVALNANTK+Hex(1)HexNAc(1)	S1(Hex(1)HexNAc(1));K23(Guanidinyl)	P04114	Apolipoprotein B-100 (Apo B-100) [Cleaved into: Apolipoprotein B-48 (Apo B-48)]	APOB	970.454	3	2909.35	2909.34	1.53	0.00149	0.0269	0	1.86	0.151	0.0004977	0.01994	11	27705
TFHVPFTDLQVPSCK	Hex(1)HexNAc(1)	TFHVPFTDLQVPSCK+Hex(1)HexNAc(1)	T1(Hex(1)HexNAc(1));C14(Carbamidomethyl);K15(Guanidinyl)	P04114	Apolipoprotein B-100 (Apo B-100) [Cleaved into: Apolipoprotein B-48 (Apo B-48)]	APOB	728.35	3	2183.03	2183.03	0.85	0.00062	0.1502	0	2.33	0.151	0.0004977	0.01978	6	29720
TIASEANTYLNSK	Hex(1)HexNAc(1)	TIASEANTYLNSK+Hex(1)HexNAc(1)	T1(Hex(1)HexNAc(1));K13(Guanidinyl)	P04114	Apolipoprotein B-100 (Apo B-100) [Cleaved into: Apolipoprotein B-48 (Apo B-48)]	APOB	909.929	2	1818.85	1818.86	-5.66	-0.00515	0.0983	0	2.34	0.527	0	7.84e-05	22	13863
TIIVPEQTIEIPSIK	Hex(1)HexNAc(1)	TIIVPEQTIEIPSIK+Hex(1)HexNAc(1)	T1(Hex(1)HexNAc(1));K15(Guanidinyl)	P04114	Apolipoprotein B-100 (Apo B-100) [Cleaved into: Apolipoprotein B-48 (Apo B-48)]	APOB	1044.57	2	2088.14	2088.13	2.33	0.00243	0.3147	0	2.32	0.31	9.09e-05	0.002049	19	30580
TGTYQEWK	Hex(1)HexNAc(1)	TGTYQEWK+Hex(1)HexNAc(1)	T1(Hex(1)HexNAc(1));K8(Guanidinyl)	P04114	Apolipoprotein B-100 (Apo B-100) [Cleaved into: Apolipoprotein B-48 (Apo B-48)]	APOB	710.318	2	1419.63	1419.63	1.37	0.00097	0.2829	0	1.52	0.189	0.0001756	0.01175	11	9498
TGTYQEWK	Hex(1)HexNAc(1)	TGTYQEWK+Hex(1)HexNAc(1)	T1(Hex(1)HexNAc(1));K8(Guanidinyl)	P04114	Apolipoprotein B-100 (Apo B-100) [Cleaved into: Apolipoprotein B-48 (Apo B-48)]	APOB	710.319	2	1419.63	1419.63	2.41	0.00171	0.1667	0	1.38	0.048	0.003843	0.07895	12	9118
TTGTYQEWK	Hex(1)HexNAc(1)	TTGTYQEWK+Hex(1)HexNAc(1)	T1(Hex(1)HexNAc(1));K9(Guanidinyl)	P04114	Apolipoprotein B-100 (Apo B-100) [Cleaved into: Apolipoprotein B-48 (Apo B-48)]	APOB	760.839	2	1520.67	1520.68	-2.66	-0.00203	0.0186	0	1.61	0.258	9.09e-05	0.004365	13	10628
TTGTYQEWK	Hex(1)HexNAc(1)	TTGTYQEWK+Hex(1)HexNAc(1)	T1(Hex(1)HexNAc(1));K9(Guanidinyl)	P04114	Apolipoprotein B-100 (Apo B-100) [Cleaved into: Apolipoprotein B-48 (Apo B-48)]	APOB	760.839	2	1520.67	1520.68	-3.03	-0.00231	0.0176	0	1.7	0.204	9.09e-05	0.00943	12	9781
TIEMSAFGYVFPK	Hex(1)HexNAc(1)	TIEMSAFGYVFPK+Hex(1)HexNAc(1)	T1(Hex(1)HexNAc(1));M4(Oxidation);K13(Guanidinyl)	P04114	Apolipoprotein B-100 (Apo B-100) [Cleaved into: Apolipoprotein B-48 (Apo B-48)]	APOB	956.946	2	1912.89	1912.89	-1.62	-0.00155	0.0242	0	2.07	0.543	0	6.228e-05	24	27872
TQQPQQDEMPSPTFLTQVK	Hex(1)HexNAc(1)	TQQPQQDEMPSPTFLTQVK+Hex(1)HexNAc(1)	T1(Hex(1)HexNAc(1));M9(Oxidation);K19(Guanidinyl)	P02655	Apolipoprotein C-II (Apo-CII) (ApoC-II) (Apolipoprotein C2) [Cleaved into: Proapolipoprotein C-II (ProapoC-II)]	APOC2 APC2	876.079	3	2626.22	2626.22	1.14	0.001	0.0183	0	2.18	0.252	9.09e-05	0.00479	9	22426
TQQPQQDEMPSPTFLTQVK	Hex(1)HexNAc(1)	TQQPQQDEMPSPTFLTQVK+Hex(1)HexNAc(1)	T1(Hex(1)HexNAc(1));M9(Oxidation);K19(Guanidinyl)	P02655	Apolipoprotein C-II (Apo-CII) (ApoC-II) (Apolipoprotein C2) [Cleaved into: Proapolipoprotein C-II (ProapoC-II)]	APOC2 APC2	876.077	3	2626.22	2626.22	-1.38	-0.00121	0.0614	0	2.28	0.283	9.09e-05	0.00302	23	22800
TQQPQQDEMPSPTFLTQVK	Hex(1)HexNAc(1)	TQQPQQDEMPSPTFLTQVK+Hex(1)HexNAc(1)	T1(Hex(1)HexNAc(1));M9(Oxidation);K19(Guanidinyl)	P02655	Apolipoprotein C-II (Apo-CII) (ApoC-II) (Apolipoprotein C2) [Cleaved into: Proapolipoprotein C-II (ProapoC-II)]	APOC2 APC2	876.078	3	2626.22	2626.22	0.5	0.00044	0.1835	0	1.58	0.041	0.003998	0.08648	23	21677
TQQPQQDEMPSPTFLTQVK	Hex(1)HexNAc(1)	TQQPQQDEMPSPTFLTQVK+Hex(1)HexNAc(1)	T1(Hex(1)HexNAc(1));M9(Oxidation);K19(Guanidinyl)	P02655	Apolipoprotein C-II (Apo-CII) (ApoC-II) (Apolipoprotein C2) [Cleaved into: Proapolipoprotein C-II (ProapoC-II)]	APOC2 APC2	876.077	3	2626.22	2626.22	-0.61	-0.00054	0.0189	0	2.64	0.249	9.09e-05	0.004961	23	23166
TQQPQQDEMPSPTFLTQVK	Hex(1)HexNAc(1)	TQQPQQDEMPSPTFLTQVK+Hex(1)HexNAc(1)	T1(Hex(1)HexNAc(1));M9(Oxidation);K19(Guanidinyl)	P02655	Apolipoprotein C-II (Apo-CII) (ApoC-II) (Apolipoprotein C2) [Cleaved into: Proapolipoprotein C-II (ProapoC-II)]	APOC2 APC2	876.076	3	2626.21	2626.22	-2.12	-0.00186	0.0067	0	2.97	0.186	0.0001756	0.01224	24	20997
TQQPQQDEMPSPTFLTQVK	Hex(1)HexNAc(1)	TQQPQQDEMPSPTFLTQVK+Hex(1)HexNAc(1)	T1(Hex(1)HexNAc(1));M9(Oxidation);K19(Guanidinyl)	P02655	Apolipoprotein C-II (Apo-CII) (ApoC-II) (Apolipoprotein C2) [Cleaved into: Proapolipoprotein C-II (ProapoC-II)]	APOC2 APC2	876.076	3	2626.21	2626.22	-2.08	-0.00182	0.0336	0	2.68	0.272	9.09e-05	0.003566	22	21139
TQQPQQDEMPSPTFLTQVK	Hex(1)HexNAc(1)	TQQPQQDEMPSPTFLTQVK+Hex(1)HexNAc(1)	T1(Hex(1)HexNAc(1));M9(Oxidation);K19(Guanidinyl)	P02655	Apolipoprotein C-II (Apo-CII) (ApoC-II) (Apolipoprotein C2) [Cleaved into: Proapolipoprotein C-II (ProapoC-II)]	APOC2 APC2	876.076	3	2626.21	2626.22	-2.11	-0.00185	0.0278	0	1.8	0.075	0.001507	0.05569	8	26990
TQQPQQDEMPSPTFLTQVK	Hex(1)HexNAc(1)	TQQPQQDEMPSPTFLTQVK+Hex(1)HexNAc(1)	T1(Hex(1)HexNAc(1));M9(Oxidation);K19(Guanidinyl)	P02655	Apolipoprotein C-II (Apo-CII) (ApoC-II) (Apolipoprotein C2) [Cleaved into: Proapolipoprotein C-II (ProapoC-II)]	APOC2 APC2	876.079	3	2626.22	2626.22	1.24	0.00108	0.0811	0	2.59	0.205	9.09e-05	0.009384	8	22486
TQQPQQDEMPSPTFLTQVK	Hex(1)HexNAc(1)	TQQPQQDEMPSPTFLTQVK+Hex(1)HexNAc(1)	T1(Hex(1)HexNAc(1));M9(Oxidation);K19(Guanidinyl)	P02655	Apolipoprotein C-II (Apo-CII) (ApoC-II) (Apolipoprotein C2) [Cleaved into: Proapolipoprotein C-II (ProapoC-II)]	APOC2 APC2	876.071	3	2626.2	2626.22	-7.91	-0.00692	0.0132	0	2.28	0.201	9.09e-05	0.009891	7	22489
TQQPQQDEMPSPTFLTQVK	Hex(1)HexNAc(1)	TQQPQQDEMPSPTFLTQVK+Hex(1)HexNAc(1)	T1(Hex(1)HexNAc(1));M9(Oxidation);K19(Guanidinyl)	P02655	Apolipoprotein C-II (Apo-CII) (ApoC-II) (Apolipoprotein C2) [Cleaved into: Proapolipoprotein C-II (ProapoC-II)]	APOC2 APC2	876.078	3	2626.22	2626.22	-0.18	-0.00016		0.0036	2.75	0.148	0.000568	0.02069	1	23657
TQQPQQDEMPSPTFLTQVK	HexNAc(1)	TQQPQQDEMPSPTFLTQVK+HexNAc(1)	T1(HexNAc(1));M9(Oxidation);K19(Guanidinyl)	P02655	Apolipoprotein C-II (Apo-CII) (ApoC-II) (Apolipoprotein C2) [Cleaved into: Proapolipoprotein C-II (ProapoC-II)]	APOC2 APC2	822.059	3	2464.16	2464.17	-1.85	-0.00152	0.0194	0	3.1	0.127	0.0007914	0.02761	8	22632
SPTFLTQVK	Hex(1)HexNAc(1)	SPTFLTQVK+Hex(1)HexNAc(1)	S1(Hex(1)HexNAc(1));K9(Guanidinyl)	P02655	Apolipoprotein C-II (Apo-CII) (ApoC-II) (Apolipoprotein C2) [Cleaved into: Proapolipoprotein C-II (ProapoC-II)]	APOC2 APC2	714.363	2	1427.72	1427.73	-5.71	-0.00408	0.1186	0	1.94	0.242	9.09e-05	0.00547	14	16312
TQQPQQDEMPSPTFLTQVK	Hex(1)HexNAc(1)	TQQPQQDEMPSPTFLTQVK+Hex(1)HexNAc(1)	T1(Hex(1)HexNAc(1));K19(Guanidinyl)	P02655	Apolipoprotein C-II (Apo-CII) (ApoC-II) (Apolipoprotein C2) [Cleaved into: Proapolipoprotein C-II (ProapoC-II)]	APOC2 APC2	870.748	3	2610.23	2610.22	2.54	0.00221	0.2601	0	4.19	0.54	0	6.492e-05	8	27902
TQQPQQDEMPSPTFLTQVK	Hex(1)HexNAc(1)	TQQPQQDEMPSPTFLTQVK+Hex(1)HexNAc(1)	T1(Hex(1)HexNAc(1));K19(Guanidinyl)	P02655	Apolipoprotein C-II (Apo-CII) (ApoC-II) (Apolipoprotein C2) [Cleaved into: Proapolipoprotein C-II (ProapoC-II)]	APOC2 APC2	870.747	3	2610.23	2610.22	0.91	0.00079	0.1313	0	3.35	0.685	0	7.243e-06	9	27919
TQQPQQDEMPSPTFLTQVK	Hex(1)HexNAc(1)	TQQPQQDEMPSPTFLTQVK+Hex(1)HexNAc(1)	T1(Hex(1)HexNAc(1));K19(Guanidinyl)	P02655	Apolipoprotein C-II (Apo-CII) (ApoC-II) (Apolipoprotein C2) [Cleaved into: Proapolipoprotein C-II (ProapoC-II)]	APOC2 APC2	1305.62	2	2610.22	2610.22	-0.29	-0.00038	0.4748	0	2.78	0.446	0	0.000267	7	28017
TQQPQQDEMPSPTFLTQVK	Hex(1)HexNAc(1)	TQQPQQDEMPSPTFLTQVK+Hex(1)HexNAc(1)	T1(Hex(1)HexNAc(1));K19(Guanidinyl)	P02655	Apolipoprotein C-II (Apo-CII) (ApoC-II) (Apolipoprotein C2) [Cleaved into: Proapolipoprotein C-II (ProapoC-II)]	APOC2 APC2	1305.62	2	2610.23	2610.22	1.38	0.0018	0.3937	0	1.27	0.011	0.007895	0.1262	9	27796
TFLTQVK	Hex(1)HexNAc(1)	TFLTQVK+Hex(1)HexNAc(1)	T1(Hex(1)HexNAc(1));K7(Guanidinyl)	P02655	Apolipoprotein C-II (Apo-CII) (ApoC-II) (Apolipoprotein C2) [Cleaved into: Proapolipoprotein C-II (ProapoC-II)]	APOC2 APC2	622.321	2	1243.64	1243.64	-5.04	-0.00313		0	1.12	0.113	0.001075	0.0336	15	11553
TFLTQVK	Hex(1)HexNAc(1)	TFLTQVK+Hex(1)HexNAc(1)	T1(Hex(1)HexNAc(1));K7(Guanidinyl)	P02655	Apolipoprotein C-II (Apo-CII) (ApoC-II) (Apolipoprotein C2) [Cleaved into: Proapolipoprotein C-II (ProapoC-II)]	APOC2 APC2	622.324	2	1243.64	1243.64	-0.78	-0.00048	0	0	1.06	0.122	0.0009429	0.02942	16	11839
TFLTQVK	Hex(1)HexNAc(1)	TFLTQVK+Hex(1)HexNAc(1)	T1(Hex(1)HexNAc(1));K7(Guanidinyl)	P02655	Apolipoprotein C-II (Apo-CII) (ApoC-II) (Apolipoprotein C2) [Cleaved into: Proapolipoprotein C-II (ProapoC-II)]	APOC2 APC2	622.324	2	1243.64	1243.64	-1.02	-0.00064		0	1.13	0.088	0.001328	0.04679	11	11801
TQQPQQDEMPSPTFLTQVK	Hex(1)HexNAc(1)	TQQPQQDEMPSPTFLTQVK+Hex(1)HexNAc(1)	T1(Hex(1)HexNAc(1));M9(Oxidation)	P02655	Apolipoprotein C-II (Apo-CII) (ApoC-II) (Apolipoprotein C2) [Cleaved into: Proapolipoprotein C-II (ProapoC-II)]	APOC2 APC2	862.073	3	2584.21	2584.2	3.12	0.00269		0.0283	2.06	0.125	0.0007914	0.02829	22	21508
TQQPQQDEMPSPTFLTQVK	Hex(1)HexNAc(1)	TQQPQQDEMPSPTFLTQVK+Hex(1)HexNAc(1)	T1(Hex(1)HexNAc(1));M9(Oxidation);K19(Guanidinyl)	P02655	Apolipoprotein C-II (Apo-CII) (ApoC-II) (Apolipoprotein C2) [Cleaved into: Proapolipoprotein C-II (ProapoC-II)]	APOC2 APC2	876.077	3	2626.22	2626.22	-0.49	-0.00043	0.1589	0	3.02	0.663	0	1.018e-05	3	22977
TQQPQQDEMPSPTFLTQVK	Hex(1)HexNAc(1)	TQQPQQDEMPSPTFLTQVK+Hex(1)HexNAc(1)	T1(Hex(1)HexNAc(1));M9(Oxidation);K19(Guanidinyl)	P02655	Apolipoprotein C-II (Apo-CII) (ApoC-II) (Apolipoprotein C2) [Cleaved into: Proapolipoprotein C-II (ProapoC-II)]	APOC2 APC2	876.076	3	2626.21	2626.22	-1.79	-0.00156	0.0705	0	2.27	0.618	0	1.993e-05	2	22642
TQQPQQDEMPSPTFLTQVK	Hex(1)HexNAc(1)	TQQPQQDEMPSPTFLTQVK+Hex(1)HexNAc(1)	T1(Hex(1)HexNAc(1));M9(Oxidation);K19(Guanidinyl)	P02655	Apolipoprotein C-II (Apo-CII) (ApoC-II) (Apolipoprotein C2) [Cleaved into: Proapolipoprotein C-II (ProapoC-II)]	APOC2 APC2	876.075	3	2626.21	2626.22	-3.18	-0.00278	0.0628	0	2.39	0.565	0	4.418e-05	1	23303
TQQPQQDEMPSPTFLTQVK	Hex(1)HexNAc(1)	TQQPQQDEMPSPTFLTQVK+Hex(1)HexNAc(1)	T1(Hex(1)HexNAc(1));M9(Oxidation);K19(Guanidinyl)	P02655	Apolipoprotein C-II (Apo-CII) (ApoC-II) (Apolipoprotein C2) [Cleaved into: Proapolipoprotein C-II (ProapoC-II)]	APOC2 APC2	876.082	3	2626.23	2626.22	4.93	0.00432	0.0581	0	1.72	0.071	0.001859	0.05846	8	23016
TQQPQQDEMPSPTFLTQVK	Hex(1)HexNAc(1)	TQQPQQDEMPSPTFLTQVK+Hex(1)HexNAc(1)	T1(Hex(1)HexNAc(1));M9(Oxidation);K19(Guanidinyl)	P02655	Apolipoprotein C-II (Apo-CII) (ApoC-II) (Apolipoprotein C2) [Cleaved into: Proapolipoprotein C-II (ProapoC-II)]	APOC2 APC2	876.074	3	2626.21	2626.22	-3.94	-0.00345	0.072	0	3.61	0.718	0	4.417e-06	24	21366
TQQPQQDEMPSPTFLTQVK	Hex(1)HexNAc(1)	TQQPQQDEMPSPTFLTQVK+Hex(1)HexNAc(1)	T1(Hex(1)HexNAc(1));M9(Oxidation);K19(Guanidinyl)	P02655	Apolipoprotein C-II (Apo-CII) (ApoC-II) (Apolipoprotein C2) [Cleaved into: Proapolipoprotein C-II (ProapoC-II)]	APOC2 APC2	876.084	3	2626.24	2626.22	6.86	0.00601	0.0546	0	1.83	0.278	9.09e-05	0.003248	1	23284
TFLTQVK	HexNAc(1)	TFLTQVK+HexNAc(1)	T1(HexNAc(1));K7(Guanidinyl)	P02655	Apolipoprotein C-II (Apo-CII) (ApoC-II) (Apolipoprotein C2) [Cleaved into: Proapolipoprotein C-II (ProapoC-II)]	APOC2 APC2	541.299	2	1081.59	1081.59	1.97	0.00106	0	0	1.25	0.056	0.002898	0.07149	11	11775
TQQPQQDEMPSPTFLTQVK	HexNAc(1)	TQQPQQDEMPSPTFLTQVK+HexNAc(1)	T1(HexNAc(1));M9(Oxidation);K19(Guanidinyl)	P02655	Apolipoprotein C-II (Apo-CII) (ApoC-II) (Apolipoprotein C2) [Cleaved into: Proapolipoprotein C-II (ProapoC-II)]	APOC2 APC2	822.059	3	2464.16	2464.17	-2.02	-0.00166	0.006	0	3.36	0.504	0	0.0001114	24	21105
TQQPQQDEMPSPTFLTQVK	HexNAc(1)	TQQPQQDEMPSPTFLTQVK+HexNAc(1)	T1(HexNAc(1));M9(Oxidation);K19(Guanidinyl)	P02655	Apolipoprotein C-II (Apo-CII) (ApoC-II) (Apolipoprotein C2) [Cleaved into: Proapolipoprotein C-II (ProapoC-II)]	APOC2 APC2	822.06	3	2464.17	2464.17	-0.32	-0.00026	0.0031	0	3.18	0.537	0	6.792e-05	1	23420
SAAPVPSDNH	Hex(1)HexNAc(1)	SAAPVPSDNH+Hex(1)HexNAc(1)	S1(Hex(1)HexNAc(1));	P02649	Apolipoprotein E (Apo-E)	APOE	680.298	2	1359.59	1359.59	-1.92	-0.00131	0.3967	0	2.42	0.358	0	0.001007	2	5502
SAAPVPSDNH	Hex(1)HexNAc(1)	SAAPVPSDNH+Hex(1)HexNAc(1)	S1(Hex(1)HexNAc(1));	P02649	Apolipoprotein E (Apo-E)	APOE	680.296	2	1359.58	1359.59	-5.2	-0.00354	0.1806	0	1.55	0.091	0.001262	0.04466	1	5496
SAAPVPSDNH	Hex(1)HexNAc(1)	SAAPVPSDNH+Hex(1)HexNAc(1)	S1(Hex(1)HexNAc(1));	P02649	Apolipoprotein E (Apo-E)	APOE	680.296	2	1359.58	1359.59	-4.49	-0.00305	0.3984	0	2.51	0.333	9.09e-05	0.001456	1	5044
SAAPVPSDNH	Hex(1)HexNAc(1)	SAAPVPSDNH+Hex(1)HexNAc(1)	S1(Hex(1)HexNAc(1));	P02649	Apolipoprotein E (Apo-E)	APOE	680.303	2	1359.6	1359.59	5.93	0.00403	0.1571	0	1.4	0.021	0.006215	0.1117	1	6390
SAAPVPSDNH	Hex(1)HexNAc(1)	SAAPVPSDNH+Hex(1)HexNAc(1)	S1(Hex(1)HexNAc(1));	P02649	Apolipoprotein E (Apo-E)	APOE	680.3	2	1359.59	1359.59	1.21	0.00082	0.3351	0	1.91	0.165	0.0002555	0.01639	17	4372
SAAPVPSDNH	Hex(1)HexNAc(1)	SAAPVPSDNH+Hex(1)HexNAc(1)	S1(Hex(1)HexNAc(1));	P02649	Apolipoprotein E (Apo-E)	APOE	680.297	2	1359.59	1359.59	-3.47	-0.00236	0.3205	0	1.56	0.272	9.09e-05	0.003558	24	4088
SAAPVPSDNH	Hex(1)HexNAc(1)	SAAPVPSDNH+Hex(1)HexNAc(1)	S1(Hex(1)HexNAc(1));	P02649	Apolipoprotein E (Apo-E)	APOE	680.302	2	1359.6	1359.59	4.45	0.00303	0.3636	0	1.98	0.129	0.0007914	0.02686	4	4877
SLAGQPLQER	Hex(1)HexNAc(1)	SLAGQPLQER+Hex(1)HexNAc(1)	S1(Hex(1)HexNAc(1));	P02649	Apolipoprotein E (Apo-E)	APOE	732.368	2	1463.73	1463.72	4.71	0.00345	0.246	0	1.87	0.378	0	0.0007432	11	8157
SAAPVPSDNH	HexNAc(1)	SAAPVPSDNH+HexNAc(1)	S1(HexNAc(1));	P02649	Apolipoprotein E (Apo-E)	APOE	599.274	2	1197.54	1197.54	2.29	0.00137	0.3674	0	2.15	0.251	9.09e-05	0.004816	1	5077
TSAAPVPSDNH	Hex(1)HexNAc(1)	TSAAPVPSDNH+Hex(1)HexNAc(1)	T1(Hex(1)HexNAc(1));	P02649	Apolipoprotein E (Apo-E)	APOE	730.82	2	1460.63	1460.64	-4.08	-0.00298		0.024	2.03	0.2	9.09e-05	0.01004	5	5248
TVGSLAGQPLQER	Hex(1)HexNAc(1)	TVGSLAGQPLQER+Hex(1)HexNAc(1)	T1(Hex(1)HexNAc(1));	P02649	Apolipoprotein E (Apo-E)	APOE	860.934	2	1720.86	1720.86	-0.11	-9e-05		0.0435	2.64	0.312	9.09e-05	0.001976	20	12924
TVGSLAGQPLQER	Hex(1)HexNAc(1)	TVGSLAGQPLQER+Hex(1)HexNAc(1)	T1(Hex(1)HexNAc(1));	P02649	Apolipoprotein E (Apo-E)	APOE	860.932	2	1720.86	1720.86	-1.57	-0.00135		0.0186	2.64	0.045	0.003957	0.08216	2	13312
TVGSLAGQPLQER	HexNAc(1)	TVGSLAGQPLQER+HexNAc(1)	T1(HexNAc(1));	P02649	Apolipoprotein E (Apo-E)	APOE	520.272	3	1558.8	1558.81	-4.51	-0.00234	0.0482	0	3.53	0.219	9.09e-05	0.007637	22	13022
TEWQSGQR	Hex(1)HexNAc(1)	TEWQSGQR+Hex(1)HexNAc(1)	T1(Hex(1)HexNAc(1));	P02649	Apolipoprotein E (Apo-E)	APOE	678.802	2	1356.6	1356.59	4.17	0.00283	0.2982	0	1.14	0.177	0.0001756	0.01384	5	4715
TEWQSGQR	Hex(1)HexNAc(1)	TEWQSGQR+Hex(1)HexNAc(1)	T1(Hex(1)HexNAc(1));	P02649	Apolipoprotein E (Apo-E)	APOE	678.8	2	1356.59	1356.59	0.54	0.00036	0.2786	0	1.4	0.22	9.09e-05	0.007493	7	4342
TEWQSGQR	Hex(1)HexNAc(1)	TEWQSGQR+Hex(1)HexNAc(1)	T1(Hex(1)HexNAc(1));	P02649	Apolipoprotein E (Apo-E)	APOE	678.796	2	1356.59	1356.59	-4.41	-0.00299	0.2353	0	1.36	0.204	9.09e-05	0.00943	9	4141
TSAAPVPSDNH	Hex(1)HexNAc(1)	TSAAPVPSDNH+Hex(1)HexNAc(1)	T1(Hex(1)HexNAc(1));	P02649	Apolipoprotein E (Apo-E)	APOE	730.823	2	1460.64	1460.64	-0.55	-0.0004	0.0147	0	2.04	0.284	9.09e-05	0.003005	7	4901
TSAAPVPSDNH	Hex(1)HexNAc(1)	TSAAPVPSDNH+Hex(1)HexNAc(1)	T1(Hex(1)HexNAc(1));	P02649	Apolipoprotein E (Apo-E)	APOE	730.822	2	1460.64	1460.64	-1.78	-0.0013	0.0583	0	2.23	0.255	9.09e-05	0.004547	2	5828
TSAAPVPSDNH	Hex(1)HexNAc(1)	TSAAPVPSDNH+Hex(1)HexNAc(1)	T1(Hex(1)HexNAc(1));	P02649	Apolipoprotein E (Apo-E)	APOE	730.825	2	1460.64	1460.64	2.31	0.00169	0.0512	0	2.15	0.302	9.09e-05	0.002309	1	5532
TVGSLAGQPLQER	Hex(1)HexNAc(1)	TVGSLAGQPLQER+Hex(1)HexNAc(1)	T1(Hex(1)HexNAc(1));	P02649	Apolipoprotein E (Apo-E)	APOE	860.933	2	1720.86	1720.86	-1	-0.00086	0.0751	0	2.13	0.492	0	0.0001335	17	12650
TVGSLAGQPLQER	Hex(1)HexNAc(1)	TVGSLAGQPLQER+Hex(1)HexNAc(1)	T1(Hex(1)HexNAc(1));	P02649	Apolipoprotein E (Apo-E)	APOE	860.932	2	1720.86	1720.86	-1.7	-0.00147	0.0704	0	2.7	0.358	0	0.001007	18	12193
TVGSLAGQPLQER	Hex(1)HexNAc(1)	TVGSLAGQPLQER+Hex(1)HexNAc(1)	T1(Hex(1)HexNAc(1));	P02649	Apolipoprotein E (Apo-E)	APOE	860.932	2	1720.86	1720.86	-1.57	-0.00135	0.0744	0	2.15	0.498	0	0.0001211	21	13196
TVGSLAGQPLQER	Hex(1)HexNAc(1)	TVGSLAGQPLQER+Hex(1)HexNAc(1)	T1(Hex(1)HexNAc(1));	P02649	Apolipoprotein E (Apo-E)	APOE	860.937	2	1720.87	1720.86	3.54	0.00305	0.0579	0	2.42	0.494	0	0.0001291	24	11747
TVGSLAGQPLQER	Hex(1)HexNAc(1)	TVGSLAGQPLQER+Hex(1)HexNAc(1)	T1(Hex(1)HexNAc(1));	P02649	Apolipoprotein E (Apo-E)	APOE	860.933	2	1720.86	1720.86	-0.74	-0.00064	0.0766	0	2.09	0.766	0	2.131e-06	20	12560
TVGSLAGQPLQER	Hex(1)HexNAc(1)	TVGSLAGQPLQER+Hex(1)HexNAc(1)	T1(Hex(1)HexNAc(1));	P02649	Apolipoprotein E (Apo-E)	APOE	860.937	2	1720.87	1720.86	4.08	0.00351	0.0455	0	1.98	0.297	9.09e-05	0.002478	22	12917
TVGSLAGQPLQER	Hex(1)HexNAc(1)	TVGSLAGQPLQER+Hex(1)HexNAc(1)	T1(Hex(1)HexNAc(1));	P02649	Apolipoprotein E (Apo-E)	APOE	860.932	2	1720.86	1720.86	-1.54	-0.00132	0.062	0	2.42	0.5	0	0.0001183	5	12578
TVGSLAGQPLQER	Hex(1)HexNAc(1)	TVGSLAGQPLQER+Hex(1)HexNAc(1)	T1(Hex(1)HexNAc(1));	P02649	Apolipoprotein E (Apo-E)	APOE	860.931	2	1720.85	1720.86	-3.2	-0.00276	0.0607	0	2.14	0.332	9.09e-05	0.001482	1	13417
TVGSLAGQPLQER	Hex(1)HexNAc(1)	TVGSLAGQPLQER+Hex(1)HexNAc(1)	T1(Hex(1)HexNAc(1));	P02649	Apolipoprotein E (Apo-E)	APOE	860.934	2	1720.86	1720.86	0.31	0.00026	0.0577	0	2.08	0.13	0.0007914	0.02669	4	12919
TVGSLAGQPLQER	Hex(1)HexNAc(1)	TVGSLAGQPLQER+Hex(1)HexNAc(1)	T1(Hex(1)HexNAc(1));	P02649	Apolipoprotein E (Apo-E)	APOE	860.934	2	1720.86	1720.86	0.35	0.0003	0.0807	0	2.23	0.654	0	1.154e-05	14	16044
TVGSLAGQPLQER	HexNAc(1)	TVGSLAGQPLQER+HexNAc(1)	T1(HexNAc(1));	P02649	Apolipoprotein E (Apo-E)	APOE	779.907	2	1558.81	1558.81	-0.19	-0.00015	0.059	0	2.71	0.586	0	3.226e-05	20	12692
SSDPLSCQFLHPK	Hex(1)HexNAc(1)	SSDPLSCQFLHPK+Hex(1)HexNAc(1)	S1(Hex(1)HexNAc(1));C7(Carbamidomethyl);K13(Guanidinyl)	Q13790	Apolipoprotein F (Apo-F) (Lipid transfer inhibitor protein) (LTIP)	APOF	961.942	2	1922.88	1922.88	-1.56	-0.0015	0.0086	0	2.32	0.344	9.09e-05	0.001228	12	18096
SAPYWGWAIIK	Hex(1)HexNAc(1)	SAPYWGWAIIK+Hex(1)HexNAc(1)	S1(Hex(1)HexNAc(1));K11(Guanidinyl)	Q13790	Apolipoprotein F (Apo-F) (Lipid transfer inhibitor protein) (LTIP)	APOF	849.927	2	1698.85	1698.84	5.53	0.0047	0.3786	0	2.06	0.354	0	0.001067	24	33027
SAPYWGWAIIK	Hex(1)HexNAc(1)	SAPYWGWAIIK+Hex(1)HexNAc(1)	S1(Hex(1)HexNAc(1));K11(Guanidinyl)	Q13790	Apolipoprotein F (Apo-F) (Lipid transfer inhibitor protein) (LTIP)	APOF	849.923	2	1698.84	1698.84	0.21	0.00018	0.4977	0	2.13	0.074	0.001507	0.05586	23	35022
SAPYWGWAIIK	Hex(1)HexNAc(1)	SAPYWGWAIIK+Hex(1)HexNAc(1)	S1(Hex(1)HexNAc(1));K11(Guanidinyl)	Q13790	Apolipoprotein F (Apo-F) (Lipid transfer inhibitor protein) (LTIP)	APOF	849.924	2	1698.84	1698.84	1.43	0.00121	0.4813	0	1.87	0.515	0	9.483e-05	21	35334
SSAPYWGWAIIK	Hex(1)HexNAc(1)	SSAPYWGWAIIK+Hex(1)HexNAc(1)	S1(Hex(1)HexNAc(1));K12(Guanidinyl)	Q13790	Apolipoprotein F (Apo-F) (Lipid transfer inhibitor protein) (LTIP)	APOF	893.436	2	1785.86	1785.87	-2.79	-0.00249	0.0154	0	1.95	0.659	0	1.072e-05	23	35054
SSAPYWGWAIIK	Hex(1)HexNAc(1)	SSAPYWGWAIIK+Hex(1)HexNAc(1)	S1(Hex(1)HexNAc(1));K12(Guanidinyl)	Q13790	Apolipoprotein F (Apo-F) (Lipid transfer inhibitor protein) (LTIP)	APOF	893.441	2	1785.87	1785.87	2.46	0.0022	0.01	0	2	0.632	0	1.618e-05	20	34923
SSAPYWGWAIIK	Hex(2)HexNAc(2)	SSAPYWGWAIIK+Hex(2)HexNAc(2)	S1(Hex(2)HexNAc(2));K12(Guanidinyl)	Q13790	Apolipoprotein F (Apo-F) (Lipid transfer inhibitor protein) (LTIP)	APOF	1076.01	2	2151.01	2151	4.77	0.00513	0.0676	0	1.48	0.15	0.0004977	0.02017	19	31011
SSAPYWGWAIIK	Hex(2)HexNAc(2)	SSAPYWGWAIIK+Hex(2)HexNAc(2)	S1(Hex(2)HexNAc(2));K12(Guanidinyl)	Q13790	Apolipoprotein F (Apo-F) (Lipid transfer inhibitor protein) (LTIP)	APOF	1076.01	2	2151.01	2151	1.76	0.00189	0.3925	0	1.07	0.017	0.006758	0.1167	18	32820
SSAPYWGWAIIK	Hex(2)HexNAc(2)	SSAPYWGWAIIK+Hex(2)HexNAc(2)	S1(Hex(2)HexNAc(2));K12(Guanidinyl)	Q13790	Apolipoprotein F (Apo-F) (Lipid transfer inhibitor protein) (LTIP)	APOF	1076.01	2	2151	2151	0.94	0.00102	0.4424	0	1.65	0.226	9.09e-05	0.006967	16	33270
SSAPYWGWAIIK	Hex(2)HexNAc(2)	SSAPYWGWAIIK+Hex(2)HexNAc(2)	S1(Hex(2)HexNAc(2));K12(Guanidinyl)	Q13790	Apolipoprotein F (Apo-F) (Lipid transfer inhibitor protein) (LTIP)	APOF	1076.01	2	2151	2151	1.06	0.00114	0.3882	0	1.52	0.192	0.0001756	0.01125	16	32916
SSAPYWGWAIIK	Hex(2)HexNAc(2)	SSAPYWGWAIIK+Hex(2)HexNAc(2)	S1(Hex(2)HexNAc(2));K12(Guanidinyl)	Q13790	Apolipoprotein F (Apo-F) (Lipid transfer inhibitor protein) (LTIP)	APOF	1076.01	2	2151	2151	0.92	0.00099	0.4571	0	1.75	0.608	0	2.319e-05	15	32720
SSAPYWGWAIIK	Hex(2)HexNAc(2)	SSAPYWGWAIIK+Hex(2)HexNAc(2)	S1(Hex(2)HexNAc(2));K12(Guanidinyl)	Q13790	Apolipoprotein F (Apo-F) (Lipid transfer inhibitor protein) (LTIP)	APOF	1076	2	2150.99	2151	-4.19	-0.0045	0.497	0	1.69	0.225	9.09e-05	0.007044	11	30355
SSAPYWGWAIIK	Hex(1)HexNAc(2)	SSAPYWGWAIIK+Hex(1)HexNAc(2)	S1(Hex(1)HexNAc(2));K12(Guanidinyl)	Q13790	Apolipoprotein F (Apo-F) (Lipid transfer inhibitor protein) (LTIP)	APOF	663.655	3	1988.95	1988.95	1.3	0.00086	0.0039	0	2.58	0.402	0	0.0005204	15	32485
SSDPLSCQFLHPK	HexNAc(1)	SSDPLSCQFLHPK+HexNAc(1)	S1(HexNAc(1));C7(Carbamidomethyl);K13(Guanidinyl)	Q13790	Apolipoprotein F (Apo-F) (Lipid transfer inhibitor protein) (LTIP)	APOF	587.615	3	1760.83	1760.83	1.19	0.0007	0.0247	0	3.65	0.545	0	6.032e-05	13	19289
SAPYWGWAIIK	HexNAc(1)	SAPYWGWAIIK+HexNAc(1)	S1(HexNAc(1));K11(Guanidinyl)	Q13790	Apolipoprotein F (Apo-F) (Lipid transfer inhibitor protein) (LTIP)	APOF	512.933	3	1536.78	1536.78	0.13	7e-05	0.235	0	2	0.206	9.09e-05	0.009231	21	35380
SSAPYWGWAIIK	HexNAc(1)	SSAPYWGWAIIK+HexNAc(1)	S1(HexNAc(1));K12(Guanidinyl)	Q13790	Apolipoprotein F (Apo-F) (Lipid transfer inhibitor protein) (LTIP)	APOF	812.409	2	1623.81	1623.82	-2.99	-0.00242	0.0037	0	2.69	0.167	0.0002555	0.01598	21	35459
SSAPYWGWAIIK	Hex(1)HexNAc(2)	SSAPYWGWAIIK+Hex(1)HexNAc(2)	S1(HexNAc(2)Hex(1));K12(Guanidinyl)	Q13790	Apolipoprotein F (Apo-F) (Lipid transfer inhibitor protein) (LTIP)	APOF	663.654	3	1988.95	1988.95	-1.14	-0.00075	0.0072	0	2.77	0.302	9.09e-05	0.002307	16	33030
SSAPYWGWAIIK	HexNAc(2)	SSAPYWGWAIIK+HexNAc(2)	S1(HexNAc(2));K12(Guanidinyl)	Q13790	Apolipoprotein F (Apo-F) (Lipid transfer inhibitor protein) (LTIP)	APOF	609.636	3	1826.89	1826.9	-0.8	-0.00049	0.5213	0	3.05	0.392	0	0.000605	16	33042
SSAPYWGWAIIK	HexNAc(2)	SSAPYWGWAIIK+HexNAc(2)	S1(HexNAc(2));K12(Guanidinyl)	Q13790	Apolipoprotein F (Apo-F) (Lipid transfer inhibitor protein) (LTIP)	APOF	609.636	3	1826.89	1826.9	-2.14	-0.00131	0.4893	0	3.27	0.422	0	0.0003809	15	32453
SSDPLSCQFLHPK	Hex(1)HexNAc(1)	SSDPLSCQFLHPK+Hex(1)HexNAc(1)	S1(Hex(1)HexNAc(1));C7(Carbamidomethyl);K13(Guanidinyl)	Q13790	Apolipoprotein F (Apo-F) (Lipid transfer inhibitor protein) (LTIP)	APOF	641.632	3	1922.88	1922.88	0.15	9e-05		0.0025	3.93	0.507	0	0.0001069	13	19241
SSAPYWGWAIIK	Hex(1)HexNAc(1)	SSAPYWGWAIIK+Hex(1)HexNAc(1)	S1(Hex(1)HexNAc(1));K12(Guanidinyl)	Q13790	Apolipoprotein F (Apo-F) (Lipid transfer inhibitor protein) (LTIP)	APOF	893.442	2	1785.88	1785.87	4.65	0.00415		0.0093	2.12	0.275	9.09e-05	0.003426	15	32488
SSAPYWGWAIIK	Hex(1)HexNAc(1)	SSAPYWGWAIIK+Hex(1)HexNAc(1)	S1(Hex(1)HexNAc(1));K12(Guanidinyl)	Q13790	Apolipoprotein F (Apo-F) (Lipid transfer inhibitor protein) (LTIP)	APOF	893.443	2	1785.88	1785.87	5.63	0.00503	0.0054	0	1.84	0.378	0	0.00074	22	34599
SSAPYWGWAIIK	Hex(1)HexNAc(1)	SSAPYWGWAIIK+Hex(1)HexNAc(1)	S1(Hex(1)HexNAc(1));K12(Guanidinyl)	Q13790	Apolipoprotein F (Apo-F) (Lipid transfer inhibitor protein) (LTIP)	APOF	893.438	2	1785.87	1785.87	-0.4	-0.00035		0.011	1.79	0.436	0	0.0003101	19	32867
SSAPYWGWAIIK	Hex(1)HexNAc(1)	SSAPYWGWAIIK+Hex(1)HexNAc(1)	S1(Hex(1)HexNAc(1));K12(Guanidinyl)	Q13790	Apolipoprotein F (Apo-F) (Lipid transfer inhibitor protein) (LTIP)	APOF	893.437	2	1785.87	1785.87	-1.78	-0.00159	0.4058	0	1.38	0.034	0.004164	0.09398	20	35324
SSAPYWGWAIIK	Hex(1)HexNAc(1)	SSAPYWGWAIIK+Hex(1)HexNAc(1)	S1(Hex(1)HexNAc(1));K12(Guanidinyl)	Q13790	Apolipoprotein F (Apo-F) (Lipid transfer inhibitor protein) (LTIP)	APOF	893.439	2	1785.87	1785.87	1.19	0.00106	0.129	0	1.55	0.049	0.003093	0.07797	21	35335
SSAPYWGWAIIK	Hex(1)HexNAc(1)	SSAPYWGWAIIK+Hex(1)HexNAc(1)	S1(Hex(1)HexNAc(1));K12(Guanidinyl)	Q13790	Apolipoprotein F (Apo-F) (Lipid transfer inhibitor protein) (LTIP)	APOF	893.438	2	1785.87	1785.87	-0.21	-0.00019	0.5227	0	2.2	0.631	0	1.651e-05	8	39448
SSAPYWGWAIIK	Hex(1)HexNAc(1)	SSAPYWGWAIIK+Hex(1)HexNAc(1)	S1(Hex(1)HexNAc(1));K12(Guanidinyl)	Q13790	Apolipoprotein F (Apo-F) (Lipid transfer inhibitor protein) (LTIP)	APOF	893.445	2	1785.88	1785.87	7.43	0.00664	0.4759	0	1.87	0.184	0.0001756	0.01249	9	39294
SSDPLSCQFLHPK	HexNAc(1)	SSDPLSCQFLHPK+HexNAc(1)	S1(HexNAc(1));C7(Carbamidomethyl);K13(Guanidinyl)	Q13790	Apolipoprotein F (Apo-F) (Lipid transfer inhibitor protein) (LTIP)	APOF	587.614	3	1760.83	1760.83	0.22	0.00013		0.0287	3.72	0.653	0	1.177e-05	11	18372
SSAPYWGWAIIK	HexNAc(1)	SSAPYWGWAIIK+HexNAc(1)	S1(HexNAc(1));K12(Guanidinyl)	Q13790	Apolipoprotein F (Apo-F) (Lipid transfer inhibitor protein) (LTIP)	APOF	812.411	2	1623.82	1623.82	-0.67	-0.00055		0.0033	2.98	0.356	0	0.001034	20	34707
TPSSDPLSCQFLHPK	Hex(2)HexNAc(2)	TPSSDPLSCQFLHPK+Hex(2)HexNAc(2)	T1(Hex(2)HexNAc(2));C9(Carbamidomethyl);K15(Guanidinyl)	Q13790	Apolipoprotein F (Apo-F) (Lipid transfer inhibitor protein) (LTIP)	APOF	829.374	3	2486.11	2486.11	-2.05	-0.0017	0.2489	0	2.29	0.346	0	0.001202	12	18038
TPSSDPLSCQFLHPK	Hex(2)HexNAc(2)	TPSSDPLSCQFLHPK+Hex(2)HexNAc(2)	T1(Hex(2)HexNAc(2));C9(Carbamidomethyl);K15(Guanidinyl)	Q13790	Apolipoprotein F (Apo-F) (Lipid transfer inhibitor protein) (LTIP)	APOF	829.376	3	2486.11	2486.11	0.69	0.00058	0.3865	0	3.26	0.619	0	1.953e-05	10	18656
TPSSDPLSCQFLHPK	Hex(2)HexNAc(2)	TPSSDPLSCQFLHPK+Hex(2)HexNAc(2)	T1(Hex(2)HexNAc(2));C9(Carbamidomethyl);K15(Guanidinyl)	Q13790	Apolipoprotein F (Apo-F) (Lipid transfer inhibitor protein) (LTIP)	APOF	829.378	3	2486.12	2486.11	2.43	0.00201	0.4106	0	3.02	0.621	0	1.918e-05	11	18469
TPSSDPLSCQFLHPK	Hex(2)HexNAc(2)	TPSSDPLSCQFLHPK+Hex(2)HexNAc(2)	T1(Hex(2)HexNAc(2));C9(Carbamidomethyl);K15(Guanidinyl)	Q13790	Apolipoprotein F (Apo-F) (Lipid transfer inhibitor protein) (LTIP)	APOF	829.376	3	2486.11	2486.11	0.34	0.00028	0.4352	0	3.01	0.568	0	4.269e-05	9	18380
TPSSDPLSCQFLHPK	Hex(2)HexNAc(2)	TPSSDPLSCQFLHPK+Hex(2)HexNAc(2)	T1(Hex(2)HexNAc(2));C9(Carbamidomethyl);K15(Guanidinyl)	Q13790	Apolipoprotein F (Apo-F) (Lipid transfer inhibitor protein) (LTIP)	APOF	829.378	3	2486.12	2486.11	2.62	0.00217	0.4053	0	2.27	0.382	0	0.0007004	13	19234
TPSSDPLSCQFLHPK	Hex(1)HexNAc(1)	TPSSDPLSCQFLHPK+Hex(1)HexNAc(1)	T1(Hex(1)HexNAc(1));C9(Carbamidomethyl);K15(Guanidinyl)	Q13790	Apolipoprotein F (Apo-F) (Lipid transfer inhibitor protein) (LTIP)	APOF	707.666	3	2120.98	2120.98	1.21	0.00086	0.0753	0	3.85	0.747	0	2.85e-06	14	19973
TPSSDPLSCQFLHPK	Hex(1)HexNAc(1)	TPSSDPLSCQFLHPK+Hex(1)HexNAc(1)	T1(Hex(1)HexNAc(1));C9(Carbamidomethyl);K15(Guanidinyl)	Q13790	Apolipoprotein F (Apo-F) (Lipid transfer inhibitor protein) (LTIP)	APOF	707.665	3	2120.98	2120.98	-0.45	-0.00032	0.0835	0	5.51	0.889	0	3.372e-07	13	20992
TMDPESSIFIEDAIK	Hex(1)HexNAc(1)	TMDPESSIFIEDAIK+Hex(1)HexNAc(1)	T1(Hex(1)HexNAc(1));K15(Guanidinyl)	O14791	Apolipoprotein L1 (Apolipoprotein L) (Apo-L) (ApoL) (Apolipoprotein L-I) (ApoL-I)	APOL1 APOL	1051.99	2	2102.98	2102.97	4.94	0.00519	0.2734	0	2.56	0.357	0	0.001016	14	31578
TMDPESSIFIEDAIK	Hex(1)HexNAc(1)	TMDPESSIFIEDAIK+Hex(1)HexNAc(1)	T1(Hex(1)HexNAc(1));K15(Guanidinyl)	O14791	Apolipoprotein L1 (Apolipoprotein L) (Apo-L) (ApoL) (Apolipoprotein L-I) (ApoL-I)	APOL1 APOL	1051.99	2	2102.98	2102.97	6.64	0.00698	0.1823	0	1.92	0.194	9.09e-05	0.01089	19	29880
TMDPESSIFIEDAIK	Hex(1)HexNAc(1)	TMDPESSIFIEDAIK+Hex(1)HexNAc(1)	T1(Hex(1)HexNAc(1));K15(Guanidinyl)	O14791	Apolipoprotein L1 (Apolipoprotein L) (Apo-L) (ApoL) (Apolipoprotein L-I) (ApoL-I)	APOL1 APOL	1051.99	2	2102.96	2102.97	-1.9	-0.002	0.2876	0	2.33	0.319	9.09e-05	0.001795	18	31515
TMDPESSIFIEDAIK	Hex(1)HexNAc(1)	TMDPESSIFIEDAIK+Hex(1)HexNAc(1)	T1(Hex(1)HexNAc(1));K15(Guanidinyl)	O14791	Apolipoprotein L1 (Apolipoprotein L) (Apo-L) (ApoL) (Apolipoprotein L-I) (ApoL-I)	APOL1 APOL	1051.99	2	2102.98	2102.97	4.7	0.00495	0.2915	0	2.23	0.605	0	2.429e-05	16	31701
TMDPESSIFIEDAIK	Hex(1)HexNAc(1)	TMDPESSIFIEDAIK+Hex(1)HexNAc(1)	T1(Hex(1)HexNAc(1));K15(Guanidinyl)	O14791	Apolipoprotein L1 (Apolipoprotein L) (Apo-L) (ApoL) (Apolipoprotein L-I) (ApoL-I)	APOL1 APOL	1051.99	2	2102.98	2102.97	3.64	0.00382	0.293	0	2.56	0.434	0	0.0003199	15	31223
TMDPESSIFIEDAIK	Hex(1)HexNAc(1)	TMDPESSIFIEDAIK+Hex(1)HexNAc(1)	T1(Hex(1)HexNAc(1));M2(Oxidation);K15(Guanidinyl)	O14791	Apolipoprotein L1 (Apolipoprotein L) (Apo-L) (ApoL) (Apolipoprotein L-I) (ApoL-I)	APOL1 APOL	1059.99	2	2118.97	2118.96	1.22	0.00129	0.1657	0	1.81	0.27	9.09e-05	0.00368	21	29667
TMDPESSIFIEDAIK	Hex(1)HexNAc(1)	TMDPESSIFIEDAIK+Hex(1)HexNAc(1)	T1(Hex(1)HexNAc(1));M2(Oxidation);K15(Guanidinyl)	O14791	Apolipoprotein L1 (Apolipoprotein L) (Apo-L) (ApoL) (Apolipoprotein L-I) (ApoL-I)	APOL1 APOL	1059.99	2	2118.97	2118.96	3.06	0.00325	0.24	0	2.75	0.572	0	3.98e-05	10	29059
TMDPESSIFIEDAIK	Hex(1)HexNAc(1)	TMDPESSIFIEDAIK+Hex(1)HexNAc(1)	T1(Hex(1)HexNAc(1));M2(Oxidation);K15(Guanidinyl)	O14791	Apolipoprotein L1 (Apolipoprotein L) (Apo-L) (ApoL) (Apolipoprotein L-I) (ApoL-I)	APOL1 APOL	1059.98	2	2118.96	2118.96	-1.25	-0.00132	0.278	0	2.41	0.876	0	4.092e-07	15	29343
TMDPESSIFIEDAIK	Hex(1)HexNAc(1)	TMDPESSIFIEDAIK+Hex(1)HexNAc(1)	T1(Hex(1)HexNAc(1));M2(Oxidation);K15(Guanidinyl)	O14791	Apolipoprotein L1 (Apolipoprotein L) (Apo-L) (ApoL) (Apolipoprotein L-I) (ApoL-I)	APOL1 APOL	1059.99	2	2118.97	2118.96	0.75	0.00079	0.2445	0	3.19	0.642	0	1.397e-05	17	28922
TMDPESSIFIEDAIK	Hex(1)HexNAc(1)	TMDPESSIFIEDAIK+Hex(1)HexNAc(1)	T1(Hex(1)HexNAc(1));M2(Oxidation);K15(Guanidinyl)	O14791	Apolipoprotein L1 (Apolipoprotein L) (Apo-L) (ApoL) (Apolipoprotein L-I) (ApoL-I)	APOL1 APOL	1059.99	2	2118.97	2118.96	1.67	0.00177	0.1974	0	3.04	0.858	0	5.364e-07	18	28658
TMDPESSIFIEDAIK	Hex(1)HexNAc(1)	TMDPESSIFIEDAIK+Hex(1)HexNAc(1)	T1(Hex(1)HexNAc(1));M2(Oxidation);K15(Guanidinyl)	O14791	Apolipoprotein L1 (Apolipoprotein L) (Apo-L) (ApoL) (Apolipoprotein L-I) (ApoL-I)	APOL1 APOL	1059.99	2	2118.97	2118.96	3.8	0.00402	0.2219	0	3.11	0.629	0	1.694e-05	22	29053
TMDPESSIFIEDAIK	Hex(1)HexNAc(1)	TMDPESSIFIEDAIK+Hex(1)HexNAc(1)	T1(Hex(1)HexNAc(1));M2(Oxidation);K15(Guanidinyl)	O14791	Apolipoprotein L1 (Apolipoprotein L) (Apo-L) (ApoL) (Apolipoprotein L-I) (ApoL-I)	APOL1 APOL	1059.99	2	2118.97	2118.96	4.89	0.00518	0.211	0	2.18	0.535	0	6.931e-05	14	28708
TMDPESSIFIEDAIK	Hex(1)HexNAc(1)	TMDPESSIFIEDAIK+Hex(1)HexNAc(1)	T1(Hex(1)HexNAc(1));M2(Oxidation);K15(Guanidinyl)	O14791	Apolipoprotein L1 (Apolipoprotein L) (Apo-L) (ApoL) (Apolipoprotein L-I) (ApoL-I)	APOL1 APOL	1059.99	2	2118.97	2118.96	3.62	0.00383	0.1364	0	1.98	0.411	0	0.0004532	14	26003
TMDPESSIFIEDAIK	Hex(1)HexNAc(1)	TMDPESSIFIEDAIK+Hex(1)HexNAc(1)	T1(Hex(1)HexNAc(1));M2(Oxidation);K15(Guanidinyl)	O14791	Apolipoprotein L1 (Apolipoprotein L) (Apo-L) (ApoL) (Apolipoprotein L-I) (ApoL-I)	APOL1 APOL	1059.99	2	2118.97	2118.96	1.19	0.00126	0.289	0	3.01	0.831	0	8.047e-07	16	28787
TMDPESSIFIEDAIK	Hex(1)HexNAc(1)	TMDPESSIFIEDAIK+Hex(1)HexNAc(1)	T1(Hex(1)HexNAc(1));M2(Oxidation);K15(Guanidinyl)	O14791	Apolipoprotein L1 (Apolipoprotein L) (Apo-L) (ApoL) (Apolipoprotein L-I) (ApoL-I)	APOL1 APOL	1059.98	2	2118.96	2118.96	-1.48	-0.00157	0.1708	0	2.4	0.549	0	5.637e-05	15	29703
TMDPESSIFIEDAIK	Hex(1)HexNAc(1)	TMDPESSIFIEDAIK+Hex(1)HexNAc(1)	T1(Hex(1)HexNAc(1));M2(Oxidation);K15(Guanidinyl)	O14791	Apolipoprotein L1 (Apolipoprotein L) (Apo-L) (ApoL) (Apolipoprotein L-I) (ApoL-I)	APOL1 APOL	1059.99	2	2118.97	2118.96	1.4	0.00148	0.2792	0	2.4	0.136	0.0006411	0.02438	15	30082
TMDPESSIFIEDAIK	Hex(1)HexNAc(1)	TMDPESSIFIEDAIK+Hex(1)HexNAc(1)	T1(Hex(1)HexNAc(1));M2(Oxidation);K15(Guanidinyl)	O14791	Apolipoprotein L1 (Apolipoprotein L) (Apo-L) (ApoL) (Apolipoprotein L-I) (ApoL-I)	APOL1 APOL	1059.99	2	2118.97	2118.96	4.05	0.00429	0.2706	0	2.18	0.424	0	0.0003703	15	28394
TMDPESSIFIEDAIK	Hex(1)HexNAc(1)	TMDPESSIFIEDAIK+Hex(1)HexNAc(1)	T1(Hex(1)HexNAc(1));M2(Oxidation);K15(Guanidinyl)	O14791	Apolipoprotein L1 (Apolipoprotein L) (Apo-L) (ApoL) (Apolipoprotein L-I) (ApoL-I)	APOL1 APOL	1059.99	2	2118.96	2118.96	0.36	0.00038	0.2898	0	2.45	0.727	0	3.839e-06	15	28958
TMDPESSIFIEDAIK	Hex(1)HexNAc(1)	TMDPESSIFIEDAIK+Hex(1)HexNAc(1)	T1(Hex(1)HexNAc(1));M2(Oxidation);K15(Guanidinyl)	O14791	Apolipoprotein L1 (Apolipoprotein L) (Apo-L) (ApoL) (Apolipoprotein L-I) (ApoL-I)	APOL1 APOL	1059.99	2	2118.97	2118.96	3.46	0.00366	0.2308	0	2.99	0.525	0	8.119e-05	11	28830
TMDPESSIFIEDAIK	Hex(1)HexNAc(1)	TMDPESSIFIEDAIK+Hex(1)HexNAc(1)	T1(Hex(1)HexNAc(1));M2(Oxidation);K15(Guanidinyl)	O14791	Apolipoprotein L1 (Apolipoprotein L) (Apo-L) (ApoL) (Apolipoprotein L-I) (ApoL-I)	APOL1 APOL	1059.99	2	2118.97	2118.96	1.19	0.00126	0.27	0	2.63	0.658	0	1.091e-05	9	28629
TMDPESSIFIEDAIK	Hex(1)HexNAc(1)	TMDPESSIFIEDAIK+Hex(1)HexNAc(1)	T1(Hex(1)HexNAc(1));M2(Oxidation);K15(Guanidinyl)	O14791	Apolipoprotein L1 (Apolipoprotein L) (Apo-L) (ApoL) (Apolipoprotein L-I) (ApoL-I)	APOL1 APOL	1059.99	2	2118.97	2118.96	4.83	0.00512	0.1972	0	2.18	0.637	0	1.501e-05	13	26515
TMDPESSIFIEDAIK	HexNAc(1)	TMDPESSIFIEDAIK+HexNAc(1)	T1(HexNAc(1));K15(Guanidinyl)	O14791	Apolipoprotein L1 (Apolipoprotein L) (Apo-L) (ApoL) (Apolipoprotein L-I) (ApoL-I)	APOL1 APOL	647.643	3	1940.91	1940.92	-0.99	-0.00064	0.2163	0	3.56	0.737	0	3.332e-06	15	31325
TMDPESSIFIEDAIK	HexNAc(1)	TMDPESSIFIEDAIK+HexNAc(1)	T1(HexNAc(1));M2(Oxidation);K15(Guanidinyl)	O14791	Apolipoprotein L1 (Apolipoprotein L) (Apo-L) (ApoL) (Apolipoprotein L-I) (ApoL-I)	APOL1 APOL	652.977	3	1956.92	1956.91	3.36	0.00219	0.1308	0	4.13	0.528	0	7.774e-05	15	28526
TEQRPGVQECYHGNGQSYQGTYFITVTGR	Hex(1)HexNAc(1)	TEQRPGVQECYHGNGQSYQGTYFITVTGR+Hex(1)HexNAc(1)	T1(Hex(1)HexNAc(1));C10(Carbamidomethyl)	P08519	Apolipoprotein(a) (Apo(a)) (Lp(a)) (EC 3.4.21.-)	LPA	925.428	4	3698.69	3698.67	6.07	0.00561	0.1535	0	4.95	1.099	0	1.414e-08	16	19839
SLGPPSEQDCMFGNGK	Hex(1)HexNAc(1)	SLGPPSEQDCMFGNGK+Hex(1)HexNAc(1)	S1(Hex(1)HexNAc(1));C10(Carbamidomethyl);M11(Oxidation);K16(Guanidinyl)	P08519	Apolipoprotein(a) (Apo(a)) (Lp(a)) (EC 3.4.21.-)	LPA	1073.95	2	2146.88	2146.89	-3.22	-0.00346	0.1449	0	1.38	0.085	0.001441	0.04891	19	11899
SAAPEQSHVVQDCYHGDGQSYR	Hex(1)HexNAc(1)	SAAPEQSHVVQDCYHGDGQSYR+Hex(1)HexNAc(1)	S1(Hex(1)HexNAc(1));C13(Carbamidomethyl)	P08519	Apolipoprotein(a) (Apo(a)) (Lp(a)) (EC 3.4.21.-)	LPA	952.743	3	2856.21	2856.2	4.78	0.00455	0.0118	0	2.55	0.127	0.0007914	0.02778	13	20091
SEQAPTEQSPTVQDCYHGDGQSYR	Hex(1)HexNAc(1)	SEQAPTEQSPTVQDCYHGDGQSYR+Hex(1)HexNAc(1)	S1(Hex(1)HexNAc(1));C15(Carbamidomethyl)	P08519	Apolipoprotein(a) (Apo(a)) (Lp(a)) (EC 3.4.21.-)	LPA	1553.14	2	3105.26	3105.29	-7.04	-0.01093		0.0168	2.93	0.494	0	0.0001287	18	17316
SPGVQDCYHGDGQSYR	Hex(1)HexNAc(1)	SPGVQDCYHGDGQSYR+Hex(1)HexNAc(1)	S1(Hex(1)HexNAc(1));C7(Carbamidomethyl)	P08519	Apolipoprotein(a) (Apo(a)) (Lp(a)) (EC 3.4.21.-)	LPA	730.964	3	2190.88	2190.89	-4.97	-0.00363	0.4728	0	3.68	0.518	0	9.032e-05	6	7399
SPTVQDCYHGDGQSYR	Hex(1)HexNAc(1)	SPTVQDCYHGDGQSYR+Hex(1)HexNAc(1)	S1(Hex(1)HexNAc(1));C7(Carbamidomethyl)	P08519	Apolipoprotein(a) (Apo(a)) (Lp(a)) (EC 3.4.21.-)	LPA	745.644	3	2234.92	2234.91	1.45	0.00108	0.0751	0	4.53	1.039	0	3.486e-08	7	7306
SPTVQDCYHGDGQSYR	Hex(1)HexNAc(1)	SPTVQDCYHGDGQSYR+Hex(1)HexNAc(1)	S1(Hex(1)HexNAc(1));C7(Carbamidomethyl)	P08519	Apolipoprotein(a) (Apo(a)) (Lp(a)) (EC 3.4.21.-)	LPA	745.648	3	2234.93	2234.91	6.92	0.00516	0.0562	0	4.63	1.286	0	8.433e-10	8	7078
SPTVQDCYHGDGQSYR	Hex(1)HexNAc(1)	SPTVQDCYHGDGQSYR+Hex(1)HexNAc(1)	S1(Hex(1)HexNAc(1));C7(Carbamidomethyl)	P08519	Apolipoprotein(a) (Apo(a)) (Lp(a)) (EC 3.4.21.-)	LPA	745.639	3	2234.9	2234.91	-4.96	-0.00369	0.0689	0	4.5	1.078	0	1.931e-08	8	7119
SPTVQDCYHGDGQSYR	Hex(1)HexNAc(1)	SPTVQDCYHGDGQSYR+Hex(1)HexNAc(1)	S1(Hex(1)HexNAc(1));C7(Carbamidomethyl)	P08519	Apolipoprotein(a) (Apo(a)) (Lp(a)) (EC 3.4.21.-)	LPA	745.649	3	2234.93	2234.91	8.19	0.0061	0.0451	0	3.99	0.811	0	1.089e-06	9	6989
SAAPEQSHVVQDCYHGDGQSYR	HexNAc(1)	SAAPEQSHVVQDCYHGDGQSYR+HexNAc(1)	S1(HexNAc(1));C13(Carbamidomethyl)	P08519	Apolipoprotein(a) (Apo(a)) (Lp(a)) (EC 3.4.21.-)	LPA	898.728	3	2694.17	2694.15	7.85	0.00705		0.0026	3.8	0.842	0	6.852e-07	20	18375
SAAPEQSHVVQDCYHGDGQSYR	HexNAc(2)	SAAPEQSHVVQDCYHGDGQSYR+HexNAc(2)	S1(HexNAc(2));C13(Carbamidomethyl)	P08519	Apolipoprotein(a) (Apo(a)) (Lp(a)) (EC 3.4.21.-)	LPA	966.407	3	2897.21	2897.23	-7.12	-0.00688	0.4384	0	3.49	0.53	0	7.487e-05	4	8659
SAAPEQSHVVQDCYHGDGQSYR	HexNAc(2)	SAAPEQSHVVQDCYHGDGQSYR+HexNAc(2)	S1(HexNAc(2));C13(Carbamidomethyl)	P08519	Apolipoprotein(a) (Apo(a)) (Lp(a)) (EC 3.4.21.-)	LPA	966.416	3	2897.23	2897.23	2.27	0.00219	0.4175	0	3.09	0.546	0	5.936e-05	19	17091
SAAPEQSHVVQDCYHGDGQSYR	HexNAc(2)	SAAPEQSHVVQDCYHGDGQSYR+HexNAc(2)	S1(HexNAc(2));C13(Carbamidomethyl)	P08519	Apolipoprotein(a) (Apo(a)) (Lp(a)) (EC 3.4.21.-)	LPA	966.416	3	2897.23	2897.23	1.72	0.00166	0.5152	0	3.3	0.779	0	1.753e-06	18	19368
SEQAPTEQSPTVQDCYHGDGQSYR	HexNAc(2)	SEQAPTEQSPTVQDCYHGDGQSYR+HexNAc(2)	S1(HexNAc(2));C15(Carbamidomethyl)	P08519	Apolipoprotein(a) (Apo(a)) (Lp(a)) (EC 3.4.21.-)	LPA	1049.45	3	3146.34	3146.31	7.65	0.00802	0.1347	0	3.34	0.713	0	4.763e-06	20	18269
TAVSEQAPTEQSPTVQDCYHGDGQSYR	HexNAc(1)	TAVSEQAPTEQSPTVQDCYHGDGQSYR+HexNAc(1)	T1(HexNAc(1));C18(Carbamidomethyl)	P08519	Apolipoprotein(a) (Apo(a)) (Lp(a)) (EC 3.4.21.-)	LPA	1072.14	3	3214.4	3214.39	3.25	0.00348		0.028	2.43	0.211	9.09e-05	0.008535	18	36501
TEQSPGVQDCYHGDGQSYR	Hex(1)HexNAc(1)	TEQSPGVQDCYHGDGQSYR+Hex(1)HexNAc(1)	T1(Hex(1)HexNAc(1));C10(Carbamidomethyl)	P08519	Apolipoprotein(a) (Apo(a)) (Lp(a)) (EC 3.4.21.-)	LPA	850.352	3	2549.04	2549.04	2.03	0.00173	0.0468	0	5.55	0.867	0	4.665e-07	4	8371
TEQSPGVQDCYHGDGQSYR	Hex(1)HexNAc(1)	TEQSPGVQDCYHGDGQSYR+Hex(1)HexNAc(1)	T1(Hex(1)HexNAc(1));C10(Carbamidomethyl)	P08519	Apolipoprotein(a) (Apo(a)) (Lp(a)) (EC 3.4.21.-)	LPA	850.351	3	2549.04	2549.04	0.48	0.00041	0.0302	0	3.98	0.885	0	3.542e-07	6	8386
TEQSPGVQDCYHGDGQSYR	Hex(1)HexNAc(1)	TEQSPGVQDCYHGDGQSYR+Hex(1)HexNAc(1)	T1(Hex(1)HexNAc(1));C10(Carbamidomethyl)	P08519	Apolipoprotein(a) (Apo(a)) (Lp(a)) (EC 3.4.21.-)	LPA	850.35	3	2549.03	2549.04	-0.84	-0.00072	0.0946	0	3.91	0.917	0	2.19e-07	5	7587
TEQSPGVQDCYHGDGQSYR	Hex(1)HexNAc(1)	TEQSPGVQDCYHGDGQSYR+Hex(1)HexNAc(1)	T1(Hex(1)HexNAc(1));C10(Carbamidomethyl)	P08519	Apolipoprotein(a) (Apo(a)) (Lp(a)) (EC 3.4.21.-)	LPA	850.351	3	2549.04	2549.04	0.94	0.0008	0.0461	0	5.21	1.102	0	1.342e-08	3	8242
TEQSPTVQDCYHGDGQ	Hex(1)HexNAc(1)	TEQSPTVQDCYHGDGQ+Hex(1)HexNAc(1)	T1(Hex(1)HexNAc(1));C10(Carbamidomethyl)	P08519	Apolipoprotein(a) (Apo(a)) (Lp(a)) (EC 3.4.21.-)	LPA	1093.94	2	2186.87	2186.87	2.62	0.00287	0.0821	0	1.95	0.115	0.001075	0.03271	1	8366
TEQSPTVQDCYHGDGQSYR	Hex(1)HexNAc(1)	TEQSPTVQDCYHGDGQSYR+Hex(1)HexNAc(1)	T1(Hex(1)HexNAc(1));C10(Carbamidomethyl)	P08519	Apolipoprotein(a) (Apo(a)) (Lp(a)) (EC 3.4.21.-)	LPA	865.029	3	2593.07	2593.06	3.78	0.00327	0.0082	0	4.9	1.048	0	3.049e-08	4	8531
TEQSPTVQDCYHGDGQSYR	Hex(1)HexNAc(1)	TEQSPTVQDCYHGDGQSYR+Hex(1)HexNAc(1)	T1(Hex(1)HexNAc(1));C10(Carbamidomethyl)	P08519	Apolipoprotein(a) (Apo(a)) (Lp(a)) (EC 3.4.21.-)	LPA	865.027	3	2593.07	2593.06	0.91	0.00079	0.0221	0	5.42	1.049	0	2.987e-08	6	8997
TEQSPTVQDCYHGDGQSYR	Hex(1)HexNAc(1)	TEQSPTVQDCYHGDGQSYR+Hex(1)HexNAc(1)	T1(Hex(1)HexNAc(1));C10(Carbamidomethyl)	P08519	Apolipoprotein(a) (Apo(a)) (Lp(a)) (EC 3.4.21.-)	LPA	865.024	3	2593.06	2593.06	-1.86	-0.00161	0.008	0	4.99	1.063	0	2.447e-08	5	8060
TEQSPTVQDCYHGDGQSYR	Hex(1)HexNAc(1)	TEQSPTVQDCYHGDGQSYR+Hex(1)HexNAc(1)	T1(Hex(1)HexNAc(1));C10(Carbamidomethyl)	P08519	Apolipoprotein(a) (Apo(a)) (Lp(a)) (EC 3.4.21.-)	LPA	865.021	3	2593.05	2593.06	-5.41	-0.00467	0.0676	0	4.29	1.151	0	6.45e-09	8	8145
TEQSPTVQDCYHGDGQSYR	Hex(1)HexNAc(1)	TEQSPTVQDCYHGDGQSYR+Hex(1)HexNAc(1)	T1(Hex(1)HexNAc(1));C10(Carbamidomethyl)	P08519	Apolipoprotein(a) (Apo(a)) (Lp(a)) (EC 3.4.21.-)	LPA	865.028	3	2593.07	2593.06	2.49	0.00215	0.0517	0	5.22	1.262	0	1.203e-09	7	8363
TEQSPTVQDCYHGDGQSYR	Hex(1)HexNAc(1)	TEQSPTVQDCYHGDGQSYR+Hex(1)HexNAc(1)	T1(Hex(1)HexNAc(1));C10(Carbamidomethyl)	P08519	Apolipoprotein(a) (Apo(a)) (Lp(a)) (EC 3.4.21.-)	LPA	865.027	3	2593.07	2593.06	1.81	0.00156	0.0071	0	4.22	0.627	0	1.741e-05	4	8946
TEQSPTVQDCYHGDGQSYR	Hex(1)HexNAc(1)	TEQSPTVQDCYHGDGQSYR+Hex(1)HexNAc(1)	T1(Hex(1)HexNAc(1));C10(Carbamidomethyl)	P08519	Apolipoprotein(a) (Apo(a)) (Lp(a)) (EC 3.4.21.-)	LPA	865.028	3	2593.07	2593.06	1.87	0.00162	0.083	0	2.41	0.267	9.09e-05	0.003851	3	9008
TEQSPTVQDCYHGDGQSYR	Hex(1)HexNAc(1)	TEQSPTVQDCYHGDGQSYR+Hex(1)HexNAc(1)	T1(Hex(1)HexNAc(1));C10(Carbamidomethyl)	P08519	Apolipoprotein(a) (Apo(a)) (Lp(a)) (EC 3.4.21.-)	LPA	865.025	3	2593.06	2593.06	-0.92	-0.00079	0.0361	0	4.43	0.728	0	3.81e-06	9	8444
TEQSPTVQDCYHGDGQSYR	Hex(1)HexNAc(1)	TEQSPTVQDCYHGDGQSYR+Hex(1)HexNAc(1)	T1(Hex(1)HexNAc(1));C10(Carbamidomethyl)	P08519	Apolipoprotein(a) (Apo(a)) (Lp(a)) (EC 3.4.21.-)	LPA	865.027	3	2593.07	2593.06	1.77	0.00153	0.0537	0	3.35	0.53	0	7.546e-05	9	8085
TEQSPTVQDCYHGDGQSYR	Hex(1)HexNAc(1)	TEQSPTVQDCYHGDGQSYR+Hex(1)HexNAc(1)	T1(Hex(1)HexNAc(1));C10(Carbamidomethyl)	P08519	Apolipoprotein(a) (Apo(a)) (Lp(a)) (EC 3.4.21.-)	LPA	865.028	3	2593.07	2593.06	2.46	0.00213	0.0348	0	4.02	0.714	0	4.703e-06	10	8396
TEQSPTVQDCYHGDGQSYRG	Hex(1)HexNAc(1)	TEQSPTVQDCYHGDGQSYRG+Hex(1)HexNAc(1)	T1(Hex(1)HexNAc(1));C10(Carbamidomethyl)	P08519	Apolipoprotein(a) (Apo(a)) (Lp(a)) (EC 3.4.21.-)	LPA	884.03	3	2650.08	2650.08	-3.35	-0.00296	0.0428	0	3.74	0.236	9.09e-05	0.006024	4	8488
TEQSPGVQDCYHGDGQSYR	HexNAc(1)	TEQSPGVQDCYHGDGQSYR+HexNAc(1)	T1(HexNAc(1));C10(Carbamidomethyl)	P08519	Apolipoprotein(a) (Apo(a)) (Lp(a)) (EC 3.4.21.-)	LPA	796.333	3	2386.99	2386.98	0.41	0.00032	0.0505	0	5.54	1.056	0	2.696e-08	4	8057
TEQSPTVQDCYHGDGQSYR	HexNAc(1)	TEQSPTVQDCYHGDGQSYR+HexNAc(1)	T1(HexNAc(1));C10(Carbamidomethyl)	P08519	Apolipoprotein(a) (Apo(a)) (Lp(a)) (EC 3.4.21.-)	LPA	811.002	3	2430.99	2431.01	-7.49	-0.00607	0.0375	0	5.34	1.065	0	2.363e-08	4	8600
TEQSPTVQDCYHGDGQSYR	HexNAc(1)	TEQSPTVQDCYHGDGQSYR+HexNAc(1)	T1(HexNAc(1));C10(Carbamidomethyl)	P08519	Apolipoprotein(a) (Apo(a)) (Lp(a)) (EC 3.4.21.-)	LPA	811.009	3	2431.01	2431.01	1.4	0.00114	0.0364	0	5.77	0.834	0	7.652e-07	4	8651
TAVSEQAPTEQSPTVQDCYHGDGQSYR	HexNAc(1)	TAVSEQAPTEQSPTVQDCYHGDGQSYR+HexNAc(1)	T1(HexNAc(1));C18(Carbamidomethyl)	P08519	Apolipoprotein(a) (Apo(a)) (Lp(a)) (EC 3.4.21.-)	LPA	1072.13	3	3214.39	3214.39	0.97	0.00104		0.0199	1.97	0.15	0.0004977	0.02017	18	34464
SAAPEQSHVVQDCYHGDGQSYR	Hex(1)HexNAc(1)	SAAPEQSHVVQDCYHGDGQSYR+Hex(1)HexNAc(1)	S1(Hex(1)HexNAc(1));C13(Carbamidomethyl)	P08519	Apolipoprotein(a) (Apo(a)) (Lp(a)) (EC 3.4.21.-)	LPA	1428.61	2	2856.22	2856.2	5.82	0.0083	0.0181	0	2.77	0.68	0	7.85e-06	21	18118
TEQTPVVR	Hex(1)HexNAc(1)	TEQTPVVR+Hex(1)HexNAc(1)	T1(Hex(1)HexNAc(1));	P08519	Apolipoprotein(a) (Apo(a)) (Lp(a)) (EC 3.4.21.-)	LPA	647.823	2	1294.64	1294.64	0.96	0.00062	0.1136	0	1.32	0.184	0.0001756	0.01256	5	5591
TEQTPVVR	Hex(1)HexNAc(1)	TEQTPVVR+Hex(1)HexNAc(1)	T1(Hex(1)HexNAc(1));	P08519	Apolipoprotein(a) (Apo(a)) (Lp(a)) (EC 3.4.21.-)	LPA	647.822	2	1294.64	1294.64	-0.77	-0.0005	0.2083	0	1.2	0.188	0.0001756	0.01191	7	5337
TEQTPVVR	Hex(1)HexNAc(1)	TEQTPVVR+Hex(1)HexNAc(1)	T1(Hex(1)HexNAc(1));	P08519	Apolipoprotein(a) (Apo(a)) (Lp(a)) (EC 3.4.21.-)	LPA	647.822	2	1294.64	1294.64	-0.84	-0.00055	0.1418	0	1.41	0.018	0.006758	0.1158	2	6118
TEQTPVVR	Hex(1)HexNAc(1)	TEQTPVVR+Hex(1)HexNAc(1)	T1(Hex(1)HexNAc(1));	P08519	Apolipoprotein(a) (Apo(a)) (Lp(a)) (EC 3.4.21.-)	LPA	647.819	2	1294.63	1294.64	-5.44	-0.00352	0.097	0	1.34	0.026	0.005555	0.1043	3	5838
TENSTGVQDCYR	Hex(1)HexNAc(1)	TENSTGVQDCYR+Hex(1)HexNAc(1)	T1(Hex(1)HexNAc(1));C10(Carbamidomethyl)	P08519	Apolipoprotein(a) (Apo(a)) (Lp(a)) (EC 3.4.21.-)	LPA	897.87	2	1794.73	1794.73	-0.33	-0.00029	0.1075	0	3.35	0.485	0	0.0001473	2	6483
TEQRPGVQECYHGNGQSYR	Hex(1)HexNAc(1)	TEQRPGVQECYHGNGQSYR+Hex(1)HexNAc(1)	T1(Hex(1)HexNAc(1));C10(Carbamidomethyl)	P08519	Apolipoprotein(a) (Apo(a)) (Lp(a)) (EC 3.4.21.-)	LPA	658.541	4	2631.14	2631.14	1.97	0.00129	0.0954	0	4.82	0.39	0	0.0006235	11	5623
TEQRPGVQECYHGNGQSYR	Hex(1)HexNAc(1)	TEQRPGVQECYHGNGQSYR+Hex(1)HexNAc(1)	T1(Hex(1)HexNAc(1));C10(Carbamidomethyl)	P08519	Apolipoprotein(a) (Apo(a)) (Lp(a)) (EC 3.4.21.-)	LPA	658.535	4	2631.12	2631.14	-7.36	-0.00484	0.0835	0	4.79	0.472	0	0.0001808	13	5958
TEQRPGVQECYHGNGQSYR	Hex(1)HexNAc(1)	TEQRPGVQECYHGNGQSYR+Hex(1)HexNAc(1)	T1(Hex(1)HexNAc(1));C10(Carbamidomethyl)	P08519	Apolipoprotein(a) (Apo(a)) (Lp(a)) (EC 3.4.21.-)	LPA	877.717	3	2631.14	2631.14	-0.11	-0.0001	0.1033	0	5.23	0.858	0	5.357e-07	12	5314
TEQSPGVQDCYHGDGQSYR	Hex(1)HexNAc(1)	TEQSPGVQDCYHGDGQSYR+Hex(1)HexNAc(1)	T1(Hex(1)HexNAc(1));C10(Carbamidomethyl)	P08519	Apolipoprotein(a) (Apo(a)) (Lp(a)) (EC 3.4.21.-)	LPA	850.349	3	2549.03	2549.04	-1.85	-0.00157		0.0186	5.8	1.312	0	5.714e-10	4	7994
TEQSPGVQDCYHGDGQSYR	Hex(1)HexNAc(1)	TEQSPGVQDCYHGDGQSYR+Hex(1)HexNAc(1)	T1(Hex(1)HexNAc(1));C10(Carbamidomethyl)	P08519	Apolipoprotein(a) (Apo(a)) (Lp(a)) (EC 3.4.21.-)	LPA	850.349	3	2549.03	2549.04	-1.29	-0.00109	0.0156	0	3.85	0.658	0	1.094e-05	3	7781
TEQSPTVQDCYHGDGQSYR	Hex(1)HexNAc(1)	TEQSPTVQDCYHGDGQSYR+Hex(1)HexNAc(1)	T1(Hex(1)HexNAc(1));C10(Carbamidomethyl)	P08519	Apolipoprotein(a) (Apo(a)) (Lp(a)) (EC 3.4.21.-)	LPA	865.033	3	2593.08	2593.06	7.88	0.00681		0.0209	3.75	0.799	0	1.307e-06	4	7963
TGVQDCYR	Hex(1)HexNAc(1)	TGVQDCYR+Hex(1)HexNAc(1)	T1(Hex(1)HexNAc(1));C6(Carbamidomethyl)	P08519	Apolipoprotein(a) (Apo(a)) (Lp(a)) (EC 3.4.21.-)	LPA	682.288	2	1363.57	1363.57	-0.09	-6e-05	0.2618	0	1.91	0.003	0.009169	0.1395	6	5968
TGVQDCYR	Hex(1)HexNAc(1)	TGVQDCYR+Hex(1)HexNAc(1)	T1(Hex(1)HexNAc(1));C6(Carbamidomethyl)	P08519	Apolipoprotein(a) (Apo(a)) (Lp(a)) (EC 3.4.21.-)	LPA	682.286	2	1363.57	1363.57	-1.98	-0.00135	0.3237	0	1.73	0.241	9.09e-05	0.005567	8	5001
TGVQDCYR	Hex(1)HexNAc(1)	TGVQDCYR+Hex(1)HexNAc(1)	T1(Hex(1)HexNAc(1));C6(Carbamidomethyl)	P08519	Apolipoprotein(a) (Apo(a)) (Lp(a)) (EC 3.4.21.-)	LPA	682.286	2	1363.56	1363.57	-3.15	-0.00215	0.2994	0	1.57	0.209	9.09e-05	0.00885	7	5154
TPGVQDCYYHYGQSYR	Hex(1)HexNAc(1)	TPGVQDCYYHYGQSYR+Hex(1)HexNAc(1)	T1(Hex(1)HexNAc(1));C7(Carbamidomethyl)	P08519	Apolipoprotein(a) (Apo(a)) (Lp(a)) (EC 3.4.21.-)	LPA	787	3	2358.99	2358.98	1.86	0.00146	0.5444	0	2.7	0.132	0.0006411	0.02575	7	13496
TPGVQDCYYHYGQSYR	Hex(1)HexNAc(1)	TPGVQDCYYHYGQSYR+Hex(1)HexNAc(1)	T1(Hex(1)HexNAc(1));C7(Carbamidomethyl)	P08519	Apolipoprotein(a) (Apo(a)) (Lp(a)) (EC 3.4.21.-)	LPA	786.996	3	2358.97	2358.98	-4.22	-0.00332	0.5345	0	4.64	1.025	0	4.305e-08	3	13896
TEQTPVVR	HexNAc(1)	TEQTPVVR+HexNAc(1)	T1(HexNAc(1));	P08519	Apolipoprotein(a) (Apo(a)) (Lp(a)) (EC 3.4.21.-)	LPA	566.791	2	1132.58	1132.58	-7.88	-0.00447	0.1302	0	1.69	0.113	0.001075	0.03336	3	5862
TEQTPVVR	HexNAc(1)	TEQTPVVR+HexNAc(1)	T1(HexNAc(1));	P08519	Apolipoprotein(a) (Apo(a)) (Lp(a)) (EC 3.4.21.-)	LPA	566.795	2	1132.58	1132.58	-1.49	-0.00085	0.163	0	1.35	0.135	0.0006411	0.0247	2	6141
TEQRPGVQECYHGNGQSYR	HexNAc(1)	TEQRPGVQECYHGNGQSYR+HexNAc(1)	T1(HexNAc(1));C10(Carbamidomethyl)	P08519	Apolipoprotein(a) (Apo(a)) (Lp(a)) (EC 3.4.21.-)	LPA	618.027	4	2469.09	2469.08	1.35	0.00083	0.1943	0	5.61	0.869	0	4.521e-07	11	5670
TEQSPGVQDCYHGDGQSYR	HexNAc(1)	TEQSPGVQDCYHGDGQSYR+HexNAc(1)	T1(HexNAc(1));C10(Carbamidomethyl)	P08519	Apolipoprotein(a) (Apo(a)) (Lp(a)) (EC 3.4.21.-)	LPA	796.332	3	2386.98	2386.98	-1.32	-0.00105		0.0304	5.11	1.013	0	5.157e-08	3	8326
TAVSEQAPTEQSPTVQDCYHGDGQSYR	HexNAc(1)	TAVSEQAPTEQSPTVQDCYHGDGQSYR+HexNAc(1)	T1(HexNAc(1));C18(Carbamidomethyl)	P08519	Apolipoprotein(a) (Apo(a)) (Lp(a)) (EC 3.4.21.-)	LPA	1072.13	3	3214.38	3214.39	-2.54	-0.00272		0.0058	3.4	0.59	0	3.037e-05	20	18239
TEQSPTVQDCYHGDGQSYR	HexNAc(2)	TEQSPTVQDCYHGDGQSYR+HexNAc(2)	T1(HexNAc(2));C10(Carbamidomethyl)	P08519	Apolipoprotein(a) (Apo(a)) (Lp(a)) (EC 3.4.21.-)	LPA	659.283	4	2634.11	2634.09	7.99	0.00526	0.1981	0	3.13	0.256	9.09e-05	0.004473	4	7035
TEETPGVQDCYYHYGQSYR	Hex(1)HexNAc(1)	TEETPGVQDCYYHYGQSYR+Hex(1)HexNAc(1)	T1(Hex(1)HexNAc(1));C10(Carbamidomethyl)	P08519	Apolipoprotein(a) (Apo(a)) (Lp(a)) (EC 3.4.21.-)	LPA	906.71	3	2718.12	2718.11	0.71	0.00064	0.1529	0	3.14	0.275	9.09e-05	0.003411	20	15180
TEETPGVQDCYYHYGQSYR	Hex(1)HexNAc(1)	TEETPGVQDCYYHYGQSYR+Hex(1)HexNAc(1)	T1(Hex(1)HexNAc(1));C10(Carbamidomethyl)	P08519	Apolipoprotein(a) (Apo(a)) (Lp(a)) (EC 3.4.21.-)	LPA	906.712	3	2718.12	2718.11	2.1	0.0019	0.1153	0	3.21	0.717	0	4.476e-06	17	15130
TEETPGVQDCYYHYGQSYR	Hex(1)HexNAc(1)	TEETPGVQDCYYHYGQSYR+Hex(1)HexNAc(1)	T1(Hex(1)HexNAc(1));C10(Carbamidomethyl)	P08519	Apolipoprotein(a) (Apo(a)) (Lp(a)) (EC 3.4.21.-)	LPA	906.704	3	2718.1	2718.11	-6.15	-0.00557	0.0931	0	5.05	0.79	0	1.497e-06	18	14538
TEETPGVQDCYYHYGQSYR	Hex(1)HexNAc(1)	TEETPGVQDCYYHYGQSYR+Hex(1)HexNAc(1)	T1(Hex(1)HexNAc(1));C10(Carbamidomethyl)	P08519	Apolipoprotein(a) (Apo(a)) (Lp(a)) (EC 3.4.21.-)	LPA	906.707	3	2718.11	2718.11	-3.24	-0.00294	0.0924	0	4.76	1.138	0	7.881e-09	19	13819
TEETPGVQDCYYHYGQSYR	Hex(1)HexNAc(1)	TEETPGVQDCYYHYGQSYR+Hex(1)HexNAc(1)	T1(Hex(1)HexNAc(1));C10(Carbamidomethyl)	P08519	Apolipoprotein(a) (Apo(a)) (Lp(a)) (EC 3.4.21.-)	LPA	906.712	3	2718.12	2718.11	2.4	0.00218	0.0807	0	5.33	1.176	0	4.409e-09	16	15259
TEETPGVQDCYYHYGQSYR	HexNAc(1)	TEETPGVQDCYYHYGQSYR+HexNAc(1)	T1(HexNAc(1));C10(Carbamidomethyl)	P08519	Apolipoprotein(a) (Apo(a)) (Lp(a)) (EC 3.4.21.-)	LPA	852.69	3	2556.06	2556.06	-2.04	-0.00174	0.0971	0	4.53	1.164	0	5.301e-09	17	15257
TEQSPTVQDCYHGDGQSYR	Hex(1)HexNAc(1)	TEQSPTVQDCYHGDGQSYR+Hex(1)HexNAc(1)	T1(Hex(1)HexNAc(1));C10(Carbamidomethyl)	P08519	Apolipoprotein(a) (Apo(a)) (Lp(a)) (EC 3.4.21.-)	LPA	865.027	3	2593.07	2593.06	0.75	0.00065		0.0441	4.99	0.614	0	2.109e-05	5	7708
TEQSPTVQDCYHGDGQSYR	Hex(1)HexNAc(1)	TEQSPTVQDCYHGDGQSYR+Hex(1)HexNAc(1)	T1(Hex(1)HexNAc(1));C10(Carbamidomethyl)	P08519	Apolipoprotein(a) (Apo(a)) (Lp(a)) (EC 3.4.21.-)	LPA	865.026	3	2593.06	2593.06	-0.29	-0.00025		0.0134	3.67	0.615	0	2.088e-05	6	9367
TEQSPTVQDCYHGDGQSYR	Hex(1)HexNAc(1)	TEQSPTVQDCYHGDGQSYR+Hex(1)HexNAc(1)	T1(Hex(1)HexNAc(1));C10(Carbamidomethyl)	P08519	Apolipoprotein(a) (Apo(a)) (Lp(a)) (EC 3.4.21.-)	LPA	865.025	3	2593.06	2593.06	-1.24	-0.00107		0.0458	3.54	0.607	0	2.352e-05	3	8274
SEQAPTEQRPGVQECYHGNGQSYR	Hex(1)HexNAc(1)	SEQAPTEQRPGVQECYHGNGQSYR+Hex(1)HexNAc(1)	S1(Hex(1)HexNAc(1));C15(Carbamidomethyl)	P08519	Apolipoprotein(a) (Apo(a)) (Lp(a)) (EC 3.4.21.-)	LPA	786.592	4	3143.35	3143.36	-4.86	-0.00382	0.0631	0	3.96	0.462	0	0.0002083	11	7443
SEQAPTEQRPGVQECYHGNGQSYR	Hex(1)HexNAc(1)	SEQAPTEQRPGVQECYHGNGQSYR+Hex(1)HexNAc(1)	S1(Hex(1)HexNAc(1));C15(Carbamidomethyl)	P08519	Apolipoprotein(a) (Apo(a)) (Lp(a)) (EC 3.4.21.-)	LPA	786.595	4	3143.36	3143.36	-0.2	-0.00016	0.0805	0	5.22	0.652	0	1.194e-05	10	7228
SEQAPTEQRPGVQECYHGNGQSYR	Hex(1)HexNAc(1)	SEQAPTEQRPGVQECYHGNGQSYR+Hex(1)HexNAc(1)	S1(Hex(1)HexNAc(1));C15(Carbamidomethyl)	P08519	Apolipoprotein(a) (Apo(a)) (Lp(a)) (EC 3.4.21.-)	LPA	786.595	4	3143.36	3143.36	-0.58	-0.00046	0.0808	0	6.31	1.044	0	3.244e-08	9	7160
SEQAPTEQSPTVQDCYHGDGQSYR	Hex(1)HexNAc(1)	SEQAPTEQSPTVQDCYHGDGQSYR+Hex(1)HexNAc(1)	S1(Hex(1)HexNAc(1));C15(Carbamidomethyl)	P08519	Apolipoprotein(a) (Apo(a)) (Lp(a)) (EC 3.4.21.-)	LPA	1553.14	2	3105.26	3105.29	-7.21	-0.01119	0.0104	0	1.92	0.138	0.0006411	0.02395	21	18297
SEQAPTEQSPTVQDCYHGDGQSYR	HexNAc(2)	SEQAPTEQSPTVQDCYHGDGQSYR+HexNAc(2)	S1(HexNAc(2));C15(Carbamidomethyl)	P08519	Apolipoprotein(a) (Apo(a)) (Lp(a)) (EC 3.4.21.-)	LPA	787.335	4	3146.32	3146.31	1.14	0.00089	0.197	0	3.96	0.29	9.09e-05	0.002745	4	8976
TAVSEQAPTEQSPTVQDCYHGDGQSYR	HexNAc(1)	TAVSEQAPTEQSPTVQDCYHGDGQSYR+HexNAc(1)	T1(HexNAc(1));C18(Carbamidomethyl)	P08519	Apolipoprotein(a) (Apo(a)) (Lp(a)) (EC 3.4.21.-)	LPA	1072.14	3	3214.42	3214.39	8.97	0.00961		0.0205	4.3	0.742	0	3.07e-06	20	17467
TPVPQFPR	Hex(1)HexNAc(1)	TPVPQFPR+Hex(1)HexNAc(1)	T1(Hex(1)HexNAc(1));	gi 767903961	Basement membrane-specific heparan sulfate proteoglycan core protein	0	653.829	2	1306.65	1306.65	-0.64	-0.00042	0.2248	0	1.29	0.155	0.0004174	0.01893	6	12130
SVRPLPCGPQEAACR	Hex(1)HexNAc(1)	SVRPLPCGPQEAACR+Hex(1)HexNAc(1)	S1(Hex(1)HexNAc(1));C7(Carbamidomethyl);C14(Carbamidomethyl)	P98160	Basement membrane-specific heparan sulfate proteoglycan core protein (HSPG) (Perlecan) (PLC) [Cleaved into: Endorepellin; LG3 peptide]	HSPG2	688.322	3	2062.95	2062.95	-1.44	-0.00099	0.2741	0	1.97	0.745	0	2.936e-06	4	9279
SVRPLPCGPQEAACR	Hex(1)HexNAc(1)	SVRPLPCGPQEAACR+Hex(1)HexNAc(1)	S1(Hex(1)HexNAc(1));C7(Carbamidomethyl);C14(Carbamidomethyl)	P98160	Basement membrane-specific heparan sulfate proteoglycan core protein (HSPG) (Perlecan) (PLC) [Cleaved into: Endorepellin; LG3 peptide]	HSPG2	688.328	3	2062.97	2062.95	7.78	0.00535	0.3989	0	3.51	0.75	0	2.719e-06	2	9280
THAPQPLLPGSVRPLPCGPQEAACR	Hex(1)HexNAc(1)	THAPQPLLPGSVRPLPCGPQEAACR+Hex(1)HexNAc(1)	T1(Hex(1)HexNAc(1));C17(Carbamidomethyl);C24(Carbamidomethyl)	P98160	Basement membrane-specific heparan sulfate proteoglycan core protein (HSPG) (Perlecan) (PLC) [Cleaved into: Endorepellin; LG3 peptide]	HSPG2	769.381	4	3074.5	3074.5	0.04	3e-05	0.008	0	3.75	0.265	9.09e-05	0.003929	23	19570
TPVPGSTRPIR	Hex(1)HexNAc(1)	TPVPGSTRPIR+Hex(1)HexNAc(1)	T1(Hex(1)HexNAc(1));	P98160	Basement membrane-specific heparan sulfate proteoglycan core protein (HSPG) (Perlecan) (PLC) [Cleaved into: Endorepellin; LG3 peptide]	HSPG2	515.94	3	1545.81	1545.81	-3.75	-0.00193	0.0317	0	1.89	0.227	9.09e-05	0.00686	9	4802
SCSPPGDPTPSCSPPGDPTP	Hex(2)HexNAc(2)	SCSPPGDPTPSCSPPGDPTP+Hex(2)HexNAc(2)	S1(Hex(2)HexNAc(2));C2(Carbamidomethyl);C12(Carbamidomethyl)	gi 767946187	Basic proline-rich protein-like	0	914.04	3	2740.11	2740.09	7.08	0.00647	0.2179	0	1.79	0.092	0.001193	0.04438	16	8075
SLRPDDVFIAVK	Hex(1)HexNAc(1)	SLRPDDVFIAVK+Hex(1)HexNAc(1)	S1(Hex(1)HexNAc(1));K12(Guanidinyl)	Q9Y644	Beta-1,3-N-acetylglucosaminyltransferase radical fringe (EC 2.4.1.222) (O-fucosylpeptide 3-beta-N-acetylglucosaminyltransferase)	RFNG	589.644	3	1766.92	1766.92	1.06	0.00062		0	1.73	0.183	0.0001756	0.01284	15	22748
SAAAIGQSSGELR	Hex(1)HexNAc(1)	SAAAIGQSSGELR+Hex(1)HexNAc(1)	S1(Hex(1)HexNAc(1));	P15291	Beta-1,4-galactosyltransferase 1 (Beta-1,4-GalTase 1) (Beta4Gal-T1) (b4Gal-T1) (EC 2.4.1.-) (UDP-Gal:beta-GlcNAc beta-1,4-galactosyltransferase 1) (UDP-galactose:beta-N-acetylglucosamine beta-1,4-galactosyltransferase 1) [Cleaved into: Processed beta-1,4-galactosyltransferase 1] [Includes: Lactose synthase A protein (EC 2.4.1.22); N-acetyllactosamine synthase (EC 2.4.1.90) (Nal synthase); Beta-N-…	B4GALT1 GGTB2	806.391	2	1611.77	1611.77	2.38	0.00192	0.2074	0	1.88	0.245	9.09e-05	0.005271	8	7671
TPLQGGSNSAAAIGQSSGELR	Hex(1)HexNAc(1)	TPLQGGSNSAAAIGQSSGELR+Hex(1)HexNAc(1)	T1(Hex(1)HexNAc(1));	P15291	Beta-1,4-galactosyltransferase 1 (Beta-1,4-GalTase 1) (Beta4Gal-T1) (b4Gal-T1) (EC 2.4.1.-) (UDP-Gal:beta-GlcNAc beta-1,4-galactosyltransferase 1) (UDP-galactose:beta-N-acetylglucosamine beta-1,4-galactosyltransferase 1) [Cleaved into: Processed beta-1,4-galactosyltransferase 1] [Includes: Lactose synthase A protein (EC 2.4.1.22); N-acetyllactosamine synthase (EC 2.4.1.90) (Nal synthase); Beta-N-…	B4GALT1 GGTB2	1183.57	2	2366.13	2366.13	0.43	0.00051	0.191	0	1.99	0.257	9.09e-05	0.004457	21	13964
SPPPALLEK	Hex(1)HexNAc(1)	SPPPALLEK+Hex(1)HexNAc(1)	S1(Hex(1)HexNAc(1));K9(Guanidinyl)	Q96KN2	Beta-Ala-His dipeptidase (EC 3.4.13.20) (CNDP dipeptidase 1) (Carnosine dipeptidase 1) (Glutamate carboxypeptidase-like protein 2) (Serum carnosinase)	CNDP1 CN1 CPGL2 UNQ1915/PRO4380	679.855	2	1358.7	1358.7	-1.55	-0.00105	0.0556	0	1.08	0.189	0.0001756	0.01164	23	13394
SPPPALLEK	Hex(1)HexNAc(1)	SPPPALLEK+Hex(1)HexNAc(1)	S1(Hex(1)HexNAc(1));K9(Guanidinyl)	Q96KN2	Beta-Ala-His dipeptidase (EC 3.4.13.20) (CNDP dipeptidase 1) (Carnosine dipeptidase 1) (Glutamate carboxypeptidase-like protein 2) (Serum carnosinase)	CNDP1 CN1 CPGL2 UNQ1915/PRO4380	679.857	2	1358.71	1358.7	1.96	0.00133	0.1361	0	1.47	0.314	9.09e-05	0.001917	22	13339
SPPPALLEK	Hex(1)HexNAc(1)	SPPPALLEK+Hex(1)HexNAc(1)	S1(Hex(1)HexNAc(1));K9(Guanidinyl)	Q96KN2	Beta-Ala-His dipeptidase (EC 3.4.13.20) (CNDP dipeptidase 1) (Carnosine dipeptidase 1) (Glutamate carboxypeptidase-like protein 2) (Serum carnosinase)	CNDP1 CN1 CPGL2 UNQ1915/PRO4380	679.858	2	1358.71	1358.7	2.53	0.00172	0.1569	0	1.53	0.292	9.09e-05	0.002674	24	12180
SPPPALLEK	Hex(1)HexNAc(1)	SPPPALLEK+Hex(1)HexNAc(1)	S1(Hex(1)HexNAc(1));K9(Guanidinyl)	Q96KN2	Beta-Ala-His dipeptidase (EC 3.4.13.20) (CNDP dipeptidase 1) (Carnosine dipeptidase 1) (Glutamate carboxypeptidase-like protein 2) (Serum carnosinase)	CNDP1 CN1 CPGL2 UNQ1915/PRO4380	679.857	2	1358.71	1358.7	0.89	0.0006	0.1911	0	1.57	0.203	9.09e-05	0.009592	20	12826
SPPPALLEK	Hex(1)HexNAc(1)	SPPPALLEK+Hex(1)HexNAc(1)	S1(Hex(1)HexNAc(1));K9(Guanidinyl)	Q96KN2	Beta-Ala-His dipeptidase (EC 3.4.13.20) (CNDP dipeptidase 1) (Carnosine dipeptidase 1) (Glutamate carboxypeptidase-like protein 2) (Serum carnosinase)	CNDP1 CN1 CPGL2 UNQ1915/PRO4380	679.858	2	1358.71	1358.7	2.28	0.00155	0.1216	0	1.48	0.343	9.09e-05	0.001245	17	13655
SPPPALLEK	Hex(1)HexNAc(1)	SPPPALLEK+Hex(1)HexNAc(1)	S1(Hex(1)HexNAc(1));K9(Guanidinyl)	Q96KN2	Beta-Ala-His dipeptidase (EC 3.4.13.20) (CNDP dipeptidase 1) (Carnosine dipeptidase 1) (Glutamate carboxypeptidase-like protein 2) (Serum carnosinase)	CNDP1 CN1 CPGL2 UNQ1915/PRO4380	679.855	2	1358.7	1358.7	-1.35	-0.00092	0.1419	0	1.48	0.298	9.09e-05	0.002426	21	13469
SPPPALLEK	Hex(1)HexNAc(1)	SPPPALLEK+Hex(1)HexNAc(1)	S1(Hex(1)HexNAc(1));K9(Guanidinyl)	Q96KN2	Beta-Ala-His dipeptidase (EC 3.4.13.20) (CNDP dipeptidase 1) (Carnosine dipeptidase 1) (Glutamate carboxypeptidase-like protein 2) (Serum carnosinase)	CNDP1 CN1 CPGL2 UNQ1915/PRO4380	679.858	2	1358.71	1358.7	2.55	0.00173	0.141	0	1.56	0.235	9.09e-05	0.0061	17	13301
SPPPALLEK	Hex(1)HexNAc(1)	SPPPALLEK+Hex(1)HexNAc(1)	S1(Hex(1)HexNAc(1));K9(Guanidinyl)	Q96KN2	Beta-Ala-His dipeptidase (EC 3.4.13.20) (CNDP dipeptidase 1) (Carnosine dipeptidase 1) (Glutamate carboxypeptidase-like protein 2) (Serum carnosinase)	CNDP1 CN1 CPGL2 UNQ1915/PRO4380	679.858	2	1358.71	1358.7	2.33	0.00158	0.1494	0	1.54	0.202	9.09e-05	0.009731	21	13829
SPPPALLEK	Hex(1)HexNAc(1)	SPPPALLEK+Hex(1)HexNAc(1)	S1(Hex(1)HexNAc(1));K9(Guanidinyl)	Q96KN2	Beta-Ala-His dipeptidase (EC 3.4.13.20) (CNDP dipeptidase 1) (Carnosine dipeptidase 1) (Glutamate carboxypeptidase-like protein 2) (Serum carnosinase)	CNDP1 CN1 CPGL2 UNQ1915/PRO4380	679.857	2	1358.71	1358.7	1.96	0.00133	0.0857	0	1.4	0.339	9.09e-05	0.001335	18	12518
SPPPALLEK	Hex(1)HexNAc(1)	SPPPALLEK+Hex(1)HexNAc(1)	S1(Hex(1)HexNAc(1));K9(Guanidinyl)	Q96KN2	Beta-Ala-His dipeptidase (EC 3.4.13.20) (CNDP dipeptidase 1) (Carnosine dipeptidase 1) (Glutamate carboxypeptidase-like protein 2) (Serum carnosinase)	CNDP1 CN1 CPGL2 UNQ1915/PRO4380	679.857	2	1358.71	1358.7	1.51	0.00102	0.1623	0	1.54	0.311	9.09e-05	0.002015	18	12868
SPPPALLEK	Hex(1)HexNAc(1)	SPPPALLEK+Hex(1)HexNAc(1)	S1(Hex(1)HexNAc(1));K9(Guanidinyl)	Q96KN2	Beta-Ala-His dipeptidase (EC 3.4.13.20) (CNDP dipeptidase 1) (Carnosine dipeptidase 1) (Glutamate carboxypeptidase-like protein 2) (Serum carnosinase)	CNDP1 CN1 CPGL2 UNQ1915/PRO4380	679.857	2	1358.71	1358.7	0.61	0.00041	0.1569	0	1.53	0.205	9.09e-05	0.009336	18	13224
SPPPALLEK	Hex(1)HexNAc(1)	SPPPALLEK+Hex(1)HexNAc(1)	S1(Hex(1)HexNAc(1));K9(Guanidinyl)	Q96KN2	Beta-Ala-His dipeptidase (EC 3.4.13.20) (CNDP dipeptidase 1) (Carnosine dipeptidase 1) (Glutamate carboxypeptidase-like protein 2) (Serum carnosinase)	CNDP1 CN1 CPGL2 UNQ1915/PRO4380	679.855	2	1358.7	1358.7	-1.46	-0.00099	0.1379	0	1.45	0.299	9.09e-05	0.002406	18	13689
SPPPALLEK	Hex(1)HexNAc(1)	SPPPALLEK+Hex(1)HexNAc(1)	S1(Hex(1)HexNAc(1));K9(Guanidinyl)	Q96KN2	Beta-Ala-His dipeptidase (EC 3.4.13.20) (CNDP dipeptidase 1) (Carnosine dipeptidase 1) (Glutamate carboxypeptidase-like protein 2) (Serum carnosinase)	CNDP1 CN1 CPGL2 UNQ1915/PRO4380	679.857	2	1358.71	1358.7	1.11	0.00075	0.0966	0	1.45	0.194	9.09e-05	0.01085	17	12936
SPPPALLEK	Hex(1)HexNAc(1)	SPPPALLEK+Hex(1)HexNAc(1)	S1(Hex(1)HexNAc(1));K9(Guanidinyl)	Q96KN2	Beta-Ala-His dipeptidase (EC 3.4.13.20) (CNDP dipeptidase 1) (Carnosine dipeptidase 1) (Glutamate carboxypeptidase-like protein 2) (Serum carnosinase)	CNDP1 CN1 CPGL2 UNQ1915/PRO4380	679.856	2	1358.71	1358.7	0.52	0.00035	0.1259	0	1.43	0.263	9.09e-05	0.004048	23	13746
SPPPALLEK	Hex(1)HexNAc(1)	SPPPALLEK+Hex(1)HexNAc(1)	S1(Hex(1)HexNAc(1));K9(Guanidinyl)	Q96KN2	Beta-Ala-His dipeptidase (EC 3.4.13.20) (CNDP dipeptidase 1) (Carnosine dipeptidase 1) (Glutamate carboxypeptidase-like protein 2) (Serum carnosinase)	CNDP1 CN1 CPGL2 UNQ1915/PRO4380	679.857	2	1358.71	1358.7	1.78	0.00121	0.1479	0	1.42	0.239	9.09e-05	0.00572	22	13696
SPPPALLEK	Hex(1)HexNAc(1)	SPPPALLEK+Hex(1)HexNAc(1)	S1(Hex(1)HexNAc(1));K9(Guanidinyl)	Q96KN2	Beta-Ala-His dipeptidase (EC 3.4.13.20) (CNDP dipeptidase 1) (Carnosine dipeptidase 1) (Glutamate carboxypeptidase-like protein 2) (Serum carnosinase)	CNDP1 CN1 CPGL2 UNQ1915/PRO4380	679.858	2	1358.71	1358.7	3.36	0.00228	0.0077	0	1.3	0.088	0.001328	0.04648	2	13685
TDPYVLTEVDGK	Hex(1)HexNAc(1)	TDPYVLTEVDGK+Hex(1)HexNAc(1)	T1(Hex(1)HexNAc(1));K12(Guanidinyl)	Q96KN2	Beta-Ala-His dipeptidase (EC 3.4.13.20) (CNDP dipeptidase 1) (Carnosine dipeptidase 1) (Glutamate carboxypeptidase-like protein 2) (Serum carnosinase)	CNDP1 CN1 CPGL2 UNQ1915/PRO4380	872.415	2	1743.82	1743.82	2.67	0.00233	0.4485	0	1.94	0.191	0.0001756	0.01132	7	19853
TFETPLGAK	Hex(1)HexNAc(1)	TFETPLGAK+Hex(1)HexNAc(1)	T1(Hex(1)HexNAc(1));K9(Guanidinyl)	P13727	Bone marrow proteoglycan (BMPG) (Proteoglycan 2) [Cleaved into: Eosinophil granule major basic protein (EMBP) (MBP) (Pregnancy-associated major basic protein)]	PRG2 MBP	685.835	2	1370.66	1370.67	-4.83	-0.00331	0.3239	0	1.42	0.24	9.09e-05	0.005632	23	16142
SVGPASPQCPGEK	Hex(1)HexNAc(1)	SVGPASPQCPGEK+Hex(1)HexNAc(1)	S1(Hex(1)HexNAc(1));C9(Carbamidomethyl);K13(Guanidinyl)	Q9BWV1	Brother of CDO (Protein BOC)	BOC UNQ604/PRO1190	860.892	2	1720.78	1720.77	3.87	0.00333	0.2537	0	2.68	0.332	9.09e-05	0.00148	7	6151
SVAPGPLQQDVK	Hex(1)HexNAc(1)	SVAPGPLQQDVK+Hex(1)HexNAc(1)	S1(Hex(1)HexNAc(1));K12(Guanidinyl)	Q8IZJ3	C3 and PZP-like alpha-2-macroglobulin domain-containing protein 8	CPAMD8 KIAA1283	823.423	2	1645.84	1645.83	6.95	0.00572	0.2885	0	1.56	0.285	9.09e-05	0.002928	15	12352
SFAAPMDITLTETR	Hex(1)HexNAc(1)	SFAAPMDITLTETR+Hex(1)HexNAc(1)	S1(Hex(1)HexNAc(1));	P04003	C4b-binding protein alpha chain (C4bp) (Proline-rich protein) (PRP)	C4BPA C4BP	959.454	2	1917.9	1917.9	0.55	0.00052	0.4803	0	2.29	0.56	0	4.768e-05	9	27426
SPPTCEK	Hex(1)HexNAc(1)	SPPTCEK+Hex(1)HexNAc(1)	S1(Hex(1)HexNAc(1));C5(Carbamidomethyl);K7(Guanidinyl)	P04003	C4b-binding protein alpha chain (C4bp) (Proline-rich protein) (PRP)	C4BPA C4BP	613.263	2	1225.52	1225.53	-5.42	-0.00332	0.161	0	1.18	0.058	0.002856	0.06909	1	4676
TLSFAAPMDITLTETR	Hex(1)HexNAc(1)	TLSFAAPMDITLTETR+Hex(1)HexNAc(1)	T1(Hex(1)HexNAc(1));M8(Oxidation)	P04003	C4b-binding protein alpha chain (C4bp) (Proline-rich protein) (PRP)	C4BPA C4BP	1074.51	2	2148.01	2148.03	-6.03	-0.00647	0.0622	0	2.25	0.41	0	0.0004579	20	28199
TLSFAAPMDITLTETR	Hex(1)HexNAc(1)	TLSFAAPMDITLTETR+Hex(1)HexNAc(1)	T1(Hex(1)HexNAc(1));M8(Oxidation)	P04003	C4b-binding protein alpha chain (C4bp) (Proline-rich protein) (PRP)	C4BPA C4BP	1074.52	2	2148.03	2148.03	3.98	0.00427	0.0722	0	1.94	0.553	0	5.352e-05	20	28094
TLSFAAPMDITLTETR	Hex(1)HexNAc(1)	TLSFAAPMDITLTETR+Hex(1)HexNAc(1)	T1(Hex(1)HexNAc(1));M8(Oxidation)	P04003	C4b-binding protein alpha chain (C4bp) (Proline-rich protein) (PRP)	C4BPA C4BP	1074.52	2	2148.02	2148.03	-1.16	-0.00125	0.061	0	2.46	0.388	0	0.000637	18	27790
TLSFAAPMDITLTETR	Hex(1)HexNAc(1)	TLSFAAPMDITLTETR+Hex(1)HexNAc(1)	T1(Hex(1)HexNAc(1));M8(Oxidation)	P04003	C4b-binding protein alpha chain (C4bp) (Proline-rich protein) (PRP)	C4BPA C4BP	1074.51	2	2148.02	2148.03	-5.02	-0.0054	0.0161	0	1.24	0.089	0.001328	0.0463	21	28923
TLSFAAPMDITLTETR	Hex(1)HexNAc(1)	TLSFAAPMDITLTETR+Hex(1)HexNAc(1)	T1(Hex(1)HexNAc(1));	P04003	C4b-binding protein alpha chain (C4bp) (Proline-rich protein) (PRP)	C4BPA C4BP	1066.52	2	2132.03	2132.03	-2.47	-0.00263		0.0495	2.11	0.149	0.000568	0.02061	19	32458
TLSFAAPMDITLTETR	Hex(1)HexNAc(1)	TLSFAAPMDITLTETR+Hex(1)HexNAc(1)	T1(Hex(1)HexNAc(1));	P04003	C4b-binding protein alpha chain (C4bp) (Proline-rich protein) (PRP)	C4BPA C4BP	1066.52	2	2132.04	2132.03	3.91	0.00417	0.0331	0	2.72	0.536	0	6.841e-05	20	34114
TLSFAAPMDITLTETR	Hex(1)HexNAc(1)	TLSFAAPMDITLTETR+Hex(1)HexNAc(1)	T1(Hex(1)HexNAc(1));	P04003	C4b-binding protein alpha chain (C4bp) (Proline-rich protein) (PRP)	C4BPA C4BP	1066.52	2	2132.04	2132.03	3.2	0.00342	0.0087	0	2.29	0.847	0	6.332e-07	21	34644
TDEPTTVICQK	Hex(1)HexNAc(1)	TDEPTTVICQK+Hex(1)HexNAc(1)	T1(Hex(1)HexNAc(1));C9(Carbamidomethyl);K11(Guanidinyl)	P04003	C4b-binding protein alpha chain (C4bp) (Proline-rich protein) (PRP)	C4BPA C4BP	849.892	2	1698.78	1698.77	2.16	0.00183	0.1577	0	2.22	0.5	0	0.0001177	6	10723
TKEDVYVVGTVLR	Hex(1)HexNAc(1)	TKEDVYVVGTVLR+Hex(1)HexNAc(1)	T1(Hex(1)HexNAc(1));K2(Guanidinyl)	P04003	C4b-binding protein alpha chain (C4bp) (Proline-rich protein) (PRP)	C4BPA C4BP	943.494	2	1885.98	1885.98	2.35	0.00221	0.3968	0	1.89	0.132	0.0006411	0.02582	8	19552
TKEDVYVVGTVLR	Hex(1)HexNAc(1)	TKEDVYVVGTVLR+Hex(1)HexNAc(1)	T1(Hex(1)HexNAc(1));K2(Guanidinyl)	P04003	C4b-binding protein alpha chain (C4bp) (Proline-rich protein) (PRP)	C4BPA C4BP	943.496	2	1885.98	1885.98	4.81	0.00454	0.3789	0	1.61	0.102	0.001127	0.03862	7	19604
TKEDVYVVGTVLR	Hex(1)HexNAc(1)	TKEDVYVVGTVLR+Hex(1)HexNAc(1)	T1(Hex(1)HexNAc(1));K2(Guanidinyl)	P04003	C4b-binding protein alpha chain (C4bp) (Proline-rich protein) (PRP)	C4BPA C4BP	943.489	2	1885.97	1885.98	-2.18	-0.00206	0.3239	0	1.42	0.148	0.000568	0.02065	10	19816
TKEDVYVVGTVLR	HexNAc(1)	TKEDVYVVGTVLR+HexNAc(1)	T1(HexNAc(1));K2(Guanidinyl)	P04003	C4b-binding protein alpha chain (C4bp) (Proline-rich protein) (PRP)	C4BPA C4BP	575.309	3	1723.91	1723.92	-6.22	-0.00357	0.2088	0	3.4	0.243	9.09e-05	0.005389	8	19625
TKEDVYVVGTVLR	HexNAc(1)	TKEDVYVVGTVLR+HexNAc(1)	T1(HexNAc(1));K2(Guanidinyl)	P04003	C4b-binding protein alpha chain (C4bp) (Proline-rich protein) (PRP)	C4BPA C4BP	575.315	3	1723.93	1723.92	4.72	0.00272	0.2898	0	3.52	0.295	9.09e-05	0.002533	8	19590
TISYYCEDR	Hex(1)HexNAc(1)	TISYYCEDR+Hex(1)HexNAc(1)	T1(Hex(1)HexNAc(1));C6(Carbamidomethyl)	P20851	C4b-binding protein beta chain	C4BPB	786.322	2	1571.64	1571.64	-2.81	-0.0022		0.0066	1.5	0.113	0.001075	0.03347	7	9070
TMAPGSSAALAK	Hex(1)HexNAc(1)	TMAPGSSAALAK+Hex(1)HexNAc(1)	T1(Hex(1)HexNAc(1));M2(Oxidation);K12(Guanidinyl)	gi 578839861	Cadherin-related family member 5	0	764.36	2	1527.71	1527.72	-5.55	-0.00424	0.3457	0	1.88	0.51	0	0.0001017	13	6425
TTLAQAGAFYAEVAAPR	Hex(2)HexNAc(2)	TTLAQAGAFYAEVAAPR+Hex(2)HexNAc(2)	T1(Hex(2)HexNAc(2));	gi 578839861	Cadherin-related family member 5	0	1234.09	2	2467.16	2467.16	1.34	0.00165	0.2614	0	1.53	0.073	0.00172	0.0572	7	22316
TAPPSSPK	Hex(1)HexNAc(1)	TAPPSSPK+Hex(1)HexNAc(1)	T1(Hex(1)HexNAc(1));K8(Guanidinyl)	P27824	Calnexin (IP90) (Major histocompatibility complex class I antigen-binding protein p88) (p90)	CANX	596.294	2	1191.58	1191.57	5.3	0.00316	0.0842	0	0.95	0.169	0.0002555	0.01541	6	4537
TAPPSSPK	Hex(1)HexNAc(1)	TAPPSSPK+Hex(1)HexNAc(1)	T1(Hex(1)HexNAc(1));K8(Guanidinyl)	P27824	Calnexin (IP90) (Major histocompatibility complex class I antigen-binding protein p88) (p90)	CANX	596.287	2	1191.57	1191.57	-5.97	-0.00356	0.1584	0	1.01	0.183	0.0001756	0.01266	6	4582
TVHIQVNDVNEYAPVFK	Hex(1)HexNAc(1)	TVHIQVNDVNEYAPVFK+Hex(1)HexNAc(1)	T1(Hex(1)HexNAc(1));K17(Guanidinyl)	O94985	Calsyntenin-1 (Alcadein-alpha) (Alc-alpha) (Alzheimer-related cadherin-like protein) (Non-classical cadherin XB31alpha) [Cleaved into: Soluble Alc-alpha (SAlc-alpha); CTF1-alpha (C-terminal fragment 1-alpha)]	CLSTN1 CS1 KIAA0911	794.06	3	2380.17	2380.17	-0.56	-0.00044	0.3692	0	2.6	0.287	9.09e-05	0.002857	15	25331
SNPSLMDSENPSDTK	Hex(1)HexNAc(1)	SNPSLMDSENPSDTK+Hex(1)HexNAc(1)	S1(Hex(1)HexNAc(1));K15(Guanidinyl)	Q7LFX5	Carbohydrate sulfotransferase 15 (EC 2.8.2.33) (B-cell RAG-associated gene protein) (hBRAG) (N-acetylgalactosamine 4-sulfate 6-O-sulfotransferase) (GalNAc4S-6ST)	CHST15 BRAG GALNAC4S6ST KIAA0598	1014.93	2	2028.86	2028.86	1.02	0.00103	0.171	0	1.93	0.497	0	0.000124	3	11879
TGEPPALDEVPEVR	Hex(1)HexNAc(1)	TGEPPALDEVPEVR+Hex(1)HexNAc(1)	T1(Hex(1)HexNAc(1));	O75976	Carboxypeptidase D (EC 3.4.17.22) (Metallocarboxypeptidase D) (gp180)	CPD	937.451	2	1873.89	1873.89	1.45	0.00136	0.6164	0	2.32	0.326	9.09e-05	0.00162	5	20596
TAAPVLVDGDLNLGSVVK	Hex(1)HexNAc(1)	TAAPVLVDGDLNLGSVVK+Hex(1)HexNAc(1)	T1(Hex(1)HexNAc(1));	Q9NQ79	Cartilage acidic protein 1 (68 kDa chondrocyte-expressed protein) (CEP-68) (ASPIC)	CRTAC1 ASPIC1 CEP68	1067.06	2	2133.12	2133.12	1.27	0.00136	0.5676	0	2.59	0.311	9.09e-05	0.001997	11	31102
TAAPVLVDGDLNLGSVVK	Hex(1)HexNAc(1)	TAAPVLVDGDLNLGSVVK+Hex(1)HexNAc(1)	T1(Hex(1)HexNAc(1));K18(Guanidinyl)	Q9NQ79	Cartilage acidic protein 1 (68 kDa chondrocyte-expressed protein) (CEP-68) (ASPIC)	CRTAC1 ASPIC1 CEP68	1088.07	2	2175.14	2175.14	-1.02	-0.00111	0.4637	0	2.89	0.59	0	3.05e-05	13	32010
TAAPVLVDGDLNLGSVVK	Hex(1)HexNAc(1)	TAAPVLVDGDLNLGSVVK+Hex(1)HexNAc(1)	T1(Hex(1)HexNAc(1));K18(Guanidinyl)	Q9NQ79	Cartilage acidic protein 1 (68 kDa chondrocyte-expressed protein) (CEP-68) (ASPIC)	CRTAC1 ASPIC1 CEP68	1088.08	2	2175.14	2175.14	1.69	0.00184	0.483	0	2.65	0.457	0	0.0002262	11	31396
TAAPVLVDGDLNLGSVVK	Hex(1)HexNAc(1)	TAAPVLVDGDLNLGSVVK+Hex(1)HexNAc(1)	T1(Hex(1)HexNAc(1));K18(Guanidinyl)	Q9NQ79	Cartilage acidic protein 1 (68 kDa chondrocyte-expressed protein) (CEP-68) (ASPIC)	CRTAC1 ASPIC1 CEP68	1088.08	2	2175.14	2175.14	1.75	0.0019	0.6121	0	3.79	1.036	0	3.675e-08	12	31140
TAAPVLVDGDLNLGSVVK	Hex(1)HexNAc(1)	TAAPVLVDGDLNLGSVVK+Hex(1)HexNAc(1)	T1(Hex(1)HexNAc(1));K18(Guanidinyl)	Q9NQ79	Cartilage acidic protein 1 (68 kDa chondrocyte-expressed protein) (CEP-68) (ASPIC)	CRTAC1 ASPIC1 CEP68	725.72	3	2175.15	2175.14	2.86	0.00208	0.5145	0	2.76	0.533	0	7.183e-05	11	30918
TAAPVLVDGDLNLGSVVK	Hex(1)HexNAc(1)	TAAPVLVDGDLNLGSVVK+Hex(1)HexNAc(1)	T1(Hex(1)HexNAc(1));K18(Guanidinyl)	Q9NQ79	Cartilage acidic protein 1 (68 kDa chondrocyte-expressed protein) (CEP-68) (ASPIC)	CRTAC1 ASPIC1 CEP68	725.72	3	2175.15	2175.14	3.2	0.00232	0.4674	0	3.53	0.813	0	1.047e-06	14	31072
TAAPVLVDGDLNLGSVVK	Hex(1)HexNAc(1)	TAAPVLVDGDLNLGSVVK+Hex(1)HexNAc(1)	T1(Hex(1)HexNAc(1));K18(Guanidinyl)	Q9NQ79	Cartilage acidic protein 1 (68 kDa chondrocyte-expressed protein) (CEP-68) (ASPIC)	CRTAC1 ASPIC1 CEP68	1088.07	2	2175.14	2175.14	1.49	0.00162	0.5684	0	2.85	0.529	0	7.669e-05	14	31542
TAAPVLVDGDLNLGSVVK	Hex(1)HexNAc(1)	TAAPVLVDGDLNLGSVVK+Hex(1)HexNAc(1)	T1(Hex(1)HexNAc(1));K18(Guanidinyl)	Q9NQ79	Cartilage acidic protein 1 (68 kDa chondrocyte-expressed protein) (CEP-68) (ASPIC)	CRTAC1 ASPIC1 CEP68	1088.08	2	2175.14	2175.14	2.41	0.00262	0.6508	0	2.52	0.97	0	9.932e-08	10	31776
TAAPVLVDGDLNLGSVVK	Hex(1)HexNAc(1)	TAAPVLVDGDLNLGSVVK+Hex(1)HexNAc(1)	T1(Hex(1)HexNAc(1));K18(Guanidinyl)	Q9NQ79	Cartilage acidic protein 1 (68 kDa chondrocyte-expressed protein) (CEP-68) (ASPIC)	CRTAC1 ASPIC1 CEP68	1088.08	2	2175.14	2175.14	2.38	0.00259	0.5106	0	2.35	0.23	9.09e-05	0.006504	17	31702
TAAPVLVDGDLNLGSVVK	Hex(1)HexNAc(1)	TAAPVLVDGDLNLGSVVK+Hex(1)HexNAc(1)	T1(Hex(1)HexNAc(1));K18(Guanidinyl)	Q9NQ79	Cartilage acidic protein 1 (68 kDa chondrocyte-expressed protein) (CEP-68) (ASPIC)	CRTAC1 ASPIC1 CEP68	1088.08	2	2175.14	2175.14	2.56	0.00278	0.3642	0	1.51	0.004	0.009069	0.1367	23	31522
TAAPVLVDGDLNLGSVVK	Hex(1)HexNAc(1)	TAAPVLVDGDLNLGSVVK+Hex(1)HexNAc(1)	T1(Hex(1)HexNAc(1));K18(Guanidinyl)	Q9NQ79	Cartilage acidic protein 1 (68 kDa chondrocyte-expressed protein) (CEP-68) (ASPIC)	CRTAC1 ASPIC1 CEP68	1088.08	2	2175.15	2175.14	3.46	0.00376	0.5652	0	1.84	0.281	9.09e-05	0.003107	7	36250
TAAPVLVDGDLNLGSVVK	Hex(1)HexNAc(1)	TAAPVLVDGDLNLGSVVK+Hex(1)HexNAc(1)	T1(Hex(1)HexNAc(1));K18(Guanidinyl)	Q9NQ79	Cartilage acidic protein 1 (68 kDa chondrocyte-expressed protein) (CEP-68) (ASPIC)	CRTAC1 ASPIC1 CEP68	1088.08	2	2175.14	2175.14	2.07	0.00226	0.5841	0	2.14	0.508	0	0.0001054	10	32162
TAAPVLVDGDLNLGSVVK	Hex(1)HexNAc(1)	TAAPVLVDGDLNLGSVVK+Hex(1)HexNAc(1)	T1(Hex(1)HexNAc(1));K18(Guanidinyl)	Q9NQ79	Cartilage acidic protein 1 (68 kDa chondrocyte-expressed protein) (CEP-68) (ASPIC)	CRTAC1 ASPIC1 CEP68	1088.07	2	2175.14	2175.14	0.57	0.00062	0.4787	0	2.11	0.278	9.09e-05	0.003251	11	32094
TAAPVLVDGDLNLGSVVK	Hex(1)HexNAc(1)	TAAPVLVDGDLNLGSVVK+Hex(1)HexNAc(1)	T1(Hex(1)HexNAc(1));K18(Guanidinyl)	Q9NQ79	Cartilage acidic protein 1 (68 kDa chondrocyte-expressed protein) (CEP-68) (ASPIC)	CRTAC1 ASPIC1 CEP68	1088.08	2	2175.15	2175.14	3.6	0.00392	0.6175	0	3.66	0.684	0	7.387e-06	11	31742
TAAPVLVDGDLNLGSVVK	HexNAc(1)	TAAPVLVDGDLNLGSVVK+HexNAc(1)	T1(HexNAc(1));K18(Guanidinyl)	Q9NQ79	Cartilage acidic protein 1 (68 kDa chondrocyte-expressed protein) (CEP-68) (ASPIC)	CRTAC1 ASPIC1 CEP68	671.7	3	2013.09	2013.09	-0.01	-1e-05	0.5696	0	3.88	1.005	0	5.824e-08	14	31624
TAAPVLVDGDLNLGSVVK	HexNAc(1)	TAAPVLVDGDLNLGSVVK+HexNAc(1)	T1(HexNAc(1));K18(Guanidinyl)	Q9NQ79	Cartilage acidic protein 1 (68 kDa chondrocyte-expressed protein) (CEP-68) (ASPIC)	CRTAC1 ASPIC1 CEP68	671.702	3	2013.09	2013.09	2.57	0.00172	0.4935	0	3.1	0.748	0	2.802e-06	11	31746
TAAPVLVDGDLNLGSVVK	HexNAc(1)	TAAPVLVDGDLNLGSVVK+HexNAc(1)	T1(HexNAc(1));K18(Guanidinyl)	Q9NQ79	Cartilage acidic protein 1 (68 kDa chondrocyte-expressed protein) (CEP-68) (ASPIC)	CRTAC1 ASPIC1 CEP68	671.703	3	2013.09	2013.09	3.75	0.00252	0.5588	0	3.74	0.651	0	1.219e-05	11	31651
TAAPVLVDGDLNLGSVVK	HexNAc(1)	TAAPVLVDGDLNLGSVVK+HexNAc(1)	T1(HexNAc(1));K18(Guanidinyl)	Q9NQ79	Cartilage acidic protein 1 (68 kDa chondrocyte-expressed protein) (CEP-68) (ASPIC)	CRTAC1 ASPIC1 CEP68	671.701	3	2013.09	2013.09	0.43	0.00029	0.5429	0	4.66	0.786	0	1.592e-06	12	31184
SPAAGTVQGR	Hex(1)HexNAc(1)	SPAAGTVQGR+Hex(1)HexNAc(1)	S1(Hex(1)HexNAc(1));	O75339	Cartilage intermediate layer protein 1 (CILP-1) (Cartilage intermediate-layer protein) [Cleaved into: Cartilage intermediate layer protein 1 C1; Cartilage intermediate layer protein 1 C2]	CILP UNQ602/PRO1188	654.819	2	1308.63	1308.63	2.99	0.00196	0.2791	0	1.72	0.313	9.09e-05	0.001963	5	4196
TPAQSPAAGTVQGR	Hex(1)HexNAc(1)	TPAQSPAAGTVQGR+Hex(1)HexNAc(1)	T1(Hex(1)HexNAc(1));	O75339	Cartilage intermediate layer protein 1 (CILP-1) (Cartilage intermediate-layer protein) [Cleaved into: Cartilage intermediate layer protein 1 C1; Cartilage intermediate layer protein 1 C2]	CILP UNQ602/PRO1188	853.414	2	1705.82	1705.82	-2.24	-0.00191		0.0275	2.48	0.235	9.09e-05	0.006119	11	4942
TPAQSPAAGTVQGR	Hex(1)HexNAc(1)	TPAQSPAAGTVQGR+Hex(1)HexNAc(1)	T1(Hex(1)HexNAc(1));	O75339	Cartilage intermediate layer protein 1 (CILP-1) (Cartilage intermediate-layer protein) [Cleaved into: Cartilage intermediate layer protein 1 C1; Cartilage intermediate layer protein 1 C2]	CILP UNQ602/PRO1188	853.415	2	1705.82	1705.82	-0.16	-0.00014	0.0386	0	2.33	0.797	0	1.344e-06	12	4833
STPAQSPAAGTVQGR	Hex(2)HexNAc(2)	STPAQSPAAGTVQGR+Hex(2)HexNAc(2)	S1(Hex(2)HexNAc(2));	O75339	Cartilage intermediate layer protein 1 (CILP-1) (Cartilage intermediate-layer protein) [Cleaved into: Cartilage intermediate layer protein 1 C1; Cartilage intermediate layer protein 1 C2]	CILP UNQ602/PRO1188	1079.5	2	2157.99	2157.99	0.09	0.0001	0.2632	0	1.14	0.132	0.0007208	0.02592	10	4978
TMDGDPDTPKPVSF	Hex(1)HexNAc(1)	TMDGDPDTPKPVSF+Hex(1)HexNAc(1)	T1(Hex(1)HexNAc(1));K10(Guanidinyl)	P49913	Cathelicidin antimicrobial peptide (18 kDa cationic antimicrobial protein) (CAP-18) (hCAP-18) [Cleaved into: Antibacterial peptide FALL-39 (FALL-39 peptide antibiotic); Antibacterial peptide LL-37]	CAMP CAP18 FALL39 HSD26	957.414	2	1913.82	1913.83	-5.44	-0.0052	0.3542	0	1.44	0.192	0.0001756	0.01118	10	19247
TMDGDPDTPKPVSF	Hex(1)HexNAc(1)	TMDGDPDTPKPVSF+Hex(1)HexNAc(1)	T1(Hex(1)HexNAc(1));K10(Guanidinyl)	P49913	Cathelicidin antimicrobial peptide (18 kDa cationic antimicrobial protein) (CAP-18) (hCAP-18) [Cleaved into: Antibacterial peptide FALL-39 (FALL-39 peptide antibiotic); Antibacterial peptide LL-37]	CAMP CAP18 FALL39 HSD26	957.419	2	1913.83	1913.83	-0.83	-0.00079	0.4667	0	1.5	0.113	0.001075	0.03367	9	19100
TMDGDPDTPKPVSFTVK	Hex(1)HexNAc(1)	TMDGDPDTPKPVSFTVK+Hex(1)HexNAc(1)	T1(Hex(1)HexNAc(1));K10(Guanidinyl);K17(Guanidinyl)	P49913	Cathelicidin antimicrobial peptide (18 kDa cationic antimicrobial protein) (CAP-18) (hCAP-18) [Cleaved into: Antibacterial peptide FALL-39 (FALL-39 peptide antibiotic); Antibacterial peptide LL-37]	CAMP CAP18 FALL39 HSD26	762.028	3	2284.07	2284.06	2.06	0.00157	0.279	0	2.33	0.107	0.001127	0.03634	1	19142
TMDGDPDTPKPVSF	Hex(1)HexNAc(1)	TMDGDPDTPKPVSF+Hex(1)HexNAc(1)	T1(Hex(1)HexNAc(1));M2(Oxidation);K10(Guanidinyl)	P49913	Cathelicidin antimicrobial peptide (18 kDa cationic antimicrobial protein) (CAP-18) (hCAP-18) [Cleaved into: Antibacterial peptide FALL-39 (FALL-39 peptide antibiotic); Antibacterial peptide LL-37]	CAMP CAP18 FALL39 HSD26	965.415	2	1929.82	1929.83	-2.09	-0.00201	0.213	0	1.69	0.473	0	0.0001777	6	17854
TMDGDPDTPKPVSF	Hex(1)HexNAc(1)	TMDGDPDTPKPVSF+Hex(1)HexNAc(1)	T1(Hex(1)HexNAc(1));M2(Oxidation);K10(Guanidinyl)	P49913	Cathelicidin antimicrobial peptide (18 kDa cationic antimicrobial protein) (CAP-18) (hCAP-18) [Cleaved into: Antibacterial peptide FALL-39 (FALL-39 peptide antibiotic); Antibacterial peptide LL-37]	CAMP CAP18 FALL39 HSD26	965.416	2	1929.83	1929.83	-0.68	-0.00065	0.4949	0	1.96	0.121	0.001012	0.0301	8	16911
TMDGDPDTPKPVSF	Hex(1)HexNAc(1)	TMDGDPDTPKPVSF+Hex(1)HexNAc(1)	T1(Hex(1)HexNAc(1));M2(Oxidation);K10(Guanidinyl)	P49913	Cathelicidin antimicrobial peptide (18 kDa cationic antimicrobial protein) (CAP-18) (hCAP-18) [Cleaved into: Antibacterial peptide FALL-39 (FALL-39 peptide antibiotic); Antibacterial peptide LL-37]	CAMP CAP18 FALL39 HSD26	965.422	2	1929.84	1929.83	5.09	0.00492	0.2778	0	1.44	0.111	0.001075	0.03443	7	16793
TMDGDPDTPKPVSF	Hex(1)HexNAc(1)	TMDGDPDTPKPVSF+Hex(1)HexNAc(1)	T1(Hex(1)HexNAc(1));M2(Oxidation);K10(Guanidinyl)	P49913	Cathelicidin antimicrobial peptide (18 kDa cationic antimicrobial protein) (CAP-18) (hCAP-18) [Cleaved into: Antibacterial peptide FALL-39 (FALL-39 peptide antibiotic); Antibacterial peptide LL-37]	CAMP CAP18 FALL39 HSD26	965.416	2	1929.83	1929.83	-0.67	-0.00064	0.2484	0	1.57	0.261	9.09e-05	0.004178	10	16636
TMDGDPDTPKPVSF	Hex(1)HexNAc(1)	TMDGDPDTPKPVSF+Hex(1)HexNAc(1)	T1(Hex(1)HexNAc(1));M2(Oxidation);K10(Guanidinyl)	P49913	Cathelicidin antimicrobial peptide (18 kDa cationic antimicrobial protein) (CAP-18) (hCAP-18) [Cleaved into: Antibacterial peptide FALL-39 (FALL-39 peptide antibiotic); Antibacterial peptide LL-37]	CAMP CAP18 FALL39 HSD26	965.421	2	1929.83	1929.83	3.89	0.00375	0.3793	0	1.45	0.216	9.09e-05	0.007973	10	17070
TMDGDPDTPKPVSF	Hex(1)HexNAc(1)	TMDGDPDTPKPVSF+Hex(1)HexNAc(1)	T1(Hex(1)HexNAc(1));M2(Oxidation);K10(Guanidinyl)	P49913	Cathelicidin antimicrobial peptide (18 kDa cationic antimicrobial protein) (CAP-18) (hCAP-18) [Cleaved into: Antibacterial peptide FALL-39 (FALL-39 peptide antibiotic); Antibacterial peptide LL-37]	CAMP CAP18 FALL39 HSD26	965.419	2	1929.83	1929.83	1.64	0.00158	0.2357	0	1.57	0.235	9.09e-05	0.006082	11	16700
TMDGDPDTPKPVSF	Hex(1)HexNAc(1)	TMDGDPDTPKPVSF+Hex(1)HexNAc(1)	T1(Hex(1)HexNAc(1));M2(Oxidation);K10(Guanidinyl)	P49913	Cathelicidin antimicrobial peptide (18 kDa cationic antimicrobial protein) (CAP-18) (hCAP-18) [Cleaved into: Antibacterial peptide FALL-39 (FALL-39 peptide antibiotic); Antibacterial peptide LL-37]	CAMP CAP18 FALL39 HSD26	965.418	2	1929.83	1929.83	0.76	0.00073	0.3209	0	1.34	0.01	0.008001	0.1281	13	17377
TMDGDPDTPKPVSF	Hex(1)HexNAc(1)	TMDGDPDTPKPVSF+Hex(1)HexNAc(1)	T1(Hex(1)HexNAc(1));M2(Oxidation);K10(Guanidinyl)	P49913	Cathelicidin antimicrobial peptide (18 kDa cationic antimicrobial protein) (CAP-18) (hCAP-18) [Cleaved into: Antibacterial peptide FALL-39 (FALL-39 peptide antibiotic); Antibacterial peptide LL-37]	CAMP CAP18 FALL39 HSD26	965.421	2	1929.84	1929.83	4.18	0.00403	0.4076	0	2.11	0.229	9.09e-05	0.006591	12	16365
TMDGDPDTPKPVSFTVK	Hex(1)HexNAc(1)	TMDGDPDTPKPVSFTVK+Hex(1)HexNAc(1)	T1(Hex(1)HexNAc(1));M2(Oxidation);K10(Guanidinyl);K17(Guanidinyl)	P49913	Cathelicidin antimicrobial peptide (18 kDa cationic antimicrobial protein) (CAP-18) (hCAP-18) [Cleaved into: Antibacterial peptide FALL-39 (FALL-39 peptide antibiotic); Antibacterial peptide LL-37]	CAMP CAP18 FALL39 HSD26	767.358	3	2300.06	2300.06	0.44	0.00034	0.3112	0	1.96	0.211	9.09e-05	0.008528	20	16609
TMDGDPDTPKPVSFTVK	Hex(1)HexNAc(1)	TMDGDPDTPKPVSFTVK+Hex(1)HexNAc(1)	T1(Hex(1)HexNAc(1));M2(Oxidation);K10(Guanidinyl);K17(Guanidinyl)	P49913	Cathelicidin antimicrobial peptide (18 kDa cationic antimicrobial protein) (CAP-18) (hCAP-18) [Cleaved into: Antibacterial peptide FALL-39 (FALL-39 peptide antibiotic); Antibacterial peptide LL-37]	CAMP CAP18 FALL39 HSD26	767.356	3	2300.05	2300.06	-2.57	-0.00197	0.3252	0	2.06	0.096	0.001127	0.04177	21	17125
TMDGDPDTPKPVSFTVK	Hex(1)HexNAc(1)	TMDGDPDTPKPVSFTVK+Hex(1)HexNAc(1)	T1(Hex(1)HexNAc(1));M2(Oxidation);K10(Guanidinyl);K17(Guanidinyl)	P49913	Cathelicidin antimicrobial peptide (18 kDa cationic antimicrobial protein) (CAP-18) (hCAP-18) [Cleaved into: Antibacterial peptide FALL-39 (FALL-39 peptide antibiotic); Antibacterial peptide LL-37]	CAMP CAP18 FALL39 HSD26	767.356	3	2300.05	2300.06	-3.42	-0.00262	0.1872	0	2.03	0.304	9.09e-05	0.002221	23	17014
TMDGDPDTPKPVSFTVK	Hex(1)HexNAc(1)	TMDGDPDTPKPVSFTVK+Hex(1)HexNAc(1)	T1(Hex(1)HexNAc(1));M2(Oxidation);K10(Guanidinyl);K17(Guanidinyl)	P49913	Cathelicidin antimicrobial peptide (18 kDa cationic antimicrobial protein) (CAP-18) (hCAP-18) [Cleaved into: Antibacterial peptide FALL-39 (FALL-39 peptide antibiotic); Antibacterial peptide LL-37]	CAMP CAP18 FALL39 HSD26	767.359	3	2300.06	2300.06	1.25	0.00096	0.2833	0	2.33	0.282	9.09e-05	0.003068	19	15546
TMDGDPDTPKPVSFTVK	Hex(1)HexNAc(1)	TMDGDPDTPKPVSFTVK+Hex(1)HexNAc(1)	T1(Hex(1)HexNAc(1));M2(Oxidation);K10(Guanidinyl);K17(Guanidinyl)	P49913	Cathelicidin antimicrobial peptide (18 kDa cationic antimicrobial protein) (CAP-18) (hCAP-18) [Cleaved into: Antibacterial peptide FALL-39 (FALL-39 peptide antibiotic); Antibacterial peptide LL-37]	CAMP CAP18 FALL39 HSD26	767.359	3	2300.06	2300.06	1.39	0.00107	0.4191	0	2.72	0.296	9.09e-05	0.002509	20	16984
TMDGDPDTPKPVSFTVK	Hex(1)HexNAc(1)	TMDGDPDTPKPVSFTVK+Hex(1)HexNAc(1)	T1(Hex(1)HexNAc(1));M2(Oxidation);K10(Guanidinyl);K17(Guanidinyl)	P49913	Cathelicidin antimicrobial peptide (18 kDa cationic antimicrobial protein) (CAP-18) (hCAP-18) [Cleaved into: Antibacterial peptide FALL-39 (FALL-39 peptide antibiotic); Antibacterial peptide LL-37]	CAMP CAP18 FALL39 HSD26	767.353	3	2300.05	2300.06	-6.26	-0.0048	0.2151	0	2.79	0.455	0	0.0002335	22	16580
TMDGDPDTPKPVSFTVK	Hex(1)HexNAc(1)	TMDGDPDTPKPVSFTVK+Hex(1)HexNAc(1)	T1(Hex(1)HexNAc(1));M2(Oxidation);K10(Guanidinyl);K17(Guanidinyl)	P49913	Cathelicidin antimicrobial peptide (18 kDa cationic antimicrobial protein) (CAP-18) (hCAP-18) [Cleaved into: Antibacterial peptide FALL-39 (FALL-39 peptide antibiotic); Antibacterial peptide LL-37]	CAMP CAP18 FALL39 HSD26	767.361	3	2300.07	2300.06	4.09	0.00314	0.3014	0	2.19	0.239	9.09e-05	0.005724	22	16993
TMDGDPDTPKPVSFTVK	HexNAc(1)	TMDGDPDTPKPVSFTVK+HexNAc(1)	T1(HexNAc(1));K10(Guanidinyl);K17(Guanidinyl)	P49913	Cathelicidin antimicrobial peptide (18 kDa cationic antimicrobial protein) (CAP-18) (hCAP-18) [Cleaved into: Antibacterial peptide FALL-39 (FALL-39 peptide antibiotic); Antibacterial peptide LL-37]	CAMP CAP18 FALL39 HSD26	708.01	3	2122.02	2122.01	1.98	0.0014	0.1798	0	2.28	0.354	0	0.00106	22	18168
TMDGDPDTPKPVSFTVK	HexNAc(1)	TMDGDPDTPKPVSFTVK+HexNAc(1)	T1(HexNAc(1));M2(Oxidation);K10(Guanidinyl);K17(Guanidinyl)	P49913	Cathelicidin antimicrobial peptide (18 kDa cationic antimicrobial protein) (CAP-18) (hCAP-18) [Cleaved into: Antibacterial peptide FALL-39 (FALL-39 peptide antibiotic); Antibacterial peptide LL-37]	CAMP CAP18 FALL39 HSD26	713.341	3	2138.01	2138.01	0.64	0.00045	0.4225	0	2.13	0.073	0.001507	0.05676	1	17594
TEGPIPEVLK	Hex(1)HexNAc(1)	TEGPIPEVLK+Hex(1)HexNAc(1)	T1(Hex(1)HexNAc(1));K10(Guanidinyl)	P07339	Cathepsin D (EC 3.4.23.5) [Cleaved into: Cathepsin D light chain; Cathepsin D heavy chain]	CTSD CPSD	745.385	2	1489.76	1489.76	-0.2	-0.00015	0.2059	0	1.36	0.404	0	0.0005057	16	19968
TDPSTLEQYDLSSLAK	Hex(1)HexNAc(1)	TDPSTLEQYDLSSLAK+Hex(1)HexNAc(1)	T1(Hex(1)HexNAc(1));K16(Guanidinyl)	P11717	Cation-independent mannose-6-phosphate receptor (CI Man-6-P receptor) (CI-MPR) (M6PR) (300 kDa mannose 6-phosphate receptor) (MPR 300) (Insulin-like growth factor 2 receptor) (Insulin-like growth factor II receptor) (IGF-II receptor) (M6P/IGF2 receptor) (M6P/IGF2R) (CD antigen CD222)	IGF2R MPRI	1088.01	2	2175.02	2175.02	-1.63	-0.00178	0.1139	0	2.02	0.384	0	0.0006731	4	26734
SRGPYHPSECCFTYTTYK	Hex(1)HexNAc(1)	SRGPYHPSECCFTYTTYK+Hex(1)HexNAc(1)	S1(Hex(1)HexNAc(1));C10(Carbamidomethyl);C11(Carbamidomethyl);K18(Guanidinyl)	Q16627	C-C motif chemokine 14 (Chemokine CC-1/CC-3) (HCC-1/HCC-3) (HCC-1(1-74)) (NCC-2) (Small-inducible cytokine A14) [Cleaved into: HCC-1(3-74); HCC-1(4-74); HCC-1(9-74)]	CCL14 NCC2 SCYA14	666.035	4	2661.12	2661.12	-1.7	-0.00113		0.0027	3.68	0.176	0.0002555	0.01412	15	13034
TGLVEDLDR	Hex(1)HexNAc(1)	TGLVEDLDR+Hex(1)HexNAc(1)	T1(Hex(1)HexNAc(1));	P16070	CD44 antigen (CDw44) (Epican) (Extracellular matrix receptor III) (ECMR-III) (GP90 lymphocyte homing/adhesion receptor) (HUTCH-I) (Heparan sulfate proteoglycan) (Hermes antigen) (Hyaluronate receptor) (Phagocytic glycoprotein 1) (PGP-1) (Phagocytic glycoprotein I) (PGP-I) (CD antigen CD44)	CD44 LHR MDU2 MDU3 MIC4	691.83	2	1382.65	1382.65	0.05	4e-05	0.3641	0	2.06	0.239	9.09e-05	0.005708	4	14082
TGLVEDLDR	Hex(1)HexNAc(1)	TGLVEDLDR+Hex(1)HexNAc(1)	T1(Hex(1)HexNAc(1));	P16070	CD44 antigen (CDw44) (Epican) (Extracellular matrix receptor III) (ECMR-III) (GP90 lymphocyte homing/adhesion receptor) (HUTCH-I) (Heparan sulfate proteoglycan) (Hermes antigen) (Hyaluronate receptor) (Phagocytic glycoprotein 1) (PGP-1) (Phagocytic glycoprotein I) (PGP-I) (CD antigen CD44)	CD44 LHR MDU2 MDU3 MIC4	691.829	2	1382.65	1382.65	-1.81	-0.00125	0.1971	0	2.08	0.207	9.09e-05	0.009047	3	14248
TGLVEDLDR	Hex(1)HexNAc(1)	TGLVEDLDR+Hex(1)HexNAc(1)	T1(Hex(1)HexNAc(1));	P16070	CD44 antigen (CDw44) (Epican) (Extracellular matrix receptor III) (ECMR-III) (GP90 lymphocyte homing/adhesion receptor) (HUTCH-I) (Heparan sulfate proteoglycan) (Hermes antigen) (Hyaluronate receptor) (Phagocytic glycoprotein 1) (PGP-1) (Phagocytic glycoprotein I) (PGP-I) (CD antigen CD44)	CD44 LHR MDU2 MDU3 MIC4	691.827	2	1382.65	1382.65	-4.38	-0.00303	0.407	0	1.99	0.287	9.09e-05	0.002872	2	14205
SFSPVPEGVR	Hex(1)HexNAc(1)	SFSPVPEGVR+Hex(1)HexNAc(1)	S1(Hex(1)HexNAc(1));	O43866	CD5 antigen-like (Apoptosis inhibitor expressed by macrophages) (hAIM) (CT-2) (IgM-associated peptide) (SP-alpha)	CD5L API6 UNQ203/PRO229	720.349	2	1439.69	1439.69	-0.14	-0.0001	0.2	0	1.55	0.092	0.001193	0.04443	22	14620
SSGSFSDADLADGVSGGEGK	Hex(1)HexNAc(1)	SSGSFSDADLADGVSGGEGK+Hex(1)HexNAc(1)	S1(Hex(1)HexNAc(1));K20(Guanidinyl)	P14209	CD99 antigen (12E7) (E2 antigen) (Protein MIC2) (T-cell surface glycoprotein E2) (CD antigen CD99)	CD99 MIC2 MIC2X MIC2Y	1125.48	2	2249.96	2249.95	4.18	0.0047	0.0588	0	2.21	0.216	9.09e-05	0.007947	4	17715
SSSGSFSDADLADGVSGGEGK	Hex(1)HexNAc(1)	SSSGSFSDADLADGVSGGEGK+Hex(1)HexNAc(1)	S1(Hex(1)HexNAc(1));K21(Guanidinyl)	P14209	CD99 antigen (12E7) (E2 antigen) (Protein MIC2) (T-cell surface glycoprotein E2) (CD antigen CD99)	CD99 MIC2 MIC2X MIC2Y	1169	2	2336.99	2336.98	1.83	0.00214	0.0517	0	2.32	0.428	0	0.0003482	4	17716
SGSFSDADLADGVSGGEGK	Hex(1)HexNAc(1)	SGSFSDADLADGVSGGEGK+Hex(1)HexNAc(1)	S1(Hex(1)HexNAc(1));K19(Guanidinyl)	P14209	CD99 antigen (12E7) (E2 antigen) (Protein MIC2) (T-cell surface glycoprotein E2) (CD antigen CD99)	CD99 MIC2 MIC2X MIC2Y	1081.97	2	2162.93	2162.92	4.35	0.0047	0.0058	0	1.72	0.157	0.0004174	0.01823	4	17717
TDAPPKESLELEDPSSGLGVTK	Hex(1)HexNAc(1)	TDAPPKESLELEDPSSGLGVTK+Hex(1)HexNAc(1)	T1(Hex(1)HexNAc(1));K6(Guanidinyl);K22(Guanidinyl)	B4DUJ2	cDNA FLJ54063, highly similar to Homo sapiens CD74 antigen, transcript variant 2, mRNA	0	907.11	3	2719.32	2719.32	-0.16	-0.00015	0.0507	0	2.76	0.126	0.0007914	0.02807	15	21460
TTNPVILIVDK	Hex(1)HexNAc(1)	TTNPVILIVDK+Hex(1)HexNAc(1)	T1(Hex(1)HexNAc(1));K11(Guanidinyl)	Q99674	Cell growth regulator with EF hand domain protein 1 (Cell growth regulatory gene 11 protein) (Hydrophobestin)	CGREF1 CGR11	810.442	2	1619.88	1619.87	1.42	0.00115	0.426	0	1.69	0.08	0.001441	0.05201	11	28120
TSDPTGTALGISVR	Hex(1)HexNAc(1)	TSDPTGTALGISVR+Hex(1)HexNAc(1)	T1(Hex(1)HexNAc(1));	P23435	Cerebellin-1 (Precerebellin) [Cleaved into: Cerebellin (CER); [des-Ser1]-cerebellin]	CBLN1	870.429	2	1739.85	1739.85	-1.91	-0.00166	0.1402	0	1.64	0.168	0.0002555	0.01577	4	18037
SPNYNPQSR	Hex(1)HexNAc(1)	SPNYNPQSR+Hex(1)HexNAc(1)	S1(Hex(1)HexNAc(1));	P00450	Ceruloplasmin (EC 1.16.3.1) (Ferroxidase)	CP	714.317	2	1427.63	1427.63	-1.33	-0.00095	0.2242	0	1.65	0.155	0.0004174	0.01892	12	4487
SPNYNPQSR	Hex(1)HexNAc(1)	SPNYNPQSR+Hex(1)HexNAc(1)	S1(Hex(1)HexNAc(1));	P00450	Ceruloplasmin (EC 1.16.3.1) (Ferroxidase)	CP	714.322	2	1427.64	1427.63	5.07	0.00362	0.1677	0	1.61	0.146	0.000568	0.02133	11	4728
SPNYNPQSR	Hex(1)HexNAc(1)	SPNYNPQSR+Hex(1)HexNAc(1)	S1(Hex(1)HexNAc(1));	P00450	Ceruloplasmin (EC 1.16.3.1) (Ferroxidase)	CP	714.314	2	1427.62	1427.63	-5.19	-0.00371	0.2588	0	1.7	0.209	9.09e-05	0.008789	9	4425
SPNYNPQSR	Hex(1)HexNAc(1)	SPNYNPQSR+Hex(1)HexNAc(1)	S1(Hex(1)HexNAc(1));	P00450	Ceruloplasmin (EC 1.16.3.1) (Ferroxidase)	CP	714.321	2	1427.63	1427.63	4.47	0.00319	0.2083	0	1.92	0.041	0.003998	0.08621	10	4546
TYYSPNYNPQSR	Hex(1)HexNAc(1)	TYYSPNYNPQSR+Hex(1)HexNAc(1)	T1(Hex(1)HexNAc(1));	P00450	Ceruloplasmin (EC 1.16.3.1) (Ferroxidase)	CP	927.907	2	1854.81	1854.8	2.05	0.0019	0.1387	0	2.38	0.173	0.0002555	0.01459	3	11637
SASHVAPTETFTYEWTVPK	Hex(1)HexNAc(1)	SASHVAPTETFTYEWTVPK+Hex(1)HexNAc(1)	S1(Hex(1)HexNAc(1));K19(Guanidinyl)	P00450	Ceruloplasmin (EC 1.16.3.1) (Ferroxidase)	CP	853.408	3	2558.21	2558.19	6.05	0.00516		0.0311	2.8	0.321	9.09e-05	0.001739	13	26119
SHVAPTETFTYEWTVPK	Hex(1)HexNAc(1)	SHVAPTETFTYEWTVPK+Hex(1)HexNAc(1)	S1(Hex(1)HexNAc(1));K17(Guanidinyl)	P00450	Ceruloplasmin (EC 1.16.3.1) (Ferroxidase)	CP	800.712	3	2400.12	2400.12	-1.59	-0.00127		0.0496	2.49	0.208	9.09e-05	0.008954	13	25967
TFSPTLLGDSR	Hex(1)HexNAc(1)	TFSPTLLGDSR+Hex(1)HexNAc(1)	T1(Hex(1)HexNAc(1));	P11597	Cholesteryl ester transfer protein (Lipid transfer protein I)	CETP	779.874	2	1558.74	1558.75	-5.03	-0.00392	0.1071	0	1.96	0.179	0.0001756	0.0135	9	18718
TGLSAPLSFIPR	Hex(1)HexNAc(1)	TGLSAPLSFIPR+Hex(1)HexNAc(1)	T1(Hex(1)HexNAc(1));	Q6WN34	Chordin-like protein 2 (Breast tumor novel factor 1) (BNF-1) (Chordin-related protein 2)	CHRDL2 BNF1 CHL2 UNQ765/PRO1557	812.43	2	1623.85	1623.85	3.41	0.00277	0.2558	0	1.72	0.326	9.09e-05	0.001601	13	31237
TGLSAPLSFIPR	Hex(1)HexNAc(1)	TGLSAPLSFIPR+Hex(1)HexNAc(1)	T1(Hex(1)HexNAc(1));	Q6WN34	Chordin-like protein 2 (Breast tumor novel factor 1) (BNF-1) (Chordin-related protein 2)	CHRDL2 BNF1 CHL2 UNQ765/PRO1557	812.428	2	1623.85	1623.85	0.57	0.00046	0.0993	0	1.51	0.17	0.0002555	0.0152	14	30911
THPPASLPSQK	Hex(1)HexNAc(1)	THPPASLPSQK+Hex(1)HexNAc(1)	T1(Hex(1)HexNAc(1));K11(Guanidinyl)	P10645	Chromogranin-A (CgA) (Pituitary secretory protein I) (SP-I) [Cleaved into: Vasostatin-1 (Vasostatin I); Vasostatin-2 (Vasostatin II); EA-92; ES-43; Pancreastatin; SS-18; WA-8; WE-14; LF-19; Catestatin (SL21); AL-11; GV-19; GR-44; ER-37; GE-25; Serpinin-RRG; Serpinin; p-Glu serpinin precursor]	CHGA	785.392	2	1569.78	1569.78	1.4	0.0011	0.3272	0	1.62	0.31	9.09e-05	0.00204	19	4628
SDVPSGVTEVVVK	Hex(1)HexNAc(1)	SDVPSGVTEVVVK+Hex(1)HexNAc(1)	S1(Hex(1)HexNAc(1));K13(Guanidinyl)	P10909	Clusterin (Aging-associated gene 4 protein) (Apolipoprotein J) (Apo-J) (Complement cytolysis inhibitor) (CLI) (Complement-associated protein SP-40,40) (Ku70-binding protein 1) (NA1/NA2) (Testosterone-repressed prostate message 2) (TRPM-2) [Cleaved into: Clusterin beta chain (ApoJalpha) (Complement cytolysis inhibitor a chain); Clusterin alpha chain (ApoJbeta) (Complement cytolysis inhibitor b cha…	CLU APOJ CLI KUB1 AAG4	861.935	2	1722.86	1722.86	-0.7	-0.0006	0.1905	0	1.05	0.102	0.001127	0.03858	16	18563
TPPIFLVVNPGR	Hex(1)HexNAc(1)	TPPIFLVVNPGR+Hex(1)HexNAc(1)	T1(Hex(1)HexNAc(1));	Q496F6	CMRF35-like molecule 2 (CLM-2) (CD300 antigen-like family member E) (CMRF35-A5) (Immune receptor expressed on myeloid cells 2) (IREM-2) (Polymeric immunoglobulin receptor 2) (PIgR-2) (PIgR2) (Poly-Ig receptor 2) (CD antigen CD300e)	CD300E CD300LE CLM2 CMRF35A5 IREM2	837.953	2	1674.9	1674.89	1.93	0.00162	0.4822	0	1.97	0.387	0	0.0006498	14	28928
SPALGQMPISPDLSH	Hex(1)HexNAc(1)	SPALGQMPISPDLSH+Hex(1)HexNAc(1)	S1(Hex(1)HexNAc(1));M7(Oxidation)	P12259	Coagulation factor V (Activated protein C cofactor) (Proaccelerin, labile factor) [Cleaved into: Coagulation factor V heavy chain; Coagulation factor V light chain]	F5	965.949	2	1930.89	1930.9	-2.64	-0.00254	0	0	2.11	0.175	0.0002555	0.01436	7	17630
SPALGQMPISPDLSH	Hex(1)HexNAc(1)	SPALGQMPISPDLSH+Hex(1)HexNAc(1)	S1(Hex(1)HexNAc(1));M7(Oxidation)	P12259	Coagulation factor V (Activated protein C cofactor) (Proaccelerin, labile factor) [Cleaved into: Coagulation factor V heavy chain; Coagulation factor V light chain]	F5	965.95	2	1930.89	1930.9	-0.74	-0.00071		0	1.92	0.081	0.001441	0.05097	7	18362
SPALGQMPLSPDLSH	Hex(1)HexNAc(1)	SPALGQMPLSPDLSH+Hex(1)HexNAc(1)	S1(Hex(1)HexNAc(1));M7(Oxidation)	P12259	Coagulation factor V (Activated protein C cofactor) (Proaccelerin, labile factor) [Cleaved into: Coagulation factor V heavy chain; Coagulation factor V light chain]	F5	965.949	2	1930.89	1930.9	-2.64	-0.00254		0	2.11	0.175	0.0002555	0.01436	7	17630
SPALGQMPLSPDLSH	Hex(1)HexNAc(1)	SPALGQMPLSPDLSH+Hex(1)HexNAc(1)	S1(Hex(1)HexNAc(1));M7(Oxidation)	P12259	Coagulation factor V (Activated protein C cofactor) (Proaccelerin, labile factor) [Cleaved into: Coagulation factor V heavy chain; Coagulation factor V light chain]	F5	965.95	2	1930.89	1930.9	-0.74	-0.00071	0	0	1.92	0.081	0.001441	0.05097	7	18362
SEAYNTFSER	Hex(1)HexNAc(1)	SEAYNTFSER+Hex(1)HexNAc(1)	S1(Hex(1)HexNAc(1));	P12259	Coagulation factor V (Activated protein C cofactor) (Proaccelerin, labile factor) [Cleaved into: Coagulation factor V heavy chain; Coagulation factor V light chain]	F5	784.831	2	1568.66	1568.66	-2.82	-0.00221		0.0173	1.7	0.228	9.09e-05	0.006715	4	9123
SEDPIEDPLQPDVTGIR	Hex(1)HexNAc(1)	SEDPIEDPLQPDVTGIR+Hex(1)HexNAc(1)	S1(Hex(1)HexNAc(1));	P12259	Coagulation factor V (Activated protein C cofactor) (Proaccelerin, labile factor) [Cleaved into: Coagulation factor V heavy chain; Coagulation factor V light chain]	F5	1123.53	2	2246.06	2246.06	1.18	0.00133	0.5828	0	3.02	0.595	0	2.837e-05	5	26890
SPELSEMLEYDR	Hex(1)HexNAc(1)	SPELSEMLEYDR+Hex(1)HexNAc(1)	S1(Hex(1)HexNAc(1));	P12259	Coagulation factor V (Activated protein C cofactor) (Proaccelerin, labile factor) [Cleaved into: Coagulation factor V heavy chain; Coagulation factor V light chain]	F5	917.395	2	1833.78	1833.79	-6.18	-0.00567	0.105	0	2.19	0.092	0.001262	0.04452	10	24259
SPELSEMLEYDR	Hex(1)HexNAc(1)	SPELSEMLEYDR+Hex(1)HexNAc(1)	S1(Hex(1)HexNAc(1));	P12259	Coagulation factor V (Activated protein C cofactor) (Proaccelerin, labile factor) [Cleaved into: Coagulation factor V heavy chain; Coagulation factor V light chain]	F5	917.403	2	1833.8	1833.79	1.86	0.00171	0.0826	0	2.18	0.543	0	6.156e-05	11	23929
SQTNLSPDLSH	Hex(1)HexNAc(1)	SQTNLSPDLSH+Hex(1)HexNAc(1)	S1(Hex(1)HexNAc(1));	P12259	Coagulation factor V (Activated protein C cofactor) (Proaccelerin, labile factor) [Cleaved into: Coagulation factor V heavy chain; Coagulation factor V light chain]	F5	782.354	2	1563.7	1563.7	-0.9	-0.0007	0.0556	0	1.98	0.337	9.09e-05	0.001365	8	9783
SQTNLSPDLSHT	Hex(1)HexNAc(1)	SQTNLSPDLSHT+Hex(1)HexNAc(1)	S1(Hex(1)HexNAc(1));	P12259	Coagulation factor V (Activated protein C cofactor) (Proaccelerin, labile factor) [Cleaved into: Coagulation factor V heavy chain; Coagulation factor V light chain]	F5	832.88	2	1664.75	1664.75	2.14	0.00178	0.0537	0	1.49	0.079	0.001441	0.05284	10	11494
SPSGMRPWEDLPSQDTGSPSR	Hex(1)HexNAc(1)	SPSGMRPWEDLPSQDTGSPSR+Hex(1)HexNAc(1)	S1(Hex(1)HexNAc(1));M5(Oxidation)	P12259	Coagulation factor V (Activated protein C cofactor) (Proaccelerin, labile factor) [Cleaved into: Coagulation factor V heavy chain; Coagulation factor V light chain]	F5	890.059	3	2668.16	2668.17	-1.94	-0.00173	0.047	0	2.98	0.505	0	0.0001095	2	15908
SPSGMRPWEDLPSQDTGSPSR	Hex(1)HexNAc(1)	SPSGMRPWEDLPSQDTGSPSR+Hex(1)HexNAc(1)	S1(Hex(1)HexNAc(1));M5(Oxidation)	P12259	Coagulation factor V (Activated protein C cofactor) (Proaccelerin, labile factor) [Cleaved into: Coagulation factor V heavy chain; Coagulation factor V light chain]	F5	890.06	3	2668.17	2668.17	-0.39	-0.00035	0.0196	0	1.53	0.03	0.004927	0.09946	20	15780
TNLSPALGQMPISPDLSH	Hex(1)HexNAc(1)	TNLSPALGQMPISPDLSH+Hex(1)HexNAc(1)	T1(Hex(1)HexNAc(1));	P12259	Coagulation factor V (Activated protein C cofactor) (Proaccelerin, labile factor) [Cleaved into: Coagulation factor V heavy chain; Coagulation factor V light chain]	F5	1122.04	2	2243.08	2243.07	0.44	0.00049		0	2.16	0.204	9.09e-05	0.009428	18	29322
TNLSPALGQMPISPDLSH	Hex(1)HexNAc(1)	TNLSPALGQMPISPDLSH+Hex(1)HexNAc(1)	T1(Hex(1)HexNAc(1));	P12259	Coagulation factor V (Activated protein C cofactor) (Proaccelerin, labile factor) [Cleaved into: Coagulation factor V heavy chain; Coagulation factor V light chain]	F5	1122.04	2	2243.08	2243.07	1.41	0.00158	0	0	2.33	0.602	0	2.533e-05	14	29360
TNLSPALGQMPISPDLSH	Hex(1)HexNAc(1)	TNLSPALGQMPISPDLSH+Hex(1)HexNAc(1)	T1(Hex(1)HexNAc(1));	P12259	Coagulation factor V (Activated protein C cofactor) (Proaccelerin, labile factor) [Cleaved into: Coagulation factor V heavy chain; Coagulation factor V light chain]	F5	1122.04	2	2243.08	2243.07	0.21	0.00023	0	0	2.39	0.52	0	8.704e-05	14	28827
TNLSPALGQMPISPDLSH	Hex(1)HexNAc(1)	TNLSPALGQMPISPDLSH+Hex(1)HexNAc(1)	T1(Hex(1)HexNAc(1));	P12259	Coagulation factor V (Activated protein C cofactor) (Proaccelerin, labile factor) [Cleaved into: Coagulation factor V heavy chain; Coagulation factor V light chain]	F5	1122.05	2	2243.09	2243.07	5.26	0.0059	0	0	2.67	0.32	9.09e-05	0.001752	15	29108
TNLSPALGQMPISPDLSHT	Hex(1)HexNAc(1)	TNLSPALGQMPISPDLSHT+Hex(1)HexNAc(1)	T1(Hex(1)HexNAc(1));	P12259	Coagulation factor V (Activated protein C cofactor) (Proaccelerin, labile factor) [Cleaved into: Coagulation factor V heavy chain; Coagulation factor V light chain]	F5	1172.57	2	2344.13	2344.12	2.65	0.00311		0	1.88	0.023	0.006048	0.1079	17	29434
TNLSPALGQMPISPDLSHT	Hex(1)HexNAc(1)	TNLSPALGQMPISPDLSHT+Hex(1)HexNAc(1)	T1(Hex(1)HexNAc(1));	P12259	Coagulation factor V (Activated protein C cofactor) (Proaccelerin, labile factor) [Cleaved into: Coagulation factor V heavy chain; Coagulation factor V light chain]	F5	1172.57	2	2344.13	2344.12	4.06	0.00476		0	2.21	0.133	0.0006411	0.02559	18	29674
TNLSPALGQMPISPDLSHT	Hex(1)HexNAc(1)	TNLSPALGQMPISPDLSHT+Hex(1)HexNAc(1)	T1(Hex(1)HexNAc(1));	P12259	Coagulation factor V (Activated protein C cofactor) (Proaccelerin, labile factor) [Cleaved into: Coagulation factor V heavy chain; Coagulation factor V light chain]	F5	1172.57	2	2344.13	2344.12	1.86	0.00219	0	0	2.61	0.089	0.001328	0.04637	14	29188
TNLSPALGQMPISPDLSHT	Hex(1)HexNAc(1)	TNLSPALGQMPISPDLSHT+Hex(1)HexNAc(1)	T1(Hex(1)HexNAc(1));	P12259	Coagulation factor V (Activated protein C cofactor) (Proaccelerin, labile factor) [Cleaved into: Coagulation factor V heavy chain; Coagulation factor V light chain]	F5	1172.57	2	2344.13	2344.12	2.93	0.00343		0	2.84	0.518	0	9.049e-05	15	29456
TNLSPALGQMPLSPDLSH	Hex(1)HexNAc(1)	TNLSPALGQMPLSPDLSH+Hex(1)HexNAc(1)	T1(Hex(1)HexNAc(1));	P12259	Coagulation factor V (Activated protein C cofactor) (Proaccelerin, labile factor) [Cleaved into: Coagulation factor V heavy chain; Coagulation factor V light chain]	F5	1122.04	2	2243.08	2243.07	0.44	0.00049	0	0	2.16	0.204	9.09e-05	0.009428	18	29322
TNLSPALGQMPLSPDLSH	Hex(1)HexNAc(1)	TNLSPALGQMPLSPDLSH+Hex(1)HexNAc(1)	T1(Hex(1)HexNAc(1));	P12259	Coagulation factor V (Activated protein C cofactor) (Proaccelerin, labile factor) [Cleaved into: Coagulation factor V heavy chain; Coagulation factor V light chain]	F5	1122.04	2	2243.08	2243.07	1.41	0.00158		0	2.33	0.602	0	2.533e-05	14	29360
TNLSPALGQMPLSPDLSH	Hex(1)HexNAc(1)	TNLSPALGQMPLSPDLSH+Hex(1)HexNAc(1)	T1(Hex(1)HexNAc(1));	P12259	Coagulation factor V (Activated protein C cofactor) (Proaccelerin, labile factor) [Cleaved into: Coagulation factor V heavy chain; Coagulation factor V light chain]	F5	1122.04	2	2243.08	2243.07	0.21	0.00023		0	2.39	0.52	0	8.704e-05	14	28827
TNLSPALGQMPLSPDLSH	Hex(1)HexNAc(1)	TNLSPALGQMPLSPDLSH+Hex(1)HexNAc(1)	T1(Hex(1)HexNAc(1));	P12259	Coagulation factor V (Activated protein C cofactor) (Proaccelerin, labile factor) [Cleaved into: Coagulation factor V heavy chain; Coagulation factor V light chain]	F5	1122.05	2	2243.09	2243.07	5.26	0.0059		0	2.67	0.32	9.09e-05	0.001752	15	29108
TNLSPALGQMPLSPDLSHT	Hex(1)HexNAc(1)	TNLSPALGQMPLSPDLSHT+Hex(1)HexNAc(1)	T1(Hex(1)HexNAc(1));	P12259	Coagulation factor V (Activated protein C cofactor) (Proaccelerin, labile factor) [Cleaved into: Coagulation factor V heavy chain; Coagulation factor V light chain]	F5	1172.57	2	2344.13	2344.12	2.65	0.00311	0	0	1.88	0.023	0.006048	0.1079	17	29434
TNLSPALGQMPLSPDLSHT	Hex(1)HexNAc(1)	TNLSPALGQMPLSPDLSHT+Hex(1)HexNAc(1)	T1(Hex(1)HexNAc(1));	P12259	Coagulation factor V (Activated protein C cofactor) (Proaccelerin, labile factor) [Cleaved into: Coagulation factor V heavy chain; Coagulation factor V light chain]	F5	1172.57	2	2344.13	2344.12	4.06	0.00476	0	0	2.21	0.133	0.0006411	0.02559	18	29674
TNLSPALGQMPLSPDLSHT	Hex(1)HexNAc(1)	TNLSPALGQMPLSPDLSHT+Hex(1)HexNAc(1)	T1(Hex(1)HexNAc(1));	P12259	Coagulation factor V (Activated protein C cofactor) (Proaccelerin, labile factor) [Cleaved into: Coagulation factor V heavy chain; Coagulation factor V light chain]	F5	1172.57	2	2344.13	2344.12	1.86	0.00219		0	2.61	0.089	0.001328	0.04637	14	29188
TNLSPALGQMPLSPDLSHT	Hex(1)HexNAc(1)	TNLSPALGQMPLSPDLSHT+Hex(1)HexNAc(1)	T1(Hex(1)HexNAc(1));	P12259	Coagulation factor V (Activated protein C cofactor) (Proaccelerin, labile factor) [Cleaved into: Coagulation factor V heavy chain; Coagulation factor V light chain]	F5	1172.57	2	2344.13	2344.12	2.93	0.00343	0	0	2.84	0.518	0	9.049e-05	15	29456
TNLSPALGQMPISPDLSH	Hex(1)HexNAc(1)	TNLSPALGQMPISPDLSH+Hex(1)HexNAc(1)	T1(Hex(1)HexNAc(1));M10(Oxidation)	P12259	Coagulation factor V (Activated protein C cofactor) (Proaccelerin, labile factor) [Cleaved into: Coagulation factor V heavy chain; Coagulation factor V light chain]	F5	1130.04	2	2259.08	2259.07	4.44	0.00501		0	2.14	0.023	0.006048	0.1084	5	23398
TNLSPALGQMPISPDLSH	Hex(1)HexNAc(1)	TNLSPALGQMPISPDLSH+Hex(1)HexNAc(1)	T1(Hex(1)HexNAc(1));M10(Oxidation)	P12259	Coagulation factor V (Activated protein C cofactor) (Proaccelerin, labile factor) [Cleaved into: Coagulation factor V heavy chain; Coagulation factor V light chain]	F5	1130.04	2	2259.07	2259.07	2.25	0.00254		0	1.59	0.001	0.009326	0.1429	14	23046
TNLSPALGQMPISPDLSH	Hex(1)HexNAc(1)	TNLSPALGQMPISPDLSH+Hex(1)HexNAc(1)	T1(Hex(1)HexNAc(1));M10(Oxidation)	P12259	Coagulation factor V (Activated protein C cofactor) (Proaccelerin, labile factor) [Cleaved into: Coagulation factor V heavy chain; Coagulation factor V light chain]	F5	1130.03	2	2259.06	2259.07	-4.56	-0.00515	0	0	2.28	0.291	9.09e-05	0.002706	14	22310
TNLSPALGQMPISPDLSH	Hex(1)HexNAc(1)	TNLSPALGQMPISPDLSH+Hex(1)HexNAc(1)	T1(Hex(1)HexNAc(1));M10(Oxidation)	P12259	Coagulation factor V (Activated protein C cofactor) (Proaccelerin, labile factor) [Cleaved into: Coagulation factor V heavy chain; Coagulation factor V light chain]	F5	1130.03	2	2259.06	2259.07	-4.84	-0.00547		0	3.15	0.489	0	0.0001397	15	23022
TNLSPALGQMPISPDLSHT	Hex(1)HexNAc(1)	TNLSPALGQMPISPDLSHT+Hex(1)HexNAc(1)	T1(Hex(1)HexNAc(1));M10(Oxidation)	P12259	Coagulation factor V (Activated protein C cofactor) (Proaccelerin, labile factor) [Cleaved into: Coagulation factor V heavy chain; Coagulation factor V light chain]	F5	1180.56	2	2360.12	2360.12	0.19	0.00023	0	0	2.02	0.036	0.004164	0.09175	18	23560
TNLSPALGQMPISPDLSHT	Hex(1)HexNAc(1)	TNLSPALGQMPISPDLSHT+Hex(1)HexNAc(1)	T1(Hex(1)HexNAc(1));M10(Oxidation)	P12259	Coagulation factor V (Activated protein C cofactor) (Proaccelerin, labile factor) [Cleaved into: Coagulation factor V heavy chain; Coagulation factor V light chain]	F5	1180.56	2	2360.12	2360.12	0.73	0.00086	0	0	2.29	0.348	0	0.001158	5	23322
TNLSPALGQMPISPDLSHT	Hex(1)HexNAc(1)	TNLSPALGQMPISPDLSHT+Hex(1)HexNAc(1)	T1(Hex(1)HexNAc(1));M10(Oxidation)	P12259	Coagulation factor V (Activated protein C cofactor) (Proaccelerin, labile factor) [Cleaved into: Coagulation factor V heavy chain; Coagulation factor V light chain]	F5	1180.57	2	2360.12	2360.12	2.77	0.00327		0	2.07	0.119	0.001012	0.03084	14	22924
TNLSPALGQMPISPDLSHT	Hex(1)HexNAc(1)	TNLSPALGQMPISPDLSHT+Hex(1)HexNAc(1)	T1(Hex(1)HexNAc(1));M10(Oxidation)	P12259	Coagulation factor V (Activated protein C cofactor) (Proaccelerin, labile factor) [Cleaved into: Coagulation factor V heavy chain; Coagulation factor V light chain]	F5	1180.56	2	2360.11	2360.12	-1.01	-0.00119	0	0	1.85	0.074	0.001507	0.05613	16	23629
TNLSPALGQMPISPDLSHT	Hex(1)HexNAc(1)	TNLSPALGQMPISPDLSHT+Hex(1)HexNAc(1)	T1(Hex(1)HexNAc(1));M10(Oxidation)	P12259	Coagulation factor V (Activated protein C cofactor) (Proaccelerin, labile factor) [Cleaved into: Coagulation factor V heavy chain; Coagulation factor V light chain]	F5	1180.56	2	2360.12	2360.12	1.65	0.00194		0	2.21	0.03	0.004927	0.09955	15	22926
TNLSPALGQMPISPDLSHT	Hex(1)HexNAc(1)	TNLSPALGQMPISPDLSHT+Hex(1)HexNAc(1)	T1(Hex(1)HexNAc(1));M10(Oxidation)	P12259	Coagulation factor V (Activated protein C cofactor) (Proaccelerin, labile factor) [Cleaved into: Coagulation factor V heavy chain; Coagulation factor V light chain]	F5	1180.56	2	2360.12	2360.12	1.44	0.0017		0	1.74	0.038	0.004113	0.09004	15	23478
TNLSPALGQMPISPDLSHT	Hex(1)HexNAc(1)	TNLSPALGQMPISPDLSHT+Hex(1)HexNAc(1)	T1(Hex(1)HexNAc(1));M10(Oxidation)	P12259	Coagulation factor V (Activated protein C cofactor) (Proaccelerin, labile factor) [Cleaved into: Coagulation factor V heavy chain; Coagulation factor V light chain]	F5	1180.57	2	2360.13	2360.12	4	0.00472	0	0	1.54	0.028	0.005305	0.1022	9	23660
TNLSPALGQMPLSPDLSH	Hex(1)HexNAc(1)	TNLSPALGQMPLSPDLSH+Hex(1)HexNAc(1)	T1(Hex(1)HexNAc(1));M10(Oxidation)	P12259	Coagulation factor V (Activated protein C cofactor) (Proaccelerin, labile factor) [Cleaved into: Coagulation factor V heavy chain; Coagulation factor V light chain]	F5	1130.04	2	2259.08	2259.07	4.44	0.00501	0	0	2.14	0.023	0.006048	0.1084	5	23398
TNLSPALGQMPLSPDLSH	Hex(1)HexNAc(1)	TNLSPALGQMPLSPDLSH+Hex(1)HexNAc(1)	T1(Hex(1)HexNAc(1));M10(Oxidation)	P12259	Coagulation factor V (Activated protein C cofactor) (Proaccelerin, labile factor) [Cleaved into: Coagulation factor V heavy chain; Coagulation factor V light chain]	F5	1130.04	2	2259.07	2259.07	2.25	0.00254	0	0	1.59	0.001	0.009326	0.1429	14	23046
TNLSPALGQMPLSPDLSH	Hex(1)HexNAc(1)	TNLSPALGQMPLSPDLSH+Hex(1)HexNAc(1)	T1(Hex(1)HexNAc(1));M10(Oxidation)	P12259	Coagulation factor V (Activated protein C cofactor) (Proaccelerin, labile factor) [Cleaved into: Coagulation factor V heavy chain; Coagulation factor V light chain]	F5	1130.03	2	2259.06	2259.07	-4.56	-0.00515		0	2.28	0.291	9.09e-05	0.002706	14	22310
TNLSPALGQMPLSPDLSH	Hex(1)HexNAc(1)	TNLSPALGQMPLSPDLSH+Hex(1)HexNAc(1)	T1(Hex(1)HexNAc(1));M10(Oxidation)	P12259	Coagulation factor V (Activated protein C cofactor) (Proaccelerin, labile factor) [Cleaved into: Coagulation factor V heavy chain; Coagulation factor V light chain]	F5	1130.03	2	2259.06	2259.07	-4.84	-0.00547	0	0	3.15	0.489	0	0.0001397	15	23022
TNLSPALGQMPLSPDLSHT	Hex(1)HexNAc(1)	TNLSPALGQMPLSPDLSHT+Hex(1)HexNAc(1)	T1(Hex(1)HexNAc(1));M10(Oxidation)	P12259	Coagulation factor V (Activated protein C cofactor) (Proaccelerin, labile factor) [Cleaved into: Coagulation factor V heavy chain; Coagulation factor V light chain]	F5	1180.56	2	2360.12	2360.12	0.19	0.00023		0	2.02	0.036	0.004164	0.09175	18	23560
TNLSPALGQMPLSPDLSHT	Hex(1)HexNAc(1)	TNLSPALGQMPLSPDLSHT+Hex(1)HexNAc(1)	T1(Hex(1)HexNAc(1));M10(Oxidation)	P12259	Coagulation factor V (Activated protein C cofactor) (Proaccelerin, labile factor) [Cleaved into: Coagulation factor V heavy chain; Coagulation factor V light chain]	F5	1180.56	2	2360.12	2360.12	0.73	0.00086		0	2.29	0.348	0	0.001158	5	23322
TNLSPALGQMPLSPDLSHT	Hex(1)HexNAc(1)	TNLSPALGQMPLSPDLSHT+Hex(1)HexNAc(1)	T1(Hex(1)HexNAc(1));M10(Oxidation)	P12259	Coagulation factor V (Activated protein C cofactor) (Proaccelerin, labile factor) [Cleaved into: Coagulation factor V heavy chain; Coagulation factor V light chain]	F5	1180.57	2	2360.12	2360.12	2.77	0.00327	0	0	2.07	0.119	0.001012	0.03084	14	22924
TNLSPALGQMPLSPDLSHT	Hex(1)HexNAc(1)	TNLSPALGQMPLSPDLSHT+Hex(1)HexNAc(1)	T1(Hex(1)HexNAc(1));M10(Oxidation)	P12259	Coagulation factor V (Activated protein C cofactor) (Proaccelerin, labile factor) [Cleaved into: Coagulation factor V heavy chain; Coagulation factor V light chain]	F5	1180.56	2	2360.11	2360.12	-1.01	-0.00119		0	1.85	0.074	0.001507	0.05613	16	23629
TNLSPALGQMPLSPDLSHT	Hex(1)HexNAc(1)	TNLSPALGQMPLSPDLSHT+Hex(1)HexNAc(1)	T1(Hex(1)HexNAc(1));M10(Oxidation)	P12259	Coagulation factor V (Activated protein C cofactor) (Proaccelerin, labile factor) [Cleaved into: Coagulation factor V heavy chain; Coagulation factor V light chain]	F5	1180.56	2	2360.12	2360.12	1.65	0.00194	0	0	2.21	0.03	0.004927	0.09955	15	22926
TNLSPALGQMPLSPDLSHT	Hex(1)HexNAc(1)	TNLSPALGQMPLSPDLSHT+Hex(1)HexNAc(1)	T1(Hex(1)HexNAc(1));M10(Oxidation)	P12259	Coagulation factor V (Activated protein C cofactor) (Proaccelerin, labile factor) [Cleaved into: Coagulation factor V heavy chain; Coagulation factor V light chain]	F5	1180.56	2	2360.12	2360.12	1.44	0.0017	0	0	1.74	0.038	0.004113	0.09004	15	23478
TNLSPALGQMPLSPDLSHT	Hex(1)HexNAc(1)	TNLSPALGQMPLSPDLSHT+Hex(1)HexNAc(1)	T1(Hex(1)HexNAc(1));M10(Oxidation)	P12259	Coagulation factor V (Activated protein C cofactor) (Proaccelerin, labile factor) [Cleaved into: Coagulation factor V heavy chain; Coagulation factor V light chain]	F5	1180.57	2	2360.13	2360.12	4	0.00472		0	1.54	0.028	0.005305	0.1022	9	23660
SPELSEMLEYDR	Hex(1)HexNAc(1)	SPELSEMLEYDR+Hex(1)HexNAc(1)	S1(Hex(1)HexNAc(1));M7(Oxidation)	P12259	Coagulation factor V (Activated protein C cofactor) (Proaccelerin, labile factor) [Cleaved into: Coagulation factor V heavy chain; Coagulation factor V light chain]	F5	925.402	2	1849.8	1849.79	3.62	0.00335	0.0327	0	1.53	0.204	9.09e-05	0.00947	3	16590
SQTNLSPALGQMPISPDLSH	Hex(1)HexNAc(1)	SQTNLSPALGQMPISPDLSH+Hex(1)HexNAc(1)	S1(Hex(1)HexNAc(1));M12(Oxidation)	P12259	Coagulation factor V (Activated protein C cofactor) (Proaccelerin, labile factor) [Cleaved into: Coagulation factor V heavy chain; Coagulation factor V light chain]	F5	1237.59	2	2474.17	2474.16	2.82	0.00349	0	0	1.53	0.072	0.00179	0.05778	5	24425
SQTNLSPALGQMPISPDLSHT	Hex(1)HexNAc(1)	SQTNLSPALGQMPISPDLSHT+Hex(1)HexNAc(1)	S1(Hex(1)HexNAc(1));M12(Oxidation)	P12259	Coagulation factor V (Activated protein C cofactor) (Proaccelerin, labile factor) [Cleaved into: Coagulation factor V heavy chain; Coagulation factor V light chain]	F5	1288.11	2	2575.21	2575.21	2.54	0.00328		0	2.18	0.139	0.000568	0.02334	15	24460
SQTNLSPALGQMPLSPDLSH	Hex(1)HexNAc(1)	SQTNLSPALGQMPLSPDLSH+Hex(1)HexNAc(1)	S1(Hex(1)HexNAc(1));M12(Oxidation)	P12259	Coagulation factor V (Activated protein C cofactor) (Proaccelerin, labile factor) [Cleaved into: Coagulation factor V heavy chain; Coagulation factor V light chain]	F5	1237.59	2	2474.17	2474.16	2.82	0.00349		0	1.53	0.072	0.00179	0.05778	5	24425
SQTNLSPALGQMPLSPDLSHT	Hex(1)HexNAc(1)	SQTNLSPALGQMPLSPDLSHT+Hex(1)HexNAc(1)	S1(Hex(1)HexNAc(1));M12(Oxidation)	P12259	Coagulation factor V (Activated protein C cofactor) (Proaccelerin, labile factor) [Cleaved into: Coagulation factor V heavy chain; Coagulation factor V light chain]	F5	1288.11	2	2575.21	2575.21	2.54	0.00328	0	0	2.18	0.139	0.000568	0.02334	15	24460
TLSPELSQTNLSPDLSH	Hex(1)HexNAc(1)	TLSPELSQTNLSPDLSH+Hex(1)HexNAc(1)	T1(Hex(1)HexNAc(1));	P12259	Coagulation factor V (Activated protein C cofactor) (Proaccelerin, labile factor) [Cleaved into: Coagulation factor V heavy chain; Coagulation factor V light chain]	F5	1102.53	2	2204.04	2204.05	-0.9	-0.00099	0.1214	0	2.06	0.189	0.0001756	0.01173	1	23626
TLSLDFSQTNLSPELSHM	Hex(1)HexNAc(1)	TLSLDFSQTNLSPELSHM+Hex(1)HexNAc(1)	T1(Hex(1)HexNAc(1));M18(Oxidation)	P12259	Coagulation factor V (Activated protein C cofactor) (Proaccelerin, labile factor) [Cleaved into: Coagulation factor V heavy chain; Coagulation factor V light chain]	F5	1201.05	2	2401.1	2401.1	0.29	0.00034	0.0386	0	2.59	0.193	0.0001756	0.01108	13	30934
TLSLDFSQTNLSPELSHM	Hex(1)HexNAc(1)	TLSLDFSQTNLSPELSHM+Hex(1)HexNAc(1)	T1(Hex(1)HexNAc(1));M18(Oxidation)	P12259	Coagulation factor V (Activated protein C cofactor) (Proaccelerin, labile factor) [Cleaved into: Coagulation factor V heavy chain; Coagulation factor V light chain]	F5	1201.05	2	2401.1	2401.1	1.28	0.00154	0.1063	0	2.07	0.146	0.000568	0.0214	16	30561
TAGSPLR	Hex(1)HexNAc(1)	TAGSPLR+Hex(1)HexNAc(1)	T1(Hex(1)HexNAc(1));	P12259	Coagulation factor V (Activated protein C cofactor) (Proaccelerin, labile factor) [Cleaved into: Coagulation factor V heavy chain; Coagulation factor V light chain]	F5	533.767	2	1066.53	1066.53	0.23	0.00012	0.1	0	1	0.11	0.001075	0.03481	17	4440
TAGSPLR	Hex(1)HexNAc(1)	TAGSPLR+Hex(1)HexNAc(1)	T1(Hex(1)HexNAc(1));	P12259	Coagulation factor V (Activated protein C cofactor) (Proaccelerin, labile factor) [Cleaved into: Coagulation factor V heavy chain; Coagulation factor V light chain]	F5	533.767	2	1066.53	1066.53	0.6	0.00032	0.098	0	1.02	0.082	0.001441	0.05073	12	4421
TFPIQDPDQMH	Hex(1)HexNAc(1)	TFPIQDPDQMH+Hex(1)HexNAc(1)	T1(Hex(1)HexNAc(1));	P12259	Coagulation factor V (Activated protein C cofactor) (Proaccelerin, labile factor) [Cleaved into: Coagulation factor V heavy chain; Coagulation factor V light chain]	F5	847.367	2	1693.73	1693.73	0.91	0.00077	0.2715	0	1.51	0.118	0.001012	0.03137	13	18240
TFPIQDPDQMH	Hex(1)HexNAc(1)	TFPIQDPDQMH+Hex(1)HexNAc(1)	T1(Hex(1)HexNAc(1));	P12259	Coagulation factor V (Activated protein C cofactor) (Proaccelerin, labile factor) [Cleaved into: Coagulation factor V heavy chain; Coagulation factor V light chain]	F5	847.365	2	1693.72	1693.73	-2.42	-0.00205	0.4319	0	2.13	0.262	9.09e-05	0.004107	10	17785
TFPIQDPDQMH	Hex(1)HexNAc(1)	TFPIQDPDQMH+Hex(1)HexNAc(1)	T1(Hex(1)HexNAc(1));	P12259	Coagulation factor V (Activated protein C cofactor) (Proaccelerin, labile factor) [Cleaved into: Coagulation factor V heavy chain; Coagulation factor V light chain]	F5	847.369	2	1693.73	1693.73	2.58	0.00218	0.4161	0	1.37	0.243	9.09e-05	0.00539	14	17503
TFPIQDPDQMH	Hex(1)HexNAc(1)	TFPIQDPDQMH+Hex(1)HexNAc(1)	T1(Hex(1)HexNAc(1));	P12259	Coagulation factor V (Activated protein C cofactor) (Proaccelerin, labile factor) [Cleaved into: Coagulation factor V heavy chain; Coagulation factor V light chain]	F5	847.372	2	1693.74	1693.73	6.72	0.00569	0.514	0	1.79	0.363	0	0.0009303	11	17585
TFPIQDPDQMHS	Hex(1)HexNAc(1)	TFPIQDPDQMHS+Hex(1)HexNAc(1)	T1(Hex(1)HexNAc(1));	P12259	Coagulation factor V (Activated protein C cofactor) (Proaccelerin, labile factor) [Cleaved into: Coagulation factor V heavy chain; Coagulation factor V light chain]	F5	890.881	2	1780.75	1780.76	-1.86	-0.00165	0.454	0	1.63	0.211	9.09e-05	0.008591	11	17508
TLSPDLSHT	Hex(1)HexNAc(1)	TLSPDLSHT+Hex(1)HexNAc(1)	T1(Hex(1)HexNAc(1));	P12259	Coagulation factor V (Activated protein C cofactor) (Proaccelerin, labile factor) [Cleaved into: Coagulation factor V heavy chain; Coagulation factor V light chain]	F5	668.309	2	1335.61	1335.62	-3.51	-0.00235	0.2105	0	1.71	0.088	0.001328	0.04658	7	9189
TLSPELIQR	Hex(1)HexNAc(1)	TLSPELIQR+Hex(1)HexNAc(1)	T1(Hex(1)HexNAc(1));	P12259	Coagulation factor V (Activated protein C cofactor) (Proaccelerin, labile factor) [Cleaved into: Coagulation factor V heavy chain; Coagulation factor V light chain]	F5	711.373	2	1421.74	1421.74	1.77	0.00126	0.1517	0	1.78	0.332	9.09e-05	0.001465	1	15126
TLSPELIQR	Hex(1)HexNAc(1)	TLSPELIQR+Hex(1)HexNAc(1)	T1(Hex(1)HexNAc(1));	P12259	Coagulation factor V (Activated protein C cofactor) (Proaccelerin, labile factor) [Cleaved into: Coagulation factor V heavy chain; Coagulation factor V light chain]	F5	711.374	2	1421.74	1421.74	3.11	0.00221	0.3212	0	1.65	0.337	9.09e-05	0.001375	23	14577
TLSPELIQR	Hex(1)HexNAc(1)	TLSPELIQR+Hex(1)HexNAc(1)	T1(Hex(1)HexNAc(1));	P12259	Coagulation factor V (Activated protein C cofactor) (Proaccelerin, labile factor) [Cleaved into: Coagulation factor V heavy chain; Coagulation factor V light chain]	F5	711.369	2	1421.73	1421.74	-4.25	-0.00302	0.1502	0	2.13	0.223	9.09e-05	0.007224	21	14775
TLSPELIQR	Hex(1)HexNAc(1)	TLSPELIQR+Hex(1)HexNAc(1)	T1(Hex(1)HexNAc(1));	P12259	Coagulation factor V (Activated protein C cofactor) (Proaccelerin, labile factor) [Cleaved into: Coagulation factor V heavy chain; Coagulation factor V light chain]	F5	711.368	2	1421.73	1421.74	-6.02	-0.00428	0.1261	0	2.3	0.273	9.09e-05	0.003506	24	13286
TLSPELIQR	Hex(1)HexNAc(1)	TLSPELIQR+Hex(1)HexNAc(1)	T1(Hex(1)HexNAc(1));	P12259	Coagulation factor V (Activated protein C cofactor) (Proaccelerin, labile factor) [Cleaved into: Coagulation factor V heavy chain; Coagulation factor V light chain]	F5	711.374	2	1421.74	1421.74	2.72	0.00193	0.1576	0	2.03	0.324	9.09e-05	0.001647	22	14518
TLSPELIQR	Hex(1)HexNAc(1)	TLSPELIQR+Hex(1)HexNAc(1)	T1(Hex(1)HexNAc(1));	P12259	Coagulation factor V (Activated protein C cofactor) (Proaccelerin, labile factor) [Cleaved into: Coagulation factor V heavy chain; Coagulation factor V light chain]	F5	711.37	2	1421.73	1421.74	-3.27	-0.00232	0.2263	0	1.9	0.28	9.09e-05	0.003189	2	14129
TLSPELIQR	Hex(1)HexNAc(1)	TLSPELIQR+Hex(1)HexNAc(1)	T1(Hex(1)HexNAc(1));	P12259	Coagulation factor V (Activated protein C cofactor) (Proaccelerin, labile factor) [Cleaved into: Coagulation factor V heavy chain; Coagulation factor V light chain]	F5	711.372	2	1421.74	1421.74	-0.06	-4e-05	0.1564	0	2.11	0.159	0.0003381	0.01774	4	14661
TLSPELIQR	Hex(1)HexNAc(1)	TLSPELIQR+Hex(1)HexNAc(1)	T1(Hex(1)HexNAc(1));	P12259	Coagulation factor V (Activated protein C cofactor) (Proaccelerin, labile factor) [Cleaved into: Coagulation factor V heavy chain; Coagulation factor V light chain]	F5	711.37	2	1421.73	1421.74	-2.89	-0.00205	0.2251	0	1.91	0.303	9.09e-05	0.002247	3	14712
TNLSPDLSH	Hex(1)HexNAc(1)	TNLSPDLSH+Hex(1)HexNAc(1)	T1(Hex(1)HexNAc(1));	P12259	Coagulation factor V (Activated protein C cofactor) (Proaccelerin, labile factor) [Cleaved into: Coagulation factor V heavy chain; Coagulation factor V light chain]	F5	674.81	2	1348.61	1348.61	0.97	0.00065	0.1798	0	1.78	0.198	9.09e-05	0.01025	18	8410
TNLSPDLSH	Hex(1)HexNAc(1)	TNLSPDLSH+Hex(1)HexNAc(1)	T1(Hex(1)HexNAc(1));	P12259	Coagulation factor V (Activated protein C cofactor) (Proaccelerin, labile factor) [Cleaved into: Coagulation factor V heavy chain; Coagulation factor V light chain]	F5	674.805	2	1348.6	1348.61	-6.21	-0.00419	0.142	0	1.76	0.236	9.09e-05	0.006005	17	8264
TNLSPDLSH	Hex(1)HexNAc(1)	TNLSPDLSH+Hex(1)HexNAc(1)	T1(Hex(1)HexNAc(1));	P12259	Coagulation factor V (Activated protein C cofactor) (Proaccelerin, labile factor) [Cleaved into: Coagulation factor V heavy chain; Coagulation factor V light chain]	F5	674.811	2	1348.61	1348.61	2.24	0.00151	0.1609	0	1.74	0.232	9.09e-05	0.006352	6	9416
TNLSPDLSH	Hex(1)HexNAc(1)	TNLSPDLSH+Hex(1)HexNAc(1)	T1(Hex(1)HexNAc(1));	P12259	Coagulation factor V (Activated protein C cofactor) (Proaccelerin, labile factor) [Cleaved into: Coagulation factor V heavy chain; Coagulation factor V light chain]	F5	674.808	2	1348.61	1348.61	-2.03	-0.00137	0.1695	0	1.77	0.183	0.0001756	0.01283	8	8489
TNLSPDLSH	Hex(1)HexNAc(1)	TNLSPDLSH+Hex(1)HexNAc(1)	T1(Hex(1)HexNAc(1));	P12259	Coagulation factor V (Activated protein C cofactor) (Proaccelerin, labile factor) [Cleaved into: Coagulation factor V heavy chain; Coagulation factor V light chain]	F5	674.81	2	1348.61	1348.61	0.87	0.00059	0.0552	0	1.45	0.16	0.0003381	0.01755	8	8878
TNLSPDLSH	Hex(1)HexNAc(1)	TNLSPDLSH+Hex(1)HexNAc(1)	T1(Hex(1)HexNAc(1));	P12259	Coagulation factor V (Activated protein C cofactor) (Proaccelerin, labile factor) [Cleaved into: Coagulation factor V heavy chain; Coagulation factor V light chain]	F5	674.81	2	1348.61	1348.61	1.04	0.0007	0.1714	0	1.75	0.196	9.09e-05	0.01055	7	8684
TNLSPDLSH	Hex(1)HexNAc(1)	TNLSPDLSH+Hex(1)HexNAc(1)	T1(Hex(1)HexNAc(1));	P12259	Coagulation factor V (Activated protein C cofactor) (Proaccelerin, labile factor) [Cleaved into: Coagulation factor V heavy chain; Coagulation factor V light chain]	F5	674.814	2	1348.62	1348.61	6.78	0.00457	0.1667	0	1.74	0.263	9.09e-05	0.004053	15	8539
TNLSPDLSH	Hex(1)HexNAc(1)	TNLSPDLSH+Hex(1)HexNAc(1)	T1(Hex(1)HexNAc(1));	P12259	Coagulation factor V (Activated protein C cofactor) (Proaccelerin, labile factor) [Cleaved into: Coagulation factor V heavy chain; Coagulation factor V light chain]	F5	674.811	2	1348.61	1348.61	1.96	0.00132	0.1713	0	1.81	0.124	0.0008687	0.02898	14	8330
TNLSPDLSH	Hex(1)HexNAc(1)	TNLSPDLSH+Hex(1)HexNAc(1)	T1(Hex(1)HexNAc(1));	P12259	Coagulation factor V (Activated protein C cofactor) (Proaccelerin, labile factor) [Cleaved into: Coagulation factor V heavy chain; Coagulation factor V light chain]	F5	674.809	2	1348.61	1348.61	-1.18	-0.00079	0.1294	0	1.7	0.033	0.004554	0.09601	11	8716
TNLSPDLSH	Hex(1)HexNAc(1)	TNLSPDLSH+Hex(1)HexNAc(1)	T1(Hex(1)HexNAc(1));	P12259	Coagulation factor V (Activated protein C cofactor) (Proaccelerin, labile factor) [Cleaved into: Coagulation factor V heavy chain; Coagulation factor V light chain]	F5	674.808	2	1348.61	1348.61	-2.13	-0.00143	0.1827	0	2.08	0.248	9.09e-05	0.005017	9	8486
TNLSPDLSH	Hex(1)HexNAc(1)	TNLSPDLSH+Hex(1)HexNAc(1)	T1(Hex(1)HexNAc(1));	P12259	Coagulation factor V (Activated protein C cofactor) (Proaccelerin, labile factor) [Cleaved into: Coagulation factor V heavy chain; Coagulation factor V light chain]	F5	674.807	2	1348.61	1348.61	-3.57	-0.00241	0.1787	0	2.35	0.199	9.09e-05	0.01022	10	8690
TNLSPDLSH	Hex(1)HexNAc(1)	TNLSPDLSH+Hex(1)HexNAc(1)	T1(Hex(1)HexNAc(1));	P12259	Coagulation factor V (Activated protein C cofactor) (Proaccelerin, labile factor) [Cleaved into: Coagulation factor V heavy chain; Coagulation factor V light chain]	F5	674.81	2	1348.61	1348.61	1.3	0.00087	0.1946	0	1.85	0.187	0.0001756	0.01198	13	9154
TNLSPDLSH	Hex(1)HexNAc(1)	TNLSPDLSH+Hex(1)HexNAc(1)	T1(Hex(1)HexNAc(1));	P12259	Coagulation factor V (Activated protein C cofactor) (Proaccelerin, labile factor) [Cleaved into: Coagulation factor V heavy chain; Coagulation factor V light chain]	F5	674.811	2	1348.61	1348.61	2.3	0.00155	0.1637	0	1.71	0.148	0.000568	0.02064	12	8375
TNLSPDLSHT	Hex(1)HexNAc(1)	TNLSPDLSHT+Hex(1)HexNAc(1)	T1(Hex(1)HexNAc(1));	P12259	Coagulation factor V (Activated protein C cofactor) (Proaccelerin, labile factor) [Cleaved into: Coagulation factor V heavy chain; Coagulation factor V light chain]	F5	725.335	2	1449.66	1449.66	2.56	0.00185	0.165	0	2.06	0.117	0.001012	0.03167	13	10452
TNLSPDLSHT	Hex(1)HexNAc(1)	TNLSPDLSHT+Hex(1)HexNAc(1)	T1(Hex(1)HexNAc(1));	P12259	Coagulation factor V (Activated protein C cofactor) (Proaccelerin, labile factor) [Cleaved into: Coagulation factor V heavy chain; Coagulation factor V light chain]	F5	725.337	2	1449.67	1449.66	4.93	0.00358	0.096	0	1.77	0.136	0.0006411	0.02457	14	9595
TNLSPDLSHT	Hex(1)HexNAc(1)	TNLSPDLSHT+Hex(1)HexNAc(1)	T1(Hex(1)HexNAc(1));	P12259	Coagulation factor V (Activated protein C cofactor) (Proaccelerin, labile factor) [Cleaved into: Coagulation factor V heavy chain; Coagulation factor V light chain]	F5	725.334	2	1449.66	1449.66	0.64	0.00047	0.0963	0	1.87	0.193	0.0001756	0.01101	12	9580
TNLSPDLSHT	Hex(1)HexNAc(1)	TNLSPDLSHT+Hex(1)HexNAc(1)	T1(Hex(1)HexNAc(1));	P12259	Coagulation factor V (Activated protein C cofactor) (Proaccelerin, labile factor) [Cleaved into: Coagulation factor V heavy chain; Coagulation factor V light chain]	F5	725.336	2	1449.66	1449.66	3.24	0.00235	0.1027	0	1.85	0.14	0.000568	0.02302	9	9517
TNLSPDLSHT	Hex(1)HexNAc(1)	TNLSPDLSHT+Hex(1)HexNAc(1)	T1(Hex(1)HexNAc(1));	P12259	Coagulation factor V (Activated protein C cofactor) (Proaccelerin, labile factor) [Cleaved into: Coagulation factor V heavy chain; Coagulation factor V light chain]	F5	725.331	2	1449.65	1449.66	-2.86	-0.00207	0.1374	0	1.82	0.248	9.09e-05	0.005009	8	9693
TNLSPDLSHT	Hex(1)HexNAc(1)	TNLSPDLSHT+Hex(1)HexNAc(1)	T1(Hex(1)HexNAc(1));	P12259	Coagulation factor V (Activated protein C cofactor) (Proaccelerin, labile factor) [Cleaved into: Coagulation factor V heavy chain; Coagulation factor V light chain]	F5	725.334	2	1449.66	1449.66	1.55	0.00112	0.139	0	1.87	0.376	0	0.0007624	15	9735
TNLSPDLSHT	Hex(1)HexNAc(1)	TNLSPDLSHT+Hex(1)HexNAc(1)	T1(Hex(1)HexNAc(1));	P12259	Coagulation factor V (Activated protein C cofactor) (Proaccelerin, labile factor) [Cleaved into: Coagulation factor V heavy chain; Coagulation factor V light chain]	F5	725.331	2	1449.65	1449.66	-3.15	-0.00228	0.133	0	2.33	0.16	0.0003381	0.01753	11	9916
TNLSPDLSHT	Hex(1)HexNAc(1)	TNLSPDLSHT+Hex(1)HexNAc(1)	T1(Hex(1)HexNAc(1));	P12259	Coagulation factor V (Activated protein C cofactor) (Proaccelerin, labile factor) [Cleaved into: Coagulation factor V heavy chain; Coagulation factor V light chain]	F5	725.338	2	1449.67	1449.66	6.78	0.00491	0.0517	0	1.74	0.011	0.007895	0.1257	10	9844
TNLSPELSHM	Hex(1)HexNAc(1)	TNLSPELSHM+Hex(1)HexNAc(1)	T1(Hex(1)HexNAc(1));	P12259	Coagulation factor V (Activated protein C cofactor) (Proaccelerin, labile factor) [Cleaved into: Coagulation factor V heavy chain; Coagulation factor V light chain]	F5	747.336	2	1493.66	1493.67	-2.57	-0.00192	0.0622	0	2.09	0.072	0.00179	0.05761	14	14605
TVPPEEHYQ	Hex(1)HexNAc(1)	TVPPEEHYQ+Hex(1)HexNAc(1)	T1(Hex(1)HexNAc(1));	P12259	Coagulation factor V (Activated protein C cofactor) (Proaccelerin, labile factor) [Cleaved into: Coagulation factor V heavy chain; Coagulation factor V light chain]	F5	732.819	2	1464.63	1464.64	-4.06	-0.00297	0.0598	0	1.84	0.269	9.09e-05	0.003699	1	6166
TPLANKPGK	Hex(1)HexNAc(1)	TPLANKPGK+Hex(1)HexNAc(1)	T1(Hex(1)HexNAc(1));K6(Guanidinyl);K9(Guanidinyl)	P12259	Coagulation factor V (Activated protein C cofactor) (Proaccelerin, labile factor) [Cleaved into: Coagulation factor V heavy chain; Coagulation factor V light chain]	F5	458.913	3	1374.72	1374.72	1.13	0.00052		0.0213	1.84	0.107	0.001075	0.03611	4	4592
TFPIQDPDQMH	Hex(1)HexNAc(1)	TFPIQDPDQMH+Hex(1)HexNAc(1)	T1(Hex(1)HexNAc(1));M10(Oxidation)	P12259	Coagulation factor V (Activated protein C cofactor) (Proaccelerin, labile factor) [Cleaved into: Coagulation factor V heavy chain; Coagulation factor V light chain]	F5	855.366	2	1709.73	1709.72	2.59	0.00222	0.25	0	1.32	0.399	0	0.0005401	6	15113
TFPIQDPDQMH	Hex(1)HexNAc(1)	TFPIQDPDQMH+Hex(1)HexNAc(1)	T1(Hex(1)HexNAc(1));M10(Oxidation)	P12259	Coagulation factor V (Activated protein C cofactor) (Proaccelerin, labile factor) [Cleaved into: Coagulation factor V heavy chain; Coagulation factor V light chain]	F5	855.368	2	1709.73	1709.72	3.94	0.00337	0.25	0	1.44	0.065	0.002331	0.06322	10	14263
TFPIQDPDQMH	Hex(1)HexNAc(1)	TFPIQDPDQMH+Hex(1)HexNAc(1)	T1(Hex(1)HexNAc(1));M10(Oxidation)	P12259	Coagulation factor V (Activated protein C cofactor) (Proaccelerin, labile factor) [Cleaved into: Coagulation factor V heavy chain; Coagulation factor V light chain]	F5	855.363	2	1709.72	1709.72	-0.99	-0.00085	0.1605	0	1.62	0.146	0.000568	0.02131	11	14247
TFPIQDPDQMHS	Hex(1)HexNAc(1)	TFPIQDPDQMHS+Hex(1)HexNAc(1)	T1(Hex(1)HexNAc(1));M10(Oxidation)	P12259	Coagulation factor V (Activated protein C cofactor) (Proaccelerin, labile factor) [Cleaved into: Coagulation factor V heavy chain; Coagulation factor V light chain]	F5	898.885	2	1796.76	1796.75	5.58	0.00501	0.3406	0	1.38	0.377	0	0.0007473	6	14878
TNLSPELSHM	Hex(1)HexNAc(1)	TNLSPELSHM+Hex(1)HexNAc(1)	T1(Hex(1)HexNAc(1));M10(Oxidation)	P12259	Coagulation factor V (Activated protein C cofactor) (Proaccelerin, labile factor) [Cleaved into: Coagulation factor V heavy chain; Coagulation factor V light chain]	F5	755.336	2	1509.67	1509.66	1.82	0.00137	0.1076	0	1.58	0.299	9.09e-05	0.002414	19	8396
TNLSPELSHM	Hex(1)HexNAc(1)	TNLSPELSHM+Hex(1)HexNAc(1)	T1(Hex(1)HexNAc(1));M10(Oxidation)	P12259	Coagulation factor V (Activated protein C cofactor) (Proaccelerin, labile factor) [Cleaved into: Coagulation factor V heavy chain; Coagulation factor V light chain]	F5	755.337	2	1509.67	1509.66	3.44	0.0026	0.1056	0	1.61	0.032	0.004683	0.09696	8	8981
TNLSPELSHM	Hex(1)HexNAc(1)	TNLSPELSHM+Hex(1)HexNAc(1)	T1(Hex(1)HexNAc(1));M10(Oxidation)	P12259	Coagulation factor V (Activated protein C cofactor) (Proaccelerin, labile factor) [Cleaved into: Coagulation factor V heavy chain; Coagulation factor V light chain]	F5	755.335	2	1509.66	1509.66	-0.3	-0.00023	0.0364	0	1.65	0.13	0.0007914	0.02656	14	8713
TNLSPELSHM	Hex(1)HexNAc(1)	TNLSPELSHM+Hex(1)HexNAc(1)	T1(Hex(1)HexNAc(1));M10(Oxidation)	P12259	Coagulation factor V (Activated protein C cofactor) (Proaccelerin, labile factor) [Cleaved into: Coagulation factor V heavy chain; Coagulation factor V light chain]	F5	755.337	2	1509.67	1509.66	3.44	0.00259	0.0947	0	1.69	0.185	0.0001756	0.01241	16	9106
TNLSPELSHM	Hex(1)HexNAc(1)	TNLSPELSHM+Hex(1)HexNAc(1)	T1(Hex(1)HexNAc(1));M10(Oxidation)	P12259	Coagulation factor V (Activated protein C cofactor) (Proaccelerin, labile factor) [Cleaved into: Coagulation factor V heavy chain; Coagulation factor V light chain]	F5	755.335	2	1509.66	1509.66	0.34	0.00025	0.1098	0	1.64	0.001	0.009208	0.1419	9	8868
TNLSPELSHM	Hex(1)HexNAc(1)	TNLSPELSHM+Hex(1)HexNAc(1)	T1(Hex(1)HexNAc(1));M10(Oxidation)	P12259	Coagulation factor V (Activated protein C cofactor) (Proaccelerin, labile factor) [Cleaved into: Coagulation factor V heavy chain; Coagulation factor V light chain]	F5	755.336	2	1509.67	1509.66	1.87	0.00141	0.0573	0	1.57	0.193	0.0001756	0.01102	13	9551
TTAGSPLR	Hex(2)HexNAc(2)	TTAGSPLR+Hex(2)HexNAc(2)	T1(Hex(2)HexNAc(2));	P12259	Coagulation factor V (Activated protein C cofactor) (Proaccelerin, labile factor) [Cleaved into: Coagulation factor V heavy chain; Coagulation factor V light chain]	F5	766.855	2	1532.7	1532.71	-1.91	-0.00146	0.1942	0	1.03	0.252	9.09e-05	0.004746	8	4217
TTLSPDLSH	Hex(2)HexNAc(2)	TTLSPDLSH+Hex(2)HexNAc(2)	T1(Hex(2)HexNAc(2));	P12259	Coagulation factor V (Activated protein C cofactor) (Proaccelerin, labile factor) [Cleaved into: Coagulation factor V heavy chain; Coagulation factor V light chain]	F5	850.88	2	1700.75	1700.75	3.05	0.00259	0.1646	0	1.58	0.082	0.001441	0.05085	9	5866
TTLSPDLSH	Hex(2)HexNAc(2)	TTLSPDLSH+Hex(2)HexNAc(2)	T1(Hex(2)HexNAc(2));	P12259	Coagulation factor V (Activated protein C cofactor) (Proaccelerin, labile factor) [Cleaved into: Coagulation factor V heavy chain; Coagulation factor V light chain]	F5	850.878	2	1700.75	1700.75	0.04	3e-05	0.2552	0	1.92	0.118	0.001012	0.03124	6	6811
TTLSPDLSH	Hex(2)HexNAc(2)	TTLSPDLSH+Hex(2)HexNAc(2)	T1(Hex(2)HexNAc(2));	P12259	Coagulation factor V (Activated protein C cofactor) (Proaccelerin, labile factor) [Cleaved into: Coagulation factor V heavy chain; Coagulation factor V light chain]	F5	850.881	2	1700.76	1700.75	4.24	0.00361	0.1471	0	1.7	0.182	0.0001756	0.01291	4	6644
TTLSPDLSH	Hex(2)HexNAc(2)	TTLSPDLSH+Hex(2)HexNAc(2)	T1(Hex(2)HexNAc(2));	P12259	Coagulation factor V (Activated protein C cofactor) (Proaccelerin, labile factor) [Cleaved into: Coagulation factor V heavy chain; Coagulation factor V light chain]	F5	850.877	2	1700.75	1700.75	-0.79	-0.00067	0.3446	0	1.48	0.146	0.000568	0.02146	8	6033
TTLSPDLSH	Hex(2)HexNAc(2)	TTLSPDLSH+Hex(2)HexNAc(2)	T1(Hex(2)HexNAc(2));	P12259	Coagulation factor V (Activated protein C cofactor) (Proaccelerin, labile factor) [Cleaved into: Coagulation factor V heavy chain; Coagulation factor V light chain]	F5	850.88	2	1700.75	1700.75	2.21	0.00188	0.1846	0	1.3	0.142	0.000568	0.02256	7	6257
TTLSPDLSH	Hex(2)HexNAc(2)	TTLSPDLSH+Hex(2)HexNAc(2)	T1(Hex(2)HexNAc(2));	P12259	Coagulation factor V (Activated protein C cofactor) (Proaccelerin, labile factor) [Cleaved into: Coagulation factor V heavy chain; Coagulation factor V light chain]	F5	850.874	2	1700.74	1700.75	-4.44	-0.00377	0.3381	0	1.39	0.186	0.0001756	0.01228	11	6188
TTLSPDLSH	Hex(2)HexNAc(2)	TTLSPDLSH+Hex(2)HexNAc(2)	T1(Hex(2)HexNAc(2));	P12259	Coagulation factor V (Activated protein C cofactor) (Proaccelerin, labile factor) [Cleaved into: Coagulation factor V heavy chain; Coagulation factor V light chain]	F5	850.877	2	1700.75	1700.75	-0.98	-0.00083	0.3143	0	1.4	0.163	0.0002555	0.01685	10	6088
TTLSPDLSHT	Hex(2)HexNAc(2)	TTLSPDLSHT+Hex(2)HexNAc(2)	T1(Hex(2)HexNAc(2));	P12259	Coagulation factor V (Activated protein C cofactor) (Proaccelerin, labile factor) [Cleaved into: Coagulation factor V heavy chain; Coagulation factor V light chain]	F5	901.397	2	1801.79	1801.8	-5.48	-0.00494	0.3333	0	1.95	0.074	0.001507	0.05618	6	7897
TTLSPDLSHT	Hex(2)HexNAc(2)	TTLSPDLSHT+Hex(2)HexNAc(2)	T1(Hex(2)HexNAc(2));	P12259	Coagulation factor V (Activated protein C cofactor) (Proaccelerin, labile factor) [Cleaved into: Coagulation factor V heavy chain; Coagulation factor V light chain]	F5	901.403	2	1801.8	1801.8	1.9	0.00171	0.2431	0	1.44	0.092	0.001193	0.04422	5	7099
TTLSPDLSHT	Hex(2)HexNAc(2)	TTLSPDLSHT+Hex(2)HexNAc(2)	T1(Hex(2)HexNAc(2));	P12259	Coagulation factor V (Activated protein C cofactor) (Proaccelerin, labile factor) [Cleaved into: Coagulation factor V heavy chain; Coagulation factor V light chain]	F5	901.398	2	1801.79	1801.8	-3.83	-0.00345	0.2482	0	1.41	0.129	0.0007914	0.02695	7	7314
TTLSPELIQR	Hex(2)HexNAc(2)	TTLSPELIQR+Hex(2)HexNAc(2)	T1(Hex(2)HexNAc(2));	P12259	Coagulation factor V (Activated protein C cofactor) (Proaccelerin, labile factor) [Cleaved into: Coagulation factor V heavy chain; Coagulation factor V light chain]	F5	944.461	2	1887.91	1887.92	-1.26	-0.00119	0.3277	0	1.77	0.202	9.09e-05	0.009817	21	11870
TTLSPELIQR	Hex(2)HexNAc(2)	TTLSPELIQR+Hex(2)HexNAc(2)	T1(Hex(2)HexNAc(2));	P12259	Coagulation factor V (Activated protein C cofactor) (Proaccelerin, labile factor) [Cleaved into: Coagulation factor V heavy chain; Coagulation factor V light chain]	F5	944.457	2	1887.91	1887.92	-5.43	-0.00512	0.3107	0	1.77	0.064	0.002331	0.06368	23	11962
TTLSPELIQR	Hex(2)HexNAc(2)	TTLSPELIQR+Hex(2)HexNAc(2)	T1(Hex(2)HexNAc(2));	P12259	Coagulation factor V (Activated protein C cofactor) (Proaccelerin, labile factor) [Cleaved into: Coagulation factor V heavy chain; Coagulation factor V light chain]	F5	944.465	2	1887.92	1887.92	2.96	0.00279	0.3125	0	1.6	0.133	0.0006411	0.02534	18	11151
TTLSPELIQR	Hex(2)HexNAc(2)	TTLSPELIQR+Hex(2)HexNAc(2)	T1(Hex(2)HexNAc(2));	P12259	Coagulation factor V (Activated protein C cofactor) (Proaccelerin, labile factor) [Cleaved into: Coagulation factor V heavy chain; Coagulation factor V light chain]	F5	944.464	2	1887.92	1887.92	2.07	0.00195	0.3203	0	1.53	0.415	0	0.0004238	24	10648
TTLSPELIQR	Hex(2)HexNAc(2)	TTLSPELIQR+Hex(2)HexNAc(2)	T1(Hex(2)HexNAc(2));	P12259	Coagulation factor V (Activated protein C cofactor) (Proaccelerin, labile factor) [Cleaved into: Coagulation factor V heavy chain; Coagulation factor V light chain]	F5	944.465	2	1887.92	1887.92	3.49	0.0033	0.3409	0	1.32	0.132	0.0006411	0.02586	20	11628
TTLSPELIQR	Hex(2)HexNAc(2)	TTLSPELIQR+Hex(2)HexNAc(2)	T1(Hex(2)HexNAc(2));	P12259	Coagulation factor V (Activated protein C cofactor) (Proaccelerin, labile factor) [Cleaved into: Coagulation factor V heavy chain; Coagulation factor V light chain]	F5	944.463	2	1887.92	1887.92	0.58	0.00055	0.2647	0	1.36	0.147	0.000568	0.02092	22	11824
TTLSPELIQR	Hex(2)HexNAc(2)	TTLSPELIQR+Hex(2)HexNAc(2)	T1(Hex(2)HexNAc(2));	P12259	Coagulation factor V (Activated protein C cofactor) (Proaccelerin, labile factor) [Cleaved into: Coagulation factor V heavy chain; Coagulation factor V light chain]	F5	944.463	2	1887.92	1887.92	0.62	0.00059	0.2994	0	1.67	0.118	0.001012	0.03132	19	10251
TTLSPELIQR	Hex(2)HexNAc(2)	TTLSPELIQR+Hex(2)HexNAc(2)	T1(Hex(2)HexNAc(2));	P12259	Coagulation factor V (Activated protein C cofactor) (Proaccelerin, labile factor) [Cleaved into: Coagulation factor V heavy chain; Coagulation factor V light chain]	F5	944.458	2	1887.91	1887.92	-4.44	-0.00419	0.3448	0	1.16	0.028	0.005305	0.1021	2	12239
TTLSPELIQR	Hex(2)HexNAc(2)	TTLSPELIQR+Hex(2)HexNAc(2)	T1(Hex(2)HexNAc(2));	P12259	Coagulation factor V (Activated protein C cofactor) (Proaccelerin, labile factor) [Cleaved into: Coagulation factor V heavy chain; Coagulation factor V light chain]	F5	944.458	2	1887.91	1887.92	-4.01	-0.00379	0.252	0	1.23	0.146	0.000568	0.02129	1	11901
TTLSPELIQR	Hex(2)HexNAc(2)	TTLSPELIQR+Hex(2)HexNAc(2)	T1(Hex(2)HexNAc(2));	P12259	Coagulation factor V (Activated protein C cofactor) (Proaccelerin, labile factor) [Cleaved into: Coagulation factor V heavy chain; Coagulation factor V light chain]	F5	944.462	2	1887.92	1887.92	-0.59	-0.00056	0.3358	0	1.37	0.142	0.000568	0.02255	4	11834
TTLSPELIQR	Hex(2)HexNAc(2)	TTLSPELIQR+Hex(2)HexNAc(2)	T1(Hex(2)HexNAc(2));	P12259	Coagulation factor V (Activated protein C cofactor) (Proaccelerin, labile factor) [Cleaved into: Coagulation factor V heavy chain; Coagulation factor V light chain]	F5	944.464	2	1887.92	1887.92	2.08	0.00197	0.321	0	1.62	0.157	0.0004174	0.01843	15	11371
TTLSPELIQR	Hex(1)HexNAc(2)	TTLSPELIQR+Hex(1)HexNAc(2)	T1(Hex(1)HexNAc(2));	P12259	Coagulation factor V (Activated protein C cofactor) (Proaccelerin, labile factor) [Cleaved into: Coagulation factor V heavy chain; Coagulation factor V light chain]	F5	575.96	3	1725.87	1725.86	1.29	0.00074		0.029	2.68	0.082	0.001441	0.0508	23	12027
TTLSPELIQR	Hex(1)HexNAc(2)	TTLSPELIQR+Hex(1)HexNAc(2)	T1(Hex(1)HexNAc(2));	P12259	Coagulation factor V (Activated protein C cofactor) (Proaccelerin, labile factor) [Cleaved into: Coagulation factor V heavy chain; Coagulation factor V light chain]	F5	575.958	3	1725.86	1725.86	-2.58	-0.00149	0.026	0	2.31	0.205	9.09e-05	0.009343	22	11900
TTLSPELIQR	Hex(1)HexNAc(2)	TTLSPELIQR+Hex(1)HexNAc(2)	T1(Hex(1)HexNAc(2));	P12259	Coagulation factor V (Activated protein C cofactor) (Proaccelerin, labile factor) [Cleaved into: Coagulation factor V heavy chain; Coagulation factor V light chain]	F5	575.961	3	1725.87	1725.86	1.76	0.00101	0.0119	0	2.53	0.268	9.09e-05	0.003758	19	10308
TAGSPLR	HexNAc(1)	TAGSPLR+HexNAc(1)	T1(HexNAc(1));	P12259	Coagulation factor V (Activated protein C cofactor) (Proaccelerin, labile factor) [Cleaved into: Coagulation factor V heavy chain; Coagulation factor V light chain]	F5	452.74	2	904.473	904.473	-0.25	-0.00011	0.2045	0	1.32	0.077	0.001441	0.05397	10	4591
TLSPELIQR	HexNAc(1)	TLSPELIQR+HexNAc(1)	T1(HexNAc(1));	P12259	Coagulation factor V (Activated protein C cofactor) (Proaccelerin, labile factor) [Cleaved into: Coagulation factor V heavy chain; Coagulation factor V light chain]	F5	630.344	2	1259.68	1259.68	-2.48	-0.00156	0.043	0	1.86	0.15	0.0004977	0.02014	23	14649
TNLSPDLSH	HexNAc(1)	TNLSPDLSH+HexNAc(1)	T1(HexNAc(1));	P12259	Coagulation factor V (Activated protein C cofactor) (Proaccelerin, labile factor) [Cleaved into: Coagulation factor V heavy chain; Coagulation factor V light chain]	F5	593.783	2	1186.56	1186.56	-0.29	-0.00017	0.1337	0	1.87	0.116	0.001012	0.03196	8	8547
TNLSPDLSH	HexNAc(1)	TNLSPDLSH+HexNAc(1)	T1(HexNAc(1));	P12259	Coagulation factor V (Activated protein C cofactor) (Proaccelerin, labile factor) [Cleaved into: Coagulation factor V heavy chain; Coagulation factor V light chain]	F5	593.783	2	1186.56	1186.56	0.6	0.00036	0.1515	0	1.98	0.167	0.0002555	0.01591	11	8819
TNLSPDLSH	HexNAc(1)	TNLSPDLSH+HexNAc(1)	T1(HexNAc(1));	P12259	Coagulation factor V (Activated protein C cofactor) (Proaccelerin, labile factor) [Cleaved into: Coagulation factor V heavy chain; Coagulation factor V light chain]	F5	593.781	2	1186.56	1186.56	-2.62	-0.00155	0.1472	0	1.97	0.17	0.0002555	0.01521	10	8770
TTLSPELIQR	Hex(1)HexNAc(2)	TTLSPELIQR+Hex(1)HexNAc(2)	T1(HexNAc(2)Hex(1));	P12259	Coagulation factor V (Activated protein C cofactor) (Proaccelerin, labile factor) [Cleaved into: Coagulation factor V heavy chain; Coagulation factor V light chain]	F5	863.438	2	1725.87	1725.86	2.48	0.00214	0.1744	0	1.95	0.167	0.0002555	0.01584	20	11712
TTLSPELIQR	Hex(1)HexNAc(2)	TTLSPELIQR+Hex(1)HexNAc(2)	T1(HexNAc(2)Hex(1));	P12259	Coagulation factor V (Activated protein C cofactor) (Proaccelerin, labile factor) [Cleaved into: Coagulation factor V heavy chain; Coagulation factor V light chain]	F5	575.961	3	1725.87	1725.86	2.79	0.00161		0.0159	2.48	0.252	9.09e-05	0.004772	18	11196
TTLSPELIQR	Hex(1)HexNAc(2)	TTLSPELIQR+Hex(1)HexNAc(2)	T1(HexNAc(2)Hex(1));	P12259	Coagulation factor V (Activated protein C cofactor) (Proaccelerin, labile factor) [Cleaved into: Coagulation factor V heavy chain; Coagulation factor V light chain]	F5	863.431	2	1725.85	1725.86	-5.35	-0.00461		0.0099	2	0.175	0.0002555	0.01418	17	11553
TTLSPELIQR	HexNAc(2)	TTLSPELIQR+HexNAc(2)	T1(HexNAc(2));	P12259	Coagulation factor V (Activated protein C cofactor) (Proaccelerin, labile factor) [Cleaved into: Coagulation factor V heavy chain; Coagulation factor V light chain]	F5	782.409	2	1563.81	1563.81	-0.67	-0.00052	0.1542	0	2.27	0.143	0.000568	0.02215	18	11243
TTLSPELIQR	HexNAc(2)	TTLSPELIQR+HexNAc(2)	T1(HexNAc(2));	P12259	Coagulation factor V (Activated protein C cofactor) (Proaccelerin, labile factor) [Cleaved into: Coagulation factor V heavy chain; Coagulation factor V light chain]	F5	521.943	3	1563.82	1563.81	2.53	0.00132	0.1704	0	2.7	0.096	0.001193	0.04211	20	11713
TTLSPELIQR	HexNAc(2)	TTLSPELIQR+HexNAc(2)	T1(HexNAc(2));	P12259	Coagulation factor V (Activated protein C cofactor) (Proaccelerin, labile factor) [Cleaved into: Coagulation factor V heavy chain; Coagulation factor V light chain]	F5	521.941	3	1563.81	1563.81	-1.41	-0.00073	0.1544	0	2.85	0.114	0.001075	0.03309	23	12033
SQTNLSPDLSHT	Hex(1)HexNAc(1)	SQTNLSPDLSHT+Hex(1)HexNAc(1)	S1(Hex(1)HexNAc(1));	P12259	Coagulation factor V (Activated protein C cofactor) (Proaccelerin, labile factor) [Cleaved into: Coagulation factor V heavy chain; Coagulation factor V light chain]	F5	832.877	2	1664.75	1664.75	-2.39	-0.00199		0.0482	2.37	0.068	0.002133	0.06083	9	11094
SQTNLSPELSHM	Hex(1)HexNAc(1)	SQTNLSPELSHM+Hex(1)HexNAc(1)	S1(Hex(1)HexNAc(1));	P12259	Coagulation factor V (Activated protein C cofactor) (Proaccelerin, labile factor) [Cleaved into: Coagulation factor V heavy chain; Coagulation factor V light chain]	F5	854.876	2	1708.75	1708.76	-7.33	-0.00627		0.0352	1.92	0.097	0.001127	0.0416	13	17288
TLSPDLGETDLSPNFGQM	Hex(1)HexNAc(1)	TLSPDLGETDLSPNFGQM+Hex(1)HexNAc(1)	T1(Hex(1)HexNAc(1));M18(Oxidation)	P12259	Coagulation factor V (Activated protein C cofactor) (Proaccelerin, labile factor) [Cleaved into: Coagulation factor V heavy chain; Coagulation factor V light chain]	F5	1152.01	2	2303.02	2303.01	3.24	0.00373	0.125	0	2.16	0.139	0.000568	0.02343	1	30069
TPESGLQLR	Hex(1)HexNAc(1)	TPESGLQLR+Hex(1)HexNAc(1)	T1(Hex(1)HexNAc(1));	P00451	Coagulation factor VIII (Antihemophilic factor) (AHF) (Procoagulant component) [Cleaved into: Factor VIIIa heavy chain, 200 kDa isoform; Factor VIIIa heavy chain, 92 kDa isoform; Factor VIII B chain; Factor VIIIa light chain]	F8 F8C	683.344	2	1365.68	1365.67	4.48	0.00306	0.2138	0	1.45	0.003	0.009169	0.1393	14	9240
TPESGLQLR	Hex(1)HexNAc(1)	TPESGLQLR+Hex(1)HexNAc(1)	T1(Hex(1)HexNAc(1));	P00451	Coagulation factor VIII (Antihemophilic factor) (AHF) (Procoagulant component) [Cleaved into: Factor VIIIa heavy chain, 200 kDa isoform; Factor VIIIa heavy chain, 92 kDa isoform; Factor VIII B chain; Factor VIIIa light chain]	F8 F8C	683.343	2	1365.68	1365.67	2.94	0.00201	0.2518	0	1.39	0.287	9.09e-05	0.002847	13	10009
TPESGLQLR	Hex(1)HexNAc(1)	TPESGLQLR+Hex(1)HexNAc(1)	T1(Hex(1)HexNAc(1));	P00451	Coagulation factor VIII (Antihemophilic factor) (AHF) (Procoagulant component) [Cleaved into: Factor VIIIa heavy chain, 200 kDa isoform; Factor VIIIa heavy chain, 92 kDa isoform; Factor VIII B chain; Factor VIIIa light chain]	F8 F8C	683.342	2	1365.68	1365.67	1.95	0.00133	0.2632	0	1.33	0.328	9.09e-05	0.001562	19	8833
TPESGLQLR	Hex(1)HexNAc(1)	TPESGLQLR+Hex(1)HexNAc(1)	T1(Hex(1)HexNAc(1));	P00451	Coagulation factor VIII (Antihemophilic factor) (AHF) (Procoagulant component) [Cleaved into: Factor VIIIa heavy chain, 200 kDa isoform; Factor VIIIa heavy chain, 92 kDa isoform; Factor VIII B chain; Factor VIIIa light chain]	F8 F8C	683.337	2	1365.67	1365.67	-5.71	-0.0039	0.2569	0	1.44	0.182	0.0001756	0.01286	14	9201
TPHGLSLSDLQEAK	Hex(1)HexNAc(1)	TPHGLSLSDLQEAK+Hex(1)HexNAc(1)	T1(Hex(1)HexNAc(1));K14(Guanidinyl)	P00451	Coagulation factor VIII (Antihemophilic factor) (AHF) (Procoagulant component) [Cleaved into: Factor VIIIa heavy chain, 200 kDa isoform; Factor VIIIa heavy chain, 92 kDa isoform; Factor VIII B chain; Factor VIIIa light chain]	F8 F8C	634.982	3	1902.93	1902.93	1.36	0.00086	0.2672	0	3.48	0.632	0	1.607e-05	1	19709
SQTPGALPAK	Hex(1)HexNAc(1)	SQTPGALPAK+Hex(1)HexNAc(1)	S1(Hex(1)HexNAc(1));K10(Guanidinyl)	P00748	Coagulation factor XII (EC 3.4.21.38) (Hageman factor) (HAF) [Cleaved into: Coagulation factor XIIa heavy chain; Beta-factor XIIa part 1; Coagulation factor XIIa light chain (Beta-factor XIIa part 2)]	F12	688.848	2	1376.69	1376.69	-1.7	-0.00117	0.0491	0	1.63	0.051	0.002961	0.0761	17	6509
SQTPGALPAK	Hex(1)HexNAc(1)	SQTPGALPAK+Hex(1)HexNAc(1)	S1(Hex(1)HexNAc(1));K10(Guanidinyl)	P00748	Coagulation factor XII (EC 3.4.21.38) (Hageman factor) (HAF) [Cleaved into: Coagulation factor XIIa heavy chain; Beta-factor XIIa part 1; Coagulation factor XIIa light chain (Beta-factor XIIa part 2)]	F12	688.85	2	1376.69	1376.69	1.09	0.00075	0.0692	0	1.59	0.183	0.0001756	0.01281	14	6972
SQTPGALPAK	Hex(1)HexNAc(1)	SQTPGALPAK+Hex(1)HexNAc(1)	S1(Hex(1)HexNAc(1));K10(Guanidinyl)	P00748	Coagulation factor XII (EC 3.4.21.38) (Hageman factor) (HAF) [Cleaved into: Coagulation factor XIIa heavy chain; Beta-factor XIIa part 1; Coagulation factor XIIa light chain (Beta-factor XIIa part 2)]	F12	688.849	2	1376.69	1376.69	0.39	0.00027	0.1063	0	1.6	0.251	9.09e-05	0.004854	18	6985
SQTPGALPAK	Hex(1)HexNAc(1)	SQTPGALPAK+Hex(1)HexNAc(1)	S1(Hex(1)HexNAc(1));K10(Guanidinyl)	P00748	Coagulation factor XII (EC 3.4.21.38) (Hageman factor) (HAF) [Cleaved into: Coagulation factor XIIa heavy chain; Beta-factor XIIa part 1; Coagulation factor XIIa light chain (Beta-factor XIIa part 2)]	F12	688.848	2	1376.69	1376.69	-1.65	-0.00113	0.0875	0	1.6	0.312	9.09e-05	0.001978	15	7006
SQTPGALPAK	Hex(1)HexNAc(1)	SQTPGALPAK+Hex(1)HexNAc(1)	S1(Hex(1)HexNAc(1));K10(Guanidinyl)	P00748	Coagulation factor XII (EC 3.4.21.38) (Hageman factor) (HAF) [Cleaved into: Coagulation factor XIIa heavy chain; Beta-factor XIIa part 1; Coagulation factor XIIa light chain (Beta-factor XIIa part 2)]	F12	688.848	2	1376.69	1376.69	-0.71	-0.00049	0.1284	0	1.48	0.275	9.09e-05	0.003386	16	7002
SQTPGALPAK	HexNAc(1)	SQTPGALPAK+HexNAc(1)	S1(HexNAc(1));K10(Guanidinyl)	P00748	Coagulation factor XII (EC 3.4.21.38) (Hageman factor) (HAF) [Cleaved into: Coagulation factor XIIa heavy chain; Beta-factor XIIa part 1; Coagulation factor XIIa light chain (Beta-factor XIIa part 2)]	F12	607.822	2	1214.64	1214.64	-0.89	-0.00054	0.1123	0	1.87	0.259	9.09e-05	0.004286	15	7123
TQAAPPTPVSPR	HexNAc(1)	TQAAPPTPVSPR+HexNAc(1)	T1(HexNAc(1));	P00748	Coagulation factor XII (EC 3.4.21.38) (Hageman factor) (HAF) [Cleaved into: Coagulation factor XIIa heavy chain; Beta-factor XIIa part 1; Coagulation factor XIIa light chain (Beta-factor XIIa part 2)]	F12	712.875	2	1424.74	1424.74	3.72	0.00265	0.0484	0	2.48	0.289	9.09e-05	0.002763	14	7031
TPGALPAK	Hex(1)HexNAc(1)	TPGALPAK+Hex(1)HexNAc(1)	T1(Hex(1)HexNAc(1));	P00748	Coagulation factor XII (EC 3.4.21.38) (Hageman factor) (HAF) [Cleaved into: Coagulation factor XIIa heavy chain; Beta-factor XIIa part 1; Coagulation factor XIIa light chain (Beta-factor XIIa part 2)]	F12	560.293	2	1119.58	1119.58	0.44	0.00025	0.072	0	1.25	0.181	0.0001756	0.01318	12	4925
TGEPCHFPFQYHR	Hex(1)HexNAc(1)	TGEPCHFPFQYHR+Hex(1)HexNAc(1)	T1(Hex(1)HexNAc(1));C5(Carbamidomethyl)	P00748	Coagulation factor XII (EC 3.4.21.38) (Hageman factor) (HAF) [Cleaved into: Coagulation factor XIIa heavy chain; Beta-factor XIIa part 1; Coagulation factor XIIa light chain (Beta-factor XIIa part 2)]	F12	680.964	3	2040.88	2040.88	1.53	0.00104	0.4436	0	3.99	0.7	0	5.758e-06	14	13486
TGEPCHFPFQYHR	Hex(1)HexNAc(1)	TGEPCHFPFQYHR+Hex(1)HexNAc(1)	T1(Hex(1)HexNAc(1));C5(Carbamidomethyl)	P00748	Coagulation factor XII (EC 3.4.21.38) (Hageman factor) (HAF) [Cleaved into: Coagulation factor XIIa heavy chain; Beta-factor XIIa part 1; Coagulation factor XIIa light chain (Beta-factor XIIa part 2)]	F12	680.964	3	2040.88	2040.88	0.26	0.00018	0.3201	0	2.78	0.54	0	6.439e-05	16	14096
TGEPCHFPFQYHR	Hex(1)HexNAc(1)	TGEPCHFPFQYHR+Hex(1)HexNAc(1)	T1(Hex(1)HexNAc(1));C5(Carbamidomethyl)	P00748	Coagulation factor XII (EC 3.4.21.38) (Hageman factor) (HAF) [Cleaved into: Coagulation factor XIIa heavy chain; Beta-factor XIIa part 1; Coagulation factor XIIa light chain (Beta-factor XIIa part 2)]	F12	680.965	3	2040.88	2040.88	1.73	0.00118	0.431	0	3.55	0.458	0	0.0002231	15	13780
TPGALPAK	Hex(1)HexNAc(1)	TPGALPAK+Hex(1)HexNAc(1)	T1(Hex(1)HexNAc(1));K8(Guanidinyl)	P00748	Coagulation factor XII (EC 3.4.21.38) (Hageman factor) (HAF) [Cleaved into: Coagulation factor XIIa heavy chain; Beta-factor XIIa part 1; Coagulation factor XIIa light chain (Beta-factor XIIa part 2)]	F12	581.304	2	1161.6	1161.6	0.44	0.00025	0.0909	0	1.32	0.011	0.007837	0.1254	8	6420
TPGALPAK	Hex(1)HexNAc(1)	TPGALPAK+Hex(1)HexNAc(1)	T1(Hex(1)HexNAc(1));K8(Guanidinyl)	P00748	Coagulation factor XII (EC 3.4.21.38) (Hageman factor) (HAF) [Cleaved into: Coagulation factor XIIa heavy chain; Beta-factor XIIa part 1; Coagulation factor XIIa light chain (Beta-factor XIIa part 2)]	F12	581.301	2	1161.59	1161.6	-4.11	-0.00239	0.084	0	1.19	0.03	0.004927	0.09953	16	12119
TPGALPAK	Hex(1)HexNAc(1)	TPGALPAK+Hex(1)HexNAc(1)	T1(Hex(1)HexNAc(1));K8(Guanidinyl)	P00748	Coagulation factor XII (EC 3.4.21.38) (Hageman factor) (HAF) [Cleaved into: Coagulation factor XIIa heavy chain; Beta-factor XIIa part 1; Coagulation factor XIIa light chain (Beta-factor XIIa part 2)]	F12	581.303	2	1161.6	1161.6	-1.5	-0.00087	0.0839	0	1.43	0.139	0.000568	0.02342	24	5777
TPGALPAK	Hex(1)HexNAc(1)	TPGALPAK+Hex(1)HexNAc(1)	T1(Hex(1)HexNAc(1));K8(Guanidinyl)	P00748	Coagulation factor XII (EC 3.4.21.38) (Hageman factor) (HAF) [Cleaved into: Coagulation factor XIIa heavy chain; Beta-factor XIIa part 1; Coagulation factor XIIa light chain (Beta-factor XIIa part 2)]	F12	581.304	2	1161.6	1161.6	0.1	6e-05	0.087	0	1.15	0.047	0.003957	0.0799	16	10691
TPGALPAK	Hex(1)HexNAc(1)	TPGALPAK+Hex(1)HexNAc(1)	T1(Hex(1)HexNAc(1));K8(Guanidinyl)	P00748	Coagulation factor XII (EC 3.4.21.38) (Hageman factor) (HAF) [Cleaved into: Coagulation factor XIIa heavy chain; Beta-factor XIIa part 1; Coagulation factor XIIa light chain (Beta-factor XIIa part 2)]	F12	581.304	2	1161.6	1161.6	1.03	0.0006	0.0827	0	1.33	0.193	0.0001756	0.01107	22	7114
TPGALPAK	Hex(1)HexNAc(1)	TPGALPAK+Hex(1)HexNAc(1)	T1(Hex(1)HexNAc(1));K8(Guanidinyl)	P00748	Coagulation factor XII (EC 3.4.21.38) (Hageman factor) (HAF) [Cleaved into: Coagulation factor XIIa heavy chain; Beta-factor XIIa part 1; Coagulation factor XIIa light chain (Beta-factor XIIa part 2)]	F12	581.305	2	1161.6	1161.6	1.99	0.00115	0.0924	0	1.19	0.198	9.09e-05	0.0103	16	7817
TPGALPAK	Hex(1)HexNAc(1)	TPGALPAK+Hex(1)HexNAc(1)	T1(Hex(1)HexNAc(1));K8(Guanidinyl)	P00748	Coagulation factor XII (EC 3.4.21.38) (Hageman factor) (HAF) [Cleaved into: Coagulation factor XIIa heavy chain; Beta-factor XIIa part 1; Coagulation factor XIIa light chain (Beta-factor XIIa part 2)]	F12	581.304	2	1161.6	1161.6	0.44	0.00026	0.0853	0	1.29	0.073	0.0006411	0.02389	23	6916
TPGALPAK	Hex(1)HexNAc(1)	TPGALPAK+Hex(1)HexNAc(1)	T1(Hex(1)HexNAc(1));K8(Guanidinyl)	P00748	Coagulation factor XII (EC 3.4.21.38) (Hageman factor) (HAF) [Cleaved into: Coagulation factor XIIa heavy chain; Beta-factor XIIa part 1; Coagulation factor XIIa light chain (Beta-factor XIIa part 2)]	F12	581.3	2	1161.59	1161.6	-5.94	-0.00345	0.084	0	1.31	0.135	0.0006411	0.02476	18	6206
TPGALPAK	Hex(1)HexNAc(1)	TPGALPAK+Hex(1)HexNAc(1)	T1(Hex(1)HexNAc(1));K8(Guanidinyl)	P00748	Coagulation factor XII (EC 3.4.21.38) (Hageman factor) (HAF) [Cleaved into: Coagulation factor XIIa heavy chain; Beta-factor XIIa part 1; Coagulation factor XIIa light chain (Beta-factor XIIa part 2)]	F12	581.304	2	1161.6	1161.6	1.52	0.00088	0.0896	0	1.34	0.009	0.008225	0.1296	18	5834
TPGALPAK	Hex(1)HexNAc(1)	TPGALPAK+Hex(1)HexNAc(1)	T1(Hex(1)HexNAc(1));K8(Guanidinyl)	P00748	Coagulation factor XII (EC 3.4.21.38) (Hageman factor) (HAF) [Cleaved into: Coagulation factor XIIa heavy chain; Beta-factor XIIa part 1; Coagulation factor XIIa light chain (Beta-factor XIIa part 2)]	F12	581.303	2	1161.6	1161.6	-1.48	-0.00086	0.1811	0	1.27	0.03	0.004927	0.09957	17	5410
TPGALPAK	Hex(1)HexNAc(1)	TPGALPAK+Hex(1)HexNAc(1)	T1(Hex(1)HexNAc(1));K8(Guanidinyl)	P00748	Coagulation factor XII (EC 3.4.21.38) (Hageman factor) (HAF) [Cleaved into: Coagulation factor XIIa heavy chain; Beta-factor XIIa part 1; Coagulation factor XIIa light chain (Beta-factor XIIa part 2)]	F12	581.303	2	1161.6	1161.6	-0.22	-0.00012	0.084	0	1.31	0.206	9.09e-05	0.009186	17	5743
TPGALPAK	Hex(1)HexNAc(1)	TPGALPAK+Hex(1)HexNAc(1)	T1(Hex(1)HexNAc(1));K8(Guanidinyl)	P00748	Coagulation factor XII (EC 3.4.21.38) (Hageman factor) (HAF) [Cleaved into: Coagulation factor XIIa heavy chain; Beta-factor XIIa part 1; Coagulation factor XIIa light chain (Beta-factor XIIa part 2)]	F12	581.304	2	1161.6	1161.6	0.86	0.0005	0.0815	0	1.35	0.186	0.0001756	0.01221	23	6549
TPGALPAK	Hex(1)HexNAc(1)	TPGALPAK+Hex(1)HexNAc(1)	T1(Hex(1)HexNAc(1));K8(Guanidinyl)	P00748	Coagulation factor XII (EC 3.4.21.38) (Hageman factor) (HAF) [Cleaved into: Coagulation factor XIIa heavy chain; Beta-factor XIIa part 1; Coagulation factor XIIa light chain (Beta-factor XIIa part 2)]	F12	581.3	2	1161.59	1161.6	-6	-0.00349	0.087	0	1.38	0.009	0.008183	0.1293	21	6753
TPGALPAK	Hex(1)HexNAc(1)	TPGALPAK+Hex(1)HexNAc(1)	T1(Hex(1)HexNAc(1));K8(Guanidinyl)	P00748	Coagulation factor XII (EC 3.4.21.38) (Hageman factor) (HAF) [Cleaved into: Coagulation factor XIIa heavy chain; Beta-factor XIIa part 1; Coagulation factor XIIa light chain (Beta-factor XIIa part 2)]	F12	581.305	2	1161.6	1161.6	1.76	0.00102	0.088	0	1.25	0.24	9.09e-05	0.005664	22	6718
TPGALPAK	Hex(1)HexNAc(1)	TPGALPAK+Hex(1)HexNAc(1)	T1(Hex(1)HexNAc(1));K8(Guanidinyl)	P00748	Coagulation factor XII (EC 3.4.21.38) (Hageman factor) (HAF) [Cleaved into: Coagulation factor XIIa heavy chain; Beta-factor XIIa part 1; Coagulation factor XIIa light chain (Beta-factor XIIa part 2)]	F12	581.302	2	1161.6	1161.6	-3.4	-0.00197	0.0815	0	1.35	0.148	0.000568	0.02064	19	5782
TPGALPAK	Hex(1)HexNAc(1)	TPGALPAK+Hex(1)HexNAc(1)	T1(Hex(1)HexNAc(1));K8(Guanidinyl)	P00748	Coagulation factor XII (EC 3.4.21.38) (Hageman factor) (HAF) [Cleaved into: Coagulation factor XIIa heavy chain; Beta-factor XIIa part 1; Coagulation factor XIIa light chain (Beta-factor XIIa part 2)]	F12	581.304	2	1161.6	1161.6	1.12	0.00065	0.1014	0	1.38	0.089	0.001328	0.04628	19	5428
TPGALPAK	Hex(1)HexNAc(1)	TPGALPAK+Hex(1)HexNAc(1)	T1(Hex(1)HexNAc(1));K8(Guanidinyl)	P00748	Coagulation factor XII (EC 3.4.21.38) (Hageman factor) (HAF) [Cleaved into: Coagulation factor XIIa heavy chain; Beta-factor XIIa part 1; Coagulation factor XIIa light chain (Beta-factor XIIa part 2)]	F12	581.305	2	1161.6	1161.6	3.11	0.00181	0.1985	0	1.31	0.088	0.001394	0.04703	2	6769
TPGALPAK	Hex(1)HexNAc(1)	TPGALPAK+Hex(1)HexNAc(1)	T1(Hex(1)HexNAc(1));K8(Guanidinyl)	P00748	Coagulation factor XII (EC 3.4.21.38) (Hageman factor) (HAF) [Cleaved into: Coagulation factor XIIa heavy chain; Beta-factor XIIa part 1; Coagulation factor XIIa light chain (Beta-factor XIIa part 2)]	F12	581.3	2	1161.59	1161.6	-5.86	-0.0034	0.1716	0	1.34	0.14	0.000568	0.02324	1	7263
TPGALPAK	Hex(1)HexNAc(1)	TPGALPAK+Hex(1)HexNAc(1)	T1(Hex(1)HexNAc(1));K8(Guanidinyl)	P00748	Coagulation factor XII (EC 3.4.21.38) (Hageman factor) (HAF) [Cleaved into: Coagulation factor XIIa heavy chain; Beta-factor XIIa part 1; Coagulation factor XIIa light chain (Beta-factor XIIa part 2)]	F12	581.303	2	1161.6	1161.6	-0.28	-0.00016	0.0982	0	1.12	0.027	0.0055	0.103	4	6866
TPGALPAK	Hex(1)HexNAc(1)	TPGALPAK+Hex(1)HexNAc(1)	T1(Hex(1)HexNAc(1));K8(Guanidinyl)	P00748	Coagulation factor XII (EC 3.4.21.38) (Hageman factor) (HAF) [Cleaved into: Coagulation factor XIIa heavy chain; Beta-factor XIIa part 1; Coagulation factor XIIa light chain (Beta-factor XIIa part 2)]	F12	581.302	2	1161.6	1161.6	-1.83	-0.00106	0.0763	0	1.31	0.019	0.006646	0.1146	3	6971
TPGALPAK	Hex(1)HexNAc(1)	TPGALPAK+Hex(1)HexNAc(1)	T1(Hex(1)HexNAc(1));K8(Guanidinyl)	P00748	Coagulation factor XII (EC 3.4.21.38) (Hageman factor) (HAF) [Cleaved into: Coagulation factor XIIa heavy chain; Beta-factor XIIa part 1; Coagulation factor XIIa light chain (Beta-factor XIIa part 2)]	F12	581.301	2	1161.59	1161.6	-4.77	-0.00277	0.1	0	1.3	0.19	0.0001756	0.01157	15	5956
TPGALPAK	Hex(1)HexNAc(1)	TPGALPAK+Hex(1)HexNAc(1)	T1(Hex(1)HexNAc(1));K8(Guanidinyl)	P00748	Coagulation factor XII (EC 3.4.21.38) (Hageman factor) (HAF) [Cleaved into: Coagulation factor XIIa heavy chain; Beta-factor XIIa part 1; Coagulation factor XIIa light chain (Beta-factor XIIa part 2)]	F12	581.301	2	1161.59	1161.6	-4.56	-0.00265	0.0859	0	1.28	0.133	0.0006411	0.02544	15	6321
TPGALPAK	Hex(1)HexNAc(1)	TPGALPAK+Hex(1)HexNAc(1)	T1(Hex(1)HexNAc(1));K8(Guanidinyl)	P00748	Coagulation factor XII (EC 3.4.21.38) (Hageman factor) (HAF) [Cleaved into: Coagulation factor XIIa heavy chain; Beta-factor XIIa part 1; Coagulation factor XIIa light chain (Beta-factor XIIa part 2)]	F12	581.301	2	1161.59	1161.6	-4.69	-0.00272	0.0859	0	1.28	0.144	0.000568	0.02203	14	5700
TPGALPAK	Hex(1)HexNAc(1)	TPGALPAK+Hex(1)HexNAc(1)	T1(Hex(1)HexNAc(1));K8(Guanidinyl)	P00748	Coagulation factor XII (EC 3.4.21.38) (Hageman factor) (HAF) [Cleaved into: Coagulation factor XIIa heavy chain; Beta-factor XIIa part 1; Coagulation factor XIIa light chain (Beta-factor XIIa part 2)]	F12	581.303	2	1161.6	1161.6	-0.95	-0.00055	0.1825	0	1.26	0.041	0.003998	0.08639	16	15692
TPGALPAK	Hex(1)HexNAc(1)	TPGALPAK+Hex(1)HexNAc(1)	T1(Hex(1)HexNAc(1));K8(Guanidinyl)	P00748	Coagulation factor XII (EC 3.4.21.38) (Hageman factor) (HAF) [Cleaved into: Coagulation factor XIIa heavy chain; Beta-factor XIIa part 1; Coagulation factor XIIa light chain (Beta-factor XIIa part 2)]	F12	581.305	2	1161.6	1161.6	3.25	0.00189	0.155	0	1.29	0.029	0.005122	0.1008	16	16690
TPGALPAK	Hex(1)HexNAc(1)	TPGALPAK+Hex(1)HexNAc(1)	T1(Hex(1)HexNAc(1));K8(Guanidinyl)	P00748	Coagulation factor XII (EC 3.4.21.38) (Hageman factor) (HAF) [Cleaved into: Coagulation factor XIIa heavy chain; Beta-factor XIIa part 1; Coagulation factor XIIa light chain (Beta-factor XIIa part 2)]	F12	581.304	2	1161.6	1161.6	0.83	0.00048	0.0708	0	1.13	0.003	0.009169	0.1384	16	12891
TPGALPAK	Hex(1)HexNAc(1)	TPGALPAK+Hex(1)HexNAc(1)	T1(Hex(1)HexNAc(1));K8(Guanidinyl)	P00748	Coagulation factor XII (EC 3.4.21.38) (Hageman factor) (HAF) [Cleaved into: Coagulation factor XIIa heavy chain; Beta-factor XIIa part 1; Coagulation factor XIIa light chain (Beta-factor XIIa part 2)]	F12	581.304	2	1161.6	1161.6	0.41	0.00024	0.0902	0	1.33	0.011	0.007778	0.1252	16	9281
TPGALPAK	Hex(1)HexNAc(1)	TPGALPAK+Hex(1)HexNAc(1)	T1(Hex(1)HexNAc(1));K8(Guanidinyl)	P00748	Coagulation factor XII (EC 3.4.21.38) (Hageman factor) (HAF) [Cleaved into: Coagulation factor XIIa heavy chain; Beta-factor XIIa part 1; Coagulation factor XIIa light chain (Beta-factor XIIa part 2)]	F12	581.3	2	1161.59	1161.6	-5.58	-0.00324	0.0866	0	1.27	0.203	9.09e-05	0.009666	16	9962
TPGALPAK	Hex(1)HexNAc(1)	TPGALPAK+Hex(1)HexNAc(1)	T1(Hex(1)HexNAc(1));K8(Guanidinyl)	P00748	Coagulation factor XII (EC 3.4.21.38) (Hageman factor) (HAF) [Cleaved into: Coagulation factor XIIa heavy chain; Beta-factor XIIa part 1; Coagulation factor XIIa light chain (Beta-factor XIIa part 2)]	F12	581.304	2	1161.6	1161.6	1.25	0.00073	0.0826	0	1.21	0.208	9.09e-05	0.00899	16	8230
TPGALPAK	Hex(1)HexNAc(1)	TPGALPAK+Hex(1)HexNAc(1)	T1(Hex(1)HexNAc(1));K8(Guanidinyl)	P00748	Coagulation factor XII (EC 3.4.21.38) (Hageman factor) (HAF) [Cleaved into: Coagulation factor XIIa heavy chain; Beta-factor XIIa part 1; Coagulation factor XIIa light chain (Beta-factor XIIa part 2)]	F12	581.303	2	1161.6	1161.6	-0.11	-7e-05	0.1186	0	1.18	0.006	0.008831	0.1343	16	7091
TPGALPAK	Hex(1)HexNAc(1)	TPGALPAK+Hex(1)HexNAc(1)	T1(Hex(1)HexNAc(1));K8(Guanidinyl)	P00748	Coagulation factor XII (EC 3.4.21.38) (Hageman factor) (HAF) [Cleaved into: Coagulation factor XIIa heavy chain; Beta-factor XIIa part 1; Coagulation factor XIIa light chain (Beta-factor XIIa part 2)]	F12	581.301	2	1161.59	1161.6	-4.32	-0.00251	0.0894	0	1.23	0.209	9.09e-05	0.008853	16	7456
TPGALPAK	Hex(1)HexNAc(1)	TPGALPAK+Hex(1)HexNAc(1)	T1(Hex(1)HexNAc(1));K8(Guanidinyl)	P00748	Coagulation factor XII (EC 3.4.21.38) (Hageman factor) (HAF) [Cleaved into: Coagulation factor XIIa heavy chain; Beta-factor XIIa part 1; Coagulation factor XIIa light chain (Beta-factor XIIa part 2)]	F12	581.304	2	1161.6	1161.6	0.73	0.00042	0.0968	0	1.24	0.226	9.09e-05	0.006971	16	10327
TPGALPAK	Hex(1)HexNAc(1)	TPGALPAK+Hex(1)HexNAc(1)	T1(Hex(1)HexNAc(1));K8(Guanidinyl)	P00748	Coagulation factor XII (EC 3.4.21.38) (Hageman factor) (HAF) [Cleaved into: Coagulation factor XIIa heavy chain; Beta-factor XIIa part 1; Coagulation factor XIIa light chain (Beta-factor XIIa part 2)]	F12	581.302	2	1161.6	1161.6	-3.16	-0.00184	0.0909	0	1.21	0.173	0.0002555	0.01472	16	11046
TPGALPAK	Hex(1)HexNAc(1)	TPGALPAK+Hex(1)HexNAc(1)	T1(Hex(1)HexNAc(1));K8(Guanidinyl)	P00748	Coagulation factor XII (EC 3.4.21.38) (Hageman factor) (HAF) [Cleaved into: Coagulation factor XIIa heavy chain; Beta-factor XIIa part 1; Coagulation factor XIIa light chain (Beta-factor XIIa part 2)]	F12	581.302	2	1161.6	1161.6	-2.53	-0.00147	0.0973	0	1.13	0.045	0.003957	0.08138	16	11180
TPGALPAK	Hex(1)HexNAc(1)	TPGALPAK+Hex(1)HexNAc(1)	T1(Hex(1)HexNAc(1));K8(Guanidinyl)	P00748	Coagulation factor XII (EC 3.4.21.38) (Hageman factor) (HAF) [Cleaved into: Coagulation factor XIIa heavy chain; Beta-factor XIIa part 1; Coagulation factor XIIa light chain (Beta-factor XIIa part 2)]	F12	581.306	2	1161.6	1161.6	3.56	0.00207	0.0821	0	1.34	0.001	0.009208	0.1419	16	6720
TPGALPAK	Hex(1)HexNAc(1)	TPGALPAK+Hex(1)HexNAc(1)	T1(Hex(1)HexNAc(1));K8(Guanidinyl)	P00748	Coagulation factor XII (EC 3.4.21.38) (Hageman factor) (HAF) [Cleaved into: Coagulation factor XIIa heavy chain; Beta-factor XIIa part 1; Coagulation factor XIIa light chain (Beta-factor XIIa part 2)]	F12	581.307	2	1161.61	1161.6	5.46	0.00317	0.1111	0	1.08	0.097	0.001127	0.04164	16	5626
TPGALPAK	Hex(1)HexNAc(1)	TPGALPAK+Hex(1)HexNAc(1)	T1(Hex(1)HexNAc(1));K8(Guanidinyl)	P00748	Coagulation factor XII (EC 3.4.21.38) (Hageman factor) (HAF) [Cleaved into: Coagulation factor XIIa heavy chain; Beta-factor XIIa part 1; Coagulation factor XIIa light chain (Beta-factor XIIa part 2)]	F12	581.3	2	1161.59	1161.6	-6.1	-0.00355	0.0821	0	1.34	0.19	0.0001756	0.01158	16	5578
TPGALPAK	Hex(1)HexNAc(1)	TPGALPAK+Hex(1)HexNAc(1)	T1(Hex(1)HexNAc(1));K8(Guanidinyl)	P00748	Coagulation factor XII (EC 3.4.21.38) (Hageman factor) (HAF) [Cleaved into: Coagulation factor XIIa heavy chain; Beta-factor XIIa part 1; Coagulation factor XIIa light chain (Beta-factor XIIa part 2)]	F12	581.303	2	1161.6	1161.6	-1.27	-0.00074	0.0846	0	1.3	0.009	0.008183	0.1295	16	6337
TPGALPAK	Hex(1)HexNAc(1)	TPGALPAK+Hex(1)HexNAc(1)	T1(Hex(1)HexNAc(1));K8(Guanidinyl)	P00748	Coagulation factor XII (EC 3.4.21.38) (Hageman factor) (HAF) [Cleaved into: Coagulation factor XIIa heavy chain; Beta-factor XIIa part 1; Coagulation factor XIIa light chain (Beta-factor XIIa part 2)]	F12	581.3	2	1161.59	1161.6	-5.51	-0.0032	0.0887	0	1.24	0.001	0.009385	0.1432	11	6461
TPGALPAKR	Hex(1)HexNAc(1)	TPGALPAKR+Hex(1)HexNAc(1)	T1(Hex(1)HexNAc(1));K8(Guanidinyl)	P00748	Coagulation factor XII (EC 3.4.21.38) (Hageman factor) (HAF) [Cleaved into: Coagulation factor XIIa heavy chain; Beta-factor XIIa part 1; Coagulation factor XIIa light chain (Beta-factor XIIa part 2)]	F12	439.906	3	1317.7	1317.7	0.82	0.00036	0.1269	0	2.6	0.024	0.005864	0.107	18	4582
TPGALPAKR	Hex(1)HexNAc(1)	TPGALPAKR+Hex(1)HexNAc(1)	T1(Hex(1)HexNAc(1));K8(Guanidinyl)	P00748	Coagulation factor XII (EC 3.4.21.38) (Hageman factor) (HAF) [Cleaved into: Coagulation factor XIIa heavy chain; Beta-factor XIIa part 1; Coagulation factor XIIa light chain (Beta-factor XIIa part 2)]	F12	439.905	3	1317.7	1317.7	-0.76	-0.00033	0.1805	0	2.66	0.145	0.000568	0.02149	4	5276
TPGALPAKR	Hex(1)HexNAc(1)	TPGALPAKR+Hex(1)HexNAc(1)	T1(Hex(1)HexNAc(1));K8(Guanidinyl)	P00748	Coagulation factor XII (EC 3.4.21.38) (Hageman factor) (HAF) [Cleaved into: Coagulation factor XIIa heavy chain; Beta-factor XIIa part 1; Coagulation factor XIIa light chain (Beta-factor XIIa part 2)]	F12	439.904	3	1317.7	1317.7	-2.95	-0.00129	0.0683	0	2.49	0.021	0.006162	0.1105	9	4649
TPGALPAKR	Hex(1)HexNAc(1)	TPGALPAKR+Hex(1)HexNAc(1)	T1(Hex(1)HexNAc(1));K8(Guanidinyl)	P00748	Coagulation factor XII (EC 3.4.21.38) (Hageman factor) (HAF) [Cleaved into: Coagulation factor XIIa heavy chain; Beta-factor XIIa part 1; Coagulation factor XIIa light chain (Beta-factor XIIa part 2)]	F12	439.904	3	1317.7	1317.7	-2.09	-0.00092	0.064	0	2.5	0.029	0.005057	0.1005	8	4557
TPGALPAKR	Hex(1)HexNAc(1)	TPGALPAKR+Hex(1)HexNAc(1)	T1(Hex(1)HexNAc(1));K8(Guanidinyl)	P00748	Coagulation factor XII (EC 3.4.21.38) (Hageman factor) (HAF) [Cleaved into: Coagulation factor XIIa heavy chain; Beta-factor XIIa part 1; Coagulation factor XIIa light chain (Beta-factor XIIa part 2)]	F12	439.906	3	1317.7	1317.7	1.09	0.00048	0.1523	0	2.56	0.017	0.006758	0.1175	7	4810
TPGALPAKR	Hex(1)HexNAc(1)	TPGALPAKR+Hex(1)HexNAc(1)	T1(Hex(1)HexNAc(1));K8(Guanidinyl)	P00748	Coagulation factor XII (EC 3.4.21.38) (Hageman factor) (HAF) [Cleaved into: Coagulation factor XIIa heavy chain; Beta-factor XIIa part 1; Coagulation factor XIIa light chain (Beta-factor XIIa part 2)]	F12	439.903	3	1317.7	1317.7	-4.09	-0.0018	0.1391	0	3.02	0.146	0.000568	0.02143	5	5153
TPGALPAKR	Hex(1)HexNAc(1)	TPGALPAKR+Hex(1)HexNAc(1)	T1(Hex(1)HexNAc(1));K8(Guanidinyl)	P00748	Coagulation factor XII (EC 3.4.21.38) (Hageman factor) (HAF) [Cleaved into: Coagulation factor XIIa heavy chain; Beta-factor XIIa part 1; Coagulation factor XIIa light chain (Beta-factor XIIa part 2)]	F12	439.905	3	1317.7	1317.7	0.03	1e-05	0.1753	0	2.51	0.136	0.0006411	0.02444	10	4772
TPGALPAKR	Hex(1)HexNAc(1)	TPGALPAKR+Hex(1)HexNAc(1)	T1(Hex(1)HexNAc(1));K8(Guanidinyl)	P00748	Coagulation factor XII (EC 3.4.21.38) (Hageman factor) (HAF) [Cleaved into: Coagulation factor XIIa heavy chain; Beta-factor XIIa part 1; Coagulation factor XIIa light chain (Beta-factor XIIa part 2)]	F12	439.904	3	1317.7	1317.7	-2.82	-0.00124	0.0691	0	2.75	0.002	0.009208	0.141	12	4623
TTRTPPQSQTPGALPAK	Hex(2)HexNAc(2)	TTRTPPQSQTPGALPAK+Hex(2)HexNAc(2)	T1(Hex(2)HexNAc(2));K17(Guanidinyl)	P00748	Coagulation factor XII (EC 3.4.21.38) (Hageman factor) (HAF) [Cleaved into: Coagulation factor XIIa heavy chain; Beta-factor XIIa part 1; Coagulation factor XIIa light chain (Beta-factor XIIa part 2)]	F12	841.746	3	2523.22	2523.23	-2.71	-0.00228	0.072	0	2.5	0.694	0	6.373e-06	2	7688
TTRTPPQSQTPGALPAK	Hex(2)HexNAc(2)	TTRTPPQSQTPGALPAK+Hex(2)HexNAc(2)	T1(Hex(2)HexNAc(2));K17(Guanidinyl)	P00748	Coagulation factor XII (EC 3.4.21.38) (Hageman factor) (HAF) [Cleaved into: Coagulation factor XIIa heavy chain; Beta-factor XIIa part 1; Coagulation factor XIIa light chain (Beta-factor XIIa part 2)]	F12	841.751	3	2523.24	2523.23	2.58	0.00217	0.0868	0	2.19	0.377	0	0.0007552	24	6303
TTRTPPQSQTPGALPAK	Hex(2)HexNAc(2)	TTRTPPQSQTPGALPAK+Hex(2)HexNAc(2)	T1(Hex(2)HexNAc(2));K17(Guanidinyl)	P00748	Coagulation factor XII (EC 3.4.21.38) (Hageman factor) (HAF) [Cleaved into: Coagulation factor XIIa heavy chain; Beta-factor XIIa part 1; Coagulation factor XIIa light chain (Beta-factor XIIa part 2)]	F12	841.753	3	2523.25	2523.23	5.98	0.00503	0.0609	0	1.97	0.363	0	0.0009273	1	7941
TTRTPPQSQTPGALPAK	Hex(2)HexNAc(2)	TTRTPPQSQTPGALPAK+Hex(2)HexNAc(2)	T1(Hex(2)HexNAc(2));K17(Guanidinyl)	P00748	Coagulation factor XII (EC 3.4.21.38) (Hageman factor) (HAF) [Cleaved into: Coagulation factor XIIa heavy chain; Beta-factor XIIa part 1; Coagulation factor XIIa light chain (Beta-factor XIIa part 2)]	F12	841.747	3	2523.23	2523.23	-1.56	-0.00131	0.0773	0	2.07	0.695	0	6.264e-06	3	7975
TTRTPPQSQ	Hex(1)HexNAc(2)	TTRTPPQSQ+Hex(1)HexNAc(2)	T1(Hex(1)HexNAc(2));	P00748	Coagulation factor XII (EC 3.4.21.38) (Hageman factor) (HAF) [Cleaved into: Coagulation factor XIIa heavy chain; Beta-factor XIIa part 1; Coagulation factor XIIa light chain (Beta-factor XIIa part 2)]	F12	792.368	2	1583.73	1583.73	-0.13	-0.0001		0.045	1.06	0.053	0.002898	0.07361	1	683
TTRTPPQSQ	Hex(1)HexNAc(2)	TTRTPPQSQ+Hex(1)HexNAc(2)	T1(Hex(1)HexNAc(2));	P00748	Coagulation factor XII (EC 3.4.21.38) (Hageman factor) (HAF) [Cleaved into: Coagulation factor XIIa heavy chain; Beta-factor XIIa part 1; Coagulation factor XIIa light chain (Beta-factor XIIa part 2)]	F12	792.37	2	1583.73	1583.73	3.42	0.0027		0.0268	1.09	0.027	0.0055	0.1031	1	2608
TQAAPPTPVSPR	Hex(2)HexNAc(2)	TQAAPPTPVSPR+Hex(2)HexNAc(2)	T1(Hex(2)HexNAc(2));	P00748	Coagulation factor XII (EC 3.4.21.38) (Hageman factor) (HAF) [Cleaved into: Coagulation factor XIIa heavy chain; Beta-factor XIIa part 1; Coagulation factor XIIa light chain (Beta-factor XIIa part 2)]	F12	976.469	2	1951.93	1951.92	4.25	0.00414	0.0331	0	1.21	0.318	9.09e-05	0.001814	15	7158
TQAAPPTPVSPR	Hex(2)HexNAc(2)	TQAAPPTPVSPR+Hex(2)HexNAc(2)	T1(Hex(2)HexNAc(2));	P00748	Coagulation factor XII (EC 3.4.21.38) (Hageman factor) (HAF) [Cleaved into: Coagulation factor XIIa heavy chain; Beta-factor XIIa part 1; Coagulation factor XIIa light chain (Beta-factor XIIa part 2)]	F12	976.462	2	1951.92	1951.92	-3.22	-0.00314	0.0839	0	1.43	0.169	0.0002555	0.01554	14	6946
TQAAPPTPVSPR	Hex(1)HexNAc(2)	TQAAPPTPVSPR+Hex(1)HexNAc(2)	T1(Hex(1)HexNAc(2));	P00748	Coagulation factor XII (EC 3.4.21.38) (Hageman factor) (HAF) [Cleaved into: Coagulation factor XIIa heavy chain; Beta-factor XIIa part 1; Coagulation factor XIIa light chain (Beta-factor XIIa part 2)]	F12	597.297	3	1789.88	1789.87	3.43	0.00205		0.0184	2.13	0.293	9.09e-05	0.002634	14	6979
TTRTPPQSQ	HexNAc(1)	TTRTPPQSQ+HexNAc(1)	T1(HexNAc(1));	P00748	Coagulation factor XII (EC 3.4.21.38) (Hageman factor) (HAF) [Cleaved into: Coagulation factor XIIa heavy chain; Beta-factor XIIa part 1; Coagulation factor XIIa light chain (Beta-factor XIIa part 2)]	F12	609.802	2	1218.6	1218.6	0.86	0.00052		0.0128	1.54	0.095	0.001193	0.04286	1	855
TPGALPAK	HexNAc(1)	TPGALPAK+HexNAc(1)	T1(HexNAc(1));K8(Guanidinyl)	P00748	Coagulation factor XII (EC 3.4.21.38) (Hageman factor) (HAF) [Cleaved into: Coagulation factor XIIa heavy chain; Beta-factor XIIa part 1; Coagulation factor XIIa light chain (Beta-factor XIIa part 2)]	F12	500.279	2	999.551	999.547	3.71	0.00185	0.1812	0	1.49	0.03	0.004927	0.0994	22	6975
TPGALPAK	HexNAc(1)	TPGALPAK+HexNAc(1)	T1(HexNAc(1));K8(Guanidinyl)	P00748	Coagulation factor XII (EC 3.4.21.38) (Hageman factor) (HAF) [Cleaved into: Coagulation factor XIIa heavy chain; Beta-factor XIIa part 1; Coagulation factor XIIa light chain (Beta-factor XIIa part 2)]	F12	500.278	2	999.548	999.547	1.41	0.00071	0.1667	0	1.74	0.161	0.0003381	0.01729	19	5603
TPGALPAK	HexNAc(1)	TPGALPAK+HexNAc(1)	T1(HexNAc(1));K8(Guanidinyl)	P00748	Coagulation factor XII (EC 3.4.21.38) (Hageman factor) (HAF) [Cleaved into: Coagulation factor XIIa heavy chain; Beta-factor XIIa part 1; Coagulation factor XIIa light chain (Beta-factor XIIa part 2)]	F12	500.277	2	999.547	999.547	0.48	0.00024	0.1593	0	1.82	0.163	0.0002555	0.01697	23	6721
TPGALPAK	HexNAc(1)	TPGALPAK+HexNAc(1)	T1(HexNAc(1));K8(Guanidinyl)	P00748	Coagulation factor XII (EC 3.4.21.38) (Hageman factor) (HAF) [Cleaved into: Coagulation factor XIIa heavy chain; Beta-factor XIIa part 1; Coagulation factor XIIa light chain (Beta-factor XIIa part 2)]	F12	500.275	2	999.543	999.547	-4.24	-0.00212	0.1657	0	1.75	0.119	0.001012	0.03105	18	5998
TPGALPAK	HexNAc(1)	TPGALPAK+HexNAc(1)	T1(HexNAc(1));K8(Guanidinyl)	P00748	Coagulation factor XII (EC 3.4.21.38) (Hageman factor) (HAF) [Cleaved into: Coagulation factor XIIa heavy chain; Beta-factor XIIa part 1; Coagulation factor XIIa light chain (Beta-factor XIIa part 2)]	F12	500.276	2	999.545	999.547	-1.55	-0.00078	0.1686	0	1.72	0.181	0.0001756	0.01316	21	6848
TPGALPAK	HexNAc(1)	TPGALPAK+HexNAc(1)	T1(HexNAc(1));K8(Guanidinyl)	P00748	Coagulation factor XII (EC 3.4.21.38) (Hageman factor) (HAF) [Cleaved into: Coagulation factor XIIa heavy chain; Beta-factor XIIa part 1; Coagulation factor XIIa light chain (Beta-factor XIIa part 2)]	F12	500.276	2	999.546	999.547	-1.3	-0.00065	0.175	0	1.6	0.11	0.001075	0.03502	22	6591
TPGALPAK	HexNAc(1)	TPGALPAK+HexNAc(1)	T1(HexNAc(1));K8(Guanidinyl)	P00748	Coagulation factor XII (EC 3.4.21.38) (Hageman factor) (HAF) [Cleaved into: Coagulation factor XIIa heavy chain; Beta-factor XIIa part 1; Coagulation factor XIIa light chain (Beta-factor XIIa part 2)]	F12	500.28	2	999.552	999.547	4.87	0.00244	0.1611	0	1.8	0.071	0.001859	0.05879	16	5942
TPGALPAKR	HexNAc(1)	TPGALPAKR+HexNAc(1)	T1(HexNAc(1));K8(Guanidinyl)	P00748	Coagulation factor XII (EC 3.4.21.38) (Hageman factor) (HAF) [Cleaved into: Coagulation factor XIIa heavy chain; Beta-factor XIIa part 1; Coagulation factor XIIa light chain (Beta-factor XIIa part 2)]	F12	385.886	3	1155.64	1155.65	-3.71	-0.00143	0.0625	0	2.72	0.005	0.00901	0.1359	4	5281
TPGALPAKR	HexNAc(1)	TPGALPAKR+HexNAc(1)	T1(HexNAc(1));K8(Guanidinyl)	P00748	Coagulation factor XII (EC 3.4.21.38) (Hageman factor) (HAF) [Cleaved into: Coagulation factor XIIa heavy chain; Beta-factor XIIa part 1; Coagulation factor XIIa light chain (Beta-factor XIIa part 2)]	F12	385.888	3	1155.65	1155.65	0.47	0.00018	0.0767	0	3	0.136	0.0006411	0.02448	6	5654
TPGALPAKR	HexNAc(1)	TPGALPAKR+HexNAc(1)	T1(HexNAc(1));K8(Guanidinyl)	P00748	Coagulation factor XII (EC 3.4.21.38) (Hageman factor) (HAF) [Cleaved into: Coagulation factor XIIa heavy chain; Beta-factor XIIa part 1; Coagulation factor XIIa light chain (Beta-factor XIIa part 2)]	F12	385.886	3	1155.64	1155.65	-3.18	-0.00122	0.0803	0	2.99	0.187	0.0001756	0.01209	5	5167
TTRTPPQSQ	Hex(1)HexNAc(2)	TTRTPPQSQ+Hex(1)HexNAc(2)	T1(HexNAc(2)Hex(1));	P00748	Coagulation factor XII (EC 3.4.21.38) (Hageman factor) (HAF) [Cleaved into: Coagulation factor XIIa heavy chain; Beta-factor XIIa part 1; Coagulation factor XIIa light chain (Beta-factor XIIa part 2)]	F12	792.368	2	1583.73	1583.73	0.33	0.00026		0.0381	1.01	0.085	0.001394	0.04833	5	2229
TLSYQEPLR	Hex(1)HexNAc(1)	TLSYQEPLR+Hex(1)HexNAc(1)	T1(Hex(1)HexNAc(1));	P05160	Coagulation factor XIII B chain (Fibrin-stabilizing factor B subunit) (Protein-glutamine gamma-glutamyltransferase B chain) (Transglutaminase B chain)	F13B	736.361	2	1471.71	1471.72	-1.1	-0.00081	0.1299	0	1.77	0.005	0.008888	0.1349	22	13435
TLSYQEPLR	Hex(1)HexNAc(1)	TLSYQEPLR+Hex(1)HexNAc(1)	T1(Hex(1)HexNAc(1));	P05160	Coagulation factor XIII B chain (Fibrin-stabilizing factor B subunit) (Protein-glutamine gamma-glutamyltransferase B chain) (Transglutaminase B chain)	F13B	736.365	2	1471.72	1471.72	3.89	0.00286	0.141	0	1.56	0.253	9.09e-05	0.004708	18	12660
TLSYQEPLR	Hex(1)HexNAc(1)	TLSYQEPLR+Hex(1)HexNAc(1)	T1(Hex(1)HexNAc(1));	P05160	Coagulation factor XIII B chain (Fibrin-stabilizing factor B subunit) (Protein-glutamine gamma-glutamyltransferase B chain) (Transglutaminase B chain)	F13B	736.358	2	1471.71	1471.72	-4.82	-0.00355	0.25	0	1.64	0.133	0.0006411	0.02559	17	13015
TDQETTGVEGPK	Hex(1)HexNAc(1)	TDQETTGVEGPK+Hex(1)HexNAc(1)	T1(Hex(1)HexNAc(1));K12(Guanidinyl)	P02452	Collagen alpha-1(I) chain (Alpha-1 type I collagen)	COL1A1	834.875	2	1668.74	1668.74	-1.37	-0.00114	0.2146	0	2.33	0.29	9.09e-05	0.002743	1	6139
TVMPILSSGMECLTR	Hex(1)HexNAc(1)	TVMPILSSGMECLTR+Hex(1)HexNAc(1)	T1(Hex(1)HexNAc(1));M3(Oxidation);C12(Carbamidomethyl)	Q99715	Collagen alpha-1(XII) chain	COL12A1 COL12A1L	1038.49	2	2075.97	2075.95	7.88	0.00818	0.227	0	1.63	0.173	0.0002555	0.01476	3	25231
SPPSLGRPWAPLTGP	Hex(1)HexNAc(1)	SPPSLGRPWAPLTGP+Hex(1)HexNAc(1)	S1(Hex(1)HexNAc(1));	P39060	Collagen alpha-1(XVIII) chain [Cleaved into: Endostatin; Non-collagenous domain 1 (NC1)]	COL18A1	949.483	2	1897.96	1897.95	2.86	0.00271		0.0292	2.33	0.425	0	0.0003654	10	28345
SPPSLGRPWAPLTGP	Hex(1)HexNAc(1)	SPPSLGRPWAPLTGP+Hex(1)HexNAc(1)	S1(Hex(1)HexNAc(1));	P39060	Collagen alpha-1(XVIII) chain [Cleaved into: Endostatin; Non-collagenous domain 1 (NC1)]	COL18A1	949.48	2	1897.95	1897.95	-0.54	-0.00051	0.1176	0	2.04	0.28	9.09e-05	0.003162	11	28291
SPPSLGRPWAPLTGP	Hex(1)HexNAc(1)	SPPSLGRPWAPLTGP+Hex(1)HexNAc(1)	S1(Hex(1)HexNAc(1));	P39060	Collagen alpha-1(XVIII) chain [Cleaved into: Endostatin; Non-collagenous domain 1 (NC1)]	COL18A1	949.482	2	1897.96	1897.95	1.02	0.00097	0.1023	0	1.76	0.016	0.006821	0.1178	12	28111
TLPGSDSVSTWDGSVR	Hex(2)HexNAc(2)	TLPGSDSVSTWDGSVR+Hex(2)HexNAc(2)	T1(Hex(2)HexNAc(2));	P39060	Collagen alpha-1(XVIII) chain [Cleaved into: Endostatin; Non-collagenous domain 1 (NC1)]	COL18A1	1197.53	2	2394.06	2394.06	1.22	0.00146	0.1368	0	1.17	0.081	0.001441	0.05133	24	17758
TLPGSDSVSTWDGSVR	Hex(1)HexNAc(1)	TLPGSDSVSTWDGSVR+Hex(1)HexNAc(1)	T1(Hex(1)HexNAc(1));	P39060	Collagen alpha-1(XVIII) chain [Cleaved into: Endostatin; Non-collagenous domain 1 (NC1)]	COL18A1	1014.97	2	2028.93	2028.92	1.82	0.00185	0.3052	0	2.13	0.217	9.09e-05	0.007899	2	20263
TLPGSDSVSTWDGSVR	Hex(1)HexNAc(1)	TLPGSDSVSTWDGSVR+Hex(1)HexNAc(1)	T1(Hex(1)HexNAc(1));	P39060	Collagen alpha-1(XVIII) chain [Cleaved into: Endostatin; Non-collagenous domain 1 (NC1)]	COL18A1	1014.96	2	2028.92	2028.92	-1.12	-0.00113	0.1804	0	3.27	0.392	0	0.0006013	1	21129
TLPGSDSVSTWDGSVR	Hex(1)HexNAc(1)	TLPGSDSVSTWDGSVR+Hex(1)HexNAc(1)	T1(Hex(1)HexNAc(1));	P39060	Collagen alpha-1(XVIII) chain [Cleaved into: Endostatin; Non-collagenous domain 1 (NC1)]	COL18A1	1014.96	2	2028.92	2028.92	-1.48	-0.0015	0.2529	0	2.61	0.728	0	3.77e-06	3	20637
TVPGPQGPPGPPGR	Hex(1)HexNAc(1)	TVPGPQGPPGPPGR+Hex(1)HexNAc(1)	T1(Hex(1)HexNAc(1));	P39060	Collagen alpha-1(XVIII) chain [Cleaved into: Endostatin; Non-collagenous domain 1 (NC1)]	COL18A1	839.914	2	1678.82	1678.83	-5.02	-0.00421	0.3315	0	1.84	0.498	0	0.0001215	22	10114
TVPGPQGPPGPPGR	Hex(1)HexNAc(1)	TVPGPQGPPGPPGR+Hex(1)HexNAc(1)	T1(Hex(1)HexNAc(1));	P39060	Collagen alpha-1(XVIII) chain [Cleaved into: Endostatin; Non-collagenous domain 1 (NC1)]	COL18A1	839.92	2	1678.83	1678.83	2.59	0.00217	0.3403	0	1.91	0.446	0	0.0002688	23	10206
TTVASLGAQ	Hex(2)HexNAc(2)	TTVASLGAQ+Hex(2)HexNAc(2)	T1(Hex(2)HexNAc(2));	P39060	Collagen alpha-1(XVIII) chain [Cleaved into: Endostatin; Non-collagenous domain 1 (NC1)]	COL18A1	789.361	2	1577.71	1577.72	-1.42	-0.00112	0.0074	0	1.36	0.099	0.001127	0.04055	6	6730
TTVASLGAQ	Hex(2)HexNAc(2)	TTVASLGAQ+Hex(2)HexNAc(2)	T1(Hex(2)HexNAc(2));	P39060	Collagen alpha-1(XVIII) chain [Cleaved into: Endostatin; Non-collagenous domain 1 (NC1)]	COL18A1	789.362	2	1577.72	1577.72	-0.25	-0.0002	0.0973	0	1.13	0.066	0.0022	0.0624	7	6232
TTPPLAGGSSTEDSR	Hex(1)HexNAc(1)	TTPPLAGGSSTEDSR+Hex(1)HexNAc(1)	T1(Hex(1)HexNAc(1));	P39060	Collagen alpha-1(XVIII) chain [Cleaved into: Endostatin; Non-collagenous domain 1 (NC1)]	COL18A1	920.915	2	1840.82	1840.83	-3.53	-0.00325		0.0272	2.5	0.455	0	0.0002319	4	6773
TTPPLAGGSSTEDSR	Hex(1)HexNAc(1)	TTPPLAGGSSTEDSR+Hex(1)HexNAc(1)	T1(Hex(1)HexNAc(1));	P39060	Collagen alpha-1(XVIII) chain [Cleaved into: Endostatin; Non-collagenous domain 1 (NC1)]	COL18A1	920.92	2	1840.83	1840.83	1.51	0.00139		0.0264	2.21	0.632	0	1.615e-05	4	6786
TAGPSGPSGLPGER	Hex(1)HexNAc(1)	TAGPSGPSGLPGER+Hex(1)HexNAc(1)	T1(Hex(1)HexNAc(1));	P08123	Collagen alpha-2(I) chain (Alpha-2 type I collagen)	COL1A2	824.393	2	1647.78	1647.77	4.82	0.00397	0.2682	0	2.2	0.462	0	0.0002095	11	9110
TAGPSGPSGLPGER	Hex(1)HexNAc(1)	TAGPSGPSGLPGER+Hex(1)HexNAc(1)	T1(Hex(1)HexNAc(1));	P08123	Collagen alpha-2(I) chain (Alpha-2 type I collagen)	COL1A2	824.393	2	1647.78	1647.77	5.23	0.0043	0.287	0	2.23	0.384	0	0.0006828	10	9078
STEPLALTETDICK	Hex(1)HexNAc(1)	STEPLALTETDICK+Hex(1)HexNAc(1)	S1(Hex(1)HexNAc(1));C13(Carbamidomethyl);K14(Guanidinyl)	P12111	Collagen alpha-3(VI) chain	COL6A3	992.966	2	1984.93	1984.93	-0.83	-0.00082	0.4178	0	2.25	0.587	0	3.198e-05	12	20384
STEPLALTETDICK	Hex(2)HexNAc(2)	STEPLALTETDICK+Hex(2)HexNAc(2)	S1(Hex(2)HexNAc(2));C13(Carbamidomethyl);K14(Guanidinyl)	P12111	Collagen alpha-3(VI) chain	COL6A3	1175.53	2	2350.06	2350.06	-0.8	-0.00094	0.5051	0	1.96	0.906	0	2.575e-07	10	19429
TPAPPGVDTPPPSRPEK	Hex(1)HexNAc(1)	TPAPPGVDTPPPSRPEK+Hex(1)HexNAc(1)	T1(Hex(1)HexNAc(1));K17(Guanidinyl)	P12111	Collagen alpha-3(VI) chain	COL6A3	717.363	3	2150.07	2150.06	6.03	0.00432	0.1606	0	2.74	0.093	0.001193	0.04352	12	8155
TPAPPGVDTPPPSRPEK	Hex(1)HexNAc(1)	TPAPPGVDTPPPSRPEK+Hex(1)HexNAc(1)	T1(Hex(1)HexNAc(1));K17(Guanidinyl)	P12111	Collagen alpha-3(VI) chain	COL6A3	717.359	3	2150.06	2150.06	0.75	0.00054	0.3333	0	3.54	0.849	0	6.151e-07	14	8215
TPAPPGVDTPPPSRPEK	Hex(1)HexNAc(1)	TPAPPGVDTPPPSRPEK+Hex(1)HexNAc(1)	T1(Hex(1)HexNAc(1));K17(Guanidinyl)	P12111	Collagen alpha-3(VI) chain	COL6A3	717.361	3	2150.07	2150.06	2.94	0.00211	0.3728	0	4.48	0.611	0	2.213e-05	13	9004
STEPLALTETDICK	Hex(1)HexNAc(1)	STEPLALTETDICK+Hex(1)HexNAc(1)	S1(Hex(1)HexNAc(1));C13(Carbamidomethyl);K14(Guanidinyl)	P12111	Collagen alpha-3(VI) chain	COL6A3	992.963	2	1984.92	1984.93	-3.72	-0.0037	0.5284	0	1.76	0.221	9.09e-05	0.007475	13	22282
SVPPPSSER	Hex(1)HexNAc(1)	SVPPPSSER+Hex(1)HexNAc(1)	S1(Hex(1)HexNAc(1));	D3DSM5	Collagen, type XVIII, alpha 1, isoform CRA_b	COL18A1 hCG_1647196	660.813	2	1320.62	1320.62	1.58	0.00105	0.1573	0	0.89	0.31	9.09e-05	0.002028	5	4393
SVPPPSSER	Hex(1)HexNAc(1)	SVPPPSSER+Hex(1)HexNAc(1)	S1(Hex(1)HexNAc(1));	D3DSM5	Collagen, type XVIII, alpha 1, isoform CRA_b	COL18A1 hCG_1647196	660.811	2	1320.61	1320.62	-1.51	-0.001	0.3259	0	1.35	0.203	9.09e-05	0.009613	4	4571
SPPSLGRPWAPLTGPSVPPPSSER	Hex(2)HexNAc(2)	SPPSLGRPWAPLTGPSVPPPSSER+Hex(2)HexNAc(2)	S1(Hex(2)HexNAc(2));	D3DSM5	Collagen, type XVIII, alpha 1, isoform CRA_b	COL18A1 hCG_1647196	1067.2	3	3199.57	3199.55	5.52	0.00589	0.245	0	1.51	0.15	0.0004977	0.02029	4	24649
SPPSLGRPWAPLTGPSVPPPSSER	Hex(2)HexNAc(2)	SPPSLGRPWAPLTGPSVPPPSSER+Hex(2)HexNAc(2)	S1(Hex(2)HexNAc(2));	D3DSM5	Collagen, type XVIII, alpha 1, isoform CRA_b	COL18A1 hCG_1647196	1067.19	3	3199.55	3199.55	0.17	0.00018	0.017	0	1.76	0.056	0.002898	0.07111	5	24519
TAEVCATH	Hex(1)HexNAc(1)	TAEVCATH+Hex(1)HexNAc(1)	T1(Hex(1)HexNAc(1));C5(Carbamidomethyl)	Q9Y6Z7	Collectin-10 (Collectin liver protein 1) (CL-L1) (Collectin-34) (CL-34)	COLEC10 CLL1 UNQ366/PRO702	627.264	2	1253.52	1253.52	0.8	0.0005	0.3407	0	1.82	0.188	0.0001756	0.0119	2	4916
TAEVCATH	Hex(1)HexNAc(1)	TAEVCATH+Hex(1)HexNAc(1)	T1(Hex(1)HexNAc(1));C5(Carbamidomethyl)	Q9Y6Z7	Collectin-10 (Collectin liver protein 1) (CL-L1) (Collectin-34) (CL-34)	COLEC10 CLL1 UNQ366/PRO702	627.26	2	1253.51	1253.52	-6.5	-0.00407	0.1941	0	1.7	0.143	0.000568	0.02233	1	4631
TAEVCATHTISPGPK	Hex(1)HexNAc(1)	TAEVCATHTISPGPK+Hex(1)HexNAc(1)	T1(Hex(1)HexNAc(1));C5(Carbamidomethyl);K15(Guanidinyl)	Q9Y6Z7	Collectin-10 (Collectin liver protein 1) (CL-L1) (Collectin-34) (CL-34)	COLEC10 CLL1 UNQ366/PRO702	659.313	3	1975.93	1975.93	-1.3	-0.00086	0.2716	0	4.05	0.547	0	5.852e-05	16	7663
TCATPGTWK	Hex(1)HexNAc(1)	TCATPGTWK+Hex(1)HexNAc(1)	T1(Hex(1)HexNAc(1));C2(Carbamidomethyl);K9(Guanidinyl)	Q9NZP8	Complement C1r subcomponent-like protein (C1r-LP) (C1r-like protein) (EC 3.4.21.-) (C1r-like serine protease analog protein) (CLSPa)	C1RL C1RL1 C1RLP CLSPA	714.822	2	1428.64	1428.63	3.23	0.00231	0.1676	0	1.73	0.131	0.0007914	0.02615	22	8339
TCATPGTWK	Hex(1)HexNAc(1)	TCATPGTWK+Hex(1)HexNAc(1)	T1(Hex(1)HexNAc(1));C2(Carbamidomethyl);K9(Guanidinyl)	Q9NZP8	Complement C1r subcomponent-like protein (C1r-LP) (C1r-like protein) (EC 3.4.21.-) (C1r-like serine protease analog protein) (CLSPa)	C1RL C1RL1 C1RLP CLSPA	714.82	2	1428.63	1428.63	1.5	0.00107	0.1638	0	1.77	0.276	9.09e-05	0.003375	21	8686
TCATPGTWK	Hex(1)HexNAc(1)	TCATPGTWK+Hex(1)HexNAc(1)	T1(Hex(1)HexNAc(1));C2(Carbamidomethyl);K9(Guanidinyl)	Q9NZP8	Complement C1r subcomponent-like protein (C1r-LP) (C1r-like protein) (EC 3.4.21.-) (C1r-like serine protease analog protein) (CLSPa)	C1RL C1RL1 C1RLP CLSPA	714.821	2	1428.64	1428.63	3.18	0.00227	0.0657	0	1.37	0.047	0.003957	0.07994	23	8524
TCATPGTWK	Hex(1)HexNAc(1)	TCATPGTWK+Hex(1)HexNAc(1)	T1(Hex(1)HexNAc(1));C2(Carbamidomethyl);K9(Guanidinyl)	Q9NZP8	Complement C1r subcomponent-like protein (C1r-LP) (C1r-like protein) (EC 3.4.21.-) (C1r-like serine protease analog protein) (CLSPa)	C1RL C1RL1 C1RLP CLSPA	714.82	2	1428.63	1428.63	1.75	0.00125	0.184	0	1.63	0.174	0.0002555	0.0145	3	8975
TPVAQMTEDAVDAER	Hex(1)HexNAc(1)	TPVAQMTEDAVDAER+Hex(1)HexNAc(1)	T1(Hex(1)HexNAc(1));M6(Oxidation)	P01024	Complement C3 (C3 and PZP-like alpha-2-macroglobulin domain-containing protein 1) [Cleaved into: Complement C3 beta chain; C3-beta-c (C3bc); Complement C3 alpha chain; C3a anaphylatoxin; Acylation stimulating protein (ASP) (C3adesArg); Complement C3b alpha' chain; Complement C3c alpha' chain fragment 1; Complement C3dg fragment; Complement C3g fragment; Complement C3d fragment; Complement C3f fra…	C3 CPAMD1	1007.44	2	2013.88	2013.88	-0.9	-0.00091	0.0929	0	2.26	0.26	9.09e-05	0.004254	1	9348
TPVAQMTEDAVDAER	Hex(1)HexNAc(1)	TPVAQMTEDAVDAER+Hex(1)HexNAc(1)	T1(Hex(1)HexNAc(1));	P01024	Complement C3 (C3 and PZP-like alpha-2-macroglobulin domain-containing protein 1) [Cleaved into: Complement C3 beta chain; C3-beta-c (C3bc); Complement C3 alpha chain; C3a anaphylatoxin; Acylation stimulating protein (ASP) (C3adesArg); Complement C3b alpha' chain; Complement C3c alpha' chain fragment 1; Complement C3dg fragment; Complement C3g fragment; Complement C3d fragment; Complement C3f fra…	C3 CPAMD1	999.442	2	1997.88	1997.89	-4.8	-0.0048	0.1383	0	2.53	1.045	0	3.199e-08	2	14011
TPVAQMTEDAVDAER	Hex(1)HexNAc(1)	TPVAQMTEDAVDAER+Hex(1)HexNAc(1)	T1(Hex(1)HexNAc(1));	P01024	Complement C3 (C3 and PZP-like alpha-2-macroglobulin domain-containing protein 1) [Cleaved into: Complement C3 beta chain; C3-beta-c (C3bc); Complement C3 alpha chain; C3a anaphylatoxin; Acylation stimulating protein (ASP) (C3adesArg); Complement C3b alpha' chain; Complement C3c alpha' chain fragment 1; Complement C3dg fragment; Complement C3g fragment; Complement C3d fragment; Complement C3f fra…	C3 CPAMD1	999.444	2	1997.88	1997.89	-2.78	-0.00278	0.2479	0	2.34	0.405	0	0.0004923	1	14491
SYDPELTESSGSASHIDCR	Hex(1)HexNAc(2)	SYDPELTESSGSASHIDCR+Hex(1)HexNAc(2)	S1(Hex(1)HexNAc(2));C18(Carbamidomethyl)	P02748	Complement component C9 [Cleaved into: Complement component C9a; Complement component C9b]	C9	893.71	3	2679.12	2679.11	2.55	0.00228	0.0502	0	4.18	0.353	0	0.001082	5	12558
TESSGSASHIDCR	Hex(1)HexNAc(1)	TESSGSASHIDCR+Hex(1)HexNAc(1)	T1(Hex(1)HexNAc(1));C12(Carbamidomethyl)	P02748	Complement component C9 [Cleaved into: Complement component C9a; Complement component C9b]	C9	591.249	3	1771.73	1771.73	2.18	0.00129	0.1351	0	4.81	1.063	0	2.413e-08	1	4788
TASSISLHGK	Hex(1)HexNAc(1)	TASSISLHGK+Hex(1)HexNAc(1)	T1(Hex(1)HexNAc(1));K10(Guanidinyl)	P02748	Complement component C9 [Cleaved into: Complement component C9a; Complement component C9b]	C9	704.353	2	1407.7	1407.7	1.49	0.00105	0.1617	0	1.67	0.272	9.09e-05	0.003534	24	5086
TASSISLHGK	Hex(1)HexNAc(1)	TASSISLHGK+Hex(1)HexNAc(1)	T1(Hex(1)HexNAc(1));K10(Guanidinyl)	P02748	Complement component C9 [Cleaved into: Complement component C9a; Complement component C9b]	C9	704.356	2	1407.7	1407.7	5.5	0.00387	0.2234	0	1.88	0.199	9.09e-05	0.01023	23	5636
TASSISLHGK	HexNAc(1)	TASSISLHGK+HexNAc(1)	T1(HexNAc(1));K10(Guanidinyl)	P02748	Complement component C9 [Cleaved into: Complement component C9a; Complement component C9b]	C9	415.886	3	1245.64	1245.64	0.95	0.00039	0.1294	0	3.4	0.331	9.09e-05	0.001504	23	5685
TPWSLARPQGSCSLEGVEIK	Hex(1)HexNAc(1)	TPWSLARPQGSCSLEGVEIK+Hex(1)HexNAc(1)	T1(Hex(1)HexNAc(1));C12(Carbamidomethyl);K20(Guanidinyl)	P00751	Complement factor B (EC 3.4.21.47) (C3/C5 convertase) (Glycine-rich beta glycoprotein) (GBG) (PBF2) (Properdin factor B) [Cleaved into: Complement factor B Ba fragment; Complement factor B Bb fragment]	CFB BF BFD	874.761	3	2622.27	2622.27	-1.33	-0.00117	0.0672	0	4.02	0.906	0	2.574e-07	17	24338
TPWSLARPQGSCSLEGVEIK	Hex(1)HexNAc(1)	TPWSLARPQGSCSLEGVEIK+Hex(1)HexNAc(1)	T1(Hex(1)HexNAc(1));C12(Carbamidomethyl);K20(Guanidinyl)	P00751	Complement factor B (EC 3.4.21.47) (C3/C5 convertase) (Glycine-rich beta glycoprotein) (GBG) (PBF2) (Properdin factor B) [Cleaved into: Complement factor B Ba fragment; Complement factor B Bb fragment]	CFB BF BFD	874.761	3	2622.27	2622.27	-1.13	-0.00099	0.0599	0	3.34	0.661	0	1.044e-05	21	24947
TPWSLARPQGSCSLEGVEIK	Hex(1)HexNAc(1)	TPWSLARPQGSCSLEGVEIK+Hex(1)HexNAc(1)	T1(Hex(1)HexNAc(1));C12(Carbamidomethyl);K20(Guanidinyl)	P00751	Complement factor B (EC 3.4.21.47) (C3/C5 convertase) (Glycine-rich beta glycoprotein) (GBG) (PBF2) (Properdin factor B) [Cleaved into: Complement factor B Ba fragment; Complement factor B Bb fragment]	CFB BF BFD	874.764	3	2622.28	2622.27	1.85	0.00162	0.0559	0	3.04	0.586	0	3.254e-05	19	22724
TPWSLARPQGSCSLEGVEIK	Hex(1)HexNAc(1)	TPWSLARPQGSCSLEGVEIK+Hex(1)HexNAc(1)	T1(Hex(1)HexNAc(1));C12(Carbamidomethyl);K20(Guanidinyl)	P00751	Complement factor B (EC 3.4.21.47) (C3/C5 convertase) (Glycine-rich beta glycoprotein) (GBG) (PBF2) (Properdin factor B) [Cleaved into: Complement factor B Ba fragment; Complement factor B Bb fragment]	CFB BF BFD	874.763	3	2622.28	2622.27	1.48	0.00129	0.0708	0	3.39	0.489	0	0.0001402	18	23938
TTPWSLARPQGSCSLEGVEIK	Hex(2)HexNAc(2)	TTPWSLARPQGSCSLEGVEIK+Hex(2)HexNAc(2)	T1(Hex(2)HexNAc(2));C13(Carbamidomethyl);K21(Guanidinyl)	P00751	Complement factor B (EC 3.4.21.47) (C3/C5 convertase) (Glycine-rich beta glycoprotein) (GBG) (PBF2) (Properdin factor B) [Cleaved into: Complement factor B Ba fragment; Complement factor B Bb fragment]	CFB BF BFD	1030.16	3	3088.45	3088.45	0.54	0.00056	0.3613	0	1.91	0.258	9.09e-05	0.004334	13	23215
TTPWSLARPQGSCSLEGVEIK	Hex(2)HexNAc(2)	TTPWSLARPQGSCSLEGVEIK+Hex(2)HexNAc(2)	T1(Hex(2)HexNAc(2));C13(Carbamidomethyl);K21(Guanidinyl)	P00751	Complement factor B (EC 3.4.21.47) (C3/C5 convertase) (Glycine-rich beta glycoprotein) (GBG) (PBF2) (Properdin factor B) [Cleaved into: Complement factor B Ba fragment; Complement factor B Bb fragment]	CFB BF BFD	1030.15	3	3088.45	3088.45	-0.34	-0.00035	0.3976	0	2.54	0.521	0	8.592e-05	12	22337
SVPPYQHGVSVEVNCR	Hex(1)HexNAc(1)	SVPPYQHGVSVEVNCR+Hex(1)HexNAc(1)	S1(Hex(1)HexNAc(1));C15(Carbamidomethyl)	Q9BXR6	Complement factor H-related protein 5 (FHR-5)	CFHR5 CFHL5 FHR5	731.675	3	2193.01	2193.01	-0.47	-0.00034	0.367	0	2.97	0.342	9.09e-05	0.001269	3	13120
SVPPYQHGVSVEVNCR	Hex(1)HexNAc(1)	SVPPYQHGVSVEVNCR+Hex(1)HexNAc(1)	S1(Hex(1)HexNAc(1));C15(Carbamidomethyl)	Q9BXR6	Complement factor H-related protein 5 (FHR-5)	CFHR5 CFHL5 FHR5	731.675	3	2193.01	2193.01	-0.88	-0.00065	0.5604	0	4.14	0.951	0	1.312e-07	10	12288
SVPPYQHGVSVEVNCR	Hex(1)HexNAc(1)	SVPPYQHGVSVEVNCR+Hex(1)HexNAc(1)	S1(Hex(1)HexNAc(1));C15(Carbamidomethyl)	Q9BXR6	Complement factor H-related protein 5 (FHR-5)	CFHR5 CFHL5 FHR5	731.678	3	2193.02	2193.01	3.04	0.00222	0.4806	0	3.1	0.673	0	8.654e-06	1	13240
SVPPYQHGVSVEVNCR	Hex(1)HexNAc(1)	SVPPYQHGVSVEVNCR+Hex(1)HexNAc(1)	S1(Hex(1)HexNAc(1));C15(Carbamidomethyl)	Q9BXR6	Complement factor H-related protein 5 (FHR-5)	CFHR5 CFHL5 FHR5	731.674	3	2193.01	2193.01	-2.71	-0.00198	0.5105	0	3.8	0.815	0	1.019e-06	2	13169
SVPPYQHGVSVEVNCR	Hex(1)HexNAc(1)	SVPPYQHGVSVEVNCR+Hex(1)HexNAc(1)	S1(Hex(1)HexNAc(1));C15(Carbamidomethyl)	Q9BXR6	Complement factor H-related protein 5 (FHR-5)	CFHR5 CFHL5 FHR5	731.678	3	2193.02	2193.01	2.9	0.00212	0.4673	0	3.36	0.836	0	7.456e-07	24	11512
SVPPYQHGVSVEVNCR	Hex(1)HexNAc(1)	SVPPYQHGVSVEVNCR+Hex(1)HexNAc(1)	S1(Hex(1)HexNAc(1));C15(Carbamidomethyl)	Q9BXR6	Complement factor H-related protein 5 (FHR-5)	CFHR5 CFHL5 FHR5	731.676	3	2193.01	2193.01	0.93	0.00068	0.5027	0	3.7	0.897	0	2.956e-07	7	12328
SVPPYQHGVSVEVNCR	Hex(1)HexNAc(1)	SVPPYQHGVSVEVNCR+Hex(1)HexNAc(1)	S1(Hex(1)HexNAc(1));C15(Carbamidomethyl)	Q9BXR6	Complement factor H-related protein 5 (FHR-5)	CFHR5 CFHL5 FHR5	731.682	3	2193.03	2193.01	8.3	0.00606	0.2347	0	1.96	0.01	0.007945	0.1269	3	13540
SVPPYQHGVSVEVNCR	Hex(1)HexNAc(1)	SVPPYQHGVSVEVNCR+Hex(1)HexNAc(1)	S1(Hex(1)HexNAc(1));C15(Carbamidomethyl)	Q9BXR6	Complement factor H-related protein 5 (FHR-5)	CFHR5 CFHL5 FHR5	731.67	3	2192.99	2193.01	-8.33	-0.00609	0.5139	0	3.6	1.032	0	3.862e-08	4	12782
SVPPYQHGVSVEVNCR	Hex(1)HexNAc(1)	SVPPYQHGVSVEVNCR+Hex(1)HexNAc(1)	S1(Hex(1)HexNAc(1));C15(Carbamidomethyl)	Q9BXR6	Complement factor H-related protein 5 (FHR-5)	CFHR5 CFHL5 FHR5	731.674	3	2193.01	2193.01	-1.81	-0.00133	0.453	0	3.62	1.172	0	4.721e-09	6	13166
SVPPYQHGVSVEVNCR	Hex(1)HexNAc(1)	SVPPYQHGVSVEVNCR+Hex(1)HexNAc(1)	S1(Hex(1)HexNAc(1));C15(Carbamidomethyl)	Q9BXR6	Complement factor H-related protein 5 (FHR-5)	CFHR5 CFHL5 FHR5	731.674	3	2193.01	2193.01	-2.43	-0.00178	0.5102	0	3.94	1.206	0	2.797e-09	5	12149
SVPPYQHGVSVEVNCR	Hex(1)HexNAc(1)	SVPPYQHGVSVEVNCR+Hex(1)HexNAc(1)	S1(Hex(1)HexNAc(1));C15(Carbamidomethyl)	Q9BXR6	Complement factor H-related protein 5 (FHR-5)	CFHR5 CFHL5 FHR5	731.676	3	2193.01	2193.01	-0.08	-6e-05	0.5047	0	3.17	0.524	0	8.189e-05	8	12047
SVPPYQHGVSVEVNCR	Hex(1)HexNAc(1)	SVPPYQHGVSVEVNCR+Hex(1)HexNAc(1)	S1(Hex(1)HexNAc(1));C15(Carbamidomethyl)	Q9BXR6	Complement factor H-related protein 5 (FHR-5)	CFHR5 CFHL5 FHR5	731.674	3	2193.01	2193.01	-1.88	-0.00137	0.4552	0	4.13	1.046	0	3.128e-08	2	12816
SVPPYQHGVSVEVNCR	Hex(1)HexNAc(1)	SVPPYQHGVSVEVNCR+Hex(1)HexNAc(1)	S1(Hex(1)HexNAc(1));C15(Carbamidomethyl)	Q9BXR6	Complement factor H-related protein 5 (FHR-5)	CFHR5 CFHL5 FHR5	731.678	3	2193.02	2193.01	2.36	0.00172	0.4908	0	3.79	1.013	0	5.138e-08	4	12603
SVPPYQHGVSVEVNCR	Hex(1)HexNAc(1)	SVPPYQHGVSVEVNCR+Hex(1)HexNAc(1)	S1(Hex(1)HexNAc(1));C15(Carbamidomethyl)	Q9BXR6	Complement factor H-related protein 5 (FHR-5)	CFHR5 CFHL5 FHR5	731.673	3	2193.01	2193.01	-3.14	-0.0023	0.4947	0	3.8	0.88	0	3.822e-07	3	12763
SVPPYQHGVSVEVNCR	HexNAc(1)	SVPPYQHGVSVEVNCR+HexNAc(1)	S1(HexNAc(1));C15(Carbamidomethyl)	Q9BXR6	Complement factor H-related protein 5 (FHR-5)	CFHR5 CFHL5 FHR5	677.657	3	2030.96	2030.96	-1.96	-0.00133	0.4412	0	5.19	0.777	0	1.816e-06	2	12908
TGVTLNLTSKPIILR	Hex(1)HexNAc(1)	TGVTLNLTSKPIILR+Hex(1)HexNAc(1)	T1(Hex(1)HexNAc(1));K10(Guanidinyl)	P08185	Corticosteroid-binding globulin (CBG) (Serpin A6) (Transcortin)	SERPINA6 CBG	678.389	3	2033.15	2033.15	1.13	0.00077	0.0168	0	1.79	0.027	0.0055	0.1031	22	42173
TGVTLNLTSKPIILR	Hex(1)HexNAc(1)	TGVTLNLTSKPIILR+Hex(1)HexNAc(1)	T1(Hex(1)HexNAc(1));K10(Guanidinyl)	P08185	Corticosteroid-binding globulin (CBG) (Serpin A6) (Transcortin)	SERPINA6 CBG	678.389	3	2033.15	2033.15	1.04	0.00071	0.1092	0	2.38	0.492	0	0.0001331	22	26873
TGVTLNLTSKPIILR	Hex(1)HexNAc(1)	TGVTLNLTSKPIILR+Hex(1)HexNAc(1)	T1(Hex(1)HexNAc(1));K10(Guanidinyl)	P08185	Corticosteroid-binding globulin (CBG) (Serpin A6) (Transcortin)	SERPINA6 CBG	678.385	3	2033.14	2033.15	-4.53	-0.00307	0.1311	0	2.44	0.581	0	3.484e-05	20	27064
TGVTLNLTSKPIILR	Hex(1)HexNAc(1)	TGVTLNLTSKPIILR+Hex(1)HexNAc(1)	T1(Hex(1)HexNAc(1));K10(Guanidinyl)	P08185	Corticosteroid-binding globulin (CBG) (Serpin A6) (Transcortin)	SERPINA6 CBG	678.389	3	2033.15	2033.15	1.04	0.00071	0.0717	0	2.51	0.65	0	1.23e-05	23	27100
TGVTLNLTSKPIILR	Hex(1)HexNAc(1)	TGVTLNLTSKPIILR+Hex(1)HexNAc(1)	T1(Hex(1)HexNAc(1));K10(Guanidinyl)	P08185	Corticosteroid-binding globulin (CBG) (Serpin A6) (Transcortin)	SERPINA6 CBG	678.389	3	2033.15	2033.15	2.41	0.00163	0.0861	0	2.09	0.144	0.000568	0.02183	21	27517
TGVTLNLTSKPIILR	HexNAc(1)	TGVTLNLTSKPIILR+HexNAc(1)	T1(HexNAc(1));K10(Guanidinyl)	P08185	Corticosteroid-binding globulin (CBG) (Serpin A6) (Transcortin)	SERPINA6 CBG	624.371	3	1871.1	1871.1	2.09	0.0013	0.0699	0	2.86	0.618	0	1.994e-05	21	27579
TGVTLNLTSKPIILR	HexNAc(1)	TGVTLNLTSKPIILR+HexNAc(1)	T1(HexNAc(1));K10(Guanidinyl)	P08185	Corticosteroid-binding globulin (CBG) (Serpin A6) (Transcortin)	SERPINA6 CBG	624.372	3	1871.1	1871.1	2.88	0.0018	0.0521	0	2.88	0.381	0	0.000707	23	27126
TGVTLNLTSKPIILR	HexNAc(1)	TGVTLNLTSKPIILR+HexNAc(1)	T1(HexNAc(1));K10(Guanidinyl)	P08185	Corticosteroid-binding globulin (CBG) (Serpin A6) (Transcortin)	SERPINA6 CBG	624.373	3	1871.11	1871.1	5.05	0.00315	0.0839	0	2.86	0.633	0	1.602e-05	22	26910
TPSLTGSCPQGWASDTK	Hex(1)HexNAc(1)	TPSLTGSCPQGWASDTK+Hex(1)HexNAc(1)	T1(Hex(1)HexNAc(1));C8(Carbamidomethyl);K17(Guanidinyl)	Q9UBG0	C-type mannose receptor 2 (C-type lectin domain family 13 member E) (Endocytic receptor 180) (Macrophage mannose receptor 2) (Urokinase-type plasminogen activator receptor-associated protein) (UPAR-associated protein) (Urokinase receptor-associated protein) (CD antigen CD280)	MRC2 CLEC13E ENDO180 KIAA0709 UPARAP	1100.49	2	2199.97	2199.97	-0.8	-0.00088		0.0493	2.12	0.606	0	2.407e-05	3	17110
TPSLTGSCPQGWASDTK	Hex(1)HexNAc(1)	TPSLTGSCPQGWASDTK+Hex(1)HexNAc(1)	T1(Hex(1)HexNAc(1));C8(Carbamidomethyl);K17(Guanidinyl)	Q9UBG0	C-type mannose receptor 2 (C-type lectin domain family 13 member E) (Endocytic receptor 180) (Macrophage mannose receptor 2) (Urokinase-type plasminogen activator receptor-associated protein) (UPAR-associated protein) (Urokinase receptor-associated protein) (CD antigen CD280)	MRC2 CLEC13E ENDO180 KIAA0709 UPARAP	1100.49	2	2199.98	2199.97	2.96	0.00326	0.0583	0	2.06	0.146	0.000568	0.02143	4	17175
TPSLTGSCPQGWASDTK	Hex(1)HexNAc(1)	TPSLTGSCPQGWASDTK+Hex(1)HexNAc(1)	T1(Hex(1)HexNAc(1));C8(Carbamidomethyl);K17(Guanidinyl)	Q9UBG0	C-type mannose receptor 2 (C-type lectin domain family 13 member E) (Endocytic receptor 180) (Macrophage mannose receptor 2) (Urokinase-type plasminogen activator receptor-associated protein) (UPAR-associated protein) (Urokinase receptor-associated protein) (CD antigen CD280)	MRC2 CLEC13E ENDO180 KIAA0709 UPARAP	1100.49	2	2199.97	2199.97	-0.03	-3e-05	0.0952	0	1.47	0.058	0.002856	0.06968	6	17556
SAASQAHQASHQPLYLNHP	Hex(1)HexNAc(1)	SAASQAHQASHQPLYLNHP+Hex(1)HexNAc(1)	S1(Hex(1)HexNAc(1));	Q99941	Cyclic AMP-dependent transcription factor ATF-6 beta (cAMP-dependent transcription factor ATF-6 beta) (Activating transcription factor 6 beta) (ATF6-beta) (Protein G13) (cAMP response element-binding protein-related protein) (Creb-rp) (cAMP-responsive element-binding protein-like 1) [Cleaved into: Processed cyclic AMP-dependent transcription factor ATF-6 beta]	ATF6B CREBL1 G13	808.05	3	2422.13	2422.13	3.32	0.00268	0.0387	0	3.36	0.278	9.09e-05	0.003265	3	9037
TESPGDFAPVR	Hex(1)HexNAc(1)	TESPGDFAPVR+Hex(1)HexNAc(1)	T1(Hex(1)HexNAc(1));	Q68CJ9	Cyclic AMP-responsive element-binding protein 3-like protein 3 (cAMP-responsive element-binding protein 3-like protein 3) (Transcription factor CREB-H) [Cleaved into: Processed cyclic AMP-responsive element-binding protein 3-like protein 3]	CREB3L3 CREBH HYST1481	770.852	2	1540.7	1540.7	-2.42	-0.00186	0.0638	0	1.88	0.169	0.0002555	0.01546	8	12527
TALLTTQTQVQR	Hex(1)HexNAc(1)	TALLTTQTQVQR+Hex(1)HexNAc(1)	T1(Hex(1)HexNAc(1));	P54108	Cysteine-rich secretory protein 3 (CRISP-3) (Specific granule protein of 28 kDa) (SGP28)	CRISP3	862.949	2	1724.89	1724.89	0.02	2e-05	0.0991	0	1.11	0.088	0.001394	0.04688	6	10942
TALLTTQTQVQR	Hex(1)HexNAc(1)	TALLTTQTQVQR+Hex(1)HexNAc(1)	T1(Hex(1)HexNAc(1));	P54108	Cysteine-rich secretory protein 3 (CRISP-3) (Specific granule protein of 28 kDa) (SGP28)	CRISP3	862.956	2	1724.9	1724.89	7.42	0.0064	0.0591	0	2.03	0.521	0	8.674e-05	5	9734
TALLTTQTQVQR	Hex(1)HexNAc(1)	TALLTTQTQVQR+Hex(1)HexNAc(1)	T1(Hex(1)HexNAc(1));	P54108	Cysteine-rich secretory protein 3 (CRISP-3) (Specific granule protein of 28 kDa) (SGP28)	CRISP3	862.943	2	1724.88	1724.89	-7.38	-0.00636	0.0114	0	1.75	0.339	9.09e-05	0.00133	8	9890
TALLTTQTQVQR	Hex(1)HexNAc(1)	TALLTTQTQVQR+Hex(1)HexNAc(1)	T1(Hex(1)HexNAc(1));	P54108	Cysteine-rich secretory protein 3 (CRISP-3) (Specific granule protein of 28 kDa) (SGP28)	CRISP3	862.952	2	1724.9	1724.89	3.08	0.00266	0.1747	0	1.66	0.325	9.09e-05	0.001638	7	10062
TALLTTQTQVQR	Hex(1)HexNAc(1)	TALLTTQTQVQR+Hex(1)HexNAc(1)	T1(Hex(1)HexNAc(1));	P54108	Cysteine-rich secretory protein 3 (CRISP-3) (Specific granule protein of 28 kDa) (SGP28)	CRISP3	862.952	2	1724.9	1724.89	2.68	0.00231	0.0853	0	2.11	0.633	0	1.582e-05	4	10477
TALLTTQTQVQR	Hex(1)HexNAc(1)	TALLTTQTQVQR+Hex(1)HexNAc(1)	T1(Hex(1)HexNAc(1));	P54108	Cysteine-rich secretory protein 3 (CRISP-3) (Specific granule protein of 28 kDa) (SGP28)	CRISP3	862.95	2	1724.89	1724.89	0.91	0.00078	0.0699	0	1.43	0.157	0.0004174	0.01832	3	10843
TALLTTQTQVQR	Hex(1)HexNAc(1)	TALLTTQTQVQR+Hex(1)HexNAc(1)	T1(Hex(1)HexNAc(1));	P54108	Cysteine-rich secretory protein 3 (CRISP-3) (Specific granule protein of 28 kDa) (SGP28)	CRISP3	862.953	2	1724.9	1724.89	4.12	0.00355	0.1207	0	1.74	0.258	9.09e-05	0.00435	11	10261
TALLTTQTQVQR	Hex(1)HexNAc(1)	TALLTTQTQVQR+Hex(1)HexNAc(1)	T1(Hex(1)HexNAc(1));	P54108	Cysteine-rich secretory protein 3 (CRISP-3) (Specific granule protein of 28 kDa) (SGP28)	CRISP3	862.948	2	1724.89	1724.89	-0.91	-0.00079	0.0895	0	1.9	0.541	0	6.393e-05	12	9912
TALLTTQTQVQR	Hex(1)HexNAc(1)	TALLTTQTQVQR+Hex(1)HexNAc(1)	T1(Hex(1)HexNAc(1));	P54108	Cysteine-rich secretory protein 3 (CRISP-3) (Specific granule protein of 28 kDa) (SGP28)	CRISP3	862.947	2	1724.89	1724.89	-3.05	-0.00263		0.0163	2.42	0.033	0.004488	0.09501	5	9769
SAPGSGNPCHEASAAQK	Hex(1)HexNAc(1)	SAPGSGNPCHEASAAQK+Hex(1)HexNAc(1)	S1(Hex(1)HexNAc(1));C9(Carbamidomethyl);K17(Guanidinyl)	P81605	Dermcidin (EC 3.4.-.-) (Preproteolysin) [Cleaved into: Survival-promoting peptide; DCD-1]	DCD AIDD DSEP	692.635	3	2075.89	2075.89	-0.8	-0.00055	0.158	0	3.86	0.64	0	1.425e-05	7	4484
SAPGSGNPCHEASAAQK	Hex(1)HexNAc(1)	SAPGSGNPCHEASAAQK+Hex(1)HexNAc(1)	S1(Hex(1)HexNAc(1));C9(Carbamidomethyl);K17(Guanidinyl)	P81605	Dermcidin (EC 3.4.-.-) (Preproteolysin) [Cleaved into: Survival-promoting peptide; DCD-1]	DCD AIDD DSEP	692.637	3	2075.9	2075.89	1.1	0.00076	0.2781	0	4.89	1.302	0	6.635e-10	5	4983
TDLTAELSGGPK	Hex(1)HexNAc(1)	TDLTAELSGGPK+Hex(1)HexNAc(1)	T1(Hex(1)HexNAc(1));K12(Guanidinyl)	Q8IZA0	Dyslexia-associated protein KIAA0319-like protein (Adeno-associated virus receptor) (AAVR)	KIAA0319L AAVR KIAA1837 PP791	798.384	2	1595.76	1595.76	-2.93	-0.00234	0.259	0	1.66	0.34	9.09e-05	0.001315	13	15725
TTPSTQQVK	Hex(2)HexNAc(2)	TTPSTQQVK+Hex(2)HexNAc(2)	T1(Hex(2)HexNAc(2));K9(Guanidinyl)	Q8IZA0	Dyslexia-associated protein KIAA0319-like protein (Adeno-associated virus receptor) (AAVR)	KIAA0319L AAVR KIAA1837 PP791	881.408	2	1761.81	1761.81	-1.79	-0.00158	0.1417	0	1.2	0.228	9.09e-05	0.006761	5	4547
TVVGIPDGTAVVGR	Hex(1)HexNAc(1)	TVVGIPDGTAVVGR+Hex(1)HexNAc(1)	T1(Hex(1)HexNAc(1));	Q14118	Dystroglycan (Dystrophin-associated glycoprotein 1) [Cleaved into: Alpha-dystroglycan (Alpha-DG); Beta-dystroglycan (Beta-DG)]	DAG1	853.44	2	1705.87	1705.89	-7.73	-0.00659	0.3522	0	2.3	0.32	9.09e-05	0.00177	14	20216
TVVGIPDGTAVVGR	Hex(1)HexNAc(1)	TVVGIPDGTAVVGR+Hex(1)HexNAc(1)	T1(Hex(1)HexNAc(1));	Q14118	Dystroglycan (Dystrophin-associated glycoprotein 1) [Cleaved into: Alpha-dystroglycan (Alpha-DG); Beta-dystroglycan (Beta-DG)]	DAG1	853.449	2	1705.89	1705.89	2.79	0.00238	0.3502	0	2.17	0.551	0	5.443e-05	14	20223
TVVGIPDGTAVVGR	Hex(1)HexNAc(1)	TVVGIPDGTAVVGR+Hex(1)HexNAc(1)	T1(Hex(1)HexNAc(1));	Q14118	Dystroglycan (Dystrophin-associated glycoprotein 1) [Cleaved into: Alpha-dystroglycan (Alpha-DG); Beta-dystroglycan (Beta-DG)]	DAG1	853.444	2	1705.88	1705.89	-2.62	-0.00224	0.3268	0	2.05	0.497	0	0.000124	8	20390
TVVGIPDGTAVVGR	Hex(1)HexNAc(1)	TVVGIPDGTAVVGR+Hex(1)HexNAc(1)	T1(Hex(1)HexNAc(1));	Q14118	Dystroglycan (Dystrophin-associated glycoprotein 1) [Cleaved into: Alpha-dystroglycan (Alpha-DG); Beta-dystroglycan (Beta-DG)]	DAG1	853.447	2	1705.89	1705.89	0.79	0.00068	0.3557	0	1.94	0.66	0	1.067e-05	7	19844
TVVGIPDGTAVVGR	Hex(1)HexNAc(1)	TVVGIPDGTAVVGR+Hex(1)HexNAc(1)	T1(Hex(1)HexNAc(1));	Q14118	Dystroglycan (Dystrophin-associated glycoprotein 1) [Cleaved into: Alpha-dystroglycan (Alpha-DG); Beta-dystroglycan (Beta-DG)]	DAG1	853.447	2	1705.89	1705.89	1.05	0.0009	0.3298	0	1.88	0.51	0	0.000102	10	20500
TVVGIPDGTAVVGR	Hex(1)HexNAc(1)	TVVGIPDGTAVVGR+Hex(1)HexNAc(1)	T1(Hex(1)HexNAc(1));	Q14118	Dystroglycan (Dystrophin-associated glycoprotein 1) [Cleaved into: Alpha-dystroglycan (Alpha-DG); Beta-dystroglycan (Beta-DG)]	DAG1	853.447	2	1705.89	1705.89	0.42	0.00036	0.3099	0	2.13	0.719	0	4.335e-06	9	20236
TVVGIPDGTAVVGR	Hex(1)HexNAc(1)	TVVGIPDGTAVVGR+Hex(1)HexNAc(1)	T1(Hex(1)HexNAc(1));	Q14118	Dystroglycan (Dystrophin-associated glycoprotein 1) [Cleaved into: Alpha-dystroglycan (Alpha-DG); Beta-dystroglycan (Beta-DG)]	DAG1	853.441	2	1705.87	1705.89	-6.16	-0.00525	0.3281	0	1.92	0.419	0	0.0004006	13	21005
TVVGIPDGTAVVGR	HexNAc(1)	TVVGIPDGTAVVGR+HexNAc(1)	T1(HexNAc(1));	Q14118	Dystroglycan (Dystrophin-associated glycoprotein 1) [Cleaved into: Alpha-dystroglycan (Alpha-DG); Beta-dystroglycan (Beta-DG)]	DAG1	515.283	3	1543.83	1543.83	1.16	0.0006	0.2873	0	3.69	0.324	9.09e-05	0.001652	9	20359
TPGPVPVPGPK	Hex(1)HexNAc(1)	TPGPVPVPGPK+Hex(1)HexNAc(1)	T1(Hex(1)HexNAc(1));K11(Guanidinyl)	Q13508	Ecto-ADP-ribosyltransferase 3 (EC 2.4.2.31) (ADP-ribosyltransferase C2 and C3 toxin-like 3) (ARTC3) (Mono(ADP-ribosyl)transferase 3) (NAD(P)(+)--arginine ADP-ribosyltransferase 3)	ART3 TMART	726.886	2	1452.76	1452.76	3.91	0.00284	0.3379	0	1.45	0.023	0.00599	0.1078	5	12548
TPGPVPVPGPK	Hex(1)HexNAc(1)	TPGPVPVPGPK+Hex(1)HexNAc(1)	T1(Hex(1)HexNAc(1));K11(Guanidinyl)	Q13508	Ecto-ADP-ribosyltransferase 3 (EC 2.4.2.31) (ADP-ribosyltransferase C2 and C3 toxin-like 3) (ARTC3) (Mono(ADP-ribosyl)transferase 3) (NAD(P)(+)--arginine ADP-ribosyltransferase 3)	ART3 TMART	726.882	2	1452.76	1452.76	-0.59	-0.00043	0.3603	0	1.36	0.291	9.09e-05	0.002677	3	12943
TPGPVPVPGPK	Hex(1)HexNAc(1)	TPGPVPVPGPK+Hex(1)HexNAc(1)	T1(Hex(1)HexNAc(1));K11(Guanidinyl)	Q13508	Ecto-ADP-ribosyltransferase 3 (EC 2.4.2.31) (ADP-ribosyltransferase C2 and C3 toxin-like 3) (ARTC3) (Mono(ADP-ribosyl)transferase 3) (NAD(P)(+)--arginine ADP-ribosyltransferase 3)	ART3 TMART	726.882	2	1452.76	1452.76	-0.59	-0.00043	0.3971	0	2.04	0.127	0.0007914	0.02775	3	13290
TPGPVPVPGPK	Hex(1)HexNAc(1)	TPGPVPVPGPK+Hex(1)HexNAc(1)	T1(Hex(1)HexNAc(1));K11(Guanidinyl)	Q13508	Ecto-ADP-ribosyltransferase 3 (EC 2.4.2.31) (ADP-ribosyltransferase C2 and C3 toxin-like 3) (ARTC3) (Mono(ADP-ribosyl)transferase 3) (NAD(P)(+)--arginine ADP-ribosyltransferase 3)	ART3 TMART	726.884	2	1452.76	1452.76	2.01	0.00146	0.25	0	1.4	0.156	0.0004174	0.01853	4	12735
TPGPVPVPGPK	Hex(1)HexNAc(1)	TPGPVPVPGPK+Hex(1)HexNAc(1)	T1(Hex(1)HexNAc(1));K11(Guanidinyl)	Q13508	Ecto-ADP-ribosyltransferase 3 (EC 2.4.2.31) (ADP-ribosyltransferase C2 and C3 toxin-like 3) (ARTC3) (Mono(ADP-ribosyl)transferase 3) (NAD(P)(+)--arginine ADP-ribosyltransferase 3)	ART3 TMART	726.884	2	1452.76	1452.76	2.26	0.00164	0.4862	0	1.81	0.493	0	0.0001317	4	13102
TPGPVPVPGPK	Hex(1)HexNAc(1)	TPGPVPVPGPK+Hex(1)HexNAc(1)	T1(Hex(1)HexNAc(1));K11(Guanidinyl)	Q13508	Ecto-ADP-ribosyltransferase 3 (EC 2.4.2.31) (ADP-ribosyltransferase C2 and C3 toxin-like 3) (ARTC3) (Mono(ADP-ribosyl)transferase 3) (NAD(P)(+)--arginine ADP-ribosyltransferase 3)	ART3 TMART	726.884	2	1452.76	1452.76	1.77	0.00129	0.4277	0	1.66	0.22	9.09e-05	0.007547	9	12302
SMATSGVLPGGGFVASAAAVAGPEMQTGR	Hex(1)HexNAc(1)	SMATSGVLPGGGFVASAAAVAGPEMQTGR+Hex(1)HexNAc(1)	S1(Hex(1)HexNAc(1));M2(Oxidation)	Q12805	EGF-containing fibulin-like extracellular matrix protein 1 (Extracellular protein S1-5) (Fibrillin-like protein) (Fibulin-3) (FIBL-3)	EFEMP1 FBLN3 FBNL	1020.15	3	3058.44	3058.43	3.42	0.00349		0.007	2.82	0.318	9.09e-05	0.001806	3	33070
SMATSGVLPGGGFVASAAAVAGPEMQTGR	Hex(1)HexNAc(1)	SMATSGVLPGGGFVASAAAVAGPEMQTGR+Hex(1)HexNAc(1)	S1(Hex(1)HexNAc(1));M2(Oxidation)	Q12805	EGF-containing fibulin-like extracellular matrix protein 1 (Extracellular protein S1-5) (Fibrillin-like protein) (Fibulin-3) (FIBL-3)	EFEMP1 FBLN3 FBNL	1020.15	3	3058.44	3058.43	2.9	0.00296		0.0118	4.19	0.549	0	5.66e-05	22	32739
SMATSGVLPGGGFVASAAAVAGPEMQTGR	Hex(1)HexNAc(1)	SMATSGVLPGGGFVASAAAVAGPEMQTGR+Hex(1)HexNAc(1)	S1(Hex(1)HexNAc(1));M2(Oxidation)	Q12805	EGF-containing fibulin-like extracellular matrix protein 1 (Extracellular protein S1-5) (Fibrillin-like protein) (Fibulin-3) (FIBL-3)	EFEMP1 FBLN3 FBNL	1020.15	3	3058.43	3058.43	-0.19	-0.00019	0.0864	0	4.28	0.493	0	0.0001322	2	32293
SMATSGVLPGGGFVASAAAVAGPEMQTGR	Hex(1)HexNAc(1)	SMATSGVLPGGGFVASAAAVAGPEMQTGR+Hex(1)HexNAc(1)	S1(Hex(1)HexNAc(1));M2(Oxidation);M25(Oxidation)	Q12805	EGF-containing fibulin-like extracellular matrix protein 1 (Extracellular protein S1-5) (Fibrillin-like protein) (Fibulin-3) (FIBL-3)	EFEMP1 FBLN3 FBNL	1537.71	2	3074.41	3074.43	-7.26	-0.01117	0.0667	0	3	0.424	0	0.0003725	2	28720
SMATSGVLPGGGFVASAAAVAGPEMQTGR	Hex(1)HexNAc(1)	SMATSGVLPGGGFVASAAAVAGPEMQTGR+Hex(1)HexNAc(1)	S1(Hex(1)HexNAc(1));M2(Oxidation);M25(Oxidation)	Q12805	EGF-containing fibulin-like extracellular matrix protein 1 (Extracellular protein S1-5) (Fibrillin-like protein) (Fibulin-3) (FIBL-3)	EFEMP1 FBLN3 FBNL	1025.48	3	3074.44	3074.43	2.32	0.00237	0.2888	0	3.22	0.557	0	4.996e-05	22	29118
SMATSGVLPGGGFVASAAAVAGPEMQTGR	Hex(1)HexNAc(1)	SMATSGVLPGGGFVASAAAVAGPEMQTGR+Hex(1)HexNAc(1)	S1(Hex(1)HexNAc(1));M2(Oxidation);M25(Oxidation)	Q12805	EGF-containing fibulin-like extracellular matrix protein 1 (Extracellular protein S1-5) (Fibrillin-like protein) (Fibulin-3) (FIBL-3)	EFEMP1 FBLN3 FBNL	1025.48	3	3074.43	3074.43	0.49	0.0005	0.1632	0	1.9	0.163	0.0002555	0.01684	5	29210
SMATSGVLPGGGFVASAAAVAGPEMQTGR	Hex(1)HexNAc(1)	SMATSGVLPGGGFVASAAAVAGPEMQTGR+Hex(1)HexNAc(1)	S1(Hex(1)HexNAc(1));M2(Oxidation);M25(Oxidation)	Q12805	EGF-containing fibulin-like extracellular matrix protein 1 (Extracellular protein S1-5) (Fibrillin-like protein) (Fibulin-3) (FIBL-3)	EFEMP1 FBLN3 FBNL	1025.49	3	3074.44	3074.43	3.95	0.00405	0.25	0	4.2	1.072	0	2.132e-08	2	28636
SMATSGVLPGGGFVASAAAVAGPEMQTGR	Hex(1)HexNAc(1)	SMATSGVLPGGGFVASAAAVAGPEMQTGR+Hex(1)HexNAc(1)	S1(Hex(1)HexNAc(1));M2(Oxidation);M25(Oxidation)	Q12805	EGF-containing fibulin-like extracellular matrix protein 1 (Extracellular protein S1-5) (Fibrillin-like protein) (Fibulin-3) (FIBL-3)	EFEMP1 FBLN3 FBNL	1025.48	3	3074.43	3074.43	-0.97	-0.001	0.2082	0	3.17	0.553	0	5.292e-05	3	29476
SMATSGVLPGGGFVASAAAVAGPEMQTGR	HexNAc(2)	SMATSGVLPGGGFVASAAAVAGPEMQTGR+HexNAc(2)	S1(HexNAc(2));M2(Oxidation);M25(Oxidation)	Q12805	EGF-containing fibulin-like extracellular matrix protein 1 (Extracellular protein S1-5) (Fibrillin-like protein) (Fibulin-3) (FIBL-3)	EFEMP1 FBLN3 FBNL	1039.15	3	3115.44	3115.46	-4.78	-0.00496		0.0229	2.13	0.115	0.001075	0.03268	5	25083
SSMATSGVLPGGGFVASAAAVAGPEMQTGR	Hex(1)HexNAc(1)	SSMATSGVLPGGGFVASAAAVAGPEMQTGR+Hex(1)HexNAc(1)	S1(Hex(1)HexNAc(1));M3(Oxidation);M26(Oxidation)	Q12805	EGF-containing fibulin-like extracellular matrix protein 1 (Extracellular protein S1-5) (Fibrillin-like protein) (Fibulin-3) (FIBL-3)	EFEMP1 FBLN3 FBNL	1054.5	3	3161.47	3161.46	3.98	0.00419	0.1822	0	2.47	0.518	0	8.991e-05	23	29377
SSMATSGVLPGGGFVASAAAVAGPEMQTGR	Hex(1)HexNAc(1)	SSMATSGVLPGGGFVASAAAVAGPEMQTGR+Hex(1)HexNAc(1)	S1(Hex(1)HexNAc(1));M3(Oxidation);M26(Oxidation)	Q12805	EGF-containing fibulin-like extracellular matrix protein 1 (Extracellular protein S1-5) (Fibrillin-like protein) (Fibulin-3) (FIBL-3)	EFEMP1 FBLN3 FBNL	1054.49	3	3161.46	3161.46	-0.74	-0.00078	0.1115	0	2.87	0.886	0	3.507e-07	2	28807
SAAAVAGPEMQTGR	Hex(1)HexNAc(1)	SAAAVAGPEMQTGR+Hex(1)HexNAc(1)	S1(Hex(1)HexNAc(1));	Q12805	EGF-containing fibulin-like extracellular matrix protein 1 (Extracellular protein S1-5) (Fibrillin-like protein) (Fibulin-3) (FIBL-3)	EFEMP1 FBLN3 FBNL	855.9	2	1710.79	1710.79	3.91	0.00335	0.3143	0	1.4	0.165	0.0002555	0.01649	11	8252
SAAAVAGPEMQTGR	Hex(1)HexNAc(1)	SAAAVAGPEMQTGR+Hex(1)HexNAc(1)	S1(Hex(1)HexNAc(1));	Q12805	EGF-containing fibulin-like extracellular matrix protein 1 (Extracellular protein S1-5) (Fibrillin-like protein) (Fibulin-3) (FIBL-3)	EFEMP1 FBLN3 FBNL	855.898	2	1710.79	1710.79	2.15	0.00184	0.4512	0	2.15	0.734	0	3.469e-06	9	8039
SAAAVAGPEMQTGR	Hex(1)HexNAc(1)	SAAAVAGPEMQTGR+Hex(1)HexNAc(1)	S1(Hex(1)HexNAc(1));	Q12805	EGF-containing fibulin-like extracellular matrix protein 1 (Extracellular protein S1-5) (Fibrillin-like protein) (Fibulin-3) (FIBL-3)	EFEMP1 FBLN3 FBNL	855.895	2	1710.78	1710.79	-1.29	-0.0011	0.4489	0	2.25	0.657	0	1.114e-05	10	8227
SAAAVAGPEMQ	Hex(1)HexNAc(1)	SAAAVAGPEMQ+Hex(1)HexNAc(1)	S1(Hex(1)HexNAc(1));M10(Oxidation)	Q12805	EGF-containing fibulin-like extracellular matrix protein 1 (Extracellular protein S1-5) (Fibrillin-like protein) (Fibulin-3) (FIBL-3)	EFEMP1 FBLN3 FBNL	706.805	2	1412.6	1412.61	-5.21	-0.00368	0.3511	0	1.88	0.221	9.09e-05	0.007404	3	6662
SAAAVAGPEMQTGR	Hex(1)HexNAc(1)	SAAAVAGPEMQTGR+Hex(1)HexNAc(1)	S1(Hex(1)HexNAc(1));M10(Oxidation)	Q12805	EGF-containing fibulin-like extracellular matrix protein 1 (Extracellular protein S1-5) (Fibrillin-like protein) (Fibulin-3) (FIBL-3)	EFEMP1 FBLN3 FBNL	863.895	2	1726.78	1726.78	1.58	0.00137	0.1988	0	1.71	0.746	0	2.897e-06	4	5709
SAAAVAGPEMQTGR	Hex(1)HexNAc(1)	SAAAVAGPEMQTGR+Hex(1)HexNAc(1)	S1(Hex(1)HexNAc(1));M10(Oxidation)	Q12805	EGF-containing fibulin-like extracellular matrix protein 1 (Extracellular protein S1-5) (Fibrillin-like protein) (Fibulin-3) (FIBL-3)	EFEMP1 FBLN3 FBNL	863.898	2	1726.79	1726.78	5.21	0.0045	0.1333	0	1.35	0.28	9.09e-05	0.003176	11	5211
SAAAVAGPEMQTGR	Hex(1)HexNAc(1)	SAAAVAGPEMQTGR+Hex(1)HexNAc(1)	S1(Hex(1)HexNAc(1));M10(Oxidation)	Q12805	EGF-containing fibulin-like extracellular matrix protein 1 (Extracellular protein S1-5) (Fibrillin-like protein) (Fibulin-3) (FIBL-3)	EFEMP1 FBLN3 FBNL	863.893	2	1726.78	1726.78	-1	-0.00087	0.1939	0	1.65	0.623	0	1.845e-05	9	5096
SAAAVAGPEMQTGR	Hex(1)HexNAc(1)	SAAAVAGPEMQTGR+Hex(1)HexNAc(1)	S1(Hex(1)HexNAc(1));M10(Oxidation)	Q12805	EGF-containing fibulin-like extracellular matrix protein 1 (Extracellular protein S1-5) (Fibrillin-like protein) (Fibulin-3) (FIBL-3)	EFEMP1 FBLN3 FBNL	863.895	2	1726.78	1726.78	1.6	0.00138	0.0658	0	1.52	0.516	0	9.231e-05	10	5139
SSMATSGVLPGGGFVASAAAVAGPEMQTGR	Hex(2)HexNAc(2)	SSMATSGVLPGGGFVASAAAVAGPEMQTGR+Hex(2)HexNAc(2)	S1(Hex(2)HexNAc(2));M3(Oxidation);M26(Oxidation)	Q12805	EGF-containing fibulin-like extracellular matrix protein 1 (Extracellular protein S1-5) (Fibrillin-like protein) (Fibulin-3) (FIBL-3)	EFEMP1 FBLN3 FBNL	1176.2	3	3526.6	3526.59	0.75	0.00088	0.0134	0	2.99	0.563	0	4.558e-05	24	27409
TSGVLPGGGFVASAAAVAGPEMQTGR	Hex(1)HexNAc(1)	TSGVLPGGGFVASAAAVAGPEMQTGR+Hex(1)HexNAc(1)	T1(Hex(1)HexNAc(1));M22(Oxidation)	Q12805	EGF-containing fibulin-like extracellular matrix protein 1 (Extracellular protein S1-5) (Fibrillin-like protein) (Fibulin-3) (FIBL-3)	EFEMP1 FBLN3 FBNL	923.782	3	2769.33	2769.32	2.65	0.00245	0.1823	0	3.73	0.607	0	2.364e-05	23	28482
TSGVLPGGGFVASAAAVAGPEMQTGR	Hex(1)HexNAc(1)	TSGVLPGGGFVASAAAVAGPEMQTGR+Hex(1)HexNAc(1)	T1(Hex(1)HexNAc(1));M22(Oxidation)	Q12805	EGF-containing fibulin-like extracellular matrix protein 1 (Extracellular protein S1-5) (Fibrillin-like protein) (Fibulin-3) (FIBL-3)	EFEMP1 FBLN3 FBNL	923.782	3	2769.33	2769.32	2.63	0.00243	0.1348	0	3.56	0.957	0	1.202e-07	24	27206
TSGVLPGGGFVASAAAVAGPEMQTGR	Hex(1)HexNAc(1)	TSGVLPGGGFVASAAAVAGPEMQTGR+Hex(1)HexNAc(1)	T1(Hex(1)HexNAc(1));M22(Oxidation)	Q12805	EGF-containing fibulin-like extracellular matrix protein 1 (Extracellular protein S1-5) (Fibrillin-like protein) (Fibulin-3) (FIBL-3)	EFEMP1 FBLN3 FBNL	923.778	3	2769.32	2769.32	-1.74	-0.0016	0.1037	0	3.47	1.005	0	5.864e-08	22	28288
TSGVLPGGGFVASAAAVAGPEMQTGR	Hex(1)HexNAc(1)	TSGVLPGGGFVASAAAVAGPEMQTGR+Hex(1)HexNAc(1)	T1(Hex(1)HexNAc(1));M22(Oxidation)	Q12805	EGF-containing fibulin-like extracellular matrix protein 1 (Extracellular protein S1-5) (Fibrillin-like protein) (Fibulin-3) (FIBL-3)	EFEMP1 FBLN3 FBNL	923.779	3	2769.32	2769.32	-0.28	-0.00026	0.1667	0	3	0.645	0	1.325e-05	1	29019
SMATSGVLPGGGFVASAAAVAGPEMQTGR	Hex(1)HexNAc(1)	SMATSGVLPGGGFVASAAAVAGPEMQTGR+Hex(1)HexNAc(1)	S1(Hex(1)HexNAc(1));	Q12805	EGF-containing fibulin-like extracellular matrix protein 1 (Extracellular protein S1-5) (Fibrillin-like protein) (Fibulin-3) (FIBL-3)	EFEMP1 FBLN3 FBNL	1014.82	3	3042.44	3042.44	-1.36	-0.00138	0.019	0	2.1	0.153	0.0004977	0.01946	2	33935
SMATSGVLPGGGFVASAAAVAGPEMQTGR	Hex(1)HexNAc(1)	SMATSGVLPGGGFVASAAAVAGPEMQTGR+Hex(1)HexNAc(1)	S1(Hex(1)HexNAc(1));M25(Oxidation)	Q12805	EGF-containing fibulin-like extracellular matrix protein 1 (Extracellular protein S1-5) (Fibrillin-like protein) (Fibulin-3) (FIBL-3)	EFEMP1 FBLN3 FBNL	1020.15	3	3058.43	3058.43	-1.38	-0.00141	0.067	0	3.88	0.551	0	5.491e-05	2	30385
TSGVLPGGGFVASAAAVAGPEMQTGR	Hex(1)HexNAc(1)	TSGVLPGGGFVASAAAVAGPEMQTGR+Hex(1)HexNAc(1)	T1(Hex(1)HexNAc(1));	Q12805	EGF-containing fibulin-like extracellular matrix protein 1 (Extracellular protein S1-5) (Fibrillin-like protein) (Fibulin-3) (FIBL-3)	EFEMP1 FBLN3 FBNL	1377.17	2	2753.33	2753.33	0.58	0.0008	0.1683	0	3.09	0.84	0	7.054e-07	23	32259
SSMATSGVLPGGGFVASAAAVAGPEMQTGR	Hex(2)HexNAc(2)	SSMATSGVLPGGGFVASAAAVAGPEMQTGR+Hex(2)HexNAc(2)	S1(Hex(2)HexNAc(2));M3(Oxidation);M26(Oxidation)	Q12805	EGF-containing fibulin-like extracellular matrix protein 1 (Extracellular protein S1-5) (Fibrillin-like protein) (Fibulin-3) (FIBL-3)	EFEMP1 FBLN3 FBNL	1176.21	3	3526.6	3526.59	2.14	0.00251		0.0233	2.52	0.742	0	3.053e-06	23	28653
TSGVLPGGGFVASAAAVAGPEMQTGR	Hex(1)HexNAc(1)	TSGVLPGGGFVASAAAVAGPEMQTGR+Hex(1)HexNAc(1)	T1(Hex(1)HexNAc(1));	Q12805	EGF-containing fibulin-like extracellular matrix protein 1 (Extracellular protein S1-5) (Fibrillin-like protein) (Fibulin-3) (FIBL-3)	EFEMP1 FBLN3 FBNL	918.45	3	2753.33	2753.33	1.61	0.00148		0.0147	4.02	0.444	0	0.0002753	22	31852
TVSGDTETGQSPGVFNTK	Hex(1)HexNAc(1)	TVSGDTETGQSPGVFNTK+Hex(1)HexNAc(1)	T1(Hex(1)HexNAc(1));K18(Guanidinyl)	Q9BXX0	EMILIN-2 (Elastin microfibril interface-located protein 2) (Elastin microfibril interfacer 2) (Protein FOAP-10)	EMILIN2	1116.51	2	2232.01	2232.02	-2.07	-0.00232	0.0403	0	2.73	1.075	0	2.015e-08	12	12420
SPAPIQTTPPK	Hex(1)HexNAc(1)	SPAPIQTTPPK+Hex(1)HexNAc(1)	S1(Hex(1)HexNAc(1));K11(Guanidinyl)	P17813	Endoglin (CD antigen CD105)	ENG END	772.398	2	1543.79	1543.78	1.9	0.00147	0.3736	0	1.74	0.231	9.09e-05	0.006474	18	8327
TTPPKDTCSPELLMSLIQTK	Hex(2)HexNAc(2)	TTPPKDTCSPELLMSLIQTK+Hex(2)HexNAc(2)	T1(Hex(2)HexNAc(2));K5(Guanidinyl);C8(Carbamidomethyl);K20(Guanidinyl)	P17813	Endoglin (CD antigen CD105)	ENG END	1025.49	3	3074.46	3074.46	-0.66	-0.00068	0.1132	0	1.59	0.041	0.003998	0.08623	6	34412
TTPPKDTCSPELLMSLIQTK	Hex(2)HexNAc(2)	TTPPKDTCSPELLMSLIQTK+Hex(2)HexNAc(2)	T1(Hex(2)HexNAc(2));K5(Guanidinyl);C8(Carbamidomethyl);K20(Guanidinyl)	P17813	Endoglin (CD antigen CD105)	ENG END	1025.5	3	3074.48	3074.46	4.22	0.00432	0.279	0	2.33	0.274	9.09e-05	0.003469	5	33800
TSQSQVIGTEGGK	Hex(2)HexNAc(2)	TSQSQVIGTEGGK+Hex(2)HexNAc(2)	T1(Hex(2)HexNAc(2));K13(Guanidinyl)	Q9ULC0	Endomucin (Endomucin-2) (Gastric cancer antigen Ga34) (Mucin-14) (MUC-14)	EMCN EMCN2 MUC14	1032.47	2	2063.94	2063.94	0.94	0.00096	0.3406	0	2.29	0.324	9.09e-05	0.001649	4	6101
TITNELLK	Hex(1)HexNAc(1)	TITNELLK+Hex(1)HexNAc(1)	T1(Hex(1)HexNAc(1));K8(Guanidinyl)	Q9ULC0	Endomucin (Endomucin-2) (Gastric cancer antigen Ga34) (Mucin-14) (MUC-14)	EMCN EMCN2 MUC14	669.853	2	1338.7	1338.7	-0.79	-0.00053	0.0571	0	1.4	0.228	9.09e-05	0.006711	22	14793
TITNELLK	Hex(1)HexNAc(1)	TITNELLK+Hex(1)HexNAc(1)	T1(Hex(1)HexNAc(1));K8(Guanidinyl)	Q9ULC0	Endomucin (Endomucin-2) (Gastric cancer antigen Ga34) (Mucin-14) (MUC-14)	EMCN EMCN2 MUC14	669.854	2	1338.7	1338.7	0.32	0.00021	0.1418	0	1.41	0.212	9.09e-05	0.008428	23	14987
STATFLTSK	Hex(1)HexNAc(1)	STATFLTSK+Hex(1)HexNAc(1)	S1(Hex(1)HexNAc(1));K9(Guanidinyl)	Q9ULC0	Endomucin (Endomucin-2) (Gastric cancer antigen Ga34) (Mucin-14) (MUC-14)	EMCN EMCN2 MUC14	681.834	2	1362.66	1362.66	-1.5	-0.00102	0.0278	0	1.08	0.191	0.0001756	0.01135	9	12022
SSPPESSFQK	Hex(1)HexNAc(1)	SSPPESSFQK+Hex(1)HexNAc(1)	S1(Hex(1)HexNAc(1));K10(Guanidinyl)	Q9BS26	Endoplasmic reticulum resident protein 44 (ER protein 44) (ERp44) (Thioredoxin domain-containing protein 4)	ERP44 KIAA0573 TXNDC4 UNQ532/PRO1075	750.841	2	1500.68	1500.67	3.4	0.00255	0.0422	0	1.66	0.302	9.09e-05	0.002292	8	6604
SSPPESSFQK	Hex(1)HexNAc(1)	SSPPESSFQK+Hex(1)HexNAc(1)	S1(Hex(1)HexNAc(1));K10(Guanidinyl)	Q9BS26	Endoplasmic reticulum resident protein 44 (ER protein 44) (ERp44) (Thioredoxin domain-containing protein 4)	ERP44 KIAA0573 TXNDC4 UNQ532/PRO1075	750.836	2	1500.66	1500.67	-3.49	-0.00262	0.038	0	1.58	0.226	9.09e-05	0.006905	7	6755
SSPPESSFQK	Hex(1)HexNAc(1)	SSPPESSFQK+Hex(1)HexNAc(1)	S1(Hex(1)HexNAc(1));K10(Guanidinyl)	Q9BS26	Endoplasmic reticulum resident protein 44 (ER protein 44) (ERp44) (Thioredoxin domain-containing protein 4)	ERP44 KIAA0573 TXNDC4 UNQ532/PRO1075	750.841	2	1500.68	1500.67	3.65	0.00274	0.0366	0	1.64	0.342	9.09e-05	0.001272	11	6656
SSPPESSFQK	Hex(1)HexNAc(1)	SSPPESSFQK+Hex(1)HexNAc(1)	S1(Hex(1)HexNAc(1));K10(Guanidinyl)	Q9BS26	Endoplasmic reticulum resident protein 44 (ER protein 44) (ERp44) (Thioredoxin domain-containing protein 4)	ERP44 KIAA0573 TXNDC4 UNQ532/PRO1075	750.841	2	1500.67	1500.67	2.8	0.0021	0.3667	0	1.5	0.31	9.09e-05	0.002039	10	6631
TDTAPGEQAQDVASSPPESSFQK	Hex(1)HexNAc(1)	TDTAPGEQAQDVASSPPESSFQK+Hex(1)HexNAc(1)	T1(Hex(1)HexNAc(1));K23(Guanidinyl)	Q9BS26	Endoplasmic reticulum resident protein 44 (ER protein 44) (ERp44) (Thioredoxin domain-containing protein 4)	ERP44 KIAA0573 TXNDC4 UNQ532/PRO1075	928.746	3	2784.22	2784.23	-3.91	-0.00363		0.0163	3.61	0.438	0	0.0002992	6	16286
TKYPELFPAHQSPMFPDTR	Hex(1)HexNAc(1)	TKYPELFPAHQSPMFPDTR+Hex(1)HexNAc(1)	T1(Hex(1)HexNAc(1));K2(Guanidinyl);M14(Oxidation)	Q9HCU0	Endosialin (Tumor endothelial marker 1) (CD antigen CD248)	CD248 CD164L1 TEM1	672.071	4	2685.26	2685.25	4.97	0.00334	0.1022	0	3.23	0.016	0.006871	0.1181	20	20676
TKYPELFPAHQSPMFPDTR	Hex(1)HexNAc(1)	TKYPELFPAHQSPMFPDTR+Hex(1)HexNAc(1)	T1(Hex(1)HexNAc(1));K2(Guanidinyl);M14(Oxidation)	Q9HCU0	Endosialin (Tumor endothelial marker 1) (CD antigen CD248)	CD248 CD164L1 TEM1	672.066	4	2685.24	2685.25	-3.22	-0.00216	0.0976	0	5.02	0.294	9.09e-05	0.002594	1	21618
TKYPELFPAHQSPMFPDTR	HexNAc(1)	TKYPELFPAHQSPMFPDTR+HexNAc(1)	T1(HexNAc(1));K2(Guanidinyl);M14(Oxidation)	Q9HCU0	Endosialin (Tumor endothelial marker 1) (CD antigen CD248)	CD248 CD164L1 TEM1	631.555	4	2523.2	2523.2	-0.12	-8e-05	0.2714	0	3.5	0.158	0.0004174	0.01817	2	20796
TKYPELFPAHQSPMFPDTR	HexNAc(1)	TKYPELFPAHQSPMFPDTR+HexNAc(1)	T1(HexNAc(1));K2(Guanidinyl);M14(Oxidation)	Q9HCU0	Endosialin (Tumor endothelial marker 1) (CD antigen CD248)	CD248 CD164L1 TEM1	631.554	4	2523.19	2523.2	-1.66	-0.00105	0.2048	0	5.03	0.024	0.005676	0.1065	1	21598
SAYQPGILSVSH	Hex(1)HexNAc(1)	SAYQPGILSVSH+Hex(1)HexNAc(1)	S1(Hex(1)HexNAc(1));	Q9HCU0	Endosialin (Tumor endothelial marker 1) (CD antigen CD248)	CD248 CD164L1 TEM1	812.394	2	1623.78	1623.77	3.82	0.0031	0.4063	0	1.6	0.084	0.001441	0.04947	6	18533
SAQPPAHQPPMISTK	Hex(1)HexNAc(1)	SAQPPAHQPPMISTK+Hex(1)HexNAc(1)	S1(Hex(1)HexNAc(1));K15(Guanidinyl)	Q9HCU0	Endosialin (Tumor endothelial marker 1) (CD antigen CD248)	CD248 CD164L1 TEM1	666.329	3	1996.97	1996.96	3.88	0.00258	0.339	0	2.36	0.145	0.000568	0.02174	4	9568
SAQPPAHQPPMI	Hex(1)HexNAc(1)	SAQPPAHQPPMI+Hex(1)HexNAc(1)	S1(Hex(1)HexNAc(1));M11(Oxidation)	Q9HCU0	Endosialin (Tumor endothelial marker 1) (CD antigen CD248)	CD248 CD164L1 TEM1	827.885	2	1654.76	1654.76	-0.15	-0.00012	0.115	0	1.13	0.126	0.0007914	0.02792	17	9814
SAQPPAHQPPMI	Hex(1)HexNAc(1)	SAQPPAHQPPMI+Hex(1)HexNAc(1)	S1(Hex(1)HexNAc(1));M11(Oxidation)	Q9HCU0	Endosialin (Tumor endothelial marker 1) (CD antigen CD248)	CD248 CD164L1 TEM1	827.889	2	1654.77	1654.76	4.68	0.00387	0.1404	0	1.14	0.094	0.001193	0.04334	16	10064
SAQPPAHQPPMI	Hex(1)HexNAc(1)	SAQPPAHQPPMI+Hex(1)HexNAc(1)	S1(Hex(1)HexNAc(1));M11(Oxidation)	Q9HCU0	Endosialin (Tumor endothelial marker 1) (CD antigen CD248)	CD248 CD164L1 TEM1	827.881	2	1654.75	1654.76	-5.36	-0.00443	0.1532	0	1.24	0.068	0.002133	0.06072	16	10083
SPMFPDTR	Hex(1)HexNAc(1)	SPMFPDTR+Hex(1)HexNAc(1)	S1(Hex(1)HexNAc(1));M3(Oxidation)	Q9HCU0	Endosialin (Tumor endothelial marker 1) (CD antigen CD248)	CD248 CD164L1 TEM1	666.291	2	1331.58	1331.57	6.03	0.00401	0.2741	0	1.35	0.036	0.004164	0.09163	11	8854
SPMFPDTR	Hex(1)HexNAc(1)	SPMFPDTR+Hex(1)HexNAc(1)	S1(Hex(1)HexNAc(1));M3(Oxidation)	Q9HCU0	Endosialin (Tumor endothelial marker 1) (CD antigen CD248)	CD248 CD164L1 TEM1	666.285	2	1331.56	1331.57	-2.85	-0.0019	0.2063	0	1.26	0.058	0.002856	0.0694	15	8565
SPMFPDTR	Hex(1)HexNAc(1)	SPMFPDTR+Hex(1)HexNAc(1)	S1(Hex(1)HexNAc(1));M3(Oxidation)	Q9HCU0	Endosialin (Tumor endothelial marker 1) (CD antigen CD248)	CD248 CD164L1 TEM1	666.288	2	1331.57	1331.57	1.41	0.00094	0.177	0	1.13	0.178	0.0001756	0.01375	16	8594
SPMFPDTR	Hex(1)HexNAc(1)	SPMFPDTR+Hex(1)HexNAc(1)	S1(Hex(1)HexNAc(1));M3(Oxidation)	Q9HCU0	Endosialin (Tumor endothelial marker 1) (CD antigen CD248)	CD248 CD164L1 TEM1	666.284	2	1331.56	1331.57	-5.29	-0.00352	0.269	0	1.45	0.06	0.002805	0.06762	12	8456
TALGEAGLAEHSQR	Hex(1)HexNAc(1)	TALGEAGLAEHSQR+Hex(1)HexNAc(1)	T1(Hex(1)HexNAc(1));	Q9HCU0	Endosialin (Tumor endothelial marker 1) (CD antigen CD248)	CD248 CD164L1 TEM1	902.932	2	1804.86	1804.86	0.96	0.00086	0.4197	0	3.05	0.709	0	5.026e-06	9	6995
THPALSR	Hex(1)HexNAc(1)	THPALSR+Hex(1)HexNAc(1)	T1(Hex(1)HexNAc(1));	Q9HCU0	Endosialin (Tumor endothelial marker 1) (CD antigen CD248)	CD248 CD164L1 TEM1	573.786	2	1146.56	1146.56	0.45	0.00026	0.2037	0	1.08	0.056	0.002898	0.07106	16	3885
THPALSR	Hex(1)HexNAc(1)	THPALSR+Hex(1)HexNAc(1)	T1(Hex(1)HexNAc(1));	Q9HCU0	Endosialin (Tumor endothelial marker 1) (CD antigen CD248)	CD248 CD164L1 TEM1	573.786	2	1146.56	1146.56	0.77	0.00044	0.2264	0	1.06	0.064	0.002331	0.06406	17	3688
TQPPDFALAYRP	Hex(1)HexNAc(1)	TQPPDFALAYRP+Hex(1)HexNAc(1)	T1(Hex(1)HexNAc(1));	Q9HCU0	Endosialin (Tumor endothelial marker 1) (CD antigen CD248)	CD248 CD164L1 TEM1	870.921	2	1740.84	1740.83	1.43	0.00124	0.5	0	1.66	0.385	0	0.0006698	13	22799
TQPPDFALAYRP	Hex(1)HexNAc(1)	TQPPDFALAYRP+Hex(1)HexNAc(1)	T1(Hex(1)HexNAc(1));	Q9HCU0	Endosialin (Tumor endothelial marker 1) (CD antigen CD248)	CD248 CD164L1 TEM1	870.925	2	1740.84	1740.83	5.23	0.00456	0.4718	0	1.42	0.144	0.000568	0.02207	8	22051
TQPPDFALAYRP	Hex(1)HexNAc(1)	TQPPDFALAYRP+Hex(1)HexNAc(1)	T1(Hex(1)HexNAc(1));	Q9HCU0	Endosialin (Tumor endothelial marker 1) (CD antigen CD248)	CD248 CD164L1 TEM1	870.917	2	1740.83	1740.83	-2.87	-0.0025	0.4573	0	1.64	0.503	0	0.0001128	10	22252
TQPPDFALAYRP	Hex(1)HexNAc(1)	TQPPDFALAYRP+Hex(1)HexNAc(1)	T1(Hex(1)HexNAc(1));	Q9HCU0	Endosialin (Tumor endothelial marker 1) (CD antigen CD248)	CD248 CD164L1 TEM1	870.918	2	1740.83	1740.83	-2.36	-0.00206	0.4275	0	1.38	0.156	0.0004174	0.01862	9	21868
TQPPDFALAYRP	Hex(1)HexNAc(1)	TQPPDFALAYRP+Hex(1)HexNAc(1)	T1(Hex(1)HexNAc(1));	Q9HCU0	Endosialin (Tumor endothelial marker 1) (CD antigen CD248)	CD248 CD164L1 TEM1	870.921	2	1740.84	1740.83	1.63	0.00142	0.4943	0	1.74	0.514	0	9.637e-05	9	22218
TQPPDFALAYRPSFPEDR	Hex(1)HexNAc(1)	TQPPDFALAYRPSFPEDR+Hex(1)HexNAc(1)	T1(Hex(1)HexNAc(1));	Q9HCU0	Endosialin (Tumor endothelial marker 1) (CD antigen CD248)	CD248 CD164L1 TEM1	824.723	3	2472.15	2472.16	-1.2	-0.00099	0.2299	0	1.74	0.005	0.008947	0.1359	14	24867
TQPPDFALAYRPSFPEDR	Hex(1)HexNAc(1)	TQPPDFALAYRPSFPEDR+Hex(1)HexNAc(1)	T1(Hex(1)HexNAc(1));	Q9HCU0	Endosialin (Tumor endothelial marker 1) (CD antigen CD248)	CD248 CD164L1 TEM1	824.724	3	2472.16	2472.16	0.47	0.00038	0.3123	0	3.33	0.386	0	0.000659	12	24664
TQPPDFALAYRPSFPEDR	Hex(1)HexNAc(1)	TQPPDFALAYRPSFPEDR+Hex(1)HexNAc(1)	T1(Hex(1)HexNAc(1));	Q9HCU0	Endosialin (Tumor endothelial marker 1) (CD antigen CD248)	CD248 CD164L1 TEM1	824.726	3	2472.16	2472.16	2.27	0.00187	0.2394	0	2.84	0.152	0.0004977	0.01967	15	24644
TQPPDFALAYRPSFPEDR	Hex(1)HexNAc(1)	TQPPDFALAYRPSFPEDR+Hex(1)HexNAc(1)	T1(Hex(1)HexNAc(1));	Q9HCU0	Endosialin (Tumor endothelial marker 1) (CD antigen CD248)	CD248 CD164L1 TEM1	824.726	3	2472.16	2472.16	2.74	0.00226	0.3456	0	2.72	0.196	9.09e-05	0.01067	11	24926
TQPPDFALAYRPSFPEDR	Hex(1)HexNAc(1)	TQPPDFALAYRPSFPEDR+Hex(1)HexNAc(1)	T1(Hex(1)HexNAc(1));	Q9HCU0	Endosialin (Tumor endothelial marker 1) (CD antigen CD248)	CD248 CD164L1 TEM1	824.722	3	2472.15	2472.16	-2.39	-0.00197	0.1648	0	2.67	0.235	9.09e-05	0.006052	13	25437
TWPPPLSAPR	Hex(1)HexNAc(1)	TWPPPLSAPR+Hex(1)HexNAc(1)	T1(Hex(1)HexNAc(1));	Q9HCU0	Endosialin (Tumor endothelial marker 1) (CD antigen CD248)	CD248 CD164L1 TEM1	743.878	2	1486.75	1486.74	3.58	0.00266	0.0465	0	1.29	0.245	9.09e-05	0.005258	23	20242
TWPPPLSAPR	Hex(1)HexNAc(1)	TWPPPLSAPR+Hex(1)HexNAc(1)	T1(Hex(1)HexNAc(1));	Q9HCU0	Endosialin (Tumor endothelial marker 1) (CD antigen CD248)	CD248 CD164L1 TEM1	743.876	2	1486.75	1486.74	1.97	0.00147	0.28	0	1.5	0.344	9.09e-05	0.001226	21	20468
TWPPPLSAPR	Hex(1)HexNAc(1)	TWPPPLSAPR+Hex(1)HexNAc(1)	T1(Hex(1)HexNAc(1));	Q9HCU0	Endosialin (Tumor endothelial marker 1) (CD antigen CD248)	CD248 CD164L1 TEM1	743.879	2	1486.75	1486.74	6.23	0.00463	0.1333	0	1.35	0.364	0	0.0009182	20	19792
TWPPPLSAPR	Hex(1)HexNAc(1)	TWPPPLSAPR+Hex(1)HexNAc(1)	T1(Hex(1)HexNAc(1));	Q9HCU0	Endosialin (Tumor endothelial marker 1) (CD antigen CD248)	CD248 CD164L1 TEM1	743.877	2	1486.75	1486.74	2.75	0.00205		0.036	1.07	0.263	9.09e-05	0.004077	22	19653
TKYPELFPAHQ	Hex(1)HexNAc(1)	TKYPELFPAHQ+Hex(1)HexNAc(1)	T1(Hex(1)HexNAc(1));K2(Guanidinyl)	Q9HCU0	Endosialin (Tumor endothelial marker 1) (CD antigen CD248)	CD248 CD164L1 TEM1	869.42	2	1737.83	1737.83	-0.54	-0.00047	0.3148	0	1.62	0.457	0	0.0002261	10	16047
TKYPELFPAHQ	Hex(1)HexNAc(1)	TKYPELFPAHQ+Hex(1)HexNAc(1)	T1(Hex(1)HexNAc(1));K2(Guanidinyl)	Q9HCU0	Endosialin (Tumor endothelial marker 1) (CD antigen CD248)	CD248 CD164L1 TEM1	869.418	2	1737.83	1737.83	-2.64	-0.00229	0.1429	0	1.47	0.122	0.0009429	0.02978	11	15916
TALGEAGLAEHSQR	HexNAc(1)	TALGEAGLAEHSQR+HexNAc(1)	T1(HexNAc(1));	Q9HCU0	Endosialin (Tumor endothelial marker 1) (CD antigen CD248)	CD248 CD164L1 TEM1	548.269	3	1642.79	1642.8	-5.97	-0.00327	0.0184	0	2.17	0.008	0.008225	0.1311	8	7131
TALGEAGLAEHSQR	HexNAc(1)	TALGEAGLAEHSQR+HexNAc(1)	T1(HexNAc(1));	Q9HCU0	Endosialin (Tumor endothelial marker 1) (CD antigen CD248)	CD248 CD164L1 TEM1	548.272	3	1642.8	1642.8	-0.42	-0.00023	0.3722	0	4.54	1.095	0	1.492e-08	9	7042
TALGEAGLAEHSQR	HexNAc(1)	TALGEAGLAEHSQR+HexNAc(1)	T1(HexNAc(1));	Q9HCU0	Endosialin (Tumor endothelial marker 1) (CD antigen CD248)	CD248 CD164L1 TEM1	548.277	3	1642.82	1642.8	8.5	0.00465	0.2736	0	4.13	0.85	0	6e-07	9	6981
THPALSR	HexNAc(1)	THPALSR+HexNAc(1)	T1(HexNAc(1));	Q9HCU0	Endosialin (Tumor endothelial marker 1) (CD antigen CD248)	CD248 CD164L1 TEM1	492.759	2	984.51	984.511	-1.09	-0.00054	0.1931	0	1.45	0.055	0.002898	0.07193	16	3894
THPALSR	HexNAc(1)	THPALSR+HexNAc(1)	T1(HexNAc(1));	Q9HCU0	Endosialin (Tumor endothelial marker 1) (CD antigen CD248)	CD248 CD164L1 TEM1	492.761	2	984.514	984.511	3.48	0.00171	0.2556	0	1.33	0.057	0.002856	0.06974	15	3676
THPALSR	HexNAc(1)	THPALSR+HexNAc(1)	T1(HexNAc(1));	Q9HCU0	Endosialin (Tumor endothelial marker 1) (CD antigen CD248)	CD248 CD164L1 TEM1	492.759	2	984.511	984.511	0.36	0.00018		0.024	1.22	0.061	0.002675	0.06646	17	3722
THPALSR	HexNAc(1)	THPALSR+HexNAc(1)	T1(HexNAc(1));	Q9HCU0	Endosialin (Tumor endothelial marker 1) (CD antigen CD248)	CD248 CD164L1 TEM1	492.76	2	984.514	984.511	2.74	0.00135	0.1567	0	1.34	0.035	0.004164	0.09353	22	3837
TQPPDFALAYRPSFPEDR	HexNAc(1)	TQPPDFALAYRPSFPEDR+HexNAc(1)	T1(HexNAc(1));	Q9HCU0	Endosialin (Tumor endothelial marker 1) (CD antigen CD248)	CD248 CD164L1 TEM1	770.707	3	2310.11	2310.1	1.34	0.00104	0.2639	0	4.51	0.228	9.09e-05	0.006772	12	24797
SRPPGGPIITVHPK	Hex(1)HexNAc(1)	SRPPGGPIITVHPK+Hex(1)HexNAc(1)	S1(Hex(1)HexNAc(1));K14(Guanidinyl)	Q9Y2E5	Epididymis-specific alpha-mannosidase (EC 3.2.1.24) (Mannosidase alpha class 2B member 2)	MAN2B2 KIAA0935	621.67	3	1863	1863	-0.57	-0.00035	0.2843	0	1.97	0.434	0	0.0003188	1	10142
TAPGPETAAFIER	Hex(1)HexNAc(1)	TAPGPETAAFIER+Hex(1)HexNAc(1)	T1(Hex(1)HexNAc(1));	Q5UCC4	ER membrane protein complex subunit 10 (Hematopoietic signal peptide-containing membrane domain-containing protein 1)	EMC10 C19orf63 HSM1 INM02 UNQ764/PRO1556	862.914	2	1724.82	1724.82	-1.01	-0.00088	0.4956	0	2.28	0.685	0	7.29e-06	14	16949
TTAPGPETAAFIER	Hex(1)HexNAc(1)	TTAPGPETAAFIER+Hex(1)HexNAc(1)	T1(Hex(1)HexNAc(1));	Q5UCC4	ER membrane protein complex subunit 10 (Hematopoietic signal peptide-containing membrane domain-containing protein 1)	EMC10 C19orf63 HSM1 INM02 UNQ764/PRO1556	913.438	2	1825.87	1825.87	-0.89	-0.00082	0.5362	0	2.07	0.376	0	0.0007666	14	16858
SHPEPESWNAAQHCQQDR	Hex(1)HexNAc(1)	SHPEPESWNAAQHCQQDR+Hex(1)HexNAc(1)	S1(Hex(1)HexNAc(1));C14(Carbamidomethyl)	Q16610	Extracellular matrix protein 1 (Secretory component p85)	ECM1	848.02	3	2542.04	2542.05	-3.72	-0.00315	0.0969	0	4.54	1.075	0	2.042e-08	7	6146
SHPEPESWNAAQHCQQDR	Hex(1)HexNAc(1)	SHPEPESWNAAQHCQQDR+Hex(1)HexNAc(1)	S1(Hex(1)HexNAc(1));C14(Carbamidomethyl)	Q16610	Extracellular matrix protein 1 (Secretory component p85)	ECM1	848.025	3	2542.06	2542.05	2.96	0.00251	0.1778	0	5.23	1.091	0	1.586e-08	9	5828
SHPEPESWNAAQHCQQDR	Hex(1)HexNAc(1)	SHPEPESWNAAQHCQQDR+Hex(1)HexNAc(1)	S1(Hex(1)HexNAc(1));C14(Carbamidomethyl)	Q16610	Extracellular matrix protein 1 (Secretory component p85)	ECM1	848.024	3	2542.06	2542.05	1.63	0.00138	0.2104	0	6.7	1.368	0	2.459e-10	8	5746
SHPEPESWNAAQHCQQDR	Hex(1)HexNAc(1)	SHPEPESWNAAQHCQQDR+Hex(1)HexNAc(1)	S1(Hex(1)HexNAc(1));C14(Carbamidomethyl)	Q16610	Extracellular matrix protein 1 (Secretory component p85)	ECM1	848.023	3	2542.06	2542.05	0.79	0.00067	0.1912	0	5.23	1.041	0	3.385e-08	10	5946
SQEATPLQQEK	Hex(1)HexNAc(1)	SQEATPLQQEK+Hex(1)HexNAc(1)	S1(Hex(1)HexNAc(1));K11(Guanidinyl)	Q16610	Extracellular matrix protein 1 (Secretory component p85)	ECM1	833.393	2	1665.78	1665.78	-1.06	-0.00088	0.1875	0	2.24	0.269	9.09e-05	0.003701	3	7412
SQEATPLQQEK	Hex(1)HexNAc(1)	SQEATPLQQEK+Hex(1)HexNAc(1)	S1(Hex(1)HexNAc(1));K11(Guanidinyl)	Q16610	Extracellular matrix protein 1 (Secretory component p85)	ECM1	833.4	2	1665.79	1665.78	7.02	0.00585	0.0648	0	2.16	0.43	0	0.0003387	2	7342
SQEATPLQQEK	Hex(1)HexNAc(1)	SQEATPLQQEK+Hex(1)HexNAc(1)	S1(Hex(1)HexNAc(1));K11(Guanidinyl)	Q16610	Extracellular matrix protein 1 (Secretory component p85)	ECM1	833.392	2	1665.78	1665.78	-2.31	-0.00192	0.2808	0	1.46	0.262	9.09e-05	0.004118	1	7670
SQEATPLQQEK	Hex(1)HexNAc(1)	SQEATPLQQEK+Hex(1)HexNAc(1)	S1(Hex(1)HexNAc(1));K11(Guanidinyl)	Q16610	Extracellular matrix protein 1 (Secretory component p85)	ECM1	833.394	2	1665.78	1665.78	-0.84	-0.0007		0.0468	1.63	0.065	0.002269	0.063	7	6961
SQEATPLQQEK	Hex(1)HexNAc(1)	SQEATPLQQEK+Hex(1)HexNAc(1)	S1(Hex(1)HexNAc(1));K11(Guanidinyl)	Q16610	Extracellular matrix protein 1 (Secretory component p85)	ECM1	833.392	2	1665.78	1665.78	-2.58	-0.00215	0.1377	0	1.38	0.151	0.0004977	0.01997	4	7208
SQHGPPFEGQSQVQPPPSQEATPLQQEK	Hex(1)HexNAc(1)	SQHGPPFEGQSQVQPPPSQEATPLQQEK+Hex(1)HexNAc(1)	S1(Hex(1)HexNAc(1));K28(Guanidinyl)	Q16610	Extracellular matrix protein 1 (Secretory component p85)	ECM1	1155.21	3	3463.62	3463.62	-0.33	-0.00038	0.2147	0	3.4	0.497	0	0.0001231	17	16968
TPAPFGDQSHPEPESWNAAQHCQQDR	Hex(1)HexNAc(1)	TPAPFGDQSHPEPESWNAAQHCQQDR+Hex(1)HexNAc(1)	T1(Hex(1)HexNAc(1));C22(Carbamidomethyl)	Q16610	Extracellular matrix protein 1 (Secretory component p85)	ECM1	839.611	4	3355.42	3355.42	0.32	0.00027		0.0329	4.71	0.759	0	2.374e-06	18	12616
TPAPFGDQSHPEPESWNAAQHCQQDR	Hex(1)HexNAc(1)	TPAPFGDQSHPEPESWNAAQHCQQDR+Hex(1)HexNAc(1)	T1(Hex(1)HexNAc(1));C22(Carbamidomethyl)	Q16610	Extracellular matrix protein 1 (Secretory component p85)	ECM1	839.612	4	3355.43	3355.42	1.93	0.00162	0.0585	0	3.93	0.314	9.09e-05	0.001926	21	13538
TPAPFGDQSHPEPESWNAAQHCQQDR	Hex(1)HexNAc(1)	TPAPFGDQSHPEPESWNAAQHCQQDR+Hex(1)HexNAc(1)	T1(Hex(1)HexNAc(1));C22(Carbamidomethyl)	Q16610	Extracellular matrix protein 1 (Secretory component p85)	ECM1	1119.15	3	3355.44	3355.42	7.11	0.00795	0.1118	0	3.13	0.372	0	0.0008076	16	13172
TPAPFGDQSHPEPESWNAAQHCQQDR	Hex(1)HexNAc(1)	TPAPFGDQSHPEPESWNAAQHCQQDR+Hex(1)HexNAc(1)	T1(Hex(1)HexNAc(1));C22(Carbamidomethyl)	Q16610	Extracellular matrix protein 1 (Secretory component p85)	ECM1	839.609	4	3355.42	3355.42	-1.02	-0.00086	0.0281	0	4.99	0.714	0	4.703e-06	15	12657
TPAPFGDQSHPEPESWNAAQHCQQDR	Hex(1)HexNAc(1)	TPAPFGDQSHPEPESWNAAQHCQQDR+Hex(1)HexNAc(1)	T1(Hex(1)HexNAc(1));C22(Carbamidomethyl)	Q16610	Extracellular matrix protein 1 (Secretory component p85)	ECM1	839.61	4	3355.42	3355.42	-0.55	-0.00046	0.0985	0	6.09	1.258	0	1.291e-09	17	12970
TPAPFGDQSHPEPESWNAAQHCQQDR	Hex(1)HexNAc(1)	TPAPFGDQSHPEPESWNAAQHCQQDR+Hex(1)HexNAc(1)	T1(Hex(1)HexNAc(1));C22(Carbamidomethyl)	Q16610	Extracellular matrix protein 1 (Secretory component p85)	ECM1	839.608	4	3355.41	3355.42	-3.28	-0.00275	0.0914	0	7.55	1.16	0	5.654e-09	16	12973
TPAPFGDQSHPEPESWNAAQHCQQDR	Hex(1)HexNAc(1)	TPAPFGDQSHPEPESWNAAQHCQQDR+Hex(1)HexNAc(1)	T1(Hex(1)HexNAc(1));C22(Carbamidomethyl)	Q16610	Extracellular matrix protein 1 (Secretory component p85)	ECM1	839.612	4	3355.43	3355.42	2.62	0.0022	0.0928	0	7.22	1.79703	0	3.79121e-13	15	13016
TPLQQEK	Hex(1)HexNAc(1)	TPLQQEK+Hex(1)HexNAc(1)	T1(Hex(1)HexNAc(1));K7(Guanidinyl)	Q16610	Extracellular matrix protein 1 (Secretory component p85)	ECM1	625.808	2	1250.61	1250.61	-1.3	-0.00081		0.0484	1.18	0.025	0.005676	0.1054	3	4607
TPLQQEK	Hex(1)HexNAc(1)	TPLQQEK+Hex(1)HexNAc(1)	T1(Hex(1)HexNAc(1));K7(Guanidinyl)	Q16610	Extracellular matrix protein 1 (Secretory component p85)	ECM1	625.808	2	1250.61	1250.61	-1.38	-0.00086	0.2117	0	1.37	0.093	0.001193	0.04383	2	5044
TPLQQEK	Hex(1)HexNAc(1)	TPLQQEK+Hex(1)HexNAc(1)	T1(Hex(1)HexNAc(1));K7(Guanidinyl)	Q16610	Extracellular matrix protein 1 (Secretory component p85)	ECM1	625.808	2	1250.61	1250.61	-1.74	-0.00109	0.2044	0	1.37	0.12	0.001012	0.03041	4	4476
TPAPFGDQSHPEPESWNAAQHCQQDR	HexNAc(1)	TPAPFGDQSHPEPESWNAAQHCQQDR+HexNAc(1)	T1(HexNAc(1));C22(Carbamidomethyl)	Q16610	Extracellular matrix protein 1 (Secretory component p85)	ECM1	799.098	4	3193.37	3193.37	1.78	0.00142	0.0538	0	6.88	0.872	0	4.317e-07	15	12827
TTVFTPVAR	Hex(2)HexNAc(2)	TTVFTPVAR+Hex(2)HexNAc(2)	T1(Hex(2)HexNAc(2));	O94769	Extracellular matrix protein 2 (Matrix glycoprotein SC1/ECM2)	ECM2	861.416	2	1721.82	1721.82	1.95	0.00168	0.2203	0	1.18	0.299	9.09e-05	0.002387	22	9030
SGEPGCSCAQPAAEVAAPGWAQVR	Hex(1)HexNAc(1)	SGEPGCSCAQPAAEVAAPGWAQVR+Hex(1)HexNAc(1)	S1(Hex(1)HexNAc(1));C6(Carbamidomethyl);C8(Carbamidomethyl)	Q8IXL6	Extracellular serine/threonine protein kinase FAM20C (EC 2.7.11.1) (Dentin matrix protein 4) (DMP-4) (Golgi casein kinase) (Golgi-enriched fraction casein kinase) (GEF-CK)	FAM20C DMP4	941.089	3	2821.25	2821.24	4.24	0.00399	0.2058	0	3.11	0.355	0	0.001048	1	23412
SPPGPGGDASLLAR	Hex(1)HexNAc(1)	SPPGPGGDASLLAR+Hex(1)HexNAc(1)	S1(Hex(1)HexNAc(1));	Q8IXL6	Extracellular serine/threonine protein kinase FAM20C (EC 2.7.11.1) (Dentin matrix protein 4) (DMP-4) (Golgi casein kinase) (Golgi-enriched fraction casein kinase) (GEF-CK)	FAM20C DMP4	830.408	2	1659.81	1659.81	0.7	0.00058	0.3974	0	3.12	0.678	0	8.115e-06	19	13268
SPPGPGGDASLLAR	Hex(1)HexNAc(1)	SPPGPGGDASLLAR+Hex(1)HexNAc(1)	S1(Hex(1)HexNAc(1));	Q8IXL6	Extracellular serine/threonine protein kinase FAM20C (EC 2.7.11.1) (Dentin matrix protein 4) (DMP-4) (Golgi casein kinase) (Golgi-enriched fraction casein kinase) (GEF-CK)	FAM20C DMP4	830.408	2	1659.81	1659.81	0.92	0.00076	0.1088	0	1.47	0.018	0.006646	0.1151	22	15913
SAAGDAGWPNK	Hex(1)HexNAc(1)	SAAGDAGWPNK+Hex(1)HexNAc(1)	S1(Hex(1)HexNAc(1));K11(Guanidinyl)	Q8IXL6	Extracellular serine/threonine protein kinase FAM20C (EC 2.7.11.1) (Dentin matrix protein 4) (DMP-4) (Golgi casein kinase) (Golgi-enriched fraction casein kinase) (GEF-CK)	FAM20C DMP4	740.828	2	1480.65	1480.66	-4.69	-0.00348	0.2605	0	1.19	0.21	9.09e-05	0.008728	10	8655
SPGEAAVDSYPNWLK	Hex(1)HexNAc(1)	SPGEAAVDSYPNWLK+Hex(1)HexNAc(1)	S1(Hex(1)HexNAc(1));K15(Guanidinyl)	Q8IXL6	Extracellular serine/threonine protein kinase FAM20C (EC 2.7.11.1) (Dentin matrix protein 4) (DMP-4) (Golgi casein kinase) (Golgi-enriched fraction casein kinase) (GEF-CK)	FAM20C DMP4	1020.97	2	2040.93	2040.94	-3.69	-0.00377	0.1765	0	2.21	0.224	9.09e-05	0.007099	6	26064
TPSYNHH	Hex(1)HexNAc(1)	TPSYNHH+Hex(1)HexNAc(1)	T1(Hex(1)HexNAc(1));	O60667	Fas apoptotic inhibitory molecule 3 (IgM Fc fragment receptor) (Regulator of Fas-induced apoptosis Toso)	FCMR FAIM3 TOSO	610.756	2	1220.51	1220.51	-1.05	-0.00064	0.3438	0	1.28	0.159	0.0003381	0.01771	6	1451
TPSYNHHTR	Hex(1)HexNAc(1)	TPSYNHHTR+Hex(1)HexNAc(1)	T1(Hex(1)HexNAc(1));	O60667	Fas apoptotic inhibitory molecule 3 (IgM Fc fragment receptor) (Regulator of Fas-induced apoptosis Toso)	FCMR FAIM3 TOSO	493.221	3	1477.65	1477.66	-5.12	-0.00252	0.3201	0	3.28	0.334	9.09e-05	0.001432	11	3341
SCSLQSSDSVPVGLCK	Hex(1)HexNAc(1)	SCSLQSSDSVPVGLCK+Hex(1)HexNAc(1)	S1(Hex(1)HexNAc(1));C2(Carbamidomethyl);C15(Carbamidomethyl);K16(Guanidinyl)	Q9UGM5	Fetuin-B (16G2) (Fetuin-like protein IRL685) (Gugu)	FETUB	1065.98	2	2130.95	2130.95	-2.19	-0.00233	0.0114	0	2.63	0.702	0	5.608e-06	1	18943
SSCSLQSSDSVPVGLCK	Hex(1)HexNAc(1)	SSCSLQSSDSVPVGLCK+Hex(1)HexNAc(1)	S1(Hex(1)HexNAc(1));C3(Carbamidomethyl);C16(Carbamidomethyl);K17(Guanidinyl)	Q9UGM5	Fetuin-B (16G2) (Fetuin-like protein IRL685) (Gugu)	FETUB	1109.5	2	2217.99	2217.98	0.86	0.00095	0.0337	0	2.08	0.205	9.09e-05	0.009347	1	18813
SSCSLQSSDSVPVGLCK	Hex(1)HexNAc(1)	SSCSLQSSDSVPVGLCK+Hex(1)HexNAc(1)	S1(Hex(1)HexNAc(1));C3(Carbamidomethyl);C16(Carbamidomethyl);K17(Guanidinyl)	Q9UGM5	Fetuin-B (16G2) (Fetuin-like protein IRL685) (Gugu)	FETUB	1109.49	2	2217.97	2217.98	-6.52	-0.00723	0.0135	0	1.48	0.306	9.09e-05	0.002159	3	18255
SENSAVNQKP	Hex(1)HexNAc(1)	SENSAVNQKP+Hex(1)HexNAc(1)	S1(Hex(1)HexNAc(1));K9(Guanidinyl)	Q9UGM5	Fetuin-B (16G2) (Fetuin-like protein IRL685) (Gugu)	FETUB	740.845	2	1480.68	1480.68	4.36	0.00323	0.1589	0	1.51	0.303	9.09e-05	0.002262	2	5693
TDSSNHQVLEAATESLAK	Hex(1)HexNAc(1)	TDSSNHQVLEAATESLAK+Hex(1)HexNAc(1)	T1(Hex(1)HexNAc(1));K18(Guanidinyl)	Q9UGM5	Fetuin-B (16G2) (Fetuin-like protein IRL685) (Gugu)	FETUB	770.03	3	2308.08	2308.08	-1.17	-0.0009		0.0423	3.62	0.594	0	2.878e-05	19	18047
TDSSNHQVLEAATESLAK	Hex(1)HexNAc(1)	TDSSNHQVLEAATESLAK+Hex(1)HexNAc(1)	T1(Hex(1)HexNAc(1));K18(Guanidinyl)	Q9UGM5	Fetuin-B (16G2) (Fetuin-like protein IRL685) (Gugu)	FETUB	770.028	3	2308.07	2308.08	-4.04	-0.00311		0.0296	3.61	0.462	0	0.0002095	20	19272
TDSSNHQVLEAATESLAK	Hex(1)HexNAc(1)	TDSSNHQVLEAATESLAK+Hex(1)HexNAc(1)	T1(Hex(1)HexNAc(1));K18(Guanidinyl)	Q9UGM5	Fetuin-B (16G2) (Fetuin-like protein IRL685) (Gugu)	FETUB	770.031	3	2308.08	2308.08	-0.03	-2e-05	0.0034	0	2.92	0.463	0	0.0002059	23	19804
TDSSNHQVLEAATESLAK	Hex(1)HexNAc(1)	TDSSNHQVLEAATESLAK+Hex(1)HexNAc(1)	T1(Hex(1)HexNAc(1));K18(Guanidinyl)	Q9UGM5	Fetuin-B (16G2) (Fetuin-like protein IRL685) (Gugu)	FETUB	770.034	3	2308.09	2308.08	3.9	0.003	0.0181	0	3.32	0.455	0	0.0002317	21	19931
TPPTDSPSK	Hex(1)HexNAc(1)	TPPTDSPSK+Hex(1)HexNAc(1)	T1(Hex(1)HexNAc(1));K9(Guanidinyl)	Q9UGM5	Fetuin-B (16G2) (Fetuin-like protein IRL685) (Gugu)	FETUB	668.807	2	1336.61	1336.61	-3.33	-0.00223	0.2487	0	1.89	0.247	9.09e-05	0.005088	2	5155
TPPTDSPSK	Hex(1)HexNAc(1)	TPPTDSPSK+Hex(1)HexNAc(1)	T1(Hex(1)HexNAc(1));K9(Guanidinyl)	Q9UGM5	Fetuin-B (16G2) (Fetuin-like protein IRL685) (Gugu)	FETUB	668.809	2	1336.61	1336.61	-0.72	-0.00048	0.2958	0	1.42	0.249	9.09e-05	0.004968	3	4726
TPPTDSPSK	Hex(2)HexNAc(2)	TPPTDSPSK+Hex(2)HexNAc(2)	T1(Hex(2)HexNAc(2));K9(Guanidinyl)	Q9UGM5	Fetuin-B (16G2) (Fetuin-like protein IRL685) (Gugu)	FETUB	851.374	2	1701.74	1701.74	-2.17	-0.00185		0.0323	0.9	0.169	0.0002555	0.01549	2	5050
SESSVSGSTGQWH	Hex(1)HexNAc(1)	SESSVSGSTGQWH+Hex(1)HexNAc(1)	S1(Hex(1)HexNAc(1));	P02671	Fibrinogen alpha chain [Cleaved into: Fibrinopeptide A; Fibrinogen alpha chain]	FGA	857.356	2	1713.7	1713.71	-2.1	-0.0018	0.0622	0	2.41	0.628	0	1.717e-05	6	8064
SHHPGIAEFPSR	Hex(1)HexNAc(1)	SHHPGIAEFPSR+Hex(1)HexNAc(1)	S1(Hex(1)HexNAc(1));	P02671	Fibrinogen alpha chain [Cleaved into: Fibrinopeptide A; Fibrinogen alpha chain]	FGA	567.269	3	1699.79	1699.79	-0.09	-5e-05	0.2982	0	2.28	0.298	9.09e-05	0.002415	23	8183
SHHPGIAEFPSR	Hex(1)HexNAc(1)	SHHPGIAEFPSR+Hex(1)HexNAc(1)	S1(Hex(1)HexNAc(1));	P02671	Fibrinogen alpha chain [Cleaved into: Fibrinopeptide A; Fibrinogen alpha chain]	FGA	567.27	3	1699.79	1699.79	1.13	0.00064	0.3448	0	2.9	0.327	9.09e-05	0.001578	24	6494
SHHPGIAEFPSR	Hex(1)HexNAc(1)	SHHPGIAEFPSR+Hex(1)HexNAc(1)	S1(Hex(1)HexNAc(1));	P02671	Fibrinogen alpha chain [Cleaved into: Fibrinopeptide A; Fibrinogen alpha chain]	FGA	567.27	3	1699.79	1699.79	1.2	0.00068	0.057	0	2.28	0.192	0.0001756	0.01123	1	8783
SPRPGSTGTWNPGSSER	Hex(1)HexNAc(1)	SPRPGSTGTWNPGSSER+Hex(1)HexNAc(1)	S1(Hex(1)HexNAc(1));	P02671	Fibrinogen alpha chain [Cleaved into: Fibrinopeptide A; Fibrinogen alpha chain]	FGA	713.321	3	2137.95	2137.96	-7.28	-0.00519	0.3014	0	3.45	0.623	0	1.851e-05	23	6926
SPRPGSTGTWNPGSSER	Hex(1)HexNAc(1)	SPRPGSTGTWNPGSSER+Hex(1)HexNAc(1)	S1(Hex(1)HexNAc(1));	P02671	Fibrinogen alpha chain [Cleaved into: Fibrinopeptide A; Fibrinogen alpha chain]	FGA	713.326	3	2137.96	2137.96	0.41	0.00029	0.1902	0	4.1	0.902	0	2.773e-07	24	6044
SPRPGSTGTWNPGSSER	Hex(1)HexNAc(1)	SPRPGSTGTWNPGSSER+Hex(1)HexNAc(1)	S1(Hex(1)HexNAc(1));	P02671	Fibrinogen alpha chain [Cleaved into: Fibrinopeptide A; Fibrinogen alpha chain]	FGA	713.321	3	2137.95	2137.96	-6.56	-0.00468	0.1679	0	2.68	0.747	0	2.848e-06	21	7085
SPRPGSTGTWNPGSSER	Hex(1)HexNAc(1)	SPRPGSTGTWNPGSSER+Hex(1)HexNAc(1)	S1(Hex(1)HexNAc(1));	P02671	Fibrinogen alpha chain [Cleaved into: Fibrinopeptide A; Fibrinogen alpha chain]	FGA	713.327	3	2137.97	2137.96	1.93	0.00138	0.2568	0	3.31	0.49	0	0.0001382	22	6779
SESGIFTNTK	Hex(1)HexNAc(1)	SESGIFTNTK+Hex(1)HexNAc(1)	S1(Hex(1)HexNAc(1));K10(Guanidinyl)	P02671	Fibrinogen alpha chain [Cleaved into: Fibrinopeptide A; Fibrinogen alpha chain]	FGA	745.845	2	1490.68	1490.69	-2.46	-0.00184	0.1838	0	1.85	0.251	9.09e-05	0.004857	15	10474
SRGSESGIFTNTK	Hex(1)HexNAc(1)	SRGSESGIFTNTK+Hex(1)HexNAc(1)	S1(Hex(1)HexNAc(1));K13(Guanidinyl)	P02671	Fibrinogen alpha chain [Cleaved into: Fibrinopeptide A; Fibrinogen alpha chain]	FGA	597.614	3	1790.83	1790.84	-7.43	-0.00444	0.1984	0	2.57	0.282	9.09e-05	0.003062	1	8814
SPMLGEFVSETESR	Hex(1)HexNAc(1)	SPMLGEFVSETESR+Hex(1)HexNAc(1)	S1(Hex(1)HexNAc(1));M3(Oxidation)	P02671	Fibrinogen alpha chain [Cleaved into: Fibrinopeptide A; Fibrinogen alpha chain]	FGA	975.429	2	1949.85	1949.85	-1.36	-0.00132	0.555	0	2.18	0.37	0	0.0008408	13	20218
[truncated: 4,930 more rows]
