# Supplementary material for: Mapping the O‐glycoproteome using site‐specific extraction of O‐linked glycopeptides (EXoO)
Source: Mol Syst Biol. 2018 Nov 20;14(11):e8486. doi: 10.15252/msb.20188486 (PMC6243375; doi:10.15252/msb.20188486)
Supplement: Supplementary file 6 — Dataset EV5 [file MSB-14-e8486-s006.xlsx]

## Sheet: Sheet1
Dataset EV5. Direction comparison of ETD vs HCD for analysis of site-specific O-linked glycopeptides from human serum.
Glycosites	Glycans	Intact Glycopeptides	Peptide Modification	Activation Type	Accession	m/z [Da]	Charge	MH+ [Da]	Theo. MH+ [Da]	DeltaM [ppm]	Deltam/z [Da]	DeltaScore	DeltaCn	XCorr	Percolator q-Value	Percolator PEP	MS2 scan #	Percolator SVMScore	Site localization	ptmRS: Best Site Probabilities
SAHGNVAEGETKPDPDVTER	0_Hex(1)HexNAc(1); 1_HexNAc	SAHGNVAEGETKPDPDVTER+0_Hex(1)HexNAc(1); 1_HexNAc	S1(HexNAc); K12(Guanidinyl)	ETD	P02790	589.278	4	2354.09	2354.09	1.23	0.00072	0.5345	0	8.25	0	9.582e-11	4743	2.308	Yes	S1(HexNAc): 100
SAHGNVAEGETKPDPDVTER	0_Hex(1)HexNAc(1); 1_HexNAc	SAHGNVAEGETKPDPDVTER+0_Hex(1)HexNAc(1); 1_HexNAc	S1(HexNAc); K12(Guanidinyl)	ETD	P02790	589.277	4	2354.09	2354.09	0.4	0.00023	0.5595	0	8.24	0	5.73693e-12	4776	2.60197	Yes	S1(HexNAc): 100
TSAHGNVAEGETKPDPDVTER	0_Hex(1)HexNAc(1); 1_HexNAc	TSAHGNVAEGETKPDPDVTER+0_Hex(1)HexNAc(1); 1_HexNAc	T1(HexNAc); K13(Guanidinyl)	ETD	P02790	614.539	4	2455.13	2455.13	0.1	6e-05	0.0812	0	7.27	0	4.067e-08	4856	1.676	Yes	T1(HexNAc): 99.4
TSAHGNVAEGETKPDPDVTER	0_Hex(1)HexNAc(1); 1_HexNAc	TSAHGNVAEGETKPDPDVTER+0_Hex(1)HexNAc(1); 1_HexNAc	T1(HexNAc); K13(Guanidinyl)	ETD	P02790	614.539	4	2455.14	2455.13	1.1	0.00067	0.0799	0	7.13	0	7.029e-09	5267	1.86	Yes	T1(HexNAc): 99.26
TAQYDCLGCVHPISTQSPDLEPILR	1_Hex(1)HexNAc(1); 0_HexNAc	TAQYDCLGCVHPISTQSPDLEPILR+1_Hex(1)HexNAc(1); 0_HexNAc	C6(Carbamidomethyl); C9(Carbamidomethyl); T1(Hex(1)HexNAc(1))	HCD	P01042	1079.18	3	3235.51	3235.51	-0.81	-0.00087	0.0131	0	3.82	0.0003007	0.01567	21751	0.49
TSAHGNVAEGETKPDPDVTER	1_Hex(1)HexNAc(1); 0_HexNAc	TSAHGNVAEGETKPDPDVTER+1_Hex(1)HexNAc(1); 0_HexNAc	T1(Hex(1)HexNAc(1)); K13(Guanidinyl)	ETD	P02790	655.053	4	2617.19	2617.19	1.11	0.00072	0.0624	0	6.89	0	8.374e-10	4818	2.082	Yes	T1(Hex(1)HexNAc(1)): 99.6
TAQYDCLGCVHPIS	1_Hex(1)HexNAc(1); 0_HexNAc	TAQYDCLGCVHPIS+1_Hex(1)HexNAc(1); 0_HexNAc	C6(Carbamidomethyl); C9(Carbamidomethyl); T1(Hex(1)HexNAc(1))	HCD	P01042	993.429	2	1985.85	1985.85	1.71	0.00169	0.2148	0	2.84	0.003442	0.1624	16797	0.097
TSAHGNVAEGETKPDPDVTER	0_Hex(1)HexNAc(1); 1_HexNAc	TSAHGNVAEGETKPDPDVTER+0_Hex(1)HexNAc(1); 1_HexNAc	T1(HexNAc); K13(Guanidinyl)	ETD	P02790	614.539	4	2455.13	2455.13	-0.2	-0.00012	0.0858	0	6.76	0	7.519e-07	5622	1.372	Yes	T1(HexNAc): 99.26
TSAHGNVAEGETKPDPDVTER	0_Hex(1)HexNAc(1); 1_HexNAc	TSAHGNVAEGETKPDPDVTER+0_Hex(1)HexNAc(1); 1_HexNAc	T1(HexNAc); K13(Guanidinyl)	ETD	P02790	614.54	4	2455.14	2455.13	1.99	0.00122	0.083	0	6.75	0	7.497e-07	5113	1.372	Yes	T1(HexNAc): 99.28
TSAHGNVAEGETKPDPDVTER	0_Hex(1)HexNAc(1); 1_HexNAc	TSAHGNVAEGETKPDPDVTER+0_Hex(1)HexNAc(1); 1_HexNAc	T1(HexNAc); K13(Guanidinyl)	ETD	P02790	614.538	4	2455.13	2455.13	-1.09	-0.00067	0.0893	0	6.72	0	6.974e-08	4897	1.62	Yes	T1(HexNAc): 99.16
TAQYDCLGCVHPIS	1_Hex(1)HexNAc(1); 0_HexNAc	TAQYDCLGCVHPIS+1_Hex(1)HexNAc(1); 0_HexNAc	C6(Carbamidomethyl); C9(Carbamidomethyl); T1(Hex(1)HexNAc(1))	HCD	P01042	993.428	2	1985.85	1985.85	0.6	0.00059	0.1727	0	2.78	0.0005493	0.06952	16756	0.247
TAQYDCLGCVHPIS	1_Hex(1)HexNAc(1); 0_HexNAc	TAQYDCLGCVHPIS+1_Hex(1)HexNAc(1); 0_HexNAc	C6(Carbamidomethyl); C9(Carbamidomethyl); T1(Hex(1)HexNAc(1))	HCD	P01042	993.426	2	1985.84	1985.85	-1	-0.00099	0.114	0	2.72	0.00895	0.2575	14668	0.007
TSAHGNVAEGETKPDPDVTER	0_Hex(1)HexNAc(1); 1_HexNAc	TSAHGNVAEGETKPDPDVTER+0_Hex(1)HexNAc(1); 1_HexNAc	T1(HexNAc); K13(Guanidinyl)	ETD	P02790	614.54	4	2455.14	2455.13	1.89	0.00116	0.078	0	6.54	0	4.39e-06	6468	1.188	Yes	T1(HexNAc): 99.42
TAQYDCLGCVHPIS	1_Hex(1)HexNAc(1); 0_HexNAc	TAQYDCLGCVHPIS+1_Hex(1)HexNAc(1); 0_HexNAc	C6(Carbamidomethyl); C9(Carbamidomethyl); T1(Hex(1)HexNAc(1))	HCD	P01042	993.427	2	1985.85	1985.85	0.29	0.00029	0.0303	0	2.64	0.0005493	0.05746	15067	0.279
TSAHGNVAEGETKPDPDVTER	0_Hex(1)HexNAc(1); 1_HexNAc	TSAHGNVAEGETKPDPDVTER+0_Hex(1)HexNAc(1); 1_HexNAc	T1(HexNAc); K13(Guanidinyl)	ETD	P02790	614.539	4	2455.14	2455.13	1	0.00061	0.0806	0	6.45	0	1.199e-05	6173	1.083	Yes	T1(HexNAc): 99.25
TSAHGNVAEGETKPDPDVTER	1_Hex(1)HexNAc(1); 1_HexNAc	TSAHGNVAEGETKPDPDVTER+1_Hex(1)HexNAc(1); 1_HexNAc	T1(HexNAc); S2(Hex(1)HexNAc(1)); K13(Guanidinyl)	ETD	P02790	705.821	4	2820.26	2820.27	-0.71	-0.0005	0.028	0	6.43	0	1.055e-07	4668	1.577	No	T1(Hex(1)HexNAc(1)): 50; T1(HexNAc): 50; S2(Hex(1)HexNAc(1)): 50; S2(HexNAc): 50
TAQYDCLGCVHPIS	1_Hex(1)HexNAc(1); 0_HexNAc	TAQYDCLGCVHPIS+1_Hex(1)HexNAc(1); 0_HexNAc	C6(Carbamidomethyl); C9(Carbamidomethyl); T1(Hex(1)HexNAc(1))	HCD	P01042	993.428	2	1985.85	1985.85	0.78	0.00078	0.1018	0	2.26	0.003442	0.1607	15092	0.099
TSAHGNVAEGETKPDPDVTER	1_Hex(1)HexNAc(1); 0_HexNAc	TSAHGNVAEGETKPDPDVTER+1_Hex(1)HexNAc(1); 0_HexNAc	T1(Hex(1)HexNAc(1)); K13(Guanidinyl)	ETD	P02790	655.052	4	2617.19	2617.19	-0.2	-0.00013	0.078	0	6.41	0	7.547e-10	4877	2.093	Yes	T1(Hex(1)HexNAc(1)): 99.4
TSAHGNVAEGETKPDPDVTER	0_Hex(1)HexNAc(1); 1_HexNAc	TSAHGNVAEGETKPDPDVTER+0_Hex(1)HexNAc(1); 1_HexNAc	T1(HexNAc); K13(Guanidinyl)	ETD	P02790	614.539	4	2455.13	2455.13	-0.3	-0.00018	0.0719	0	6.4	0	0.0001626	5935	0.81	Yes	T1(HexNAc): 99.33
TSAHGNVAEGETKPDPDVTER	0_Hex(1)HexNAc(1); 1_HexNAc	TSAHGNVAEGETKPDPDVTER+0_Hex(1)HexNAc(1); 1_HexNAc	T1(HexNAc); K13(Guanidinyl)	ETD	P02790	614.54	4	2455.14	2455.13	1.3	0.00079	0.0829	0	6.39	0	1.995e-07	5091	1.51	Yes	T1(HexNAc): 99.37
TAQYDCLGCVHPIS	1_Hex(1)HexNAc(1); 0_HexNAc	TAQYDCLGCVHPIS+1_Hex(1)HexNAc(1); 0_HexNAc	C6(Carbamidomethyl); C9(Carbamidomethyl); T1(Hex(1)HexNAc(1))	HCD	P01042	993.428	2	1985.85	1985.85	1.28	0.00127	0.16	0	2	0.002933	0.1458	15783	0.117
TAQYDCLGCVHPIS	1_Hex(1)HexNAc(1); 0_HexNAc	TAQYDCLGCVHPIS+1_Hex(1)HexNAc(1); 0_HexNAc	C6(Carbamidomethyl); C9(Carbamidomethyl); T1(Hex(1)HexNAc(1))	HCD	P01042	993.427	2	1985.85	1985.85	-0.02	-2e-05	0.1837	0	1.96	0.0005493	0.09184	15449	0.199
SAHGNVAEGETKPDPDVTER	0_Hex(1)HexNAc(1); 1_HexNAc	SAHGNVAEGETKPDPDVTER+0_Hex(1)HexNAc(1); 1_HexNAc	K12(Guanidinyl); S1(HexNAc)	HCD	P02790	785.368	3	2354.09	2354.09	1.78	0.00139	0.0484	0	2.89	0.0005493	0.1013	4831	0.182
TSAHGNVAEGETKPDPDVTER	1_Hex(1)HexNAc(1); 0_HexNAc	TSAHGNVAEGETKPDPDVTER+1_Hex(1)HexNAc(1); 0_HexNAc	K13(Guanidinyl); T1(Hex(1)HexNAc(1))	HCD	P02790	873.067	3	2617.19	2617.19	0.67	0.00058	0.046	0	2.39	0.0005493	0.05511	5917	0.285
TSAHGNVAEGETKPDPDVTER	0_Hex(1)HexNAc(1); 2_HexNAc	TSAHGNVAEGETKPDPDVTER+0_Hex(1)HexNAc(1); 2_HexNAc	T1(HexNAc); S2(HexNAc); K13(Guanidinyl)	ETD	P02790	665.307	4	2658.21	2658.21	-1.85	-0.00123	0.4141	0	6.23	0	7.752e-08	4664	1.609	Yes	T1(HexNAc): 100; S2(HexNAc): 100
TPKPPVVDEAGSGLDNGDFKV	1_Hex(1)HexNAc(1); 0_HexNAc	TPKPPVVDEAGSGLDNGDFKV+1_Hex(1)HexNAc(1); 0_HexNAc	K3(Guanidinyl); T1(Hex(1)HexNAc(1)); K20(Guanidinyl)	HCD	Q92954	864.422	3	2591.25	2591.25	1.23	0.00107	0.1105	0	3.62	0	0.001749	17547	0.836
TSAHGNVAEGETKPDPDVTER	0_Hex(1)HexNAc(1); 2_HexNAc	TSAHGNVAEGETKPDPDVTER+0_Hex(1)HexNAc(1); 2_HexNAc	T1(HexNAc); S2(HexNAc); K13(Guanidinyl)	ETD	P02790	665.31	4	2658.22	2658.21	2.66	0.00176	0.3602	0	6.08	0	5.412e-07	4626	1.406	Yes	T1(HexNAc): 100; S2(HexNAc): 100
TPVISMLAQGSQVLES	1_Hex(1)HexNAc(1); 0_HexNAc	TPVISMLAQGSQVLES+1_Hex(1)HexNAc(1); 0_HexNAc	M6(Oxidation); T1(Hex(1)HexNAc(1))	HCD	P19823	681.002	3	2040.99	2040.99	1.48	0.00101	0.2207	0	5.71	0.0003007	0.0119	18880	0.534
SAHGNVAEGETKPDPDVTER	0_Hex(1)HexNAc(1); 1_HexNAc	SAHGNVAEGETKPDPDVTER+0_Hex(1)HexNAc(1); 1_HexNAc	S1(HexNAc); K12(Guanidinyl)	ETD	P02790	589.278	4	2354.09	2354.09	2.05	0.00121	0.4818	0	6.04	0	3.321e-06	4819	1.217	Yes	S1(HexNAc): 100
TPVISMLAQGSQVLES	1_Hex(1)HexNAc(1); 0_HexNAc	TPVISMLAQGSQVLES+1_Hex(1)HexNAc(1); 0_HexNAc	M6(Oxidation); T1(Hex(1)HexNAc(1))	HCD	P19823	681.002	3	2040.99	2040.99	1.57	0.00107	0.2298	0	5.7	0.004696	0.1953	18846	0.062
TPVISMLAQGSQVLES	1_Hex(1)HexNAc(1); 0_HexNAc	TPVISMLAQGSQVLES+1_Hex(1)HexNAc(1); 0_HexNAc	M6(Oxidation); T1(Hex(1)HexNAc(1))	HCD	P19823	681.003	3	2040.99	2040.99	2.46	0.00168	0.2236	0	5.68	0.001349	0.1198	18867	0.153
TPVISMLAQGSQVLES	1_Hex(1)HexNAc(1); 0_HexNAc	TPVISMLAQGSQVLES+1_Hex(1)HexNAc(1); 0_HexNAc	M6(Oxidation); T1(Hex(1)HexNAc(1))	HCD	P19823	681.002	3	2040.99	2040.99	0.67	0.00046	0.2243	0	5.26	0	0.002324	19023	0.792
TPVISMLAQGSQVLES	1_Hex(1)HexNAc(1); 0_HexNAc	TPVISMLAQGSQVLES+1_Hex(1)HexNAc(1); 0_HexNAc	M6(Oxidation); T1(Hex(1)HexNAc(1))	HCD	P19823	681.003	3	2040.99	2040.99	1.93	0.00131	0.2614	0	4.82	0	0.001692	19314	0.841
TPVISMLAQGSQVLES	1_Hex(1)HexNAc(1); 0_HexNAc	TPVISMLAQGSQVLES+1_Hex(1)HexNAc(1); 0_HexNAc	M6(Oxidation); T1(Hex(1)HexNAc(1))	HCD	P19823	681.002	3	2040.99	2040.99	0.76	0.00052	0.1929	0	4.82	0.007485	0.2356	19903	0.026
TPVISMLAQGSQVLES	1_Hex(1)HexNAc(1); 0_HexNAc	TPVISMLAQGSQVLES+1_Hex(1)HexNAc(1); 0_HexNAc	M6(Oxidation); T1(Hex(1)HexNAc(1))	HCD	P19823	681.001	3	2040.99	2040.99	-0.76	-0.00052	0.2257	0	4.74	0.0005493	0.0674	19586	0.252
TPVISMLAQGSQVLES	1_Hex(1)HexNAc(1); 0_HexNAc	TPVISMLAQGSQVLES+1_Hex(1)HexNAc(1); 0_HexNAc	M6(Oxidation); T1(Hex(1)HexNAc(1))	HCD	P19823	681.002	3	2040.99	2040.99	1.21	0.00082	0.1663	0	4.69	0.0003007	0.01703	20059	0.476
TPVISMLAQGSQVLES	1_Hex(1)HexNAc(1); 0_HexNAc	TPVISMLAQGSQVLES+1_Hex(1)HexNAc(1); 0_HexNAc	M6(Oxidation); T1(Hex(1)HexNAc(1))	HCD	P19823	681.001	3	2040.99	2040.99	0.31	0.00021	0.2484	0	4.55	0	0.005201	19035	0.665
TSAHGNVAEGETKPDPDVTER	1_Hex(1)HexNAc(1); 1_HexNAc	TSAHGNVAEGETKPDPDVTER+1_Hex(1)HexNAc(1); 1_HexNAc	T1(HexNAc); S2(Hex(1)HexNAc(1)); K13(Guanidinyl)	ETD	P02790	705.826	4	2820.28	2820.27	5.35	0.00377	0.0195	0	5.64	0	1.247e-06	4645	1.319	No	T1(Hex(1)HexNAc(1)): 50; T1(HexNAc): 50; S2(Hex(1)HexNAc(1)): 50; S2(HexNAc): 50
TSAHGNVAEGETKPDPDVTER	0_Hex(1)HexNAc(1); 1_HexNAc	TSAHGNVAEGETKPDPDVTER+0_Hex(1)HexNAc(1); 1_HexNAc	T1(HexNAc); K13(Guanidinyl)	ETD	P02790	614.54	4	2455.14	2455.13	1.3	0.00079	0.087	0	5.63	0	5.158e-06	4824	1.171	Yes	T1(HexNAc): 99.01
TSAHGNVAEGETKPDPDVTER	1_Hex(1)HexNAc(1); 0_HexNAc	TSAHGNVAEGETKPDPDVTER+1_Hex(1)HexNAc(1); 0_HexNAc	T1(Hex(1)HexNAc(1)); K13(Guanidinyl)	ETD	P02790	655.052	4	2617.19	2617.19	0.36	0.00024	0.0946	0	5.6	0	4.289e-06	4854	1.19	Yes	T1(Hex(1)HexNAc(1)): 99.32
TPVISMLAQGSQVLES	1_Hex(1)HexNAc(1); 0_HexNAc	TPVISMLAQGSQVLES+1_Hex(1)HexNAc(1); 0_HexNAc	M6(Oxidation); T1(Hex(1)HexNAc(1))	HCD	P19823	681.001	3	2040.99	2040.99	-0.05	-3e-05	0.233	0	4.12	0	0.004678	19057	0.681
TSAHGNVAEGETKPDPDVTER	1_Hex(1)HexNAc(1); 1_HexNAc	TSAHGNVAEGETKPDPDVTER+1_Hex(1)HexNAc(1); 1_HexNAc	T1(HexNAc); S2(Hex(1)HexNAc(1)); K13(Guanidinyl)	ETD	P02790	705.821	4	2820.26	2820.27	-0.63	-0.00044	0.0545	0	5.5	0	7.33e-06	4608	1.134	No	T1(Hex(1)HexNAc(1)): 50; T1(HexNAc): 50; S2(Hex(1)HexNAc(1)): 50; S2(HexNAc): 50
TPVISMLAQGSQVLES	1_Hex(1)HexNAc(1); 0_HexNAc	TPVISMLAQGSQVLES+1_Hex(1)HexNAc(1); 0_HexNAc	M6(Oxidation); T1(Hex(1)HexNAc(1))	HCD	P19823	1021	2	2040.99	2040.99	2.38	0.00243	0.2513	0	3.98	0.001349	0.1131	19358	0.163
TPVISMLAQGSQVLES	1_Hex(1)HexNAc(1); 0_HexNAc	TPVISMLAQGSQVLES+1_Hex(1)HexNAc(1); 0_HexNAc	M6(Oxidation); T1(Hex(1)HexNAc(1))	HCD	P19823	1021	2	2040.99	2040.99	0.05	5e-05	0.0895	0	3.8	0.0005493	0.0929	18893	0.197
TPVISMLAQGSQVLES	1_Hex(1)HexNAc(1); 0_HexNAc	TPVISMLAQGSQVLES+1_Hex(1)HexNAc(1); 0_HexNAc	M6(Oxidation); T1(Hex(1)HexNAc(1))	HCD	P19823	1021	2	2040.99	2040.99	-0.13	-0.00013	0.0984	0	3.76	0.0005493	0.03532	18878	0.359
SAHGNVAEGETKPDPDVTER	1_Hex(1)HexNAc(1); 0_HexNAc	SAHGNVAEGETKPDPDVTER+1_Hex(1)HexNAc(1); 0_HexNAc	S1(Hex(1)HexNAc(1)); K12(Guanidinyl)	ETD	P02790	629.79	4	2516.14	2516.14	0.45	0.00028	0.4696	0	5.43	0	1.833e-05	4779	1.038	Yes	S1(Hex(1)HexNAc(1)): 100
TSAHGNVAEGETKPDPDVTER	0_Hex(1)HexNAc(1); 1_HexNAc	TSAHGNVAEGETKPDPDVTER+0_Hex(1)HexNAc(1); 1_HexNAc	T1(HexNAc); K13(Guanidinyl)	ETD	P02790	614.541	4	2455.14	2455.13	3.58	0.0022	0.0741	0	5.4	0	0.003488	8163	0.49	Yes	T1(HexNAc): 99.27
TPVISMLAQGSQVLES	1_Hex(1)HexNAc(1); 0_HexNAc	TPVISMLAQGSQVLES+1_Hex(1)HexNAc(1); 0_HexNAc	M6(Oxidation); T1(Hex(1)HexNAc(1))	HCD	P19823	1021	2	2040.99	2040.99	0.11	0.00011	0.1978	0	3.64	0.0005493	0.07183	19082	0.241
TPVISMLAQGSQVLES	1_Hex(1)HexNAc(1); 0_HexNAc	TPVISMLAQGSQVLES+1_Hex(1)HexNAc(1); 0_HexNAc	M6(Oxidation); T1(Hex(1)HexNAc(1))	HCD	P19823	1021	2	2040.99	2040.99	2.02	0.00206	0.2445	0	3.64	0.0005493	0.07492	19219	0.234
TPVISMLAQGSQVLES	1_Hex(1)HexNAc(1); 0_HexNAc	TPVISMLAQGSQVLES+1_Hex(1)HexNAc(1); 0_HexNAc	M6(Oxidation); T1(Hex(1)HexNAc(1))	HCD	P19823	1021	2	2040.99	2040.99	0.11	0.00011	0.1906	0	3.62	0.0005493	0.07067	19088	0.244
SAHGNVAEGETKPDPDVTER	1_Hex(1)HexNAc(1); 0_HexNAc	SAHGNVAEGETKPDPDVTER+1_Hex(1)HexNAc(1); 0_HexNAc	S1(Hex(1)HexNAc(1)); K12(Guanidinyl)	ETD	P02790	629.791	4	2516.14	2516.14	2	0.00126	0.5226	0	5.32	0	4.029e-06	4742	1.197	Yes	S1(Hex(1)HexNAc(1)): 100
TPVISMLAQGSQVLES	0_Hex(1)HexNAc(1); 1_HexNAc	TPVISMLAQGSQVLES+0_Hex(1)HexNAc(1); 1_HexNAc	T1(HexNAc); M6(Oxidation)	ETD	P19823	626.984	3	1878.94	1878.94	1.17	0.00073	0.1598	0	5.32	0	2.588e-06	18882	1.243	Yes	T1(HexNAc): 100
TPVISMLAQGSQVLES	1_Hex(1)HexNAc(1); 0_HexNAc	TPVISMLAQGSQVLES+1_Hex(1)HexNAc(1); 0_HexNAc	M6(Oxidation); T1(Hex(1)HexNAc(1))	HCD	P19823	1021	2	2040.99	2040.99	1.48	0.00151	0.2343	0	3.5	0.0005493	0.06229	19924	0.265
TPVISMLAQGSQVLES	1_Hex(1)HexNAc(1); 0_HexNAc	TPVISMLAQGSQVLES+1_Hex(1)HexNAc(1); 0_HexNAc	M6(Oxidation); T1(Hex(1)HexNAc(1))	HCD	P19823	1021	2	2040.99	2040.99	1.96	0.002	0.2213	0	3.48	0.001349	0.1143	20043	0.161
TPVISMLAQGSQVLES	1_Hex(1)HexNAc(1); 0_HexNAc	TPVISMLAQGSQVLES+1_Hex(1)HexNAc(1); 0_HexNAc	M6(Oxidation); T1(Hex(1)HexNAc(1))	HCD	P19823	1021	2	2040.99	2040.99	0.83	0.00084	0.2341	0	3.46	0.0005493	0.07372	18066	0.237
TPVISMLAQGSQVLES	1_Hex(1)HexNAc(1); 0_HexNAc	TPVISMLAQGSQVLES+1_Hex(1)HexNAc(1); 0_HexNAc	M6(Oxidation); T1(Hex(1)HexNAc(1))	HCD	P19823	1021	2	2040.99	2040.99	2.2	0.00225	0.204	0	2.99	0.0005493	0.06721	20173	0.252
TPVISMLAQGSQVLES	1_Hex(1)HexNAc(1); 0_HexNAc	TPVISMLAQGSQVLES+1_Hex(1)HexNAc(1); 0_HexNAc	M6(Oxidation); T1(Hex(1)HexNAc(1))	HCD	P19823	1021	2	2040.99	2040.99	-1.92	-0.00196	0.2983	0	2.95	0.001349	0.1094	20888	0.168
TSAHGNVAEGETKPDPDVTER	0_Hex(1)HexNAc(1); 1_HexNAc	TSAHGNVAEGETKPDPDVTER+0_Hex(1)HexNAc(1); 1_HexNAc	T1(HexNAc); K13(Guanidinyl)	ETD	P02790	614.538	4	2455.13	2455.13	-0.59	-0.00036	0.0883	0	5.21	0	0.03395	7857	0.242	Yes	T1(HexNAc): 99.27
TPVISMLAQGSQVLES	1_Hex(1)HexNAc(1); 0_HexNAc	TPVISMLAQGSQVLES+1_Hex(1)HexNAc(1); 0_HexNAc	M6(Oxidation); T1(Hex(1)HexNAc(1))	HCD	P19823	1021	2	2040.99	2040.99	0.05	5e-05	0.2423	0	2.93	0.0005493	0.05644	20986	0.282
TSAHGNVAEGETKPDPDVTER	1_Hex(1)HexNAc(1); 0_HexNAc	TSAHGNVAEGETKPDPDVTER+1_Hex(1)HexNAc(1); 0_HexNAc	T1(Hex(1)HexNAc(1)); K13(Guanidinyl)	ETD	P02790	655.051	4	2617.18	2617.19	-0.76	-0.0005	0.0759	0	5.14	0	5.422e-05	4918	0.925	Yes	T1(Hex(1)HexNAc(1)): 99.26
TPVISMLAQGSQVLES	1_Hex(1)HexNAc(1); 0_HexNAc	TPVISMLAQGSQVLES+1_Hex(1)HexNAc(1); 0_HexNAc	M6(Oxidation); T1(Hex(1)HexNAc(1))	HCD	P19823	1021	2	2040.99	2040.99	0.23	0.00023	0.2465	0	2.88	0.0005493	0.04991	21237	0.302
TPVISMLAQGSQVLES	1_Hex(1)HexNAc(1); 0_HexNAc	TPVISMLAQGSQVLES+1_Hex(1)HexNAc(1); 0_HexNAc	M6(Oxidation); T1(Hex(1)HexNAc(1))	HCD	P19823	1021	2	2040.99	2040.99	1.01	0.00103	0.2153	0	2.88	0.0005493	0.07855	21395	0.226
TPVISMLAQGSQVLES	0_Hex(1)HexNAc(1); 1_HexNAc	TPVISMLAQGSQVLES+0_Hex(1)HexNAc(1); 1_HexNAc	T1(HexNAc); M6(Oxidation)	ETD	P19823	626.984	3	1878.94	1878.94	0.98	0.00061	0.1457	0	5.08	0	6.147e-06	18907	1.152	Yes	T1(HexNAc): 100
TPVISMLAQGSQVLES	1_Hex(1)HexNAc(1); 0_HexNAc	TPVISMLAQGSQVLES+1_Hex(1)HexNAc(1); 0_HexNAc	M6(Oxidation); T1(Hex(1)HexNAc(1))	HCD	P19823	1021	2	2040.99	2040.99	-2.1	-0.00215	0.2375	0	2.4	0.003932	0.1877	20757	0.07
TPVISMLAQGSQVLES	0_Hex(1)HexNAc(1); 1_HexNAc	TPVISMLAQGSQVLES+0_Hex(1)HexNAc(1); 1_HexNAc	T1(HexNAc)	ETD	P19823	621.652	3	1862.94	1862.94	-0.33	-0.0002	0.1126	0	5.06	0	2.878e-06	23106	1.232	Yes	T1(HexNAc): 100
TPVISMLAQGSQVLES	1_Hex(1)HexNAc(1); 0_HexNAc	TPVISMLAQGSQVLES+1_Hex(1)HexNAc(1); 0_HexNAc	M6(Oxidation); T1(Hex(1)HexNAc(1))	HCD	P19823	1021	2	2040.99	2040.99	1.6	0.00164	0.1617	0	2.35	0.001349	0.1132	22704	0.163
TPVISMLAQGSQVLES	0_Hex(1)HexNAc(1); 1_HexNAc	TPVISMLAQGSQVLES+0_Hex(1)HexNAc(1); 1_HexNAc	M6(Oxidation); T1(HexNAc)	HCD	P19823	626.984	3	1878.94	1878.94	0.98	0.00061	0.2279	0	5.66	0	0.003083	18910	0.747
TPVISMLAQGSQVLES	0_Hex(1)HexNAc(1); 1_HexNAc	TPVISMLAQGSQVLES+0_Hex(1)HexNAc(1); 1_HexNAc	M6(Oxidation); T1(HexNAc)	HCD	P19823	626.985	3	1878.94	1878.94	1.85	0.00116	0.2268	0	5.6	0	0.00407	18864	0.703
TPVISMLAQGSQVLES	0_Hex(1)HexNAc(1); 1_HexNAc	TPVISMLAQGSQVLES+0_Hex(1)HexNAc(1); 1_HexNAc	M6(Oxidation); T1(HexNAc)	HCD	P19823	939.974	2	1878.94	1878.94	2.15	0.00202	0.1682	0	4.46	0.003185	0.1553	18884	0.106
TPVISMLAQGSQVLES	0_Hex(1)HexNAc(1); 1_HexNAc	TPVISMLAQGSQVLES+0_Hex(1)HexNAc(1); 1_HexNAc	M6(Oxidation); T1(HexNAc)	HCD	P19823	939.974	2	1878.94	1878.94	1.76	0.00166	0.2294	0	4.36	0.001349	0.115	18861	0.16
TPVISMLAQGSQVLES	0_Hex(1)HexNAc(1); 1_HexNAc	TPVISMLAQGSQVLES+0_Hex(1)HexNAc(1); 1_HexNAc	M6(Oxidation); T1(HexNAc)	HCD	P19823	939.973	2	1878.94	1878.94	0.98	0.00092	0.2389	0	4.06	0.0005493	0.02997	19062	0.385
TPVISMLAQGSQVLES	0_Hex(1)HexNAc(1); 1_HexNAc	TPVISMLAQGSQVLES+0_Hex(1)HexNAc(1); 1_HexNAc	M6(Oxidation); T1(HexNAc)	HCD	P19823	939.972	2	1878.94	1878.94	0.01	1e-05	0.0995	0	4.02	0.003932	0.1884	18937	0.069
SPPLGAPGLPPAGSPPDSHVLLAAPPGHQLHR	1_Hex(1)HexNAc(1); 0_HexNAc	SPPLGAPGLPPAGSPPDSHVLLAAPPGHQLHR+1_Hex(1)HexNAc(1); 0_HexNAc	S1(Hex(1)HexNAc(1))	HCD	P02765	701.968	5	3505.81	3505.81	1.03	0.00072	0.0115	0	6.96	0	1.153e-06	16929	1.986
SPPLGAPGLPPAGSPPDSHVLLAAPPGHQLHR	1_Hex(1)HexNAc(1); 0_HexNAc	SPPLGAPGLPPAGSPPDSHVLLAAPPGHQLHR+1_Hex(1)HexNAc(1); 0_HexNAc	S1(Hex(1)HexNAc(1))	HCD	P02765	701.968	5	3505.81	3505.81	1.47	0.00103	0.0251	0	6.78	0	5.995e-05	16894	1.366
SPPLGAPGLPPAGSPPDSHVLLAAPPGHQLHR	1_Hex(1)HexNAc(1); 0_HexNAc	SPPLGAPGLPPAGSPPDSHVLLAAPPGHQLHR+1_Hex(1)HexNAc(1); 0_HexNAc	S1(Hex(1)HexNAc(1))	HCD	P02765	877.207	4	3505.8	3505.81	-0.83	-0.00072	0.0614	0	6.51	0	4.459e-05	16968	1.412
SPPLGAPGLPPAGSPPDSHVLLAAPPGHQLHR	1_Hex(1)HexNAc(1); 0_HexNAc	SPPLGAPGLPPAGSPPDSHVLLAAPPGHQLHR+1_Hex(1)HexNAc(1); 0_HexNAc	S1(Hex(1)HexNAc(1))	HCD	P02765	701.967	5	3505.81	3505.81	0.25	0.00018	0.0093	0	6.42	0	9.087e-07	17133	2.023
SPPLGAPGLPPAGSPPDSHVLLAAPPGHQLHR	1_Hex(1)HexNAc(1); 0_HexNAc	SPPLGAPGLPPAGSPPDSHVLLAAPPGHQLHR+1_Hex(1)HexNAc(1); 0_HexNAc	S1(Hex(1)HexNAc(1))	HCD	P02765	877.209	4	3505.81	3505.81	1.68	0.00147	0.0721	0	6.24	0	4.441e-05	17238	1.413
SPPLGAPGLPPAGSPPDSHVLLAAPPGHQLHR	1_Hex(1)HexNAc(1); 0_HexNAc	SPPLGAPGLPPAGSPPDSHVLLAAPPGHQLHR+1_Hex(1)HexNAc(1); 0_HexNAc	S1(Hex(1)HexNAc(1))	HCD	P02765	701.967	5	3505.8	3505.81	-0.71	-0.0005	0.0132	0	5.32	0	0.0002747	17468	1.127
SPPDSHVLLAAPPGHQLHR	1_Hex(1)HexNAc(1); 0_HexNAc	SPPDSHVLLAAPPGHQLHR+1_Hex(1)HexNAc(1); 0_HexNAc	S1(Hex(1)HexNAc(1))	HCD	P02765	599.305	4	2394.2	2394.2	-1.95	-0.00117	0.0334	0	4.79	0	0.0008575	9220	0.948
SPPDSHVLLAAPPGHQLHR	1_Hex(1)HexNAc(1); 0_HexNAc	SPPDSHVLLAAPPGHQLHR+1_Hex(1)HexNAc(1); 0_HexNAc	S1(Hex(1)HexNAc(1))	HCD	P02765	599.307	4	2394.21	2394.2	0.19	0.00011	0.054	0	4.26	0	0.0005477	9205	1.019
SLGPAGDNPLELSR	1_Hex(1)HexNAc(1); 0_HexNAc	SLGPAGDNPLELSR+1_Hex(1)HexNAc(1); 0_HexNAc	S1(Hex(1)HexNAc(1))	HCD	A8K7R3	895.936	2	1790.86	1790.87	-0.74	-0.00066	0.4542	0	2.62	0	0.0007107	15822	0.978
SPRPGSTGTWNPGSSER	1_Hex(1)HexNAc(1); 0_HexNAc	SPRPGSTGTWNPGSSER+1_Hex(1)HexNAc(1); 0_HexNAc	S1(Hex(1)HexNAc(1))	HCD	P02671	713.325	3	2137.96	2137.96	-0.7	-0.0005	0.1509	0	2.12	0	0.003312	5448	0.736
SPRPGSTGTWNPGSSER	1_Hex(1)HexNAc(1); 0_HexNAc	SPRPGSTGTWNPGSSER+1_Hex(1)HexNAc(1); 0_HexNAc	S1(Hex(1)HexNAc(1))	HCD	P02671	713.327	3	2137.97	2137.96	1.36	0.00097	0.0185	0	1.62	0.0005493	0.08984	5493	0.203
STPPTPSPSCCHPR	1_Hex(1)HexNAc(1); 0_HexNAc	STPPTPSPSCCHPR+1_Hex(1)HexNAc(1); 0_HexNAc	S1(Hex(1)HexNAc(1)); C10(Carbamidomethyl); C11(Carbamidomethyl)	HCD	P01876	649.28	3	1945.83	1945.83	-0.26	-0.00017	0.0764	0	4.32	0	2.383e-05	17553	1.511
STPPTPSPSCCHPR	1_Hex(1)HexNAc(1); 0_HexNAc	STPPTPSPSCCHPR+1_Hex(1)HexNAc(1); 0_HexNAc	S1(Hex(1)HexNAc(1)); C10(Carbamidomethyl); C11(Carbamidomethyl)	HCD	P01876	649.281	3	1945.83	1945.83	0.87	0.00057	0.0095	0	4.22	0	7.332e-06	7613	1.695
STPPTPSPSCCHPR	1_Hex(1)HexNAc(1); 0_HexNAc	STPPTPSPSCCHPR+1_Hex(1)HexNAc(1); 0_HexNAc	S1(Hex(1)HexNAc(1)); C10(Carbamidomethyl); C11(Carbamidomethyl)	HCD	P01876	649.281	3	1945.83	1945.83	0.68	0.00044	0.0847	0	4.13	0	0.0003515	16231	1.088
STPPTPSPSCCHPR	1_Hex(1)HexNAc(1); 0_HexNAc	STPPTPSPSCCHPR+1_Hex(1)HexNAc(1); 0_HexNAc	S1(Hex(1)HexNAc(1)); C10(Carbamidomethyl); C11(Carbamidomethyl)	HCD	P01876	649.28	3	1945.83	1945.83	0.03	2e-05	0.0097	0	4.12	0	1.465e-05	5359	1.587
STPPTPSPSCCHPR	1_Hex(1)HexNAc(1); 0_HexNAc	STPPTPSPSCCHPR+1_Hex(1)HexNAc(1); 0_HexNAc	S1(Hex(1)HexNAc(1)); C10(Carbamidomethyl); C11(Carbamidomethyl)	HCD	P01876	649.28	3	1945.82	1945.83	-1.01	-0.00065	0.0927	0	4.1	0	0.00313	15947	0.745
STPPTPSPSCCHPR	1_Hex(1)HexNAc(1); 0_HexNAc	STPPTPSPSCCHPR+1_Hex(1)HexNAc(1); 0_HexNAc	S1(Hex(1)HexNAc(1)); C10(Carbamidomethyl); C11(Carbamidomethyl)	HCD	P01876	649.28	3	1945.83	1945.83	-0.16	-0.00011	0.0537	0	4.1	0	0.0001542	17469	1.218
STPPTPSPSCCHPR	1_Hex(1)HexNAc(1); 0_HexNAc	STPPTPSPSCCHPR+1_Hex(1)HexNAc(1); 0_HexNAc	S1(Hex(1)HexNAc(1)); C10(Carbamidomethyl); C11(Carbamidomethyl)	HCD	P01876	649.28	3	1945.83	1945.83	-0.44	-0.00029	0.0934	0	4.07	0	2.793e-05	15796	1.486
STPPTPSPSCCHPR	1_Hex(1)HexNAc(1); 0_HexNAc	STPPTPSPSCCHPR+1_Hex(1)HexNAc(1); 0_HexNAc	S1(Hex(1)HexNAc(1)); C10(Carbamidomethyl); C11(Carbamidomethyl)	HCD	P01876	649.28	3	1945.83	1945.83	-0.26	-0.00017	0.0099	0	4.06	0	6.272e-06	9335	1.72
STPPTPSPSCCHPR	1_Hex(1)HexNAc(1); 0_HexNAc	STPPTPSPSCCHPR+1_Hex(1)HexNAc(1); 0_HexNAc	S1(Hex(1)HexNAc(1)); C10(Carbamidomethyl); C11(Carbamidomethyl)	HCD	P01876	649.281	3	1945.83	1945.83	0.68	0.00044	0.0346	0	4.05	0	8.812e-06	4099	1.667
STPPTPSPSCCHPR	1_Hex(1)HexNAc(1); 0_HexNAc	STPPTPSPSCCHPR+1_Hex(1)HexNAc(1); 0_HexNAc	S1(Hex(1)HexNAc(1)); C10(Carbamidomethyl); C11(Carbamidomethyl)	HCD	P01876	649.283	3	1945.83	1945.83	3.7	0.0024	0.0025	0	4.03	0	3.653e-05	5801	1.443
STPPTPSPSCCHPR	1_Hex(1)HexNAc(1); 0_HexNAc	STPPTPSPSCCHPR+1_Hex(1)HexNAc(1); 0_HexNAc	S1(Hex(1)HexNAc(1)); C10(Carbamidomethyl); C11(Carbamidomethyl)	HCD	P01876	649.28	3	1945.83	1945.83	-0.16	-0.00011	0.005	0	4.02	0	1.806e-05	3098	1.554
STPPTPSPSCCHPR	1_Hex(1)HexNAc(1); 0_HexNAc	STPPTPSPSCCHPR+1_Hex(1)HexNAc(1); 0_HexNAc	S1(Hex(1)HexNAc(1)); C10(Carbamidomethyl); C11(Carbamidomethyl)	HCD	P01876	649.281	3	1945.83	1945.83	0.4	0.00026	0.0025	0	4	0	8.565e-06	6255	1.671
STPPTPSPSCCHPR	1_Hex(1)HexNAc(1); 0_HexNAc	STPPTPSPSCCHPR+1_Hex(1)HexNAc(1); 0_HexNAc	S1(Hex(1)HexNAc(1)); C10(Carbamidomethyl); C11(Carbamidomethyl)	HCD	P01876	649.28	3	1945.83	1945.83	-0.35	-0.00023	0.0025	0	4	0	1.56e-05	11105	1.577
TAQYDCLGCVHPIS	0_Hex(1)HexNAc(1); 1_HexNAc	TAQYDCLGCVHPIS+0_Hex(1)HexNAc(1); 1_HexNAc	T1(HexNAc); C6(Carbamidomethyl); C9(Carbamidomethyl)	ETD	P01042	608.601	3	1823.79	1823.79	-3.35	-0.00204	0.5248	0	4.84	0	0.000534	14728	0.686	Yes	T1(HexNAc): 100
STPPTPSPSCCHPR	1_Hex(1)HexNAc(1); 0_HexNAc	STPPTPSPSCCHPR+1_Hex(1)HexNAc(1); 0_HexNAc	S1(Hex(1)HexNAc(1)); C10(Carbamidomethyl); C11(Carbamidomethyl)	HCD	P01876	649.281	3	1945.83	1945.83	0.31	0.0002	0.08	0	4	0	0.0005683	20010	1.013
STPPTPSPSCCHPR	1_Hex(1)HexNAc(1); 0_HexNAc	STPPTPSPSCCHPR+1_Hex(1)HexNAc(1); 0_HexNAc	S1(Hex(1)HexNAc(1)); C10(Carbamidomethyl); C11(Carbamidomethyl)	HCD	P01876	649.281	3	1945.83	1945.83	1.25	0.00081	0.0777	0	3.99	0	0.0001018	16103	1.283
STPPTPSPSCCHPR	1_Hex(1)HexNAc(1); 0_HexNAc	STPPTPSPSCCHPR+1_Hex(1)HexNAc(1); 0_HexNAc	S1(Hex(1)HexNAc(1)); C10(Carbamidomethyl); C11(Carbamidomethyl)	HCD	P01876	649.282	3	1945.83	1945.83	1.72	0.00112	0.0076	0	3.96	0	7.2e-06	7022	1.698
STPPTPSPSCCHPR	1_Hex(1)HexNAc(1); 0_HexNAc	STPPTPSPSCCHPR+1_Hex(1)HexNAc(1); 0_HexNAc	S1(Hex(1)HexNAc(1)); C10(Carbamidomethyl); C11(Carbamidomethyl)	HCD	P01876	649.28	3	1945.83	1945.83	-0.35	-0.00023	0.101	0	3.96	0	0.0001396	20669	1.233
STPPTPSPSCCHPR	1_Hex(1)HexNAc(1); 0_HexNAc	STPPTPSPSCCHPR+1_Hex(1)HexNAc(1); 0_HexNAc	S1(Hex(1)HexNAc(1)); C10(Carbamidomethyl); C11(Carbamidomethyl)	HCD	P01876	649.28	3	1945.82	1945.83	-1.1	-0.00072	0.0025	0	3.94	0	0.0003334	2722	1.096
STPPTPSPSCCHPR	1_Hex(1)HexNAc(1); 0_HexNAc	STPPTPSPSCCHPR+1_Hex(1)HexNAc(1); 0_HexNAc	S1(Hex(1)HexNAc(1)); C10(Carbamidomethyl); C11(Carbamidomethyl)	HCD	P01876	649.281	3	1945.83	1945.83	0.68	0.00044	0.2494	0	3.93	0	2.673e-05	6814	1.492
STPPTPSPSCCHPR	1_Hex(1)HexNAc(1); 0_HexNAc	STPPTPSPSCCHPR+1_Hex(1)HexNAc(1); 0_HexNAc	S1(Hex(1)HexNAc(1)); C10(Carbamidomethyl); C11(Carbamidomethyl)	HCD	P01876	649.28	3	1945.83	1945.83	0.12	8e-05	0.112	0	3.93	0	0.0001059	15042	1.276
STPPTPSPSCCHPR	1_Hex(1)HexNAc(1); 0_HexNAc	STPPTPSPSCCHPR+1_Hex(1)HexNAc(1); 0_HexNAc	S1(Hex(1)HexNAc(1)); C10(Carbamidomethyl); C11(Carbamidomethyl)	HCD	P01876	649.281	3	1945.83	1945.83	0.31	0.0002	0.1043	0	3.93	0	0.0001645	15482	1.207
STPPTPSPSCCHPR	1_Hex(1)HexNAc(1); 0_HexNAc	STPPTPSPSCCHPR+1_Hex(1)HexNAc(1); 0_HexNAc	S1(Hex(1)HexNAc(1)); C10(Carbamidomethyl); C11(Carbamidomethyl)	HCD	P01876	649.28	3	1945.83	1945.83	0.12	8e-05	0.0663	0	3.92	0	0.0003809	9581	1.076
STPPTPSPSCCHPR	1_Hex(1)HexNAc(1); 0_HexNAc	STPPTPSPSCCHPR+1_Hex(1)HexNAc(1); 0_HexNAc	S1(Hex(1)HexNAc(1)); C10(Carbamidomethyl); C11(Carbamidomethyl)	HCD	P01876	649.28	3	1945.83	1945.83	-0.54	-0.00035	0.0077	0	3.92	0	0.000918	10655	0.937
STPPTPSPSCCHPR	1_Hex(1)HexNAc(1); 0_HexNAc	STPPTPSPSCCHPR+1_Hex(1)HexNAc(1); 0_HexNAc	S1(Hex(1)HexNAc(1)); C10(Carbamidomethyl); C11(Carbamidomethyl)	HCD	P01876	649.28	3	1945.83	1945.83	-0.82	-0.00053	0.0617	0	3.89	0	3.387e-05	12988	1.455
TPVISMLAQGSQVLES	1_Hex(1)HexNAc(1); 0_HexNAc	TPVISMLAQGSQVLES+1_Hex(1)HexNAc(1); 0_HexNAc	T1(Hex(1)HexNAc(1)); M6(Oxidation)	ETD	P19823	681.003	3	2040.99	2040.99	2.46	0.00168	0.1663	0	4.81	0	1.503e-05	18866	1.059	Yes	T1(Hex(1)HexNAc(1)): 100
TSAHGNVAEGETKPDPDVTER	0_Hex(1)HexNAc(1); 1_HexNAc	TSAHGNVAEGETKPDPDVTER+0_Hex(1)HexNAc(1); 1_HexNAc	T1(HexNAc); K13(Guanidinyl)	ETD	P02790	614.539	4	2455.14	2455.13	1	0.00061	0.0917	0	4.8	0	0.006072	6936	0.432	Yes	T1(HexNAc): 99.21
STPPTPSPSCCHPR	1_Hex(1)HexNAc(1); 0_HexNAc	STPPTPSPSCCHPR+1_Hex(1)HexNAc(1); 0_HexNAc	S1(Hex(1)HexNAc(1)); C10(Carbamidomethyl); C11(Carbamidomethyl)	HCD	P01876	649.281	3	1945.83	1945.83	0.87	0.00057	0.1491	0	3.89	0	0.001457	14187	0.865
STPPTPSPSCCHPR	1_Hex(1)HexNAc(1); 0_HexNAc	STPPTPSPSCCHPR+1_Hex(1)HexNAc(1); 0_HexNAc	S1(Hex(1)HexNAc(1)); C10(Carbamidomethyl); C11(Carbamidomethyl)	HCD	P01876	649.28	3	1945.83	1945.83	-0.26	-0.00017	0.0646	0	3.87	0	2.755e-05	9527	1.488
STPPTPSPSCCHPR	1_Hex(1)HexNAc(1); 0_HexNAc	STPPTPSPSCCHPR+1_Hex(1)HexNAc(1); 0_HexNAc	S1(Hex(1)HexNAc(1)); C10(Carbamidomethyl); C11(Carbamidomethyl)	HCD	P01876	649.281	3	1945.83	1945.83	0.78	0.00051	0.0026	0	3.85	0	1.473e-05	2178	1.586
TPVISMLAQGSQVLES	0_Hex(1)HexNAc(1); 1_HexNAc	TPVISMLAQGSQVLES+0_Hex(1)HexNAc(1); 1_HexNAc	T1(HexNAc); M6(Oxidation)	ETD	P19823	626.985	3	1878.94	1878.94	1.85	0.00116	0.1255	0	4.78	0	1.124e-05	18858	1.089	Yes	T1(HexNAc): 100
STPPTPSPSCCHPR	1_Hex(1)HexNAc(1); 0_HexNAc	STPPTPSPSCCHPR+1_Hex(1)HexNAc(1); 0_HexNAc	S1(Hex(1)HexNAc(1)); C10(Carbamidomethyl); C11(Carbamidomethyl)	HCD	P01876	649.281	3	1945.83	1945.83	0.87	0.00057	0.1351	0	3.85	0	0.0002228	16376	1.16
STPPTPSPSCCHPR	1_Hex(1)HexNAc(1); 0_HexNAc	STPPTPSPSCCHPR+1_Hex(1)HexNAc(1); 0_HexNAc	S1(Hex(1)HexNAc(1)); C10(Carbamidomethyl); C11(Carbamidomethyl)	HCD	P01876	649.282	3	1945.83	1945.83	1.91	0.00124	0.0078	0	3.84	0	6.95e-05	3370	1.343
STPPTPSPSCCHPR	1_Hex(1)HexNAc(1); 0_HexNAc	STPPTPSPSCCHPR+1_Hex(1)HexNAc(1); 0_HexNAc	S1(Hex(1)HexNAc(1)); C10(Carbamidomethyl); C11(Carbamidomethyl)	HCD	P01876	649.28	3	1945.83	1945.83	-0.54	-0.00035	0.0026	0	3.84	0	1.618e-05	6633	1.571
STPPTPSPSCCHPR	1_Hex(1)HexNAc(1); 0_HexNAc	STPPTPSPSCCHPR+1_Hex(1)HexNAc(1); 0_HexNAc	S1(Hex(1)HexNAc(1)); C10(Carbamidomethyl); C11(Carbamidomethyl)	HCD	P01876	649.282	3	1945.83	1945.83	1.81	0.00118	0.0964	0	3.84	0	0.005325	26186	0.661
STPPTPSPSCCHPR	1_Hex(1)HexNAc(1); 0_HexNAc	STPPTPSPSCCHPR+1_Hex(1)HexNAc(1); 0_HexNAc	S1(Hex(1)HexNAc(1)); C10(Carbamidomethyl); C11(Carbamidomethyl)	HCD	P01876	649.281	3	1945.83	1945.83	0.5	0.00032	0.0916	0	3.82	0	0.001292	17005	0.884
STPPTPSPSCCHPR	1_Hex(1)HexNAc(1); 0_HexNAc	STPPTPSPSCCHPR+1_Hex(1)HexNAc(1); 0_HexNAc	S1(Hex(1)HexNAc(1)); C10(Carbamidomethyl); C11(Carbamidomethyl)	HCD	P01876	649.282	3	1945.83	1945.83	2	0.0013	0.0733	0	3.82	0	0.001976	20131	0.817
STPPTPSPSCCHPR	1_Hex(1)HexNAc(1); 0_HexNAc	STPPTPSPSCCHPR+1_Hex(1)HexNAc(1); 0_HexNAc	S1(Hex(1)HexNAc(1)); C10(Carbamidomethyl); C11(Carbamidomethyl)	HCD	P01876	649.281	3	1945.83	1945.83	0.68	0.00044	0.0838	0	3.82	0	5.066e-05	22277	1.392
STPPTPSPSCCHPR	1_Hex(1)HexNAc(1); 0_HexNAc	STPPTPSPSCCHPR+1_Hex(1)HexNAc(1); 0_HexNAc	S1(Hex(1)HexNAc(1)); C10(Carbamidomethyl); C11(Carbamidomethyl)	HCD	P01876	649.279	3	1945.82	1945.83	-2.23	-0.00145	0.0105	0	3.81	0	0.0009498	8988	0.932
STPPTPSPSCCHPR	1_Hex(1)HexNAc(1); 0_HexNAc	STPPTPSPSCCHPR+1_Hex(1)HexNAc(1); 0_HexNAc	S1(Hex(1)HexNAc(1)); C10(Carbamidomethyl); C11(Carbamidomethyl)	HCD	P01876	649.281	3	1945.83	1945.83	1.16	0.00075	0.0262	0	3.81	0	1.664e-05	12253	1.567
STPPTPSPSCCHPR	1_Hex(1)HexNAc(1); 0_HexNAc	STPPTPSPSCCHPR+1_Hex(1)HexNAc(1); 0_HexNAc	S1(Hex(1)HexNAc(1)); C10(Carbamidomethyl); C11(Carbamidomethyl)	HCD	P01876	649.28	3	1945.83	1945.83	0.12	8e-05	0.0658	0	3.8	0	2.362e-05	16480	1.512
STPPTPSPSCCHPR	1_Hex(1)HexNAc(1); 0_HexNAc	STPPTPSPSCCHPR+1_Hex(1)HexNAc(1); 0_HexNAc	S1(Hex(1)HexNAc(1)); C10(Carbamidomethyl); C11(Carbamidomethyl)	HCD	P01876	649.281	3	1945.83	1945.83	1.25	0.00081	0.0026	0	3.78	0	0.0003442	8305	1.091
STPPTPSPSCCHPR	1_Hex(1)HexNAc(1); 0_HexNAc	STPPTPSPSCCHPR+1_Hex(1)HexNAc(1); 0_HexNAc	S1(Hex(1)HexNAc(1)); C10(Carbamidomethyl); C11(Carbamidomethyl)	HCD	P01876	649.281	3	1945.83	1945.83	0.78	0.00051	0.0132	0	3.78	0	0.0001003	12320	1.285
STPPTPSPSCCHPR	1_Hex(1)HexNAc(1); 0_HexNAc	STPPTPSPSCCHPR+1_Hex(1)HexNAc(1); 0_HexNAc	S1(Hex(1)HexNAc(1)); C10(Carbamidomethyl); C11(Carbamidomethyl)	HCD	P01876	649.28	3	1945.83	1945.83	-0.63	-0.00041	0.0186	0	3.77	0	0.001945	11339	0.819
STPPTPSPSCCHPR	1_Hex(1)HexNAc(1); 0_HexNAc	STPPTPSPSCCHPR+1_Hex(1)HexNAc(1); 0_HexNAc	S1(Hex(1)HexNAc(1)); C10(Carbamidomethyl); C11(Carbamidomethyl)	HCD	P01876	649.281	3	1945.83	1945.83	0.68	0.00044	0.1141	0	3.77	0	0.002954	14528	0.754
STPPTPSPSCCHPR	1_Hex(1)HexNAc(1); 0_HexNAc	STPPTPSPSCCHPR+1_Hex(1)HexNAc(1); 0_HexNAc	S1(Hex(1)HexNAc(1)); C10(Carbamidomethyl); C11(Carbamidomethyl)	HCD	P01876	649.28	3	1945.82	1945.83	-1.1	-0.00072	0.0743	0	3.77	0	0.000148	16719	1.224
STPPTPSPSCCHPR	1_Hex(1)HexNAc(1); 0_HexNAc	STPPTPSPSCCHPR+1_Hex(1)HexNAc(1); 0_HexNAc	S1(Hex(1)HexNAc(1)); C10(Carbamidomethyl); C11(Carbamidomethyl)	HCD	P01876	649.281	3	1945.83	1945.83	0.59	0.00038	0.0133	0	3.75	0	1.986e-05	12824	1.539
TPVISMLAQGSQVLES	0_Hex(1)HexNAc(1); 1_HexNAc	TPVISMLAQGSQVLES+0_Hex(1)HexNAc(1); 1_HexNAc	T1(HexNAc); M6(Oxidation)	ETD	P19823	626.985	3	1878.94	1878.94	1.66	0.00104	0.1766	0	4.7	0	0.0002826	18960	0.753	Yes	T1(HexNAc): 100
STPPTPSPSCCHPR	1_Hex(1)HexNAc(1); 0_HexNAc	STPPTPSPSCCHPR+1_Hex(1)HexNAc(1); 0_HexNAc	S1(Hex(1)HexNAc(1)); C10(Carbamidomethyl); C11(Carbamidomethyl)	HCD	P01876	649.279	3	1945.82	1945.83	-1.67	-0.00108	0.1043	0	3.74	0	0.0007537	14852	0.968
STPPTPSPSCCHPR	1_Hex(1)HexNAc(1); 0_HexNAc	STPPTPSPSCCHPR+1_Hex(1)HexNAc(1); 0_HexNAc	S1(Hex(1)HexNAc(1)); C10(Carbamidomethyl); C11(Carbamidomethyl)	HCD	P01876	649.281	3	1945.83	1945.83	0.97	0.00063	0.3029	0	3.73	0	1.075e-05	2119	1.635
TAQYDCLGCVHPISTQSPDLEPILR	0_Hex(1)HexNAc(1); 1_HexNAc	TAQYDCLGCVHPISTQSPDLEPILR+0_Hex(1)HexNAc(1); 1_HexNAc	T1(HexNAc); C6(Carbamidomethyl); C9(Carbamidomethyl)	ETD	P01042	769.12	4	3073.46	3073.46	-1.42	-0.00109	0.4819	0	4.69	0	0.0001085	21754	0.853	Yes	T1(HexNAc): 100
STPPTPSPSCCHPR	1_Hex(1)HexNAc(1); 0_HexNAc	STPPTPSPSCCHPR+1_Hex(1)HexNAc(1); 0_HexNAc	S1(Hex(1)HexNAc(1)); C10(Carbamidomethyl); C11(Carbamidomethyl)	HCD	P01876	649.28	3	1945.83	1945.83	0.03	2e-05	0.0134	0	3.72	0	6.232e-06	5333	1.721
STPPTPSPSCCHPR	1_Hex(1)HexNAc(1); 0_HexNAc	STPPTPSPSCCHPR+1_Hex(1)HexNAc(1); 0_HexNAc	S1(Hex(1)HexNAc(1)); C10(Carbamidomethyl); C11(Carbamidomethyl)	HCD	P01876	649.28	3	1945.83	1945.83	0.12	8e-05	0.0027	0	3.72	0	7.642e-06	7207	1.689
STPPTPSPSCCHPR	1_Hex(1)HexNAc(1); 0_HexNAc	STPPTPSPSCCHPR+1_Hex(1)HexNAc(1); 0_HexNAc	S1(Hex(1)HexNAc(1)); C10(Carbamidomethyl); C11(Carbamidomethyl)	HCD	P01876	649.281	3	1945.83	1945.83	1.34	0.00087	0.0753	0	3.72	0	0.001301	23965	0.883
TNNKEVELEELKK	0_Hex(1)HexNAc(1); 1_HexNAc	TNNKEVELEELKK+0_Hex(1)HexNAc(1); 1_HexNAc	T1(HexNAc); K4(Guanidinyl)	ETD	Q15431	455.488	4	1818.93	1818.94	-6.9	-0.00314	0.0578	0	4.67	0	0.02148	12109	0.295	Yes	T1(HexNAc): 100
TTQTPAPIQAPSAILPLPGQSVER	2_Hex(1)HexNAc(1); 0_HexNAc	TTQTPAPIQAPSAILPLPGQSVER+2_Hex(1)HexNAc(1); 0_HexNAc	T1(Hex(1)HexNAc(1)); T2(Hex(1)HexNAc(1))	ETD	Q14624	801.409	4	3202.61	3202.61	1.22	0.00098	0.1263	0	4.67	0	0.00366	21551	0.485	Yes	T1(Hex(1)HexNAc(1)): 99.68; T2(Hex(1)HexNAc(1)): 50.16; T4(Hex(1)HexNAc(1)): 50.16
STPPTPSPSCCHPR	1_Hex(1)HexNAc(1); 0_HexNAc	STPPTPSPSCCHPR+1_Hex(1)HexNAc(1); 0_HexNAc	S1(Hex(1)HexNAc(1)); C10(Carbamidomethyl); C11(Carbamidomethyl)	HCD	P01876	649.28	3	1945.83	1945.83	0.03	2e-05	0.0784	0	3.7	0	1.391e-05	22155	1.595
STPPTPSPSCCHPR	1_Hex(1)HexNAc(1); 0_HexNAc	STPPTPSPSCCHPR+1_Hex(1)HexNAc(1); 0_HexNAc	S1(Hex(1)HexNAc(1)); C10(Carbamidomethyl); C11(Carbamidomethyl)	HCD	P01876	649.28	3	1945.83	1945.83	-0.07	-4e-05	0.0813	0	3.69	0	0.000707	21775	0.978
STPPTPSPSCCHPR	1_Hex(1)HexNAc(1); 0_HexNAc	STPPTPSPSCCHPR+1_Hex(1)HexNAc(1); 0_HexNAc	S1(Hex(1)HexNAc(1)); C10(Carbamidomethyl); C11(Carbamidomethyl)	HCD	P01876	649.28	3	1945.83	1945.83	-0.26	-0.00017	0.0082	0	3.68	0	0.0002556	2315	1.138
STPPTPSPSCCHPR	1_Hex(1)HexNAc(1); 0_HexNAc	STPPTPSPSCCHPR+1_Hex(1)HexNAc(1); 0_HexNAc	S1(Hex(1)HexNAc(1)); C10(Carbamidomethyl); C11(Carbamidomethyl)	HCD	P01876	649.28	3	1945.83	1945.83	-0.82	-0.00053	0.0054	0	3.68	0	0.0003082	6834	1.109
STPPTPSPSCCHPR	1_Hex(1)HexNAc(1); 0_HexNAc	STPPTPSPSCCHPR+1_Hex(1)HexNAc(1); 0_HexNAc	S1(Hex(1)HexNAc(1)); C10(Carbamidomethyl); C11(Carbamidomethyl)	HCD	P01876	649.281	3	1945.83	1945.83	0.4	0.00026	0.0163	0	3.68	0	1.962e-05	9782	1.541
STPPTPSPSCCHPR	1_Hex(1)HexNAc(1); 0_HexNAc	STPPTPSPSCCHPR+1_Hex(1)HexNAc(1); 0_HexNAc	S1(Hex(1)HexNAc(1)); C10(Carbamidomethyl); C11(Carbamidomethyl)	HCD	P01876	649.282	3	1945.83	1945.83	2.38	0.00154	0.1005	0	3.68	0	0.003143	27101	0.744
STPPTPSPSCCHPR	1_Hex(1)HexNAc(1); 0_HexNAc	STPPTPSPSCCHPR+1_Hex(1)HexNAc(1); 0_HexNAc	S1(Hex(1)HexNAc(1)); C10(Carbamidomethyl); C11(Carbamidomethyl)	HCD	P01876	649.281	3	1945.83	1945.83	1.06	0.00069	0.0027	0	3.67	0	1.364e-05	6998	1.598
STPPTPSPSCCHPR	1_Hex(1)HexNAc(1); 0_HexNAc	STPPTPSPSCCHPR+1_Hex(1)HexNAc(1); 0_HexNAc	S1(Hex(1)HexNAc(1)); C10(Carbamidomethyl); C11(Carbamidomethyl)	HCD	P01876	649.279	3	1945.82	1945.83	-1.57	-0.00102	0.0245	0	3.67	0	0.001049	10030	0.917
STPPTPSPSCCHPR	1_Hex(1)HexNAc(1); 0_HexNAc	STPPTPSPSCCHPR+1_Hex(1)HexNAc(1); 0_HexNAc	S1(Hex(1)HexNAc(1)); C10(Carbamidomethyl); C11(Carbamidomethyl)	HCD	P01876	649.281	3	1945.83	1945.83	0.78	0.00051	0.0765	0	3.66	0	0.0004031	20257	1.067
TSGPNQEQVSPLTLLK	0_Hex(1)HexNAc(1); 1_HexNAc	TSGPNQEQVSPLTLLK+0_Hex(1)HexNAc(1); 1_HexNAc	T1(HexNAc); K16(Guanidinyl)	ETD	P08697	653.014	3	1957.03	1957.02	1.72	0.00112	0.1106	0	4.61	0	0.001089	21890	0.612	Yes	T1(HexNAc): 100
STPPTPSPSCCHPR	1_Hex(1)HexNAc(1); 0_HexNAc	STPPTPSPSCCHPR+1_Hex(1)HexNAc(1); 0_HexNAc	S1(Hex(1)HexNAc(1)); C10(Carbamidomethyl); C11(Carbamidomethyl)	HCD	P01876	649.282	3	1945.83	1945.83	3.23	0.00209	0.011	0	3.65	0	7.988e-05	4598	1.321
STPPTPSPSCCHPR	1_Hex(1)HexNAc(1); 0_HexNAc	STPPTPSPSCCHPR+1_Hex(1)HexNAc(1); 0_HexNAc	S1(Hex(1)HexNAc(1)); C10(Carbamidomethyl); C11(Carbamidomethyl)	HCD	P01876	649.281	3	1945.83	1945.83	0.97	0.00063	0.0164	0	3.65	0	1.257e-05	8472	1.611
STPPTPSPSCCHPR	1_Hex(1)HexNAc(1); 0_HexNAc	STPPTPSPSCCHPR+1_Hex(1)HexNAc(1); 0_HexNAc	S1(Hex(1)HexNAc(1)); C10(Carbamidomethyl); C11(Carbamidomethyl)	HCD	P01876	649.28	3	1945.83	1945.83	-0.44	-0.00029	0.0028	0	3.63	0	2.132e-05	10461	1.528
STPPTPSPSCCHPR	1_Hex(1)HexNAc(1); 0_HexNAc	STPPTPSPSCCHPR+1_Hex(1)HexNAc(1); 0_HexNAc	S1(Hex(1)HexNAc(1)); C10(Carbamidomethyl); C11(Carbamidomethyl)	HCD	P01876	649.282	3	1945.83	1945.83	2.66	0.00173	0.1157	0	3.63	0.0003007	0.01522	24891	0.494
SPPLGAPGLPPAGSPPDSHVLLAAPPGHQLHR	1_Hex(1)HexNAc(1); 0_HexNAc	SPPLGAPGLPPAGSPPDSHVLLAAPPGHQLHR+1_Hex(1)HexNAc(1); 0_HexNAc	S1(Hex(1)HexNAc(1))	ETD	P02765	701.968	5	3505.81	3505.81	0.95	0.00066	0.4217	0	4.6	0	0.002809	17146	0.513	Yes	S1(Hex(1)HexNAc(1)): 100
STPPTPSPSCCHPR	1_Hex(1)HexNAc(1); 0_HexNAc	STPPTPSPSCCHPR+1_Hex(1)HexNAc(1); 0_HexNAc	S1(Hex(1)HexNAc(1)); C10(Carbamidomethyl); C11(Carbamidomethyl)	HCD	P01876	649.279	3	1945.82	1945.83	-1.39	-0.0009	0.0138	0	3.62	0	0.0002231	10089	1.16
STPPTPSPSCCHPR	1_Hex(1)HexNAc(1); 0_HexNAc	STPPTPSPSCCHPR+1_Hex(1)HexNAc(1); 0_HexNAc	S1(Hex(1)HexNAc(1)); C10(Carbamidomethyl); C11(Carbamidomethyl)	HCD	P01876	649.28	3	1945.83	1945.83	-0.35	-0.00023	0.0608	0	3.62	0	0.001097	16638	0.909
TSAHGNVAEGETKPDPDVTER	0_Hex(1)HexNAc(1); 1_HexNAc	TSAHGNVAEGETKPDPDVTER+0_Hex(1)HexNAc(1); 1_HexNAc	T1(HexNAc); K13(Guanidinyl)	ETD	P02790	614.539	4	2455.14	2455.13	1.1	0.00067	0.0871	0	4.59	0	0.08641	7120	0.123	Yes	T1(HexNAc): 99.12
STPPTPSPSCCHPR	1_Hex(1)HexNAc(1); 0_HexNAc	STPPTPSPSCCHPR+1_Hex(1)HexNAc(1); 0_HexNAc	S1(Hex(1)HexNAc(1)); C10(Carbamidomethyl); C11(Carbamidomethyl)	HCD	P01876	649.281	3	1945.83	1945.83	0.97	0.00063	0.0663	0	3.62	0	0.002052	19438	0.811
STPPTPSPSCCHPR	1_Hex(1)HexNAc(1); 0_HexNAc	STPPTPSPSCCHPR+1_Hex(1)HexNAc(1); 0_HexNAc	S1(Hex(1)HexNAc(1)); C10(Carbamidomethyl); C11(Carbamidomethyl)	HCD	P01876	649.281	3	1945.83	1945.83	1.16	0.00075	0.0829	0	3.62	0	2.65e-05	23776	1.494
STPPTPSPSCCHPR	1_Hex(1)HexNAc(1); 0_HexNAc	STPPTPSPSCCHPR+1_Hex(1)HexNAc(1); 0_HexNAc	S1(Hex(1)HexNAc(1)); C10(Carbamidomethyl); C11(Carbamidomethyl)	HCD	P01876	649.281	3	1945.83	1945.83	0.31	0.0002	0.072	0	3.61	0	0.0001891	19876	1.185
STPPTPSPSCCHPR	1_Hex(1)HexNAc(1); 0_HexNAc	STPPTPSPSCCHPR+1_Hex(1)HexNAc(1); 0_HexNAc	S1(Hex(1)HexNAc(1)); C10(Carbamidomethyl); C11(Carbamidomethyl)	HCD	P01876	649.285	3	1945.84	1945.83	6.8	0.00441	0.0028	0	3.6	0	0.001046	4324	0.917
STPPTPSPSCCHPR	1_Hex(1)HexNAc(1); 0_HexNAc	STPPTPSPSCCHPR+1_Hex(1)HexNAc(1); 0_HexNAc	S1(Hex(1)HexNAc(1)); C10(Carbamidomethyl); C11(Carbamidomethyl)	HCD	P01876	649.282	3	1945.83	1945.83	1.81	0.00118	0.0861	0	3.6	0	0.0005483	15630	1.018
STPPTPSPSCCHPR	1_Hex(1)HexNAc(1); 0_HexNAc	STPPTPSPSCCHPR+1_Hex(1)HexNAc(1); 0_HexNAc	S1(Hex(1)HexNAc(1)); C10(Carbamidomethyl); C11(Carbamidomethyl)	HCD	P01876	649.28	3	1945.83	1945.83	0.12	8e-05	0.1	0	3.6	0	1.518e-05	19635	1.581
STPPTPSPSCCHPR	1_Hex(1)HexNAc(1); 0_HexNAc	STPPTPSPSCCHPR+1_Hex(1)HexNAc(1); 0_HexNAc	S1(Hex(1)HexNAc(1)); C10(Carbamidomethyl); C11(Carbamidomethyl)	HCD	P01876	649.282	3	1945.83	1945.83	1.81	0.00118	0.0028	0	3.59	0	1.5e-06	5777	1.945
STPPTPSPSCCHPR	1_Hex(1)HexNAc(1); 0_HexNAc	STPPTPSPSCCHPR+1_Hex(1)HexNAc(1); 0_HexNAc	S1(Hex(1)HexNAc(1)); C10(Carbamidomethyl); C11(Carbamidomethyl)	HCD	P01876	649.28	3	1945.83	1945.83	0.12	8e-05	0.1114	0	3.59	0	0.001997	15214	0.815
SVGAAAGPVVPPCPGR	0_Hex(1)HexNAc(1); 1_HexNAc	SVGAAAGPVVPPCPGR+0_Hex(1)HexNAc(1); 1_HexNAc	S1(HexNAc); C13(Carbamidomethyl)	ETD	P02765	565.622	3	1694.85	1694.85	-0.94	-0.00053	0.4901	0	4.55	0	0.0005055	9402	0.692	Yes	S1(HexNAc): 100
STPPTPSPSCCHPR	1_Hex(1)HexNAc(1); 0_HexNAc	STPPTPSPSCCHPR+1_Hex(1)HexNAc(1); 0_HexNAc	S1(Hex(1)HexNAc(1)); C10(Carbamidomethyl); C11(Carbamidomethyl)	HCD	P01876	649.282	3	1945.83	1945.83	1.72	0.00112	0.0891	0	3.59	0	0.001718	23291	0.839
STPPTPSPSCCHPR	1_Hex(1)HexNAc(1); 0_HexNAc	STPPTPSPSCCHPR+1_Hex(1)HexNAc(1); 0_HexNAc	S1(Hex(1)HexNAc(1)); C10(Carbamidomethyl); C11(Carbamidomethyl)	HCD	P01876	649.282	3	1945.83	1945.83	2.28	0.00148	0.0866	0	3.58	0	3.104e-05	24778	1.469
STPPTPSPSCCHPR	1_Hex(1)HexNAc(1); 0_HexNAc	STPPTPSPSCCHPR+1_Hex(1)HexNAc(1); 0_HexNAc	S1(Hex(1)HexNAc(1)); C10(Carbamidomethyl); C11(Carbamidomethyl)	HCD	P01876	649.28	3	1945.83	1945.83	-0.07	-4e-05	0.3193	0	3.57	0	1.163e-05	2854	1.623
STPPTPSPSCCHPR	1_Hex(1)HexNAc(1); 0_HexNAc	STPPTPSPSCCHPR+1_Hex(1)HexNAc(1); 0_HexNAc	S1(Hex(1)HexNAc(1)); C10(Carbamidomethyl); C11(Carbamidomethyl)	HCD	P01876	649.282	3	1945.83	1945.83	2	0.0013	0.0728	0	3.57	0	1.146e-05	20376	1.625
STPPTPSPSCCHPR	1_Hex(1)HexNAc(1); 0_HexNAc	STPPTPSPSCCHPR+1_Hex(1)HexNAc(1); 0_HexNAc	S1(Hex(1)HexNAc(1)); C10(Carbamidomethyl); C11(Carbamidomethyl)	HCD	P01876	649.281	3	1945.83	1945.83	0.59	0.00038	0.0084	0	3.56	0	1.239e-05	8120	1.613
STPPTPSPSCCHPR	1_Hex(1)HexNAc(1); 0_HexNAc	STPPTPSPSCCHPR+1_Hex(1)HexNAc(1); 0_HexNAc	S1(Hex(1)HexNAc(1)); C10(Carbamidomethyl); C11(Carbamidomethyl)	HCD	P01876	649.281	3	1945.83	1945.83	0.87	0.00057	0.0169	0	3.56	0	4.663e-05	12773	1.405
STPPTPSPSCCHPR	1_Hex(1)HexNAc(1); 0_HexNAc	STPPTPSPSCCHPR+1_Hex(1)HexNAc(1); 0_HexNAc	S1(Hex(1)HexNAc(1)); C10(Carbamidomethyl); C11(Carbamidomethyl)	HCD	P01876	649.281	3	1945.83	1945.83	0.59	0.00038	0.1573	0	3.56	0.0003007	0.01652	17938	0.481
STPPTPSPSCCHPR	1_Hex(1)HexNAc(1); 0_HexNAc	STPPTPSPSCCHPR+1_Hex(1)HexNAc(1); 0_HexNAc	S1(Hex(1)HexNAc(1)); C10(Carbamidomethyl); C11(Carbamidomethyl)	HCD	P01876	649.281	3	1945.83	1945.83	0.21	0.00014	0.0787	0	3.56	0	1.283e-05	21173	1.608
STPPTPSPSCCHPR	1_Hex(1)HexNAc(1); 0_HexNAc	STPPTPSPSCCHPR+1_Hex(1)HexNAc(1); 0_HexNAc	S1(Hex(1)HexNAc(1)); C10(Carbamidomethyl); C11(Carbamidomethyl)	HCD	P01876	649.281	3	1945.83	1945.83	1.25	0.00081	0.0899	0	3.56	0	0.0004824	23407	1.038
STPPTPSPSCCHPR	1_Hex(1)HexNAc(1); 0_HexNAc	STPPTPSPSCCHPR+1_Hex(1)HexNAc(1); 0_HexNAc	S1(Hex(1)HexNAc(1)); C10(Carbamidomethyl); C11(Carbamidomethyl)	HCD	P01876	649.281	3	1945.83	1945.83	0.31	0.0002	0.3437	0	3.55	0	1.449e-05	3074	1.589
STPPTPSPSCCHPR	1_Hex(1)HexNAc(1); 0_HexNAc	STPPTPSPSCCHPR+1_Hex(1)HexNAc(1); 0_HexNAc	S1(Hex(1)HexNAc(1)); C10(Carbamidomethyl); C11(Carbamidomethyl)	HCD	P01876	649.281	3	1945.83	1945.83	1.06	0.00069	0.0732	0	3.55	0	0.0009601	17226	0.93
STPPTPSPSCCHPR	1_Hex(1)HexNAc(1); 0_HexNAc	STPPTPSPSCCHPR+1_Hex(1)HexNAc(1); 0_HexNAc	S1(Hex(1)HexNAc(1)); C10(Carbamidomethyl); C11(Carbamidomethyl)	HCD	P01876	649.282	3	1945.83	1945.83	2.47	0.0016	0.0761	0	3.55	0	0.0002641	19174	1.133
STPPTPSPSCCHPR	1_Hex(1)HexNAc(1); 0_HexNAc	STPPTPSPSCCHPR+1_Hex(1)HexNAc(1); 0_HexNAc	S1(Hex(1)HexNAc(1)); C10(Carbamidomethyl); C11(Carbamidomethyl)	HCD	P01876	649.28	3	1945.82	1945.83	-1.29	-0.00084	0.0085	0	3.54	0	4.171e-05	2680	1.423
STPPTPSPSCCHPR	1_Hex(1)HexNAc(1); 0_HexNAc	STPPTPSPSCCHPR+1_Hex(1)HexNAc(1); 0_HexNAc	S1(Hex(1)HexNAc(1)); C10(Carbamidomethyl); C11(Carbamidomethyl)	HCD	P01876	649.28	3	1945.83	1945.83	-0.26	-0.00017	0.3362	0	3.54	0	0.0002929	5989	1.117
STPPTPSPSCCHPR	1_Hex(1)HexNAc(1); 0_HexNAc	STPPTPSPSCCHPR+1_Hex(1)HexNAc(1); 0_HexNAc	S1(Hex(1)HexNAc(1)); C10(Carbamidomethyl); C11(Carbamidomethyl)	HCD	P01876	649.281	3	1945.83	1945.83	0.59	0.00038	0.0904	0	3.54	0	0.004071	17365	0.703
STPPTPSPSCCHPR	1_Hex(1)HexNAc(1); 0_HexNAc	STPPTPSPSCCHPR+1_Hex(1)HexNAc(1); 0_HexNAc	S1(Hex(1)HexNAc(1)); C10(Carbamidomethyl); C11(Carbamidomethyl)	HCD	P01876	649.28	3	1945.83	1945.83	0.12	8e-05	0.0706	0	3.54	0	0.0003378	20940	1.094
TSAHGNVAEGETKPDPDVTER	2_Hex(1)HexNAc(1); 0_HexNAc	TSAHGNVAEGETKPDPDVTER+2_Hex(1)HexNAc(1); 0_HexNAc	T1(Hex(1)HexNAc(1)); S2(Hex(1)HexNAc(1)); K13(Guanidinyl)	ETD	P02790	746.336	4	2982.32	2982.32	1.44	0.00107	0.4609	0	4.47	0	0.0001216	4606	0.841	Yes	T1(Hex(1)HexNAc(1)): 100; S2(Hex(1)HexNAc(1)): 100
STPPTPSPSCCHPR	1_Hex(1)HexNAc(1); 0_HexNAc	STPPTPSPSCCHPR+1_Hex(1)HexNAc(1); 0_HexNAc	S1(Hex(1)HexNAc(1)); C10(Carbamidomethyl); C11(Carbamidomethyl)	HCD	P01876	649.281	3	1945.83	1945.83	0.5	0.00032	0.0907	0	3.53	0	0.0002646	20800	1.133
STPPTPSPSCCHPR	1_Hex(1)HexNAc(1); 0_HexNAc	STPPTPSPSCCHPR+1_Hex(1)HexNAc(1); 0_HexNAc	S1(Hex(1)HexNAc(1)); C10(Carbamidomethyl); C11(Carbamidomethyl)	HCD	P01876	649.281	3	1945.83	1945.83	0.78	0.00051	0.0737	0	3.53	0	0.001025	23175	0.92
STPPTPSPSCCHPR	1_Hex(1)HexNAc(1); 0_HexNAc	STPPTPSPSCCHPR+1_Hex(1)HexNAc(1); 0_HexNAc	S1(Hex(1)HexNAc(1)); C10(Carbamidomethyl); C11(Carbamidomethyl)	HCD	P01876	649.282	3	1945.83	1945.83	2.28	0.00148	0.0878	0	3.53	0	0.0002528	25033	1.14
STPPTPSPSCCHPR	1_Hex(1)HexNAc(1); 0_HexNAc	STPPTPSPSCCHPR+1_Hex(1)HexNAc(1); 0_HexNAc	S1(Hex(1)HexNAc(1)); C10(Carbamidomethyl); C11(Carbamidomethyl)	HCD	P01876	649.28	3	1945.83	1945.83	-0.82	-0.00053	0.0795	0	3.52	0	0.001911	17102	0.822
TTQTPAPIQAPSAILPLPGQSVER	2_Hex(1)HexNAc(1); 0_HexNAc	TTQTPAPIQAPSAILPLPGQSVER+2_Hex(1)HexNAc(1); 0_HexNAc	T1(Hex(1)HexNAc(1)); T2(Hex(1)HexNAc(1))	ETD	Q14624	801.409	4	3202.61	3202.61	1.14	0.00091	0.1213	0	4.45	0	5.335e-05	21563	0.927	Yes	T1(Hex(1)HexNAc(1)): 99.99; T2(Hex(1)HexNAc(1)): 99.26
STPPTPSPSCCHPR	1_Hex(1)HexNAc(1); 0_HexNAc	STPPTPSPSCCHPR+1_Hex(1)HexNAc(1); 0_HexNAc	S1(Hex(1)HexNAc(1)); C10(Carbamidomethyl); C11(Carbamidomethyl)	HCD	P01876	649.282	3	1945.83	1945.83	1.81	0.00118	0.0969	0	3.51	0	2.563e-05	24313	1.499
STPPTPSPSCCHPR	1_Hex(1)HexNAc(1); 0_HexNAc	STPPTPSPSCCHPR+1_Hex(1)HexNAc(1); 0_HexNAc	S1(Hex(1)HexNAc(1)); C10(Carbamidomethyl); C11(Carbamidomethyl)	HCD	P01876	649.281	3	1945.83	1945.83	0.87	0.00057	0.0143	0	3.5	0	1.068e-05	7893	1.637
STPPTPSPSCCHPR	1_Hex(1)HexNAc(1); 0_HexNAc	STPPTPSPSCCHPR+1_Hex(1)HexNAc(1); 0_HexNAc	S1(Hex(1)HexNAc(1)); C10(Carbamidomethyl); C11(Carbamidomethyl)	HCD	P01876	649.281	3	1945.83	1945.83	0.21	0.00014	0.0029	0	3.48	0	1.154e-05	3357	1.624
STPPTPSPSCCHPR	1_Hex(1)HexNAc(1); 0_HexNAc	STPPTPSPSCCHPR+1_Hex(1)HexNAc(1); 0_HexNAc	S1(Hex(1)HexNAc(1)); C10(Carbamidomethyl); C11(Carbamidomethyl)	HCD	P01876	649.281	3	1945.83	1945.83	1.53	0.00099	0.0893	0	3.47	0	0.000352	23661	1.088
STPPTPSPSCCHPR	1_Hex(1)HexNAc(1); 0_HexNAc	STPPTPSPSCCHPR+1_Hex(1)HexNAc(1); 0_HexNAc	S1(Hex(1)HexNAc(1)); C10(Carbamidomethyl); C11(Carbamidomethyl)	HCD	P01876	649.282	3	1945.83	1945.83	1.72	0.00112	0.1387	0	3.46	0	0.006175	14350	0.638
TSAHGNVAEGETKPDPDVTER	2_Hex(1)HexNAc(1); 0_HexNAc	TSAHGNVAEGETKPDPDVTER+2_Hex(1)HexNAc(1); 0_HexNAc	T1(Hex(1)HexNAc(1)); S2(Hex(1)HexNAc(1)); K13(Guanidinyl)	ETD	P02790	746.335	4	2982.32	2982.32	0.38	0.00028	0.4752	0	4.44	0	0.0001108	4658	0.851	Yes	T1(Hex(1)HexNAc(1)): 100; S2(Hex(1)HexNAc(1)): 100
STPPTPSPSCCHPR	1_Hex(1)HexNAc(1); 0_HexNAc	STPPTPSPSCCHPR+1_Hex(1)HexNAc(1); 0_HexNAc	S1(Hex(1)HexNAc(1)); C10(Carbamidomethyl); C11(Carbamidomethyl)	HCD	P01876	649.281	3	1945.83	1945.83	1.16	0.00075	0.0957	0	3.45	0	0.0006381	26546	0.995
STPPTPSPSCCHPR	1_Hex(1)HexNAc(1); 0_HexNAc	STPPTPSPSCCHPR+1_Hex(1)HexNAc(1); 0_HexNAc	S1(Hex(1)HexNAc(1)); C10(Carbamidomethyl); C11(Carbamidomethyl)	HCD	P01876	649.282	3	1945.83	1945.83	2.28	0.00148	0.0756	0	3.44	0	6.798e-05	18872	1.346
STPPTPSPSCCHPR	1_Hex(1)HexNAc(1); 0_HexNAc	STPPTPSPSCCHPR+1_Hex(1)HexNAc(1); 0_HexNAc	S1(Hex(1)HexNAc(1)); C10(Carbamidomethyl); C11(Carbamidomethyl)	HCD	P01876	649.281	3	1945.83	1945.83	1.25	0.00081	0.0901	0	3.44	0	0.001034	22400	0.919
TSAHGNVAEGETKPDPDVTER	0_Hex(1)HexNAc(1); 1_HexNAc	TSAHGNVAEGETKPDPDVTER+0_Hex(1)HexNAc(1); 1_HexNAc	T1(HexNAc); K13(Guanidinyl)	ETD	P02790	614.54	4	2455.14	2455.13	1.79	0.0011	0.0903	0	4.43	0	0.09668	9786	0.108	Yes	T1(HexNAc): 99.11
STPPTPSPSCCHPR	1_Hex(1)HexNAc(1); 0_HexNAc	STPPTPSPSCCHPR+1_Hex(1)HexNAc(1); 0_HexNAc	S1(Hex(1)HexNAc(1)); C10(Carbamidomethyl); C11(Carbamidomethyl)	HCD	P01876	649.282	3	1945.83	1945.83	1.72	0.00112	0.102	0	3.43	0	9.348e-05	24087	1.296
STPPTPSPSCCHPR	1_Hex(1)HexNAc(1); 0_HexNAc	STPPTPSPSCCHPR+1_Hex(1)HexNAc(1); 0_HexNAc	S1(Hex(1)HexNAc(1)); C10(Carbamidomethyl); C11(Carbamidomethyl)	HCD	P01876	649.281	3	1945.83	1945.83	1.25	0.00081	0.0146	0	3.42	0	4.801e-05	12500	1.401
STPPTPSPSCCHPR	1_Hex(1)HexNAc(1); 0_HexNAc	STPPTPSPSCCHPR+1_Hex(1)HexNAc(1); 0_HexNAc	S1(Hex(1)HexNAc(1)); C10(Carbamidomethyl); C11(Carbamidomethyl)	HCD	P01876	649.282	3	1945.83	1945.83	1.81	0.00118	0.0877	0	3.42	0.0003007	0.01113	25718	0.544
STPPTPSPSCCHPR	1_Hex(1)HexNAc(1); 0_HexNAc	STPPTPSPSCCHPR+1_Hex(1)HexNAc(1); 0_HexNAc	S1(Hex(1)HexNAc(1)); C10(Carbamidomethyl); C11(Carbamidomethyl)	HCD	P01876	649.281	3	1945.83	1945.83	1.44	0.00093	0.0909	0	3.41	0	0.00021	22528	1.169
STPPTPSPSCCHPR	1_Hex(1)HexNAc(1); 0_HexNAc	STPPTPSPSCCHPR+1_Hex(1)HexNAc(1); 0_HexNAc	S1(Hex(1)HexNAc(1)); C10(Carbamidomethyl); C11(Carbamidomethyl)	HCD	P01876	649.28	3	1945.83	1945.83	-0.82	-0.00053	0.1765	0	3.4	0	0.001492	13506	0.861
STPPTPSPSCCHPR	1_Hex(1)HexNAc(1); 0_HexNAc	STPPTPSPSCCHPR+1_Hex(1)HexNAc(1); 0_HexNAc	S1(Hex(1)HexNAc(1)); C10(Carbamidomethyl); C11(Carbamidomethyl)	HCD	P01876	649.282	3	1945.83	1945.83	1.91	0.00124	0.1003	0	3.39	0.0003007	0.01476	26659	0.499
STPPTPSPSCCHPR	1_Hex(1)HexNAc(1); 0_HexNAc	STPPTPSPSCCHPR+1_Hex(1)HexNAc(1); 0_HexNAc	S1(Hex(1)HexNAc(1)); C10(Carbamidomethyl); C11(Carbamidomethyl)	HCD	P01876	649.28	3	1945.83	1945.83	-0.63	-0.00041	0.0118	0	3.38	0	0.0007433	6609	0.971
STPPTPSPSCCHPR	1_Hex(1)HexNAc(1); 0_HexNAc	STPPTPSPSCCHPR+1_Hex(1)HexNAc(1); 0_HexNAc	S1(Hex(1)HexNAc(1)); C10(Carbamidomethyl); C11(Carbamidomethyl)	HCD	P01876	649.281	3	1945.83	1945.83	1.34	0.00087	0.0828	0	3.38	0	0.001139	23546	0.904
STPPTPSPSCCHPR	1_Hex(1)HexNAc(1); 0_HexNAc	STPPTPSPSCCHPR+1_Hex(1)HexNAc(1); 0_HexNAc	S1(Hex(1)HexNAc(1)); C10(Carbamidomethyl); C11(Carbamidomethyl)	HCD	P01876	649.282	3	1945.83	1945.83	2.57	0.00166	0.0828	0	3.38	0	0.002308	25270	0.793
STPPTPSPSCCHPR	1_Hex(1)HexNAc(1); 0_HexNAc	STPPTPSPSCCHPR+1_Hex(1)HexNAc(1); 0_HexNAc	S1(Hex(1)HexNAc(1)); C10(Carbamidomethyl); C11(Carbamidomethyl)	HCD	P01876	649.282	3	1945.83	1945.83	2.19	0.00142	0.1036	0	3.38	0	0.002358	26064	0.789
STPPTPSPSCCHPR	1_Hex(1)HexNAc(1); 0_HexNAc	STPPTPSPSCCHPR+1_Hex(1)HexNAc(1); 0_HexNAc	S1(Hex(1)HexNAc(1)); C10(Carbamidomethyl); C11(Carbamidomethyl)	HCD	P01876	649.28	3	1945.83	1945.83	-0.26	-0.00017	0.0801	0	3.37	0	0.0009454	19827	0.933
STPPTPSPSCCHPR	1_Hex(1)HexNAc(1); 0_HexNAc	STPPTPSPSCCHPR+1_Hex(1)HexNAc(1); 0_HexNAc	S1(Hex(1)HexNAc(1)); C10(Carbamidomethyl); C11(Carbamidomethyl)	HCD	P01876	649.28	3	1945.83	1945.83	-0.26	-0.00017	0.0149	0	3.36	0	0.0006532	11652	0.991
STPPTPSPSCCHPR	1_Hex(1)HexNAc(1); 0_HexNAc	STPPTPSPSCCHPR+1_Hex(1)HexNAc(1); 0_HexNAc	S1(Hex(1)HexNAc(1)); C10(Carbamidomethyl); C11(Carbamidomethyl)	HCD	P01876	649.281	3	1945.83	1945.83	0.59	0.00038	0.0833	0	3.36	0	2.632e-05	22773	1.495
STPPTPSPSCCHPR	1_Hex(1)HexNAc(1); 0_HexNAc	STPPTPSPSCCHPR+1_Hex(1)HexNAc(1); 0_HexNAc	S1(Hex(1)HexNAc(1)); C10(Carbamidomethyl); C11(Carbamidomethyl)	HCD	P01876	649.282	3	1945.83	1945.83	2.57	0.00166	0.0833	0	3.36	0	0.0009896	24432	0.926
SVGAAAGPVVPPCPGR	0_Hex(1)HexNAc(1); 1_HexNAc	SVGAAAGPVVPPCPGR+0_Hex(1)HexNAc(1); 1_HexNAc	S1(HexNAc); C13(Carbamidomethyl)	ETD	P02765	565.622	3	1694.85	1694.85	-1.04	-0.00059	0.4749	0	4.38	0	0.01784	9374	0.316	Yes	S1(HexNAc): 100
STPPTPSPSCCHPR	1_Hex(1)HexNAc(1); 0_HexNAc	STPPTPSPSCCHPR+1_Hex(1)HexNAc(1); 0_HexNAc	S1(Hex(1)HexNAc(1)); C10(Carbamidomethyl); C11(Carbamidomethyl)	HCD	P01876	649.282	3	1945.83	1945.83	1.81	0.00118	0.2866	0	3.35	0	1.231e-05	8697	1.614
STPPTPSPSCCHPR	1_Hex(1)HexNAc(1); 0_HexNAc	STPPTPSPSCCHPR+1_Hex(1)HexNAc(1); 0_HexNAc	S1(Hex(1)HexNAc(1)); C10(Carbamidomethyl); C11(Carbamidomethyl)	HCD	P01876	649.281	3	1945.83	1945.83	0.97	0.00063	0.0808	0	3.34	0	0.003592	19482	0.723
STPPTPSPSCCHPR	1_Hex(1)HexNAc(1); 0_HexNAc	STPPTPSPSCCHPR+1_Hex(1)HexNAc(1); 0_HexNAc	S1(Hex(1)HexNAc(1)); C10(Carbamidomethyl); C11(Carbamidomethyl)	HCD	P01876	649.282	3	1945.83	1945.83	2.57	0.00166	0.0868	0	3.34	0	0.0007156	25009	0.977
STPPTPSPSCCHPR	1_Hex(1)HexNAc(1); 0_HexNAc	STPPTPSPSCCHPR+1_Hex(1)HexNAc(1); 0_HexNAc	S1(Hex(1)HexNAc(1)); C10(Carbamidomethyl); C11(Carbamidomethyl)	HCD	P01876	649.282	3	1945.83	1945.83	2.1	0.00136	0.1078	0	3.34	0	0.007288	26426	0.611
STPPTPSPSCCHPR	1_Hex(1)HexNAc(1); 0_HexNAc	STPPTPSPSCCHPR+1_Hex(1)HexNAc(1); 0_HexNAc	S1(Hex(1)HexNAc(1)); C10(Carbamidomethyl); C11(Carbamidomethyl)	HCD	P01876	649.282	3	1945.83	1945.83	2.1	0.00136	0.0991	0	3.33	0	0.006892	24667	0.62
STPPTPSPSCCHPR	1_Hex(1)HexNAc(1); 0_HexNAc	STPPTPSPSCCHPR+1_Hex(1)HexNAc(1); 0_HexNAc	S1(Hex(1)HexNAc(1)); C10(Carbamidomethyl); C11(Carbamidomethyl)	HCD	P01876	649.282	3	1945.83	1945.83	2.47	0.0016	0.1171	0	3.33	0	0.01043	27328	0.555
STPPTPSPSCCHPR	1_Hex(1)HexNAc(1); 0_HexNAc	STPPTPSPSCCHPR+1_Hex(1)HexNAc(1); 0_HexNAc	S1(Hex(1)HexNAc(1)); C10(Carbamidomethyl); C11(Carbamidomethyl)	HCD	P01876	649.282	3	1945.83	1945.83	2.28	0.00148	0.003	0	3.32	0	2.145e-05	5110	1.527
STPPTPSPSCCHPR	1_Hex(1)HexNAc(1); 0_HexNAc	STPPTPSPSCCHPR+1_Hex(1)HexNAc(1); 0_HexNAc	S1(Hex(1)HexNAc(1)); C10(Carbamidomethyl); C11(Carbamidomethyl)	HCD	P01876	649.281	3	1945.83	1945.83	0.21	0.00014	0.0846	0	3.31	0	0.00413	19041	0.701
STPPTPSPSCCHPR	1_Hex(1)HexNAc(1); 0_HexNAc	STPPTPSPSCCHPR+1_Hex(1)HexNAc(1); 0_HexNAc	S1(Hex(1)HexNAc(1)); C10(Carbamidomethyl); C11(Carbamidomethyl)	HCD	P01876	649.281	3	1945.83	1945.83	0.97	0.00063	0.0091	0	3.3	0	0.0006469	8098	0.992
STPPTPSPSCCHPR	1_Hex(1)HexNAc(1); 0_HexNAc	STPPTPSPSCCHPR+1_Hex(1)HexNAc(1); 0_HexNAc	S1(Hex(1)HexNAc(1)); C10(Carbamidomethyl); C11(Carbamidomethyl)	HCD	P01876	649.281	3	1945.83	1945.83	1.06	0.00069	0.0758	0	3.3	0	0.0005608	22893	1.015
STPPTPSPSCCHPR	1_Hex(1)HexNAc(1); 0_HexNAc	STPPTPSPSCCHPR+1_Hex(1)HexNAc(1); 0_HexNAc	S1(Hex(1)HexNAc(1)); C10(Carbamidomethyl); C11(Carbamidomethyl)	HCD	P01876	649.282	3	1945.83	1945.83	2.66	0.00173	0.0788	0	3.3	0	0.009716	23009	0.566
STPPTPSPSCCHPR	1_Hex(1)HexNAc(1); 0_HexNAc	STPPTPSPSCCHPR+1_Hex(1)HexNAc(1); 0_HexNAc	S1(Hex(1)HexNAc(1)); C10(Carbamidomethyl); C11(Carbamidomethyl)	HCD	P01876	649.281	3	1945.83	1945.83	0.21	0.00014	0.0182	0	3.29	0	2.247e-05	9948	1.52
STPPTPSPSCCHPR	1_Hex(1)HexNAc(1); 0_HexNAc	STPPTPSPSCCHPR+1_Hex(1)HexNAc(1); 0_HexNAc	S1(Hex(1)HexNAc(1)); C10(Carbamidomethyl); C11(Carbamidomethyl)	HCD	P01876	649.28	3	1945.82	1945.83	-1.1	-0.00072	0.0122	0	3.29	0	0.001196	12074	0.896
TSAHGNVAEGETKPDPDVTER	1_Hex(1)HexNAc(1); 0_HexNAc	TSAHGNVAEGETKPDPDVTER+1_Hex(1)HexNAc(1); 0_HexNAc	T1(Hex(1)HexNAc(1)); K13(Guanidinyl)	ETD	P02790	655.054	4	2617.19	2617.19	3.07	0.00201	0.0806	0	4.34	0	0.002118	5886	0.543	Yes	T1(Hex(1)HexNAc(1)): 99.44
TPVISMLAQGSQVLES	1_Hex(1)HexNAc(1); 0_HexNAc	TPVISMLAQGSQVLES+1_Hex(1)HexNAc(1); 0_HexNAc	T1(Hex(1)HexNAc(1)); M6(Oxidation)	ETD	P19823	681.002	3	2040.99	2040.99	1.48	0.00101	0.1083	0	4.34	0	0.002714	18879	0.517	Yes	T1(Hex(1)HexNAc(1)): 100
STPPTPSPSCCHPR	1_Hex(1)HexNAc(1); 0_HexNAc	STPPTPSPSCCHPR+1_Hex(1)HexNAc(1); 0_HexNAc	S1(Hex(1)HexNAc(1)); C10(Carbamidomethyl); C11(Carbamidomethyl)	HCD	P01876	649.282	3	1945.83	1945.83	2.19	0.00142	0.1793	0	3.29	0	0.004129	25558	0.701
STPPTPSPSCCHPR	1_Hex(1)HexNAc(1); 0_HexNAc	STPPTPSPSCCHPR+1_Hex(1)HexNAc(1); 0_HexNAc	S1(Hex(1)HexNAc(1)); C10(Carbamidomethyl); C11(Carbamidomethyl)	HCD	P01876	649.281	3	1945.83	1945.83	1.63	0.00105	0.0152	0	3.28	0	0.000132	10750	1.242
STPPTPSPSCCHPR	1_Hex(1)HexNAc(1); 0_HexNAc	STPPTPSPSCCHPR+1_Hex(1)HexNAc(1); 0_HexNAc	S1(Hex(1)HexNAc(1)); C10(Carbamidomethyl); C11(Carbamidomethyl)	HCD	P01876	649.282	3	1945.83	1945.83	2.28	0.00148	0.1189	0	3.28	0.0003007	0.01712	26768	0.476
TPVISMLAQGSQVLES	0_Hex(1)HexNAc(1); 1_HexNAc	TPVISMLAQGSQVLES+0_Hex(1)HexNAc(1); 1_HexNAc	T1(HexNAc)	ETD	P19823	621.653	3	1862.94	1862.94	0.76	0.00047	0.097	0	4.33	0	5.707e-05	23091	0.92	Yes	T1(HexNAc): 100
STPPTPSPSCCHPR	1_Hex(1)HexNAc(1); 0_HexNAc	STPPTPSPSCCHPR+1_Hex(1)HexNAc(1); 0_HexNAc	S1(Hex(1)HexNAc(1)); C10(Carbamidomethyl); C11(Carbamidomethyl)	HCD	P01876	649.281	3	1945.83	1945.83	0.4	0.00026	0.0061	0	3.27	0	0.002006	11702	0.815
STPPTPSPSCCHPR	1_Hex(1)HexNAc(1); 0_HexNAc	STPPTPSPSCCHPR+1_Hex(1)HexNAc(1); 0_HexNAc	S1(Hex(1)HexNAc(1)); C10(Carbamidomethyl); C11(Carbamidomethyl)	HCD	P01876	649.282	3	1945.83	1945.83	1.72	0.00112	0.0031	0	3.26	0	2.578e-05	7185	1.498
STPPTPSPSCCHPR	1_Hex(1)HexNAc(1); 0_HexNAc	STPPTPSPSCCHPR+1_Hex(1)HexNAc(1); 0_HexNAc	S1(Hex(1)HexNAc(1)); C10(Carbamidomethyl); C11(Carbamidomethyl)	HCD	P01876	649.28	3	1945.83	1945.83	0.12	8e-05	0.0153	0	3.26	0	1.086e-05	9766	1.634
STPPTPSPSCCHPR	1_Hex(1)HexNAc(1); 0_HexNAc	STPPTPSPSCCHPR+1_Hex(1)HexNAc(1); 0_HexNAc	S1(Hex(1)HexNAc(1)); C10(Carbamidomethyl); C11(Carbamidomethyl)	HCD	P01876	649.281	3	1945.83	1945.83	0.87	0.00057	0.1043	0	3.26	0	0.006087	19299	0.64
STPPTPSPSCCHPR	1_Hex(1)HexNAc(1); 0_HexNAc	STPPTPSPSCCHPR+1_Hex(1)HexNAc(1); 0_HexNAc	S1(Hex(1)HexNAc(1)); C10(Carbamidomethyl); C11(Carbamidomethyl)	HCD	P01876	649.282	3	1945.83	1945.83	2.19	0.00142	0.1166	0	3.26	0	0.0005587	27450	1.015
STPPTPSPSCCHPR	1_Hex(1)HexNAc(1); 0_HexNAc	STPPTPSPSCCHPR+1_Hex(1)HexNAc(1); 0_HexNAc	S1(Hex(1)HexNAc(1)); C10(Carbamidomethyl); C11(Carbamidomethyl)	HCD	P01876	649.282	3	1945.83	1945.83	3.04	0.00197	0.1262	0	3.25	0.0003007	0.02098	17782	0.443
STPPTPSPSCCHPR	1_Hex(1)HexNAc(1); 0_HexNAc	STPPTPSPSCCHPR+1_Hex(1)HexNAc(1); 0_HexNAc	S1(Hex(1)HexNAc(1)); C10(Carbamidomethyl); C11(Carbamidomethyl)	HCD	P01876	649.28	3	1945.83	1945.83	-0.16	-0.00011	0.0738	0	3.25	0	4.054e-05	20915	1.427
STPPTPSPSCCHPR	1_Hex(1)HexNAc(1); 0_HexNAc	STPPTPSPSCCHPR+1_Hex(1)HexNAc(1); 0_HexNAc	S1(Hex(1)HexNAc(1)); C10(Carbamidomethyl); C11(Carbamidomethyl)	HCD	P01876	649.281	3	1945.83	1945.83	1.63	0.00105	0.1015	0	3.25	0	0.0005289	24551	1.024
STPPTPSPSCCHPR	1_Hex(1)HexNAc(1); 0_HexNAc	STPPTPSPSCCHPR+1_Hex(1)HexNAc(1); 0_HexNAc	S1(Hex(1)HexNAc(1)); C10(Carbamidomethyl); C11(Carbamidomethyl)	HCD	P01876	649.282	3	1945.83	1945.83	1.91	0.00124	0.1046	0	3.25	0.0003007	0.02135	26990	0.44
STPPTPSPSCCHPR	1_Hex(1)HexNAc(1); 0_HexNAc	STPPTPSPSCCHPR+1_Hex(1)HexNAc(1); 0_HexNAc	S1(Hex(1)HexNAc(1)); C10(Carbamidomethyl); C11(Carbamidomethyl)	HCD	P01876	649.281	3	1945.83	1945.83	0.21	0.00014	0.0901	0	3.22	0	0.001821	16854	0.83
STPPTPSPSCCHPR	1_Hex(1)HexNAc(1); 0_HexNAc	STPPTPSPSCCHPR+1_Hex(1)HexNAc(1); 0_HexNAc	S1(Hex(1)HexNAc(1)); C10(Carbamidomethyl); C11(Carbamidomethyl)	HCD	P01876	649.282	3	1945.83	1945.83	2.76	0.00179	0.0943	0	3.18	0	0.0004773	25154	1.04
STPPTPSPSCCHPR	1_Hex(1)HexNAc(1); 0_HexNAc	STPPTPSPSCCHPR+1_Hex(1)HexNAc(1); 0_HexNAc	S1(Hex(1)HexNAc(1)); C10(Carbamidomethyl); C11(Carbamidomethyl)	HCD	P01876	649.282	3	1945.83	1945.83	2.47	0.0016	0.1038	0	3.18	0.0003007	0.01921	27214	0.457
STPPTPSPSCCHPR	1_Hex(1)HexNAc(1); 0_HexNAc	STPPTPSPSCCHPR+1_Hex(1)HexNAc(1); 0_HexNAc	S1(Hex(1)HexNAc(1)); C10(Carbamidomethyl); C11(Carbamidomethyl)	HCD	P01876	649.281	3	1945.83	1945.83	0.68	0.00044	0.0757	0	3.17	0	0.004879	22657	0.675
STPPTPSPSCCHPR	1_Hex(1)HexNAc(1); 0_HexNAc	STPPTPSPSCCHPR+1_Hex(1)HexNAc(1); 0_HexNAc	S1(Hex(1)HexNAc(1)); C10(Carbamidomethyl); C11(Carbamidomethyl)	HCD	P01876	649.281	3	1945.83	1945.83	1.63	0.00105	0.1136	0	3.17	0	0.006721	25943	0.624
TSAHGNVAEGETKPDPDVTER	1_Hex(1)HexNAc(1); 0_HexNAc	TSAHGNVAEGETKPDPDVTER+1_Hex(1)HexNAc(1); 0_HexNAc	T1(Hex(1)HexNAc(1)); K13(Guanidinyl)	ETD	P02790	655.053	4	2617.19	2617.19	2.13	0.0014	0.0818	0	4.28	0	0.001907	5132	0.553	Yes	T1(Hex(1)HexNAc(1)): 99.35
STPPTPSPSCCHPR	1_Hex(1)HexNAc(1); 0_HexNAc	STPPTPSPSCCHPR+1_Hex(1)HexNAc(1); 0_HexNAc	S1(Hex(1)HexNAc(1)); C10(Carbamidomethyl); C11(Carbamidomethyl)	HCD	P01876	649.28	3	1945.83	1945.83	-0.16	-0.00011	0.0984	0	3.15	0	0.0008112	21058	0.957
STPPTPSPSCCHPR	1_Hex(1)HexNAc(1); 0_HexNAc	STPPTPSPSCCHPR+1_Hex(1)HexNAc(1); 0_HexNAc	S1(Hex(1)HexNAc(1)); C10(Carbamidomethyl); C11(Carbamidomethyl)	HCD	P01876	649.282	3	1945.83	1945.83	2.1	0.00136	0.0892	0	3.14	0.0005493	0.03186	25410	0.376
STPPTPSPSCCHPR	1_Hex(1)HexNAc(1); 0_HexNAc	STPPTPSPSCCHPR+1_Hex(1)HexNAc(1); 0_HexNAc	S1(Hex(1)HexNAc(1)); C10(Carbamidomethyl); C11(Carbamidomethyl)	HCD	P01876	649.282	3	1945.83	1945.83	2.38	0.00154	0.0955	0	3.14	0	0.009881	26878	0.563
STPPTPSPSCCHPR	1_Hex(1)HexNAc(1); 0_HexNAc	STPPTPSPSCCHPR+1_Hex(1)HexNAc(1); 0_HexNAc	S1(Hex(1)HexNAc(1)); C10(Carbamidomethyl); C11(Carbamidomethyl)	HCD	P01876	649.281	3	1945.83	1945.83	1.06	0.00069	0.0643	0	3.11	0	0.0008051	18499	0.958
STPPTPSPSCCHPR	1_Hex(1)HexNAc(1); 0_HexNAc	STPPTPSPSCCHPR+1_Hex(1)HexNAc(1); 0_HexNAc	S1(Hex(1)HexNAc(1)); C10(Carbamidomethyl); C11(Carbamidomethyl)	HCD	P01876	649.282	3	1945.83	1945.83	1.72	0.00112	0.0968	0	3.1	0.0003007	0.02675	25830	0.404
STPPTPSPSCCHPR	1_Hex(1)HexNAc(1); 0_HexNAc	STPPTPSPSCCHPR+1_Hex(1)HexNAc(1); 0_HexNAc	S1(Hex(1)HexNAc(1)); C10(Carbamidomethyl); C11(Carbamidomethyl)	HCD	P01876	649.281	3	1945.83	1945.83	0.97	0.00063	0.0874	0	3.09	0	0.002434	24198	0.784
STPPTPSPSCCHPR	1_Hex(1)HexNAc(1); 0_HexNAc	STPPTPSPSCCHPR+1_Hex(1)HexNAc(1); 0_HexNAc	S1(Hex(1)HexNAc(1)); C10(Carbamidomethyl); C11(Carbamidomethyl)	HCD	P01876	649.282	3	1945.83	1945.83	1.81	0.00118	0.1078	0	3.06	0.0003007	0.02686	27809	0.403
STPPTPSPSCCHPR	1_Hex(1)HexNAc(1); 0_HexNAc	STPPTPSPSCCHPR+1_Hex(1)HexNAc(1); 0_HexNAc	S1(Hex(1)HexNAc(1)); C10(Carbamidomethyl); C11(Carbamidomethyl)	HCD	P01876	649.28	3	1945.83	1945.83	-0.73	-0.00047	0.1023	0	3.03	0	0.002739	21647	0.766
STPPTPSPSCCHPR	1_Hex(1)HexNAc(1); 0_HexNAc	STPPTPSPSCCHPR+1_Hex(1)HexNAc(1); 0_HexNAc	S1(Hex(1)HexNAc(1)); C10(Carbamidomethyl); C11(Carbamidomethyl)	HCD	P01876	649.282	3	1945.83	1945.83	2.85	0.00185	0.099	0	3.03	0.0003007	0.02901	27685	0.391
STPPTPSPSCCHPR	1_Hex(1)HexNAc(1); 0_HexNAc	STPPTPSPSCCHPR+1_Hex(1)HexNAc(1); 0_HexNAc	S1(Hex(1)HexNAc(1)); C10(Carbamidomethyl); C11(Carbamidomethyl)	HCD	P01876	649.282	3	1945.83	1945.83	2.57	0.00166	0.1167	0	3	0	0.006867	27567	0.621
STPPTPSPSCCHPR	1_Hex(1)HexNAc(1); 0_HexNAc	STPPTPSPSCCHPR+1_Hex(1)HexNAc(1); 0_HexNAc	S1(Hex(1)HexNAc(1)); C10(Carbamidomethyl); C11(Carbamidomethyl)	HCD	P01876	649.281	3	1945.83	1945.83	0.4	0.00026	0.094	0	2.98	0	0.0007939	18025	0.96
STPPTPSPSCCHPR	1_Hex(1)HexNAc(1); 0_HexNAc	STPPTPSPSCCHPR+1_Hex(1)HexNAc(1); 0_HexNAc	S1(Hex(1)HexNAc(1)); C10(Carbamidomethyl); C11(Carbamidomethyl)	HCD	P01876	649.281	3	1945.83	1945.83	1.25	0.00081	0.0475	0	2.95	0.0003007	0.02021	29946	0.449
TSAHGNVAEGETKPDPDVTER	1_Hex(1)HexNAc(1); 0_HexNAc	TSAHGNVAEGETKPDPDVTER+1_Hex(1)HexNAc(1); 0_HexNAc	T1(Hex(1)HexNAc(1)); K13(Guanidinyl)	ETD	P02790	655.051	4	2617.18	2617.19	-1.79	-0.00117	0.0729	0	4.25	0	0.0007064	5265	0.657	Yes	T1(Hex(1)HexNAc(1)): 99.32
TAPPELTPVVQDCYHGDGQSYR	1_Hex(1)HexNAc(1); 0_HexNAc	TAPPELTPVVQDCYHGDGQSYR+1_Hex(1)HexNAc(1); 0_HexNAc	T1(Hex(1)HexNAc(1)); C13(Carbamidomethyl)	ETD	P00747	714.572	4	2855.27	2855.27	-0.14	-0.0001	0.28	0	4.25	0	0.0005544	13315	0.682	Yes	T1(Hex(1)HexNAc(1)): 100
SPPLGAPGLPPAGSPPDSHVLLAAPPGHQLHR	1_Hex(1)HexNAc(1); 0_HexNAc	SPPLGAPGLPPAGSPPDSHVLLAAPPGHQLHR+1_Hex(1)HexNAc(1); 0_HexNAc	S1(Hex(1)HexNAc(1))	ETD	P02765	701.968	5	3505.81	3505.81	0.86	0.0006	0.2824	0	4.25	0	0.003473	16983	0.491	Yes	S1(Hex(1)HexNAc(1)): 100
TPVISMLAQGSQVLES	1_Hex(1)HexNAc(1); 0_HexNAc	TPVISMLAQGSQVLES+1_Hex(1)HexNAc(1); 0_HexNAc	T1(Hex(1)HexNAc(1)); M6(Oxidation)	ETD	P19823	681.002	3	2040.99	2040.99	1.57	0.00107	0.1082	0	4.25	0	0.001052	18847	0.616	Yes	T1(Hex(1)HexNAc(1)): 100
STPPTPSPSCCHPR	1_Hex(1)HexNAc(1); 0_HexNAc	STPPTPSPSCCHPR+1_Hex(1)HexNAc(1); 0_HexNAc	S1(Hex(1)HexNAc(1)); C10(Carbamidomethyl); C11(Carbamidomethyl)	HCD	P01876	649.282	3	1945.83	1945.83	2.28	0.00148	0.1263	0	2.93	0	0.005246	26306	0.663
STPPTPSPSCCHPR	1_Hex(1)HexNAc(1); 0_HexNAc	STPPTPSPSCCHPR+1_Hex(1)HexNAc(1); 0_HexNAc	S1(Hex(1)HexNAc(1)); C10(Carbamidomethyl); C11(Carbamidomethyl)	HCD	P01876	649.281	3	1945.83	1945.83	0.4	0.00026	0.0069	0	2.91	0	0.008217	10285	0.592
STPPTPSPSCCHPR	1_Hex(1)HexNAc(1); 0_HexNAc	STPPTPSPSCCHPR+1_Hex(1)HexNAc(1); 0_HexNAc	S1(Hex(1)HexNAc(1)); C10(Carbamidomethyl); C11(Carbamidomethyl)	HCD	P01876	649.282	3	1945.83	1945.83	2	0.0013	0.0868	0	2.88	0	3.25e-05	18632	1.462
STPPTPSPSCCHPR	1_Hex(1)HexNAc(1); 0_HexNAc	STPPTPSPSCCHPR+1_Hex(1)HexNAc(1); 0_HexNAc	S1(Hex(1)HexNAc(1)); C10(Carbamidomethyl); C11(Carbamidomethyl)	HCD	P01876	649.282	3	1945.83	1945.83	2.38	0.00154	0.0245	0	2.86	0	0.003253	30063	0.739
STPPTPSPSCCHPR	1_Hex(1)HexNAc(1); 0_HexNAc	STPPTPSPSCCHPR+1_Hex(1)HexNAc(1); 0_HexNAc	S1(Hex(1)HexNAc(1)); C10(Carbamidomethyl); C11(Carbamidomethyl)	HCD	P01876	649.282	3	1945.83	1945.83	2.57	0.00166	0.0816	0	2.82	0	0.009272	29881	0.573
STPPTPSPSCCHPR	1_Hex(1)HexNAc(1); 0_HexNAc	STPPTPSPSCCHPR+1_Hex(1)HexNAc(1); 0_HexNAc	S1(Hex(1)HexNAc(1)); C10(Carbamidomethyl); C11(Carbamidomethyl)	HCD	P01876	649.282	3	1945.83	1945.83	2.38	0.00154	0.075	0	2.8	0	6.677e-05	18738	1.349
STPPTPSPSCCHPR	1_Hex(1)HexNAc(1); 0_HexNAc	STPPTPSPSCCHPR+1_Hex(1)HexNAc(1); 0_HexNAc	S1(Hex(1)HexNAc(1)); C10(Carbamidomethyl); C11(Carbamidomethyl)	HCD	P01876	649.282	3	1945.83	1945.83	2.28	0.00148	0.065	0	2.77	0.0003007	0.01261	23931	0.524
STPPTPSPSCCHPR	1_Hex(1)HexNAc(1); 0_HexNAc	STPPTPSPSCCHPR+1_Hex(1)HexNAc(1); 0_HexNAc	S1(Hex(1)HexNAc(1)); C10(Carbamidomethyl); C11(Carbamidomethyl)	HCD	P01876	649.282	3	1945.83	1945.83	2.1	0.00136	0.117	0	2.65	0.0003007	0.01965	29770	0.454
STPPTPSPSCCHPR	1_Hex(1)HexNAc(1); 0_HexNAc	STPPTPSPSCCHPR+1_Hex(1)HexNAc(1); 0_HexNAc	S1(Hex(1)HexNAc(1)); C10(Carbamidomethyl); C11(Carbamidomethyl)	HCD	P01876	649.282	3	1945.83	1945.83	1.81	0.00118	0.0947	0	2.64	0.0003007	0.01548	25383	0.492
STPPTPSPSCCHPR	1_Hex(1)HexNAc(1); 0_HexNAc	STPPTPSPSCCHPR+1_Hex(1)HexNAc(1); 0_HexNAc	S1(Hex(1)HexNAc(1)); C10(Carbamidomethyl); C11(Carbamidomethyl)	HCD	P01876	649.281	3	1945.83	1945.83	1.63	0.00105	0.1673	0	2.63	0.003683	0.1734	28701	0.085
STPPTPSPSCCHPR	1_Hex(1)HexNAc(1); 0_HexNAc	STPPTPSPSCCHPR+1_Hex(1)HexNAc(1); 0_HexNAc	S1(Hex(1)HexNAc(1)); C10(Carbamidomethyl); C11(Carbamidomethyl)	HCD	P01876	649.283	3	1945.83	1945.83	3.6	0.00234	0.1346	0	2.6	0.0003007	0.02176	27938	0.437
SVGAAAGPVVPPCPGR	0_Hex(1)HexNAc(1); 1_HexNAc	SVGAAAGPVVPPCPGR+0_Hex(1)HexNAc(1); 1_HexNAc	S1(HexNAc); C13(Carbamidomethyl)	ETD	P02765	565.623	3	1694.85	1694.85	0.25	0.00014	0.4894	0	4.23	0	0.012	9725	0.36	Yes	S1(HexNAc): 100
STPPTPSPSCCHPR	1_Hex(1)HexNAc(1); 0_HexNAc	STPPTPSPSCCHPR+1_Hex(1)HexNAc(1); 0_HexNAc	S1(Hex(1)HexNAc(1)); C10(Carbamidomethyl); C11(Carbamidomethyl)	HCD	P01876	649.283	3	1945.83	1945.83	3.88	0.00252	0.1206	0	2.57	0.0005493	0.08956	28186	0.203
STPPTPSPSCCHPR	1_Hex(1)HexNAc(1); 0_HexNAc	STPPTPSPSCCHPR+1_Hex(1)HexNAc(1); 0_HexNAc	S1(Hex(1)HexNAc(1)); C10(Carbamidomethyl); C11(Carbamidomethyl)	HCD	P01876	649.281	3	1945.83	1945.83	0.21	0.00014	0.1167	0	2.57	0.0005493	0.0597	28311	0.272
STPPTPSPSCCHPR	1_Hex(1)HexNAc(1); 0_HexNAc	STPPTPSPSCCHPR+1_Hex(1)HexNAc(1); 0_HexNAc	S1(Hex(1)HexNAc(1)); C10(Carbamidomethyl); C11(Carbamidomethyl)	HCD	P01876	649.283	3	1945.83	1945.83	3.6	0.00234	0.1311	0	2.44	0.001349	0.1132	28427	0.162
STPPTPSPSCCHPR	1_Hex(1)HexNAc(1); 0_HexNAc	STPPTPSPSCCHPR+1_Hex(1)HexNAc(1); 0_HexNAc	S1(Hex(1)HexNAc(1)); C10(Carbamidomethyl); C11(Carbamidomethyl)	HCD	P01876	973.419	2	1945.83	1945.83	2.54	0.00247	0.022	0	2.27	0	0.002024	5982	0.813
STPPTPSPSCCHPR	1_Hex(1)HexNAc(1); 0_HexNAc	STPPTPSPSCCHPR+1_Hex(1)HexNAc(1); 0_HexNAc	S1(Hex(1)HexNAc(1)); C10(Carbamidomethyl); C11(Carbamidomethyl)	HCD	P01876	649.282	3	1945.83	1945.83	2.57	0.00166	0.1525	0	2.23	0.001349	0.1193	28552	0.153
STPPTPSPSCCHPR	1_Hex(1)HexNAc(1); 0_HexNAc	STPPTPSPSCCHPR+1_Hex(1)HexNAc(1); 0_HexNAc	S1(Hex(1)HexNAc(1)); C10(Carbamidomethyl); C11(Carbamidomethyl)	HCD	P01876	649.281	3	1945.83	1945.83	1.25	0.00081	0.078	0	2.18	0.0005493	0.04847	28577	0.307
STPPTPSPSCCHPR	1_Hex(1)HexNAc(1); 0_HexNAc	STPPTPSPSCCHPR+1_Hex(1)HexNAc(1); 0_HexNAc	S1(Hex(1)HexNAc(1)); C10(Carbamidomethyl); C11(Carbamidomethyl)	HCD	P01876	973.416	2	1945.83	1945.83	-0.53	-0.00052	0.0345	0	2.03	0.0005493	0.04014	11491	0.338
STPPTPSPSCCHPR	1_Hex(1)HexNAc(1); 0_HexNAc	STPPTPSPSCCHPR+1_Hex(1)HexNAc(1); 0_HexNAc	S1(Hex(1)HexNAc(1)); C10(Carbamidomethyl); C11(Carbamidomethyl)	HCD	P01876	973.417	2	1945.83	1945.83	-0.41	-0.0004	0.0052	0	1.91	0	0.0009144	2313	0.938
STPPTPSPSCCHPR	1_Hex(1)HexNAc(1); 0_HexNAc	STPPTPSPSCCHPR+1_Hex(1)HexNAc(1); 0_HexNAc	S1(Hex(1)HexNAc(1)); C10(Carbamidomethyl); C11(Carbamidomethyl)	HCD	P01876	649.28	3	1945.82	1945.83	-1.1	-0.00072	0.0856	0	1.87	0.00895	0.2621	29386	0.004
STPPTPSPSCCHPR	1_Hex(1)HexNAc(1); 0_HexNAc	STPPTPSPSCCHPR+1_Hex(1)HexNAc(1); 0_HexNAc	S1(Hex(1)HexNAc(1)); C10(Carbamidomethyl); C11(Carbamidomethyl)	HCD	P01876	973.419	2	1945.83	1945.83	2.29	0.00223	0.0331	0	1.81	0.0005493	0.08273	5768	0.217
STPPTPSPSCCHPR	1_Hex(1)HexNAc(1); 0_HexNAc	STPPTPSPSCCHPR+1_Hex(1)HexNAc(1); 0_HexNAc	S1(Hex(1)HexNAc(1)); C10(Carbamidomethyl); C11(Carbamidomethyl)	HCD	P01876	649.28	3	1945.83	1945.83	-0.63	-0.00041	0.0618	0	1.78	0.005448	0.2145	29539	0.044
STPPTPSPSCCHPR	1_Hex(1)HexNAc(1); 0_HexNAc	STPPTPSPSCCHPR+1_Hex(1)HexNAc(1); 0_HexNAc	S1(Hex(1)HexNAc(1)); C10(Carbamidomethyl); C11(Carbamidomethyl)	HCD	P01876	973.418	2	1945.83	1945.83	1.54	0.0015	0.125	0	1.76	0	0.0005073	3131	1.031
SPSTPPTPSPSCCHPR	1_Hex(1)HexNAc(1); 0_HexNAc	SPSTPPTPSPSCCHPR+1_Hex(1)HexNAc(1); 0_HexNAc	S1(Hex(1)HexNAc(1)); C12(Carbamidomethyl); C13(Carbamidomethyl)	HCD	P01876	710.642	3	2129.91	2129.91	-0.37	-0.00027	0.0204	0	4.91	0	1.301e-06	3838	1.967
SPSTPPTPSPSCCHPR	1_Hex(1)HexNAc(1); 0_HexNAc	SPSTPPTPSPSCCHPR+1_Hex(1)HexNAc(1); 0_HexNAc	S1(Hex(1)HexNAc(1)); C12(Carbamidomethyl); C13(Carbamidomethyl)	HCD	P01876	710.642	3	2129.91	2129.91	0.06	4e-05	0.0213	0	4.7	0	4.271e-07	3760	2.142
SPSTPPTPSPSCCHPR	1_Hex(1)HexNAc(1); 0_HexNAc	SPSTPPTPSPSCCHPR+1_Hex(1)HexNAc(1); 0_HexNAc	S1(Hex(1)HexNAc(1)); C12(Carbamidomethyl); C13(Carbamidomethyl)	HCD	P01876	710.642	3	2129.91	2129.91	-0.37	-0.00027	0.0387	0	4.39	0	1.303e-06	4073	1.967
SPSTPPTPSPSCCHPR	1_Hex(1)HexNAc(1); 0_HexNAc	SPSTPPTPSPSCCHPR+1_Hex(1)HexNAc(1); 0_HexNAc	S1(Hex(1)HexNAc(1)); C12(Carbamidomethyl); C13(Carbamidomethyl)	HCD	P01876	1065.46	2	2129.91	2129.91	-0.28	-0.0003	0.0533	0	3.19	0	2.778e-05	2672	1.486
SPSTPPTPSPSCCHPR	1_Hex(1)HexNAc(1); 0_HexNAc	SPSTPPTPSPSCCHPR+1_Hex(1)HexNAc(1); 0_HexNAc	S1(Hex(1)HexNAc(1)); C12(Carbamidomethyl); C13(Carbamidomethyl)	HCD	P01876	1065.46	2	2129.92	2129.91	3.62	0.00385	0.0658	0	3.19	0	0.001388	4408	0.872
SPSTPPTPSPSCCHPR	1_Hex(1)HexNAc(1); 0_HexNAc	SPSTPPTPSPSCCHPR+1_Hex(1)HexNAc(1); 0_HexNAc	S1(Hex(1)HexNAc(1)); C12(Carbamidomethyl); C13(Carbamidomethyl)	HCD	P01876	1065.46	2	2129.91	2129.91	-2	-0.00213	0.0289	0	3.11	0	0.0001371	2842	1.236
SPSTPPTPSPSCCHPR	1_Hex(1)HexNAc(1); 0_HexNAc	SPSTPPTPSPSCCHPR+1_Hex(1)HexNAc(1); 0_HexNAc	S1(Hex(1)HexNAc(1)); C12(Carbamidomethyl); C13(Carbamidomethyl)	HCD	P01876	1065.46	2	2129.91	2129.91	0.29	0.00031	0.0707	0	3.11	0	0.0006616	4210	0.989
SPSTPPTPSPSCCHPR	1_Hex(1)HexNAc(1); 0_HexNAc	SPSTPPTPSPSCCHPR+1_Hex(1)HexNAc(1); 0_HexNAc	S1(Hex(1)HexNAc(1)); C12(Carbamidomethyl); C13(Carbamidomethyl)	HCD	P01876	1065.46	2	2129.91	2129.91	0.86	0.00092	0.0721	0	3.05	0	0.0005475	6782	1.019
SPSTPPTPSPSCCHPR	1_Hex(1)HexNAc(1); 0_HexNAc	SPSTPPTPSPSCCHPR+1_Hex(1)HexNAc(1); 0_HexNAc	S1(Hex(1)HexNAc(1)); C12(Carbamidomethyl); C13(Carbamidomethyl)	HCD	P01876	1065.46	2	2129.91	2129.91	-2.46	-0.00262	0.0764	0	3.01	0	0.004936	3563	0.673
SPPLGAPGLPPAGSPPDSHVLLAAPPGHQLHR	1_Hex(1)HexNAc(1); 0_HexNAc	SPPLGAPGLPPAGSPPDSHVLLAAPPGHQLHR+1_Hex(1)HexNAc(1); 0_HexNAc	S1(Hex(1)HexNAc(1))	ETD	P02765	701.967	5	3505.81	3505.81	-0.19	-0.00013	0.4149	0	4.17	0	0.009507	17124	0.385	Yes	S1(Hex(1)HexNAc(1)): 100
SPSTPPTPSPSCCHPR	1_Hex(1)HexNAc(1); 0_HexNAc	SPSTPPTPSPSCCHPR+1_Hex(1)HexNAc(1); 0_HexNAc	S1(Hex(1)HexNAc(1)); C12(Carbamidomethyl); C13(Carbamidomethyl)	HCD	P01876	1065.46	2	2129.91	2129.91	1.44	0.00153	0.0644	0	2.95	0	5.032e-05	4636	1.393
SPSTPPTPSPSCCHPR	1_Hex(1)HexNAc(1); 0_HexNAc	SPSTPPTPSPSCCHPR+1_Hex(1)HexNAc(1); 0_HexNAc	S1(Hex(1)HexNAc(1)); C12(Carbamidomethyl); C13(Carbamidomethyl)	HCD	P01876	1065.46	2	2129.91	2129.91	1.67	0.00178	0.0952	0	2.94	0	0.0007456	2720	0.97
SPSTPPTPSPSCCHPR	1_Hex(1)HexNAc(1); 0_HexNAc	SPSTPPTPSPSCCHPR+1_Hex(1)HexNAc(1); 0_HexNAc	S1(Hex(1)HexNAc(1)); C12(Carbamidomethyl); C13(Carbamidomethyl)	HCD	P01876	1065.46	2	2129.91	2129.91	-1.08	-0.00115	0.0653	0	2.91	0	0.001989	3994	0.816
SPSTPPTPSPSCCHPR	1_Hex(1)HexNAc(1); 0_HexNAc	SPSTPPTPSPSCCHPR+1_Hex(1)HexNAc(1); 0_HexNAc	S1(Hex(1)HexNAc(1)); C12(Carbamidomethyl); C13(Carbamidomethyl)	HCD	P01876	1065.46	2	2129.91	2129.91	0.64	0.00068	0.0842	0	2.85	0	2.387e-05	6506	1.51
SVGAAAGPVVPPCPGR	1_Hex(1)HexNAc(1); 0_HexNAc	SVGAAAGPVVPPCPGR+1_Hex(1)HexNAc(1); 0_HexNAc	S1(Hex(1)HexNAc(1)); C13(Carbamidomethyl)	HCD	P02765	619.641	3	1856.91	1856.91	1.26	0.00078	0.2953	0	3.59	0	0.001942	9825	0.82
SVGAAAGPVVPPCPGR	1_Hex(1)HexNAc(1); 0_HexNAc	SVGAAAGPVVPPCPGR+1_Hex(1)HexNAc(1); 0_HexNAc	S1(Hex(1)HexNAc(1)); C13(Carbamidomethyl)	HCD	P02765	928.957	2	1856.91	1856.91	0.02	2e-05	0.5441	0	3.4	0	0.000112	9920	1.268
SVGAAAGPVVPPCPGR	1_Hex(1)HexNAc(1); 0_HexNAc	SVGAAAGPVVPPCPGR+1_Hex(1)HexNAc(1); 0_HexNAc	S1(Hex(1)HexNAc(1)); C13(Carbamidomethyl)	HCD	P02765	928.956	2	1856.91	1856.91	-0.37	-0.00035	0.5266	0	3.38	0	0.0001065	9348	1.276
SVGAAAGPVVPPCPGR	1_Hex(1)HexNAc(1); 0_HexNAc	SVGAAAGPVVPPCPGR+1_Hex(1)HexNAc(1); 0_HexNAc	S1(Hex(1)HexNAc(1)); C13(Carbamidomethyl)	HCD	P02765	928.957	2	1856.91	1856.91	-0.05	-4e-05	0.5396	0	3.28	0	0.00039	10111	1.072
SVGAAAGPVVPPCPGR	1_Hex(1)HexNAc(1); 0_HexNAc	SVGAAAGPVVPPCPGR+1_Hex(1)HexNAc(1); 0_HexNAc	S1(Hex(1)HexNAc(1)); C13(Carbamidomethyl)	HCD	P02765	928.957	2	1856.91	1856.91	0.09	8e-05	0.5385	0	3.25	0	0.0001185	9320	1.259
SVGAAAGPVVPPCPGR	1_Hex(1)HexNAc(1); 0_HexNAc	SVGAAAGPVVPPCPGR+1_Hex(1)HexNAc(1); 0_HexNAc	S1(Hex(1)HexNAc(1)); C13(Carbamidomethyl)	HCD	P02765	928.956	2	1856.91	1856.91	-0.31	-0.00029	0.519	0	3.16	0	0.001287	11070	0.884
SVGAAAGPVVPPCPGR	1_Hex(1)HexNAc(1); 0_HexNAc	SVGAAAGPVVPPCPGR+1_Hex(1)HexNAc(1); 0_HexNAc	S1(Hex(1)HexNAc(1)); C13(Carbamidomethyl)	HCD	P02765	928.957	2	1856.91	1856.91	0.28	0.00026	0.5	0	3.12	0	0.0029	11493	0.757
SVGAAAGPVVPPCPGR	1_Hex(1)HexNAc(1); 0_HexNAc	SVGAAAGPVVPPCPGR+1_Hex(1)HexNAc(1); 0_HexNAc	S1(Hex(1)HexNAc(1)); C13(Carbamidomethyl)	HCD	P02765	928.956	2	1856.9	1856.91	-1.1	-0.00102	0.4867	0	3	0	0.0005387	9380	1.021
SVGAAAGPVVPPCPGR	1_Hex(1)HexNAc(1); 0_HexNAc	SVGAAAGPVVPPCPGR+1_Hex(1)HexNAc(1); 0_HexNAc	S1(Hex(1)HexNAc(1)); C13(Carbamidomethyl)	HCD	P02765	619.64	3	1856.9	1856.91	-0.71	-0.00044	0.214	0	2.99	0.0003007	0.02002	9630	0.451
TTQTPAPIQAPSAILPLPGQSVER	2_Hex(1)HexNAc(1); 0_HexNAc	TTQTPAPIQAPSAILPLPGQSVER+2_Hex(1)HexNAc(1); 0_HexNAc	T1(Hex(1)HexNAc(1)); T2(Hex(1)HexNAc(1))	ETD	Q14624	801.409	4	3202.61	3202.61	0.91	0.00073	0.1477	0	4.13	0	0.05384	21531	0.186	Yes	T1(Hex(1)HexNAc(1)): 99.53; T2(Hex(1)HexNAc(1)): 50; T4(Hex(1)HexNAc(1)): 50
SVGAAAGPVVPPCPGR	1_Hex(1)HexNAc(1); 0_HexNAc	SVGAAAGPVVPPCPGR+1_Hex(1)HexNAc(1); 0_HexNAc	S1(Hex(1)HexNAc(1)); C13(Carbamidomethyl)	HCD	P02765	928.957	2	1856.91	1856.91	0.09	8e-05	0.5118	0	2.97	0	0.002738	9721	0.766
SVGAAAGPVVPPCPGR	1_Hex(1)HexNAc(1); 0_HexNAc	SVGAAAGPVVPPCPGR+1_Hex(1)HexNAc(1); 0_HexNAc	S1(Hex(1)HexNAc(1)); C13(Carbamidomethyl)	HCD	P02765	928.956	2	1856.9	1856.91	-0.51	-0.00047	0.474	0	2.89	0.0003007	0.01198	9754	0.533
SVGAAAGPVVPPCPGR	1_Hex(1)HexNAc(1); 0_HexNAc	SVGAAAGPVVPPCPGR+1_Hex(1)HexNAc(1); 0_HexNAc	S1(Hex(1)HexNAc(1)); C13(Carbamidomethyl)	HCD	P02765	928.956	2	1856.9	1856.91	-0.77	-0.00071	0.493	0	2.86	0.0003007	0.02052	12225	0.447
SVGAAAGPVVPPCPGR	1_Hex(1)HexNAc(1); 0_HexNAc	SVGAAAGPVVPPCPGR+1_Hex(1)HexNAc(1); 0_HexNAc	S1(Hex(1)HexNAc(1)); C13(Carbamidomethyl)	HCD	P02765	928.957	2	1856.91	1856.91	0.61	0.00057	0.484	0	2.81	0	0.002287	10299	0.794
SVGAAAGPVVPPCPGR	1_Hex(1)HexNAc(1); 0_HexNAc	SVGAAAGPVVPPCPGR+1_Hex(1)HexNAc(1); 0_HexNAc	S1(Hex(1)HexNAc(1)); C13(Carbamidomethyl)	HCD	P02765	928.958	2	1856.91	1856.91	2.06	0.00191	0.4733	0	2.81	0	0.001759	10827	0.835
SVGAAAGPVVPPCPGR	1_Hex(1)HexNAc(1); 0_HexNAc	SVGAAAGPVVPPCPGR+1_Hex(1)HexNAc(1); 0_HexNAc	S1(Hex(1)HexNAc(1)); C13(Carbamidomethyl)	HCD	P02765	928.956	2	1856.9	1856.91	-0.7	-0.00065	0.491	0	2.79	0	0.001918	10673	0.822
SVGAAAGPVVPPCPGR	1_Hex(1)HexNAc(1); 0_HexNAc	SVGAAAGPVVPPCPGR+1_Hex(1)HexNAc(1); 0_HexNAc	S1(Hex(1)HexNAc(1)); C13(Carbamidomethyl)	HCD	P02765	928.957	2	1856.91	1856.91	0.02	2e-05	0.4748	0	2.78	0	0.0009664	9916	0.929
SVGAAAGPVVPPCPGR	1_Hex(1)HexNAc(1); 0_HexNAc	SVGAAAGPVVPPCPGR+1_Hex(1)HexNAc(1); 0_HexNAc	S1(Hex(1)HexNAc(1)); C13(Carbamidomethyl)	HCD	P02765	928.957	2	1856.91	1856.91	0.09	8e-05	0.4615	0	2.73	0	0.0002541	9723	1.139
SVGAAAGPVVPPCPGR	1_Hex(1)HexNAc(1); 0_HexNAc	SVGAAAGPVVPPCPGR+1_Hex(1)HexNAc(1); 0_HexNAc	S1(Hex(1)HexNAc(1)); C13(Carbamidomethyl)	HCD	P02765	928.957	2	1856.91	1856.91	0.48	0.00045	0.3556	0	2.7	0.0003007	0.0115	14027	0.539
SVGAAAGPVVPPCPGR	1_Hex(1)HexNAc(1); 0_HexNAc	SVGAAAGPVVPPCPGR+1_Hex(1)HexNAc(1); 0_HexNAc	S1(Hex(1)HexNAc(1)); C13(Carbamidomethyl)	HCD	P02765	928.956	2	1856.91	1856.91	-0.37	-0.00035	0.4963	0	2.68	0	0.0003348	10487	1.096
SVGAAAGPVVPPCPGR	1_Hex(1)HexNAc(1); 0_HexNAc	SVGAAAGPVVPPCPGR+1_Hex(1)HexNAc(1); 0_HexNAc	S1(Hex(1)HexNAc(1)); C13(Carbamidomethyl)	HCD	P02765	928.956	2	1856.9	1856.91	-0.64	-0.00059	0.2569	0	2.53	0.0005493	0.03355	9534	0.367
SVGAAAGPVVPPCPGR	1_Hex(1)HexNAc(1); 0_HexNAc	SVGAAAGPVVPPCPGR+1_Hex(1)HexNAc(1); 0_HexNAc	S1(Hex(1)HexNAc(1)); C13(Carbamidomethyl)	HCD	P02765	928.957	2	1856.91	1856.91	-0.05	-4e-05	0.4637	0	2.48	0	0.0007638	10107	0.966
SVGAAAGPVVPPCPGR	1_Hex(1)HexNAc(1); 0_HexNAc	SVGAAAGPVVPPCPGR+1_Hex(1)HexNAc(1); 0_HexNAc	S1(Hex(1)HexNAc(1)); C13(Carbamidomethyl)	HCD	P02765	928.957	2	1856.91	1856.91	0.28	0.00026	0.4498	0	2.29	0.0003007	0.01398	18135	0.508
SVGAAAGPVVPPCPGR	1_Hex(1)HexNAc(1); 0_HexNAc	SVGAAAGPVVPPCPGR+1_Hex(1)HexNAc(1); 0_HexNAc	S1(Hex(1)HexNAc(1)); C13(Carbamidomethyl)	HCD	P02765	928.96	2	1856.91	1856.91	3.18	0.00295	0.2834	0	1.87	0.0005493	0.0485	25285	0.307
SVGAAAGPVVPPCPGR	1_Hex(1)HexNAc(1); 0_HexNAc	SVGAAAGPVVPPCPGR+1_Hex(1)HexNAc(1); 0_HexNAc	S1(Hex(1)HexNAc(1)); C13(Carbamidomethyl)	HCD	P02765	928.959	2	1856.91	1856.91	2.91	0.0027	0.3111	0	1.8	0.003683	0.176	27645	0.082
SVGAAAGPVVPPCPGR	1_Hex(1)HexNAc(1); 0_HexNAc	SVGAAAGPVVPPCPGR+1_Hex(1)HexNAc(1); 0_HexNAc	S1(Hex(1)HexNAc(1)); C13(Carbamidomethyl)	HCD	P02765	928.958	2	1856.91	1856.91	1.99	0.00185	0.226	0	1.77	0.004696	0.1933	24908	0.064
SVGAAAGPVVPPCPGR	1_Hex(1)HexNAc(1); 0_HexNAc	SVGAAAGPVVPPCPGR+1_Hex(1)HexNAc(1); 0_HexNAc	S1(Hex(1)HexNAc(1)); C13(Carbamidomethyl)	HCD	P02765	928.958	2	1856.91	1856.91	1.79	0.00167	0.2273	0	1.76	0.0005493	0.09113	26096	0.2
SVGAAAGPVVPPCPGR	1_Hex(1)HexNAc(1); 0_HexNAc	SVGAAAGPVVPPCPGR+1_Hex(1)HexNAc(1); 0_HexNAc	S1(Hex(1)HexNAc(1)); C13(Carbamidomethyl)	HCD	P02765	928.96	2	1856.91	1856.91	3.77	0.0035	0.2824	0	1.7	0.003932	0.1868	27129	0.071
TTQTPAPIQAPSAILPLPGQSVER	1_Hex(1)HexNAc(1); 1_HexNAc	TTQTPAPIQAPSAILPLPGQSVER+1_Hex(1)HexNAc(1); 1_HexNAc	T1(HexNAc); T2(Hex(1)HexNAc(1))	ETD	Q14624	760.894	4	3040.55	3040.56	-0.95	-0.00072	0.0488	0	4.1	0	0.0753	21568	0.142	No	T1(Hex(1)HexNAc(1)): 33.44; T1(HexNAc): 65.85; T2(Hex(1)HexNAc(1)): 32.76; T2(HexNAc): 33.1; S12(Hex(1)HexNAc(1)): 33.44
SVGAAAGPVVPPCPGR	1_Hex(1)HexNAc(1); 0_HexNAc	SVGAAAGPVVPPCPGR+1_Hex(1)HexNAc(1); 0_HexNAc	S1(Hex(1)HexNAc(1)); C13(Carbamidomethyl)	HCD	P02765	928.958	2	1856.91	1856.91	2.06	0.00191	0.259	0	1.66	0.0005493	0.05431	28123	0.288
SVGAAAGPVVPPCPGR	1_Hex(1)HexNAc(1); 0_HexNAc	SVGAAAGPVVPPCPGR+1_Hex(1)HexNAc(1); 0_HexNAc	S1(Hex(1)HexNAc(1)); C13(Carbamidomethyl)	HCD	P02765	928.958	2	1856.91	1856.91	1.2	0.00112	0.2595	0	1.58	0.0005493	0.07814	26217	0.227
SEQAPTEQRPGVQECYHGNGQSYR	1_Hex(1)HexNAc(1); 0_HexNAc	SEQAPTEQRPGVQECYHGNGQSYR+1_Hex(1)HexNAc(1); 0_HexNAc	S1(Hex(1)HexNAc(1)); C15(Carbamidomethyl)	HCD	P08519	786.596	4	3143.36	3143.36	0.14	0.00011	0.0632	0	3.8	0	0.001703	5700	0.84
SSSSPQAQALTEDGRPCR	1_Hex(1)HexNAc(1); 0_HexNAc	SSSSPQAQALTEDGRPCR+1_Hex(1)HexNAc(1); 0_HexNAc	S1(Hex(1)HexNAc(1)); C17(Carbamidomethyl)	HCD	Q04756	771.349	3	2312.03	2312.03	1.07	0.00082	0.0462	0	3.9	0	0.0003622	5817	1.083
SPCPALAFWK	1_Hex(1)HexNAc(1); 0_HexNAc	SPCPALAFWK+1_Hex(1)HexNAc(1); 0_HexNAc	S1(Hex(1)HexNAc(1)); C3(Carbamidomethyl); K10(Guanidinyl)	HCD	Q9BUN1	792.374	2	1583.74	1583.74	0.33	0.00026	0.4641	0	2.37	0	0.005905	21652	0.645
SPCPALAFWK	1_Hex(1)HexNAc(1); 0_HexNAc	SPCPALAFWK+1_Hex(1)HexNAc(1); 0_HexNAc	S1(Hex(1)HexNAc(1)); C3(Carbamidomethyl); K10(Guanidinyl)	HCD	Q9BUN1	792.375	2	1583.74	1583.74	1.03	0.00081	0.4716	0	2.29	0	0.003769	21681	0.715
SPCPALAFWK	1_Hex(1)HexNAc(1); 0_HexNAc	SPCPALAFWK+1_Hex(1)HexNAc(1); 0_HexNAc	S1(Hex(1)HexNAc(1)); C3(Carbamidomethyl); K10(Guanidinyl)	HCD	Q9BUN1	792.374	2	1583.74	1583.74	-0.59	-0.00047	0.3416	0	2.02	0.0003007	0.01153	21632	0.539
SSGPTYQCLK	1_Hex(1)HexNAc(1); 0_HexNAc	SSGPTYQCLK+1_Hex(1)HexNAc(1); 0_HexNAc	S1(Hex(1)HexNAc(1)); C8(Carbamidomethyl); K10(Guanidinyl)	HCD	P00747	774.349	2	1547.69	1547.69	0.69	0.00053	0.0802	0	2.12	0	0.004745	7318	0.679
SSGPTYQCLK	1_Hex(1)HexNAc(1); 0_HexNAc	SSGPTYQCLK+1_Hex(1)HexNAc(1); 0_HexNAc	S1(Hex(1)HexNAc(1)); C8(Carbamidomethyl); K10(Guanidinyl)	HCD	P00747	774.349	2	1547.69	1547.69	0.69	0.00053	0.0541	0	1.85	0	0.005762	7307	0.648
SLTSDLQAQSK	1_Hex(1)HexNAc(1); 0_HexNAc	SLTSDLQAQSK+1_Hex(1)HexNAc(1); 0_HexNAc	S1(Hex(1)HexNAc(1)); K11(Guanidinyl)	HCD	P04004	792.884	2	1584.76	1584.76	0.82	0.00065	0.1157	0	2.16	0.0003007	0.01672	6599	0.479
SLTSDLQAQSK	1_Hex(1)HexNAc(1); 0_HexNAc	SLTSDLQAQSK+1_Hex(1)HexNAc(1); 0_HexNAc	S1(Hex(1)HexNAc(1)); K11(Guanidinyl)	HCD	P04004	792.884	2	1584.76	1584.76	0.51	0.0004	0.0615	0	1.95	0.0003007	0.01221	6576	0.53
SAHGNVAEGETKPDPDVTER	1_Hex(1)HexNAc(1); 0_HexNAc	SAHGNVAEGETKPDPDVTER+1_Hex(1)HexNAc(1); 0_HexNAc	S1(Hex(1)HexNAc(1)); K12(Guanidinyl)	HCD	P02790	629.791	4	2516.14	2516.14	2	0.00126	0.1898	0	3.32	0.0003007	0.02471	4741	0.417
SAHGNVAEGETKPDPDVTER	1_Hex(1)HexNAc(1); 0_HexNAc	SAHGNVAEGETKPDPDVTER+1_Hex(1)HexNAc(1); 0_HexNAc	S1(Hex(1)HexNAc(1)); K12(Guanidinyl)	HCD	P02790	629.79	4	2516.14	2516.14	0.45	0.00028	0.0871	0	3.1	0	0.00343	4780	0.73
SAHGNVAEGETKPDPDVTER	1_Hex(1)HexNAc(1); 0_HexNAc	SAHGNVAEGETKPDPDVTER+1_Hex(1)HexNAc(1); 0_HexNAc	S1(Hex(1)HexNAc(1)); K12(Guanidinyl)	HCD	P02790	839.385	3	2516.14	2516.14	1.4	0.00118	0.0515	0	2.72	0	0.002651	4795	0.771
SPPPALLEK	1_Hex(1)HexNAc(1); 0_HexNAc	SPPPALLEK+1_Hex(1)HexNAc(1); 0_HexNAc	S1(Hex(1)HexNAc(1)); K9(Guanidinyl)	HCD	Q96KN2	679.855	2	1358.7	1358.7	-0.99	-0.00067	0.038	0	1.58	0.0005493	0.03882	9728	0.343
SPPPALLEK	1_Hex(1)HexNAc(1); 0_HexNAc	SPPPALLEK+1_Hex(1)HexNAc(1); 0_HexNAc	S1(Hex(1)HexNAc(1)); K9(Guanidinyl)	HCD	Q96KN2	679.856	2	1358.7	1358.7	-0.18	-0.00012	0.1266	0	1.58	0.0003007	0.01553	9760	0.491
SVGQQMIFEEHGFR	1_Hex(1)HexNAc(1); 0_HexNAc	SVGQQMIFEEHGFR+1_Hex(1)HexNAc(1); 0_HexNAc	S1(Hex(1)HexNAc(1)); M6(Oxidation)	HCD	P02751	682.642	3	2045.91	2045.91	0.24	0.00016	0.3374	0	3.29	0	0.001581	13071	0.852
SPSTPPTPSPSCCHPR	2_Hex(1)HexNAc(1); 0_HexNAc	SPSTPPTPSPSCCHPR+2_Hex(1)HexNAc(1); 0_HexNAc	S1(Hex(1)HexNAc(1)); S3(Hex(1)HexNAc(1)); C12(Carbamidomethyl); C13(Carbamidomethyl)	HCD	P01876	624.516	4	2495.04	2495.04	-0.03	-2e-05	0.3273	0	4.95	0	3.517e-07	3721	2.172
SPSTPPTPSPSCCHPR	2_Hex(1)HexNAc(1); 0_HexNAc	SPSTPPTPSPSCCHPR+2_Hex(1)HexNAc(1); 0_HexNAc	S1(Hex(1)HexNAc(1)); S3(Hex(1)HexNAc(1)); C12(Carbamidomethyl); C13(Carbamidomethyl)	HCD	P01876	832.353	3	2495.05	2495.04	0.71	0.00059	0.3509	0	4.56	0	7.861e-06	4364	1.685
SPSTPPTPSPSCCHPR	2_Hex(1)HexNAc(1); 0_HexNAc	SPSTPPTPSPSCCHPR+2_Hex(1)HexNAc(1); 0_HexNAc	S1(Hex(1)HexNAc(1)); S3(Hex(1)HexNAc(1)); C12(Carbamidomethyl); C13(Carbamidomethyl)	HCD	P01876	832.353	3	2495.04	2495.04	-0.17	-0.00015	0.3659	0	4.51	0	6.589e-08	20978	2.435
SPSTPPTPSPSCCHPR	2_Hex(1)HexNAc(1); 0_HexNAc	SPSTPPTPSPSCCHPR+2_Hex(1)HexNAc(1); 0_HexNAc	S1(Hex(1)HexNAc(1)); S3(Hex(1)HexNAc(1)); C12(Carbamidomethyl); C13(Carbamidomethyl)	HCD	P01876	832.355	3	2495.05	2495.04	2.76	0.0023	0.2806	0	4.49	0	3.993e-07	3434	2.152
SPSTPPTPSPSCCHPR	2_Hex(1)HexNAc(1); 0_HexNAc	SPSTPPTPSPSCCHPR+2_Hex(1)HexNAc(1); 0_HexNAc	S1(Hex(1)HexNAc(1)); S3(Hex(1)HexNAc(1)); C12(Carbamidomethyl); C13(Carbamidomethyl)	HCD	P01876	832.357	3	2495.06	2495.04	4.96	0.00413	0.2719	0	4.45	0	7.655e-05	4554	1.327
SPSTPPTPSPSCCHPR	2_Hex(1)HexNAc(1); 0_HexNAc	SPSTPPTPSPSCCHPR+2_Hex(1)HexNAc(1); 0_HexNAc	S1(Hex(1)HexNAc(1)); S3(Hex(1)HexNAc(1)); C12(Carbamidomethyl); C13(Carbamidomethyl)	HCD	P01876	832.353	3	2495.04	2495.04	0.49	0.0004	0.2883	0	4.44	0	8.825e-08	4100	2.389
SPSTPPTPSPSCCHPR	2_Hex(1)HexNAc(1); 0_HexNAc	SPSTPPTPSPSCCHPR+2_Hex(1)HexNAc(1); 0_HexNAc	S1(Hex(1)HexNAc(1)); S3(Hex(1)HexNAc(1)); C12(Carbamidomethyl); C13(Carbamidomethyl)	HCD	P01876	832.353	3	2495.05	2495.04	0.93	0.00077	0.3476	0	4.43	0	1.562e-07	14897	2.299
SPSTPPTPSPSCCHPR	2_Hex(1)HexNAc(1); 0_HexNAc	SPSTPPTPSPSCCHPR+2_Hex(1)HexNAc(1); 0_HexNAc	S1(Hex(1)HexNAc(1)); S3(Hex(1)HexNAc(1)); C12(Carbamidomethyl); C13(Carbamidomethyl)	HCD	P01876	832.356	3	2495.05	2495.04	3.71	0.00309	0.2926	0	4.34	0	2.353e-07	4354	2.235
SPSTPPTPSPSCCHPR	2_Hex(1)HexNAc(1); 0_HexNAc	SPSTPPTPSPSCCHPR+2_Hex(1)HexNAc(1); 0_HexNAc	S1(Hex(1)HexNAc(1)); S3(Hex(1)HexNAc(1)); C12(Carbamidomethyl); C13(Carbamidomethyl)	HCD	P01876	832.355	3	2495.05	2495.04	2.76	0.0023	0.3419	0	4.3	0	0.0001764	18874	1.196
SPSTPPTPSPSCCHPR	2_Hex(1)HexNAc(1); 0_HexNAc	SPSTPPTPSPSCCHPR+2_Hex(1)HexNAc(1); 0_HexNAc	S1(Hex(1)HexNAc(1)); S3(Hex(1)HexNAc(1)); C12(Carbamidomethyl); C13(Carbamidomethyl)	HCD	P01876	832.353	3	2495.04	2495.04	0.05	4e-05	0.2934	0	4.26	0	1.744e-05	22078	1.56
SPSTPPTPSPSCCHPR	2_Hex(1)HexNAc(1); 0_HexNAc	SPSTPPTPSPSCCHPR+2_Hex(1)HexNAc(1); 0_HexNAc	S1(Hex(1)HexNAc(1)); S3(Hex(1)HexNAc(1)); C12(Carbamidomethyl); C13(Carbamidomethyl)	HCD	P01876	832.356	3	2495.05	2495.04	3.35	0.00278	0.3263	0	4.26	0	5.373e-08	30183	2.467
SPSTPPTPSPSCCHPR	2_Hex(1)HexNAc(1); 0_HexNAc	SPSTPPTPSPSCCHPR+2_Hex(1)HexNAc(1); 0_HexNAc	S1(Hex(1)HexNAc(1)); S3(Hex(1)HexNAc(1)); C12(Carbamidomethyl); C13(Carbamidomethyl)	HCD	P01876	832.353	3	2495.05	2495.04	0.93	0.00077	0.3341	0	4.25	0	4.195e-07	5013	2.144
SPSTPPTPSPSCCHPR	2_Hex(1)HexNAc(1); 0_HexNAc	SPSTPPTPSPSCCHPR+2_Hex(1)HexNAc(1); 0_HexNAc	S1(Hex(1)HexNAc(1)); S3(Hex(1)HexNAc(1)); C12(Carbamidomethyl); C13(Carbamidomethyl)	HCD	P01876	832.354	3	2495.05	2495.04	1.81	0.0015	0.3412	0	4.25	0	2.227e-06	5864	1.882
SVGAAAGPVVPPCPGR	0_Hex(1)HexNAc(1); 1_HexNAc	SVGAAAGPVVPPCPGR+0_Hex(1)HexNAc(1); 1_HexNAc	S1(HexNAc); C13(Carbamidomethyl)	ETD	P02765	565.623	3	1694.85	1694.85	0.04	2e-05	0.4852	0	4.06	0	0.001245	9340	0.598	Yes	S1(HexNAc): 100
SPSTPPTPSPSCCHPR	2_Hex(1)HexNAc(1); 0_HexNAc	SPSTPPTPSPSCCHPR+2_Hex(1)HexNAc(1); 0_HexNAc	S1(Hex(1)HexNAc(1)); S3(Hex(1)HexNAc(1)); C12(Carbamidomethyl); C13(Carbamidomethyl)	HCD	P01876	832.354	3	2495.05	2495.04	1.59	0.00132	0.3373	0	4.24	0	3.16e-07	17171	2.189
SPSTPPTPSPSCCHPR	2_Hex(1)HexNAc(1); 0_HexNAc	SPSTPPTPSPSCCHPR+2_Hex(1)HexNAc(1); 0_HexNAc	S1(Hex(1)HexNAc(1)); S3(Hex(1)HexNAc(1)); C12(Carbamidomethyl); C13(Carbamidomethyl)	HCD	P01876	832.353	3	2495.05	2495.04	0.63	0.00053	0.3073	0	4.23	0	8.355e-06	8598	1.675
SPSTPPTPSPSCCHPR	2_Hex(1)HexNAc(1); 0_HexNAc	SPSTPPTPSPSCCHPR+2_Hex(1)HexNAc(1); 0_HexNAc	S1(Hex(1)HexNAc(1)); S3(Hex(1)HexNAc(1)); C12(Carbamidomethyl); C13(Carbamidomethyl)	HCD	P01876	832.353	3	2495.04	2495.04	0.34	0.00028	0.2671	0	4.23	0	6.838e-06	8802	1.706
SPSTPPTPSPSCCHPR	2_Hex(1)HexNAc(1); 0_HexNAc	SPSTPPTPSPSCCHPR+2_Hex(1)HexNAc(1); 0_HexNAc	S1(Hex(1)HexNAc(1)); S3(Hex(1)HexNAc(1)); C12(Carbamidomethyl); C13(Carbamidomethyl)	HCD	P01876	832.352	3	2495.04	2495.04	-0.91	-0.00076	0.3262	0	4.23	0	2.499e-07	16722	2.226
SPSTPPTPSPSCCHPR	2_Hex(1)HexNAc(1); 0_HexNAc	SPSTPPTPSPSCCHPR+2_Hex(1)HexNAc(1); 0_HexNAc	S1(Hex(1)HexNAc(1)); S3(Hex(1)HexNAc(1)); C12(Carbamidomethyl); C13(Carbamidomethyl)	HCD	P01876	832.355	3	2495.05	2495.04	2.61	0.00217	0.3033	0	4.22	0	2.989e-05	8361	1.475
SPSTPPTPSPSCCHPR	2_Hex(1)HexNAc(1); 0_HexNAc	SPSTPPTPSPSCCHPR+2_Hex(1)HexNAc(1); 0_HexNAc	S1(Hex(1)HexNAc(1)); S3(Hex(1)HexNAc(1)); C12(Carbamidomethyl); C13(Carbamidomethyl)	HCD	P01876	832.355	3	2495.05	2495.04	2.69	0.00223	0.3152	0	4.22	0	5.588e-07	19345	2.099
SPSTPPTPSPSCCHPR	2_Hex(1)HexNAc(1); 0_HexNAc	SPSTPPTPSPSCCHPR+2_Hex(1)HexNAc(1); 0_HexNAc	S1(Hex(1)HexNAc(1)); S3(Hex(1)HexNAc(1)); C12(Carbamidomethyl); C13(Carbamidomethyl)	HCD	P01876	832.354	3	2495.05	2495.04	1.73	0.00144	0.3175	0	4.22	0	2.648e-07	21210	2.217
SPSTPPTPSPSCCHPR	2_Hex(1)HexNAc(1); 0_HexNAc	SPSTPPTPSPSCCHPR+2_Hex(1)HexNAc(1); 0_HexNAc	S1(Hex(1)HexNAc(1)); S3(Hex(1)HexNAc(1)); C12(Carbamidomethyl); C13(Carbamidomethyl)	HCD	P01876	832.354	3	2495.05	2495.04	2.03	0.00169	0.2684	0	4.21	0	7.329e-08	5048	2.418
SPSTPPTPSPSCCHPR	2_Hex(1)HexNAc(1); 0_HexNAc	SPSTPPTPSPSCCHPR+2_Hex(1)HexNAc(1); 0_HexNAc	S1(Hex(1)HexNAc(1)); S3(Hex(1)HexNAc(1)); C12(Carbamidomethyl); C13(Carbamidomethyl)	HCD	P01876	832.354	3	2495.05	2495.04	1.07	0.00089	0.342	0	4.21	0	1.923e-07	22198	2.267
SPSTPPTPSPSCCHPR	2_Hex(1)HexNAc(1); 0_HexNAc	SPSTPPTPSPSCCHPR+2_Hex(1)HexNAc(1); 0_HexNAc	S1(Hex(1)HexNAc(1)); S3(Hex(1)HexNAc(1)); C12(Carbamidomethyl); C13(Carbamidomethyl)	HCD	P01876	832.355	3	2495.05	2495.04	2.32	0.00193	0.3452	0	4.2	0	2.557e-07	23071	2.222
SPSTPPTPSPSCCHPR	2_Hex(1)HexNAc(1); 0_HexNAc	SPSTPPTPSPSCCHPR+2_Hex(1)HexNAc(1); 0_HexNAc	S1(Hex(1)HexNAc(1)); S3(Hex(1)HexNAc(1)); C12(Carbamidomethyl); C13(Carbamidomethyl)	HCD	P01876	832.357	3	2495.06	2495.04	5.26	0.00437	0.323	0	4.18	0	1.319e-05	4758	1.603
SPSTPPTPSPSCCHPR	2_Hex(1)HexNAc(1); 0_HexNAc	SPSTPPTPSPSCCHPR+2_Hex(1)HexNAc(1); 0_HexNAc	S1(Hex(1)HexNAc(1)); S3(Hex(1)HexNAc(1)); C12(Carbamidomethyl); C13(Carbamidomethyl)	HCD	P01876	832.353	3	2495.05	2495.04	0.78	0.00065	0.311	0	4.18	0	1.175e-05	4978	1.621
SPSTPPTPSPSCCHPR	2_Hex(1)HexNAc(1); 0_HexNAc	SPSTPPTPSPSCCHPR+2_Hex(1)HexNAc(1); 0_HexNAc	S1(Hex(1)HexNAc(1)); S3(Hex(1)HexNAc(1)); C12(Carbamidomethyl); C13(Carbamidomethyl)	HCD	P01876	832.355	3	2495.05	2495.04	2.39	0.00199	0.3092	0	4.14	0	5.381e-05	20162	1.383
SPSTPPTPSPSCCHPR	2_Hex(1)HexNAc(1); 0_HexNAc	SPSTPPTPSPSCCHPR+2_Hex(1)HexNAc(1); 0_HexNAc	S1(Hex(1)HexNAc(1)); S3(Hex(1)HexNAc(1)); C12(Carbamidomethyl); C13(Carbamidomethyl)	HCD	P01876	832.353	3	2495.04	2495.04	-0.1	-8e-05	0.3051	0	4.13	0	9.573e-08	2614	2.376
SPSTPPTPSPSCCHPR	2_Hex(1)HexNAc(1); 0_HexNAc	SPSTPPTPSPSCCHPR+2_Hex(1)HexNAc(1); 0_HexNAc	S1(Hex(1)HexNAc(1)); S3(Hex(1)HexNAc(1)); C12(Carbamidomethyl); C13(Carbamidomethyl)	HCD	P01876	832.354	3	2495.05	2495.04	1.88	0.00156	0.3051	0	4.13	0	7.457e-08	6340	2.415
SPSTPPTPSPSCCHPR	2_Hex(1)HexNAc(1); 0_HexNAc	SPSTPPTPSPSCCHPR+2_Hex(1)HexNAc(1); 0_HexNAc	S1(Hex(1)HexNAc(1)); S3(Hex(1)HexNAc(1)); C12(Carbamidomethyl); C13(Carbamidomethyl)	HCD	P01876	832.354	3	2495.05	2495.04	1.59	0.00132	0.3075	0	4.13	0	7.494e-08	8171	2.415
SPSTPPTPSPSCCHPR	2_Hex(1)HexNAc(1); 0_HexNAc	SPSTPPTPSPSCCHPR+2_Hex(1)HexNAc(1); 0_HexNAc	S1(Hex(1)HexNAc(1)); S3(Hex(1)HexNAc(1)); C12(Carbamidomethyl); C13(Carbamidomethyl)	HCD	P01876	832.352	3	2495.04	2495.04	-0.91	-0.00076	0.3172	0	4.13	0	4.306e-07	11141	2.14
SPSTPPTPSPSCCHPR	2_Hex(1)HexNAc(1); 0_HexNAc	SPSTPPTPSPSCCHPR+2_Hex(1)HexNAc(1); 0_HexNAc	S1(Hex(1)HexNAc(1)); S3(Hex(1)HexNAc(1)); C12(Carbamidomethyl); C13(Carbamidomethyl)	HCD	P01876	832.353	3	2495.05	2495.04	0.63	0.00053	0.2282	0	4.12	0	6.777e-05	4496	1.346
SPSTPPTPSPSCCHPR	2_Hex(1)HexNAc(1); 0_HexNAc	SPSTPPTPSPSCCHPR+2_Hex(1)HexNAc(1); 0_HexNAc	S1(Hex(1)HexNAc(1)); S3(Hex(1)HexNAc(1)); C12(Carbamidomethyl); C13(Carbamidomethyl)	HCD	P01876	832.355	3	2495.05	2495.04	2.25	0.00187	0.3131	0	4.12	0	1.237e-06	10933	1.975
SPSTPPTPSPSCCHPR	2_Hex(1)HexNAc(1); 0_HexNAc	SPSTPPTPSPSCCHPR+2_Hex(1)HexNAc(1); 0_HexNAc	S1(Hex(1)HexNAc(1)); S3(Hex(1)HexNAc(1)); C12(Carbamidomethyl); C13(Carbamidomethyl)	HCD	P01876	832.354	3	2495.05	2495.04	1.44	0.0012	0.3017	0	4.11	0	6.87e-07	4400	2.067
SPSTPPTPSPSCCHPR	2_Hex(1)HexNAc(1); 0_HexNAc	SPSTPPTPSPSCCHPR+2_Hex(1)HexNAc(1); 0_HexNAc	S1(Hex(1)HexNAc(1)); S3(Hex(1)HexNAc(1)); C12(Carbamidomethyl); C13(Carbamidomethyl)	HCD	P01876	832.353	3	2495.05	2495.04	0.71	0.00059	0.3333	0	4.11	0	7.824e-06	14279	1.685
SPSTPPTPSPSCCHPR	2_Hex(1)HexNAc(1); 0_HexNAc	SPSTPPTPSPSCCHPR+2_Hex(1)HexNAc(1); 0_HexNAc	S1(Hex(1)HexNAc(1)); S3(Hex(1)HexNAc(1)); C12(Carbamidomethyl); C13(Carbamidomethyl)	HCD	P01876	832.353	3	2495.04	2495.04	0.34	0.00028	0.3244	0	4.1	0	3.001e-05	13001	1.474
SPSTPPTPSPSCCHPR	2_Hex(1)HexNAc(1); 0_HexNAc	SPSTPPTPSPSCCHPR+2_Hex(1)HexNAc(1); 0_HexNAc	S1(Hex(1)HexNAc(1)); S3(Hex(1)HexNAc(1)); C12(Carbamidomethyl); C13(Carbamidomethyl)	HCD	P01876	832.355	3	2495.05	2495.04	2.39	0.00199	0.3707	0	4.1	0	4.276e-07	18596	2.141
SPSTPPTPSPSCCHPR	2_Hex(1)HexNAc(1); 0_HexNAc	SPSTPPTPSPSCCHPR+2_Hex(1)HexNAc(1); 0_HexNAc	S1(Hex(1)HexNAc(1)); S3(Hex(1)HexNAc(1)); C12(Carbamidomethyl); C13(Carbamidomethyl)	HCD	P01876	832.355	3	2495.05	2495.04	2.17	0.00181	0.3488	0	4.1	0	1.951e-08	24571	2.626
SPSTPPTPSPSCCHPR	2_Hex(1)HexNAc(1); 0_HexNAc	SPSTPPTPSPSCCHPR+2_Hex(1)HexNAc(1); 0_HexNAc	S1(Hex(1)HexNAc(1)); S3(Hex(1)HexNAc(1)); C12(Carbamidomethyl); C13(Carbamidomethyl)	HCD	P01876	832.354	3	2495.05	2495.04	1.95	0.00162	0.2861	0	4.09	0	7.351e-08	7163	2.418
SPSTPPTPSPSCCHPR	2_Hex(1)HexNAc(1); 0_HexNAc	SPSTPPTPSPSCCHPR+2_Hex(1)HexNAc(1); 0_HexNAc	S1(Hex(1)HexNAc(1)); S3(Hex(1)HexNAc(1)); C12(Carbamidomethyl); C13(Carbamidomethyl)	HCD	P01876	832.353	3	2495.04	2495.04	0.12	0.0001	0.3203	0	4.09	0	3.476e-05	16028	1.451
SPSTPPTPSPSCCHPR	2_Hex(1)HexNAc(1); 0_HexNAc	SPSTPPTPSPSCCHPR+2_Hex(1)HexNAc(1); 0_HexNAc	S1(Hex(1)HexNAc(1)); S3(Hex(1)HexNAc(1)); C12(Carbamidomethyl); C13(Carbamidomethyl)	HCD	P01876	832.353	3	2495.04	2495.04	0.27	0.00022	0.326	0	4.08	0	3.101e-07	5279	2.192
SPSTPPTPSPSCCHPR	2_Hex(1)HexNAc(1); 0_HexNAc	SPSTPPTPSPSCCHPR+2_Hex(1)HexNAc(1); 0_HexNAc	S1(Hex(1)HexNAc(1)); S3(Hex(1)HexNAc(1)); C12(Carbamidomethyl); C13(Carbamidomethyl)	HCD	P01876	832.354	3	2495.05	2495.04	1.22	0.00101	0.3358	0	4.08	0	1.372e-05	16879	1.597
SPSTPPTPSPSCCHPR	2_Hex(1)HexNAc(1); 0_HexNAc	SPSTPPTPSPSCCHPR+2_Hex(1)HexNAc(1); 0_HexNAc	S1(Hex(1)HexNAc(1)); S3(Hex(1)HexNAc(1)); C12(Carbamidomethyl); C13(Carbamidomethyl)	HCD	P01876	832.353	3	2495.04	2495.04	0.49	0.0004	0.3235	0	4.08	0	1.698e-07	20996	2.286
SPSTPPTPSPSCCHPR	2_Hex(1)HexNAc(1); 0_HexNAc	SPSTPPTPSPSCCHPR+2_Hex(1)HexNAc(1); 0_HexNAc	S1(Hex(1)HexNAc(1)); S3(Hex(1)HexNAc(1)); C12(Carbamidomethyl); C13(Carbamidomethyl)	HCD	P01876	832.354	3	2495.05	2495.04	1.81	0.0015	0.3137	0	4.08	0	2.936e-06	23591	1.839
SVGAAAGPVVPPCPGR	0_Hex(1)HexNAc(1); 1_HexNAc	SVGAAAGPVVPPCPGR+0_Hex(1)HexNAc(1); 1_HexNAc	S1(HexNAc); C13(Carbamidomethyl)	ETD	P02765	565.622	3	1694.85	1694.85	-0.72	-0.00041	0.4688	0	4.01	0	0.007247	9693	0.414	Yes	S1(HexNAc): 100
SPSTPPTPSPSCCHPR	2_Hex(1)HexNAc(1); 0_HexNAc	SPSTPPTPSPSCCHPR+2_Hex(1)HexNAc(1); 0_HexNAc	S1(Hex(1)HexNAc(1)); S3(Hex(1)HexNAc(1)); C12(Carbamidomethyl); C13(Carbamidomethyl)	HCD	P01876	832.353	3	2495.05	2495.04	0.71	0.00059	0.3366	0	4.07	0	4.088e-08	3501	2.51
SPSTPPTPSPSCCHPR	2_Hex(1)HexNAc(1); 0_HexNAc	SPSTPPTPSPSCCHPR+2_Hex(1)HexNAc(1); 0_HexNAc	S1(Hex(1)HexNAc(1)); S3(Hex(1)HexNAc(1)); C12(Carbamidomethyl); C13(Carbamidomethyl)	HCD	P01876	832.356	3	2495.05	2495.04	3.49	0.00291	0.3194	0	4.07	0	5.625e-05	5883	1.376
SPSTPPTPSPSCCHPR	2_Hex(1)HexNAc(1); 0_HexNAc	SPSTPPTPSPSCCHPR+2_Hex(1)HexNAc(1); 0_HexNAc	S1(Hex(1)HexNAc(1)); S3(Hex(1)HexNAc(1)); C12(Carbamidomethyl); C13(Carbamidomethyl)	HCD	P01876	832.354	3	2495.05	2495.04	1	0.00083	0.3071	0	4.07	0	8.969e-08	9793	2.387
SPSTPPTPSPSCCHPR	2_Hex(1)HexNAc(1); 0_HexNAc	SPSTPPTPSPSCCHPR+2_Hex(1)HexNAc(1); 0_HexNAc	S1(Hex(1)HexNAc(1)); S3(Hex(1)HexNAc(1)); C12(Carbamidomethyl); C13(Carbamidomethyl)	HCD	P01876	832.354	3	2495.05	2495.04	1.66	0.00138	0.3096	0	4.07	0	9.814e-08	9810	2.372
SPSTPPTPSPSCCHPR	2_Hex(1)HexNAc(1); 0_HexNAc	SPSTPPTPSPSCCHPR+2_Hex(1)HexNAc(1); 0_HexNAc	S1(Hex(1)HexNAc(1)); S3(Hex(1)HexNAc(1)); C12(Carbamidomethyl); C13(Carbamidomethyl)	HCD	P01876	832.353	3	2495.04	2495.04	0.12	0.0001	0.2759	0	4.06	0	7.77e-06	3594	1.686
SPSTPPTPSPSCCHPR	2_Hex(1)HexNAc(1); 0_HexNAc	SPSTPPTPSPSCCHPR+2_Hex(1)HexNAc(1); 0_HexNAc	S1(Hex(1)HexNAc(1)); S3(Hex(1)HexNAc(1)); C12(Carbamidomethyl); C13(Carbamidomethyl)	HCD	P01876	832.353	3	2495.04	2495.04	-0.25	-0.00021	0.321	0	4.05	0	4.548e-08	4940	2.493
SPSTPPTPSPSCCHPR	2_Hex(1)HexNAc(1); 0_HexNAc	SPSTPPTPSPSCCHPR+2_Hex(1)HexNAc(1); 0_HexNAc	S1(Hex(1)HexNAc(1)); S3(Hex(1)HexNAc(1)); C12(Carbamidomethyl); C13(Carbamidomethyl)	HCD	P01876	832.354	3	2495.05	2495.04	2.1	0.00175	0.2494	0	4.05	0	1.223e-06	6528	1.976
SPSTPPTPSPSCCHPR	2_Hex(1)HexNAc(1); 0_HexNAc	SPSTPPTPSPSCCHPR+2_Hex(1)HexNAc(1); 0_HexNAc	S1(Hex(1)HexNAc(1)); S3(Hex(1)HexNAc(1)); C12(Carbamidomethyl); C13(Carbamidomethyl)	HCD	P01876	832.353	3	2495.05	2495.04	0.85	0.00071	0.3358	0	4.05	0	0.0008676	18058	0.946
SPSTPPTPSPSCCHPR	2_Hex(1)HexNAc(1); 0_HexNAc	SPSTPPTPSPSCCHPR+2_Hex(1)HexNAc(1); 0_HexNAc	S1(Hex(1)HexNAc(1)); S3(Hex(1)HexNAc(1)); C12(Carbamidomethyl); C13(Carbamidomethyl)	HCD	P01876	832.353	3	2495.04	2495.04	0.19	0.00016	0.3144	0	4.04	0	8.966e-08	10075	2.387
SPSTPPTPSPSCCHPR	2_Hex(1)HexNAc(1); 0_HexNAc	SPSTPPTPSPSCCHPR+2_Hex(1)HexNAc(1); 0_HexNAc	S1(Hex(1)HexNAc(1)); S3(Hex(1)HexNAc(1)); C12(Carbamidomethyl); C13(Carbamidomethyl)	HCD	P01876	832.355	3	2495.05	2495.04	2.39	0.00199	0.3201	0	4.03	0	0.0002434	5669	1.146
SPSTPPTPSPSCCHPR	2_Hex(1)HexNAc(1); 0_HexNAc	SPSTPPTPSPSCCHPR+2_Hex(1)HexNAc(1); 0_HexNAc	S1(Hex(1)HexNAc(1)); S3(Hex(1)HexNAc(1)); C12(Carbamidomethyl); C13(Carbamidomethyl)	HCD	P01876	832.354	3	2495.05	2495.04	1.44	0.0012	0.3325	0	4.03	0	1.285e-07	10342	2.33
SPSTPPTPSPSCCHPR	2_Hex(1)HexNAc(1); 0_HexNAc	SPSTPPTPSPSCCHPR+2_Hex(1)HexNAc(1); 0_HexNAc	S1(Hex(1)HexNAc(1)); S3(Hex(1)HexNAc(1)); C12(Carbamidomethyl); C13(Carbamidomethyl)	HCD	P01876	832.353	3	2495.04	2495.04	0.49	0.0004	0.3375	0	4.03	0	7.989e-08	12319	2.405
SPSTPPTPSPSCCHPR	2_Hex(1)HexNAc(1); 0_HexNAc	SPSTPPTPSPSCCHPR+2_Hex(1)HexNAc(1); 0_HexNAc	S1(Hex(1)HexNAc(1)); S3(Hex(1)HexNAc(1)); C12(Carbamidomethyl); C13(Carbamidomethyl)	HCD	P01876	832.356	3	2495.05	2495.04	4.23	0.00352	0.3109	0	4.02	0	2.065e-07	6132	2.256
SPSTPPTPSPSCCHPR	2_Hex(1)HexNAc(1); 0_HexNAc	SPSTPPTPSPSCCHPR+2_Hex(1)HexNAc(1); 0_HexNAc	S1(Hex(1)HexNAc(1)); S3(Hex(1)HexNAc(1)); C12(Carbamidomethyl); C13(Carbamidomethyl)	HCD	P01876	832.355	3	2495.05	2495.04	2.32	0.00193	0.3259	0	4.02	0	1.525e-07	6726	2.303
SPSTPPTPSPSCCHPR	2_Hex(1)HexNAc(1); 0_HexNAc	SPSTPPTPSPSCCHPR+2_Hex(1)HexNAc(1); 0_HexNAc	S1(Hex(1)HexNAc(1)); S3(Hex(1)HexNAc(1)); C12(Carbamidomethyl); C13(Carbamidomethyl)	HCD	P01876	832.353	3	2495.04	2495.04	0.49	0.0004	0.306	0	4.02	0	3.779e-07	17472	2.161
SPSTPPTPSPSCCHPR	2_Hex(1)HexNAc(1); 0_HexNAc	SPSTPPTPSPSCCHPR+2_Hex(1)HexNAc(1); 0_HexNAc	S1(Hex(1)HexNAc(1)); S3(Hex(1)HexNAc(1)); C12(Carbamidomethyl); C13(Carbamidomethyl)	HCD	P01876	832.354	3	2495.05	2495.04	1.66	0.00138	0.2818	0	4.01	0	2.446e-07	9619	2.229
SPSTPPTPSPSCCHPR	2_Hex(1)HexNAc(1); 0_HexNAc	SPSTPPTPSPSCCHPR+2_Hex(1)HexNAc(1); 0_HexNAc	S1(Hex(1)HexNAc(1)); S3(Hex(1)HexNAc(1)); C12(Carbamidomethyl); C13(Carbamidomethyl)	HCD	P01876	832.356	3	2495.05	2495.04	3.93	0.00327	0.3117	0	4.01	0	5.311e-07	22880	2.107
SPSTPPTPSPSCCHPR	2_Hex(1)HexNAc(1); 0_HexNAc	SPSTPPTPSPSCCHPR+2_Hex(1)HexNAc(1); 0_HexNAc	S1(Hex(1)HexNAc(1)); S3(Hex(1)HexNAc(1)); C12(Carbamidomethyl); C13(Carbamidomethyl)	HCD	P01876	832.353	3	2495.05	2495.04	0.85	0.00071	0.32	0	4	0	9.957e-08	6497	2.37
SPSTPPTPSPSCCHPR	2_Hex(1)HexNAc(1); 0_HexNAc	SPSTPPTPSPSCCHPR+2_Hex(1)HexNAc(1); 0_HexNAc	S1(Hex(1)HexNAc(1)); S3(Hex(1)HexNAc(1)); C12(Carbamidomethyl); C13(Carbamidomethyl)	HCD	P01876	832.354	3	2495.05	2495.04	1.95	0.00162	0.34	0	4	0	1.237e-07	21337	2.336
SPSTPPTPSPSCCHPR	2_Hex(1)HexNAc(1); 0_HexNAc	SPSTPPTPSPSCCHPR+2_Hex(1)HexNAc(1); 0_HexNAc	S1(Hex(1)HexNAc(1)); S3(Hex(1)HexNAc(1)); C12(Carbamidomethyl); C13(Carbamidomethyl)	HCD	P01876	832.354	3	2495.05	2495.04	1.37	0.00114	0.2531	0	3.99	0	2.974e-07	6933	2.198
SPSTPPTPSPSCCHPR	2_Hex(1)HexNAc(1); 0_HexNAc	SPSTPPTPSPSCCHPR+2_Hex(1)HexNAc(1); 0_HexNAc	S1(Hex(1)HexNAc(1)); S3(Hex(1)HexNAc(1)); C12(Carbamidomethyl); C13(Carbamidomethyl)	HCD	P01876	832.353	3	2495.04	2495.04	0.41	0.00034	0.3023	0	3.97	0	1.564e-05	5583	1.577
SPSTPPTPSPSCCHPR	2_Hex(1)HexNAc(1); 0_HexNAc	SPSTPPTPSPSCCHPR+2_Hex(1)HexNAc(1); 0_HexNAc	S1(Hex(1)HexNAc(1)); S3(Hex(1)HexNAc(1)); C12(Carbamidomethyl); C13(Carbamidomethyl)	HCD	P01876	832.354	3	2495.05	2495.04	1.29	0.00108	0.3308	0	3.96	0	2.519e-08	7129	2.586
SPSTPPTPSPSCCHPR	2_Hex(1)HexNAc(1); 0_HexNAc	SPSTPPTPSPSCCHPR+2_Hex(1)HexNAc(1); 0_HexNAc	S1(Hex(1)HexNAc(1)); S3(Hex(1)HexNAc(1)); C12(Carbamidomethyl); C13(Carbamidomethyl)	HCD	P01876	832.353	3	2495.05	2495.04	0.71	0.00059	0.3013	0	3.95	0	1e-07	6149	2.369
SPSTPPTPSPSCCHPR	2_Hex(1)HexNAc(1); 0_HexNAc	SPSTPPTPSPSCCHPR+2_Hex(1)HexNAc(1); 0_HexNAc	S1(Hex(1)HexNAc(1)); S3(Hex(1)HexNAc(1)); C12(Carbamidomethyl); C13(Carbamidomethyl)	HCD	P01876	832.353	3	2495.04	2495.04	0.49	0.0004	0.3114	0	3.95	0	1.833e-05	10266	1.552
SPSTPPTPSPSCCHPR	2_Hex(1)HexNAc(1); 0_HexNAc	SPSTPPTPSPSCCHPR+2_Hex(1)HexNAc(1); 0_HexNAc	S1(Hex(1)HexNAc(1)); S3(Hex(1)HexNAc(1)); C12(Carbamidomethyl); C13(Carbamidomethyl)	HCD	P01876	832.354	3	2495.05	2495.04	2.1	0.00175	0.2532	0	3.95	0	1.478e-07	10912	2.308
SPSTPPTPSPSCCHPR	2_Hex(1)HexNAc(1); 0_HexNAc	SPSTPPTPSPSCCHPR+2_Hex(1)HexNAc(1); 0_HexNAc	S1(Hex(1)HexNAc(1)); S3(Hex(1)HexNAc(1)); C12(Carbamidomethyl); C13(Carbamidomethyl)	HCD	P01876	832.354	3	2495.05	2495.04	1.44	0.0012	0.3173	0	3.94	0	2.707e-06	23906	1.852
SPSTPPTPSPSCCHPR	2_Hex(1)HexNAc(1); 0_HexNAc	SPSTPPTPSPSCCHPR+2_Hex(1)HexNAc(1); 0_HexNAc	S1(Hex(1)HexNAc(1)); S3(Hex(1)HexNAc(1)); C12(Carbamidomethyl); C13(Carbamidomethyl)	HCD	P01876	832.353	3	2495.04	2495.04	-0.1	-8e-05	0.3223	0	3.91	0	1.788e-05	9982	1.556
SPSTPPTPSPSCCHPR	2_Hex(1)HexNAc(1); 0_HexNAc	SPSTPPTPSPSCCHPR+2_Hex(1)HexNAc(1); 0_HexNAc	S1(Hex(1)HexNAc(1)); S3(Hex(1)HexNAc(1)); C12(Carbamidomethyl); C13(Carbamidomethyl)	HCD	P01876	832.354	3	2495.05	2495.04	2.03	0.00169	0.3478	0	3.91	0	6.313e-07	10758	2.08
SPSTPPTPSPSCCHPR	2_Hex(1)HexNAc(1); 0_HexNAc	SPSTPPTPSPSCCHPR+2_Hex(1)HexNAc(1); 0_HexNAc	S1(Hex(1)HexNAc(1)); S3(Hex(1)HexNAc(1)); C12(Carbamidomethyl); C13(Carbamidomethyl)	HCD	P01876	832.353	3	2495.05	2495.04	0.93	0.00077	0.3427	0	3.91	0	4.861e-06	21486	1.76
SPSTPPTPSPSCCHPR	2_Hex(1)HexNAc(1); 0_HexNAc	SPSTPPTPSPSCCHPR+2_Hex(1)HexNAc(1); 0_HexNAc	S1(Hex(1)HexNAc(1)); S3(Hex(1)HexNAc(1)); C12(Carbamidomethyl); C13(Carbamidomethyl)	HCD	P01876	832.355	3	2495.05	2495.04	2.54	0.00211	0.2846	0	3.9	0	9.893e-08	8422	2.371
SPSTPPTPSPSCCHPR	2_Hex(1)HexNAc(1); 0_HexNAc	SPSTPPTPSPSCCHPR+2_Hex(1)HexNAc(1); 0_HexNAc	S1(Hex(1)HexNAc(1)); S3(Hex(1)HexNAc(1)); C12(Carbamidomethyl); C13(Carbamidomethyl)	HCD	P01876	832.353	3	2495.04	2495.04	0.49	0.0004	0.3359	0	3.9	0	9.095e-08	12042	2.384
SPSTPPTPSPSCCHPR	2_Hex(1)HexNAc(1); 0_HexNAc	SPSTPPTPSPSCCHPR+2_Hex(1)HexNAc(1); 0_HexNAc	S1(Hex(1)HexNAc(1)); S3(Hex(1)HexNAc(1)); C12(Carbamidomethyl); C13(Carbamidomethyl)	HCD	P01876	832.354	3	2495.05	2495.04	1.44	0.0012	0.3179	0	3.9	0	1.177e-05	14115	1.621
SPSTPPTPSPSCCHPR	2_Hex(1)HexNAc(1); 0_HexNAc	SPSTPPTPSPSCCHPR+2_Hex(1)HexNAc(1); 0_HexNAc	S1(Hex(1)HexNAc(1)); S3(Hex(1)HexNAc(1)); C12(Carbamidomethyl); C13(Carbamidomethyl)	HCD	P01876	832.354	3	2495.05	2495.04	1.22	0.00101	0.3368	0	3.89	0	4.158e-07	6709	2.146
SPSTPPTPSPSCCHPR	2_Hex(1)HexNAc(1); 0_HexNAc	SPSTPPTPSPSCCHPR+2_Hex(1)HexNAc(1); 0_HexNAc	S1(Hex(1)HexNAc(1)); S3(Hex(1)HexNAc(1)); C12(Carbamidomethyl); C13(Carbamidomethyl)	HCD	P01876	832.353	3	2495.04	2495.04	-0.1	-8e-05	0.3368	0	3.89	0	1.537e-07	9007	2.302
TKGCPDVQASLPDAK	0_Hex(1)HexNAc(1); 1_HexNAc	TKGCPDVQASLPDAK+0_Hex(1)HexNAc(1); 1_HexNAc	T1(HexNAc); K2(Guanidinyl); C4(Carbamidomethyl); K15(Guanidinyl)	ETD	Q96PD5	625.307	3	1873.91	1873.91	0.04	2e-05	0.5038	0	3.95	0	0.09806	8892	0.105	Yes	T1(HexNAc): 100
SPSTPPTPSPSCCHPR	2_Hex(1)HexNAc(1); 0_HexNAc	SPSTPPTPSPSCCHPR+2_Hex(1)HexNAc(1); 0_HexNAc	S1(Hex(1)HexNAc(1)); S3(Hex(1)HexNAc(1)); C12(Carbamidomethyl); C13(Carbamidomethyl)	HCD	P01876	832.354	3	2495.05	2495.04	1.59	0.00132	0.3496	0	3.89	0	8.374e-07	12841	2.036
SPSTPPTPSPSCCHPR	2_Hex(1)HexNAc(1); 0_HexNAc	SPSTPPTPSPSCCHPR+2_Hex(1)HexNAc(1); 0_HexNAc	S1(Hex(1)HexNAc(1)); S3(Hex(1)HexNAc(1)); C12(Carbamidomethyl); C13(Carbamidomethyl)	HCD	P01876	832.354	3	2495.05	2495.04	1.59	0.00132	0.3522	0	3.89	0	2.754e-07	22475	2.21
SPSTPPTPSPSCCHPR	2_Hex(1)HexNAc(1); 0_HexNAc	SPSTPPTPSPSCCHPR+2_Hex(1)HexNAc(1); 0_HexNAc	S1(Hex(1)HexNAc(1)); S3(Hex(1)HexNAc(1)); C12(Carbamidomethyl); C13(Carbamidomethyl)	HCD	P01876	832.355	3	2495.05	2495.04	2.91	0.00242	0.3625	0	3.89	0	9.34e-06	24699	1.657
SPSTPPTPSPSCCHPR	2_Hex(1)HexNAc(1); 0_HexNAc	SPSTPPTPSPSCCHPR+2_Hex(1)HexNAc(1); 0_HexNAc	S1(Hex(1)HexNAc(1)); S3(Hex(1)HexNAc(1)); C12(Carbamidomethyl); C13(Carbamidomethyl)	HCD	P01876	832.353	3	2495.04	2495.04	0.27	0.00022	0.3686	0	3.88	0	1.786e-06	5600	1.917
SPSTPPTPSPSCCHPR	2_Hex(1)HexNAc(1); 0_HexNAc	SPSTPPTPSPSCCHPR+2_Hex(1)HexNAc(1); 0_HexNAc	S1(Hex(1)HexNAc(1)); S3(Hex(1)HexNAc(1)); C12(Carbamidomethyl); C13(Carbamidomethyl)	HCD	P01876	832.353	3	2495.04	2495.04	-0.1	-8e-05	0.3505	0	3.88	0	8.735e-08	14667	2.391
SPSTPPTPSPSCCHPR	2_Hex(1)HexNAc(1); 0_HexNAc	SPSTPPTPSPSCCHPR+2_Hex(1)HexNAc(1); 0_HexNAc	S1(Hex(1)HexNAc(1)); S3(Hex(1)HexNAc(1)); C12(Carbamidomethyl); C13(Carbamidomethyl)	HCD	P01876	832.355	3	2495.05	2495.04	2.39	0.00199	0.3023	0	3.87	0	0.0001169	8199	1.261
SPSTPPTPSPSCCHPR	2_Hex(1)HexNAc(1); 0_HexNAc	SPSTPPTPSPSCCHPR+2_Hex(1)HexNAc(1); 0_HexNAc	S1(Hex(1)HexNAc(1)); S3(Hex(1)HexNAc(1)); C12(Carbamidomethyl); C13(Carbamidomethyl)	HCD	P01876	832.353	3	2495.05	2495.04	0.63	0.00053	0.3566	0	3.87	0	1.69e-05	10527	1.564
SPSTPPTPSPSCCHPR	2_Hex(1)HexNAc(1); 0_HexNAc	SPSTPPTPSPSCCHPR+2_Hex(1)HexNAc(1); 0_HexNAc	S1(Hex(1)HexNAc(1)); S3(Hex(1)HexNAc(1)); C12(Carbamidomethyl); C13(Carbamidomethyl)	HCD	P01876	832.355	3	2495.05	2495.04	2.61	0.00217	0.3446	0	3.86	0	7.721e-07	8375	2.049
SPSTPPTPSPSCCHPR	2_Hex(1)HexNAc(1); 0_HexNAc	SPSTPPTPSPSCCHPR+2_Hex(1)HexNAc(1); 0_HexNAc	S1(Hex(1)HexNAc(1)); S3(Hex(1)HexNAc(1)); C12(Carbamidomethyl); C13(Carbamidomethyl)	HCD	P01876	832.358	3	2495.06	2495.04	5.99	0.00498	0.3221	0	3.85	0	5.828e-05	4501	1.37
SVGAAAGPVVPPCPGR	0_Hex(1)HexNAc(1); 1_HexNAc	SVGAAAGPVVPPCPGR+0_Hex(1)HexNAc(1); 1_HexNAc	S1(HexNAc); C13(Carbamidomethyl)	ETD	P02765	565.622	3	1694.85	1694.85	-0.07	-4e-05	0.4784	0	3.93	0	0.01207	9708	0.359	Yes	S1(HexNAc): 100
TAQYDCLGCVHPISTQSPDLEPILR	1_Hex(1)HexNAc(1); 0_HexNAc	TAQYDCLGCVHPISTQSPDLEPILR+1_Hex(1)HexNAc(1); 0_HexNAc	T1(Hex(1)HexNAc(1)); C6(Carbamidomethyl); C9(Carbamidomethyl)	ETD	P01042	809.636	4	3235.52	3235.51	2.49	0.00201	0.0254	0	3.93	0	0.04293	21708	0.214	Yes	T1(Hex(1)HexNAc(1)): 99.99
SPSTPPTPSPSCCHPR	2_Hex(1)HexNAc(1); 0_HexNAc	SPSTPPTPSPSCCHPR+2_Hex(1)HexNAc(1); 0_HexNAc	S1(Hex(1)HexNAc(1)); S3(Hex(1)HexNAc(1)); C12(Carbamidomethyl); C13(Carbamidomethyl)	HCD	P01876	832.353	3	2495.05	2495.04	0.71	0.00059	0.3481	0	3.85	0	5.767e-07	14886	2.094
SPSTPPTPSPSCCHPR	2_Hex(1)HexNAc(1); 0_HexNAc	SPSTPPTPSPSCCHPR+2_Hex(1)HexNAc(1); 0_HexNAc	S1(Hex(1)HexNAc(1)); S3(Hex(1)HexNAc(1)); C12(Carbamidomethyl); C13(Carbamidomethyl)	HCD	P01876	832.354	3	2495.05	2495.04	1.81	0.0015	0.3117	0	3.85	0	1.531e-05	17921	1.58
SPSTPPTPSPSCCHPR	2_Hex(1)HexNAc(1); 0_HexNAc	SPSTPPTPSPSCCHPR+2_Hex(1)HexNAc(1); 0_HexNAc	S1(Hex(1)HexNAc(1)); S3(Hex(1)HexNAc(1)); C12(Carbamidomethyl); C13(Carbamidomethyl)	HCD	P01876	832.355	3	2495.05	2495.04	2.69	0.00223	0.2935	0	3.85	0	8.48e-06	24315	1.673
SPSTPPTPSPSCCHPR	2_Hex(1)HexNAc(1); 0_HexNAc	SPSTPPTPSPSCCHPR+2_Hex(1)HexNAc(1); 0_HexNAc	S1(Hex(1)HexNAc(1)); S3(Hex(1)HexNAc(1)); C12(Carbamidomethyl); C13(Carbamidomethyl)	HCD	P01876	832.353	3	2495.05	2495.04	0.63	0.00053	0.276	0	3.84	0	0.0001305	17897	1.244
TPVISMLAQGSQVLES	1_Hex(1)HexNAc(1); 0_HexNAc	TPVISMLAQGSQVLES+1_Hex(1)HexNAc(1); 0_HexNAc	T1(Hex(1)HexNAc(1)); M6(Oxidation)	ETD	P19823	681.002	3	2040.99	2040.99	1.03	0.0007	0.1862	0	3.92	0	0.005084	19422	0.451	Yes	T1(Hex(1)HexNAc(1)): 100
SPSTPPTPSPSCCHPR	2_Hex(1)HexNAc(1); 0_HexNAc	SPSTPPTPSPSCCHPR+2_Hex(1)HexNAc(1); 0_HexNAc	S1(Hex(1)HexNAc(1)); S3(Hex(1)HexNAc(1)); C12(Carbamidomethyl); C13(Carbamidomethyl)	HCD	P01876	832.353	3	2495.04	2495.04	0.05	4e-05	0.3672	0	3.84	0	8.174e-08	21365	2.401
SPSTPPTPSPSCCHPR	2_Hex(1)HexNAc(1); 0_HexNAc	SPSTPPTPSPSCCHPR+2_Hex(1)HexNAc(1); 0_HexNAc	S1(Hex(1)HexNAc(1)); S3(Hex(1)HexNAc(1)); C12(Carbamidomethyl); C13(Carbamidomethyl)	HCD	P01876	832.354	3	2495.05	2495.04	1.59	0.00132	0.3411	0	3.84	0	4.912e-07	23224	2.12
SPSTPPTPSPSCCHPR	2_Hex(1)HexNAc(1); 0_HexNAc	SPSTPPTPSPSCCHPR+2_Hex(1)HexNAc(1); 0_HexNAc	S1(Hex(1)HexNAc(1)); S3(Hex(1)HexNAc(1)); C12(Carbamidomethyl); C13(Carbamidomethyl)	HCD	P01876	832.355	3	2495.05	2495.04	2.39	0.00199	0.3316	0	3.83	0	8.413e-05	6511	1.313
SPSTPPTPSPSCCHPR	2_Hex(1)HexNAc(1); 0_HexNAc	SPSTPPTPSPSCCHPR+2_Hex(1)HexNAc(1); 0_HexNAc	S1(Hex(1)HexNAc(1)); S3(Hex(1)HexNAc(1)); C12(Carbamidomethyl); C13(Carbamidomethyl)	HCD	P01876	832.354	3	2495.05	2495.04	1.81	0.0015	0.3238	0	3.83	0	1.524e-07	7975	2.303
SPSTPPTPSPSCCHPR	2_Hex(1)HexNAc(1); 0_HexNAc	SPSTPPTPSPSCCHPR+2_Hex(1)HexNAc(1); 0_HexNAc	S1(Hex(1)HexNAc(1)); S3(Hex(1)HexNAc(1)); C12(Carbamidomethyl); C13(Carbamidomethyl)	HCD	P01876	832.353	3	2495.04	2495.04	0.27	0.00022	0.3551	0	3.83	0	2.003e-07	11774	2.26
SPSTPPTPSPSCCHPR	2_Hex(1)HexNAc(1); 0_HexNAc	SPSTPPTPSPSCCHPR+2_Hex(1)HexNAc(1); 0_HexNAc	S1(Hex(1)HexNAc(1)); S3(Hex(1)HexNAc(1)); C12(Carbamidomethyl); C13(Carbamidomethyl)	HCD	P01876	832.353	3	2495.04	2495.04	0.49	0.0004	0.3377	0	3.82	0	1.022e-05	2865	1.643
SPSTPPTPSPSCCHPR	2_Hex(1)HexNAc(1); 0_HexNAc	SPSTPPTPSPSCCHPR+2_Hex(1)HexNAc(1); 0_HexNAc	S1(Hex(1)HexNAc(1)); S3(Hex(1)HexNAc(1)); C12(Carbamidomethyl); C13(Carbamidomethyl)	HCD	P01876	832.353	3	2495.05	2495.04	0.63	0.00053	0.3063	0	3.82	0	2.232e-05	7962	1.521
SPSTPPTPSPSCCHPR	2_Hex(1)HexNAc(1); 0_HexNAc	SPSTPPTPSPSCCHPR+2_Hex(1)HexNAc(1); 0_HexNAc	S1(Hex(1)HexNAc(1)); S3(Hex(1)HexNAc(1)); C12(Carbamidomethyl); C13(Carbamidomethyl)	HCD	P01876	832.353	3	2495.05	2495.04	0.63	0.00053	0.2408	0	3.82	0	1.199e-06	9559	1.98
SPSTPPTPSPSCCHPR	2_Hex(1)HexNAc(1); 0_HexNAc	SPSTPPTPSPSCCHPR+2_Hex(1)HexNAc(1); 0_HexNAc	S1(Hex(1)HexNAc(1)); S3(Hex(1)HexNAc(1)); C12(Carbamidomethyl); C13(Carbamidomethyl)	HCD	P01876	832.354	3	2495.05	2495.04	1.29	0.00108	0.3298	0	3.82	0	2.273e-07	21524	2.241
SPSTPPTPSPSCCHPR	2_Hex(1)HexNAc(1); 0_HexNAc	SPSTPPTPSPSCCHPR+2_Hex(1)HexNAc(1); 0_HexNAc	S1(Hex(1)HexNAc(1)); S3(Hex(1)HexNAc(1)); C12(Carbamidomethyl); C13(Carbamidomethyl)	HCD	P01876	832.354	3	2495.05	2495.04	1.66	0.00138	0.2257	0	3.81	0	1.435e-06	8641	1.951
SPSTPPTPSPSCCHPR	2_Hex(1)HexNAc(1); 0_HexNAc	SPSTPPTPSPSCCHPR+2_Hex(1)HexNAc(1); 0_HexNAc	S1(Hex(1)HexNAc(1)); S3(Hex(1)HexNAc(1)); C12(Carbamidomethyl); C13(Carbamidomethyl)	HCD	P01876	832.354	3	2495.05	2495.04	1.59	0.00132	0.2782	0	3.81	0	4.514e-05	14454	1.41
SPSTPPTPSPSCCHPR	2_Hex(1)HexNAc(1); 0_HexNAc	SPSTPPTPSPSCCHPR+2_Hex(1)HexNAc(1); 0_HexNAc	S1(Hex(1)HexNAc(1)); S3(Hex(1)HexNAc(1)); C12(Carbamidomethyl); C13(Carbamidomethyl)	HCD	P01876	832.353	3	2495.05	2495.04	0.85	0.00071	0.3132	0	3.8	0	3.374e-05	6908	1.456
SPSTPPTPSPSCCHPR	2_Hex(1)HexNAc(1); 0_HexNAc	SPSTPPTPSPSCCHPR+2_Hex(1)HexNAc(1); 0_HexNAc	S1(Hex(1)HexNAc(1)); S3(Hex(1)HexNAc(1)); C12(Carbamidomethyl); C13(Carbamidomethyl)	HCD	P01876	832.353	3	2495.04	2495.04	0.34	0.00028	0.3245	0	3.79	0	8.004e-07	7775	2.043
SPSTPPTPSPSCCHPR	2_Hex(1)HexNAc(1); 0_HexNAc	SPSTPPTPSPSCCHPR+2_Hex(1)HexNAc(1); 0_HexNAc	S1(Hex(1)HexNAc(1)); S3(Hex(1)HexNAc(1)); C12(Carbamidomethyl); C13(Carbamidomethyl)	HCD	P01876	832.352	3	2495.04	2495.04	-0.39	-0.00033	0.3377	0	3.79	0	3.943e-08	23947	2.515
SPSTPPTPSPSCCHPR	2_Hex(1)HexNAc(1); 0_HexNAc	SPSTPPTPSPSCCHPR+2_Hex(1)HexNAc(1); 0_HexNAc	S1(Hex(1)HexNAc(1)); S3(Hex(1)HexNAc(1)); C12(Carbamidomethyl); C13(Carbamidomethyl)	HCD	P01876	832.353	3	2495.04	2495.04	0.12	0.0001	0.336	0	3.78	0	3.963e-05	5256	1.431
SPSTPPTPSPSCCHPR	2_Hex(1)HexNAc(1); 0_HexNAc	SPSTPPTPSPSCCHPR+2_Hex(1)HexNAc(1); 0_HexNAc	S1(Hex(1)HexNAc(1)); S3(Hex(1)HexNAc(1)); C12(Carbamidomethyl); C13(Carbamidomethyl)	HCD	P01876	832.354	3	2495.05	2495.04	1	0.00083	0.3307	0	3.78	0	5.526e-07	19025	2.101
SPSTPPTPSPSCCHPR	2_Hex(1)HexNAc(1); 0_HexNAc	SPSTPPTPSPSCCHPR+2_Hex(1)HexNAc(1); 0_HexNAc	S1(Hex(1)HexNAc(1)); S3(Hex(1)HexNAc(1)); C12(Carbamidomethyl); C13(Carbamidomethyl)	HCD	P01876	832.353	3	2495.05	2495.04	0.71	0.00059	0.3369	0	3.77	0	1.715e-05	6169	1.562
SPSTPPTPSPSCCHPR	2_Hex(1)HexNAc(1); 0_HexNAc	SPSTPPTPSPSCCHPR+2_Hex(1)HexNAc(1); 0_HexNAc	S1(Hex(1)HexNAc(1)); S3(Hex(1)HexNAc(1)); C12(Carbamidomethyl); C13(Carbamidomethyl)	HCD	P01876	832.353	3	2495.04	2495.04	0.27	0.00022	0.3236	0	3.77	0	3.154e-07	12278	2.189
SPSTPPTPSPSCCHPR	2_Hex(1)HexNAc(1); 0_HexNAc	SPSTPPTPSPSCCHPR+2_Hex(1)HexNAc(1); 0_HexNAc	S1(Hex(1)HexNAc(1)); S3(Hex(1)HexNAc(1)); C12(Carbamidomethyl); C13(Carbamidomethyl)	HCD	P01876	832.352	3	2495.04	2495.04	-0.69	-0.00057	0.2891	0	3.77	0	1.086e-06	13790	1.995
SPSTPPTPSPSCCHPR	2_Hex(1)HexNAc(1); 0_HexNAc	SPSTPPTPSPSCCHPR+2_Hex(1)HexNAc(1); 0_HexNAc	S1(Hex(1)HexNAc(1)); S3(Hex(1)HexNAc(1)); C12(Carbamidomethyl); C13(Carbamidomethyl)	HCD	P01876	832.353	3	2495.04	2495.04	0.12	0.0001	0.3475	0	3.77	0	5.803e-05	14476	1.371
SPSTPPTPSPSCCHPR	2_Hex(1)HexNAc(1); 0_HexNAc	SPSTPPTPSPSCCHPR+2_Hex(1)HexNAc(1); 0_HexNAc	S1(Hex(1)HexNAc(1)); S3(Hex(1)HexNAc(1)); C12(Carbamidomethyl); C13(Carbamidomethyl)	HCD	P01876	832.354	3	2495.05	2495.04	1.29	0.00108	0.3528	0	3.77	0	2.346e-05	21120	1.513
SPSTPPTPSPSCCHPR	2_Hex(1)HexNAc(1); 0_HexNAc	SPSTPPTPSPSCCHPR+2_Hex(1)HexNAc(1); 0_HexNAc	S1(Hex(1)HexNAc(1)); S3(Hex(1)HexNAc(1)); C12(Carbamidomethyl); C13(Carbamidomethyl)	HCD	P01876	832.354	3	2495.05	2495.04	1.95	0.00162	0.2626	0	3.77	0	8.506e-07	22619	2.033
SPSTPPTPSPSCCHPR	2_Hex(1)HexNAc(1); 0_HexNAc	SPSTPPTPSPSCCHPR+2_Hex(1)HexNAc(1); 0_HexNAc	S1(Hex(1)HexNAc(1)); S3(Hex(1)HexNAc(1)); C12(Carbamidomethyl); C13(Carbamidomethyl)	HCD	P01876	832.354	3	2495.05	2495.04	1.07	0.00089	0.2633	0	3.76	0	1.801e-05	5934	1.554
SPSTPPTPSPSCCHPR	2_Hex(1)HexNAc(1); 0_HexNAc	SPSTPPTPSPSCCHPR+2_Hex(1)HexNAc(1); 0_HexNAc	S1(Hex(1)HexNAc(1)); S3(Hex(1)HexNAc(1)); C12(Carbamidomethyl); C13(Carbamidomethyl)	HCD	P01876	832.353	3	2495.05	2495.04	0.85	0.00071	0.3457	0	3.76	0	3.428e-05	17157	1.453
SPSTPPTPSPSCCHPR	2_Hex(1)HexNAc(1); 0_HexNAc	SPSTPPTPSPSCCHPR+2_Hex(1)HexNAc(1); 0_HexNAc	S1(Hex(1)HexNAc(1)); S3(Hex(1)HexNAc(1)); C12(Carbamidomethyl); C13(Carbamidomethyl)	HCD	P01876	832.353	3	2495.04	2495.04	0.34	0.00028	0.3333	0	3.75	0	0.0002395	11117	1.148
SPSTPPTPSPSCCHPR	2_Hex(1)HexNAc(1); 0_HexNAc	SPSTPPTPSPSCCHPR+2_Hex(1)HexNAc(1); 0_HexNAc	S1(Hex(1)HexNAc(1)); S3(Hex(1)HexNAc(1)); C12(Carbamidomethyl); C13(Carbamidomethyl)	HCD	P01876	832.353	3	2495.05	2495.04	0.93	0.00077	0.3547	0	3.75	0	5.793e-06	20319	1.732
SPSTPPTPSPSCCHPR	2_Hex(1)HexNAc(1); 0_HexNAc	SPSTPPTPSPSCCHPR+2_Hex(1)HexNAc(1); 0_HexNAc	S1(Hex(1)HexNAc(1)); S3(Hex(1)HexNAc(1)); C12(Carbamidomethyl); C13(Carbamidomethyl)	HCD	P01876	832.353	3	2495.04	2495.04	0.49	0.0004	0.3813	0	3.75	0	3.332e-05	20668	1.458
SPSTPPTPSPSCCHPR	2_Hex(1)HexNAc(1); 0_HexNAc	SPSTPPTPSPSCCHPR+2_Hex(1)HexNAc(1); 0_HexNAc	S1(Hex(1)HexNAc(1)); S3(Hex(1)HexNAc(1)); C12(Carbamidomethyl); C13(Carbamidomethyl)	HCD	P01876	832.353	3	2495.05	2495.04	0.78	0.00065	0.2193	0	3.74	0	1.611e-05	4717	1.572
SPSTPPTPSPSCCHPR	2_Hex(1)HexNAc(1); 0_HexNAc	SPSTPPTPSPSCCHPR+2_Hex(1)HexNAc(1); 0_HexNAc	S1(Hex(1)HexNAc(1)); S3(Hex(1)HexNAc(1)); C12(Carbamidomethyl); C13(Carbamidomethyl)	HCD	P01876	832.353	3	2495.04	2495.04	0.34	0.00028	0.2654	0	3.73	0	5.954e-05	6891	1.367
SPSTPPTPSPSCCHPR	2_Hex(1)HexNAc(1); 0_HexNAc	SPSTPPTPSPSCCHPR+2_Hex(1)HexNAc(1); 0_HexNAc	S1(Hex(1)HexNAc(1)); S3(Hex(1)HexNAc(1)); C12(Carbamidomethyl); C13(Carbamidomethyl)	HCD	P01876	832.353	3	2495.04	2495.04	0.41	0.00034	0.3468	0	3.72	0	3.211e-07	10568	2.186
TSAHGNVAEGETKPDPDVTER	1_Hex(1)HexNAc(1); 0_HexNAc	TSAHGNVAEGETKPDPDVTER+1_Hex(1)HexNAc(1); 0_HexNAc	T1(Hex(1)HexNAc(1)); K13(Guanidinyl)	ETD	P02790	655.052	4	2617.19	2617.19	-0.11	-7e-05	0.0902	0	3.88	0	0.0004185	5586	0.712	Yes	T1(Hex(1)HexNAc(1)): 99.43
SPSTPPTPSPSCCHPR	2_Hex(1)HexNAc(1); 0_HexNAc	SPSTPPTPSPSCCHPR+2_Hex(1)HexNAc(1); 0_HexNAc	S1(Hex(1)HexNAc(1)); S3(Hex(1)HexNAc(1)); C12(Carbamidomethyl); C13(Carbamidomethyl)	HCD	P01876	832.354	3	2495.05	2495.04	1.44	0.0012	0.328	0	3.72	0	0.0001021	12699	1.282
SPSTPPTPSPSCCHPR	2_Hex(1)HexNAc(1); 0_HexNAc	SPSTPPTPSPSCCHPR+2_Hex(1)HexNAc(1); 0_HexNAc	S1(Hex(1)HexNAc(1)); S3(Hex(1)HexNAc(1)); C12(Carbamidomethyl); C13(Carbamidomethyl)	HCD	P01876	832.355	3	2495.05	2495.04	2.91	0.00242	0.336	0	3.72	0	2.274e-05	18576	1.518
SPSTPPTPSPSCCHPR	2_Hex(1)HexNAc(1); 0_HexNAc	SPSTPPTPSPSCCHPR+2_Hex(1)HexNAc(1); 0_HexNAc	S1(Hex(1)HexNAc(1)); S3(Hex(1)HexNAc(1)); C12(Carbamidomethyl); C13(Carbamidomethyl)	HCD	P01876	832.354	3	2495.05	2495.04	1.15	0.00095	0.3396	0	3.71	0	0.0003788	13091	1.076
SPSTPPTPSPSCCHPR	2_Hex(1)HexNAc(1); 0_HexNAc	SPSTPPTPSPSCCHPR+2_Hex(1)HexNAc(1); 0_HexNAc	S1(Hex(1)HexNAc(1)); S3(Hex(1)HexNAc(1)); C12(Carbamidomethyl); C13(Carbamidomethyl)	HCD	P01876	832.353	3	2495.04	2495.04	-0.25	-0.00021	0.2749	0	3.71	0	5.311e-05	15129	1.385
SPSTPPTPSPSCCHPR	2_Hex(1)HexNAc(1); 0_HexNAc	SPSTPPTPSPSCCHPR+2_Hex(1)HexNAc(1); 0_HexNAc	S1(Hex(1)HexNAc(1)); S3(Hex(1)HexNAc(1)); C12(Carbamidomethyl); C13(Carbamidomethyl)	HCD	P01876	832.354	3	2495.05	2495.04	1.51	0.00126	0.3208	0	3.71	0	5.669e-07	17296	2.097
SPSTPPTPSPSCCHPR	2_Hex(1)HexNAc(1); 0_HexNAc	SPSTPPTPSPSCCHPR+2_Hex(1)HexNAc(1); 0_HexNAc	S1(Hex(1)HexNAc(1)); S3(Hex(1)HexNAc(1)); C12(Carbamidomethyl); C13(Carbamidomethyl)	HCD	P01876	832.354	3	2495.05	2495.04	1.81	0.0015	0.3342	0	3.71	0	5.742e-05	18281	1.372
SPSTPPTPSPSCCHPR	2_Hex(1)HexNAc(1); 0_HexNAc	SPSTPPTPSPSCCHPR+2_Hex(1)HexNAc(1); 0_HexNAc	S1(Hex(1)HexNAc(1)); S3(Hex(1)HexNAc(1)); C12(Carbamidomethyl); C13(Carbamidomethyl)	HCD	P01876	832.355	3	2495.05	2495.04	2.76	0.0023	0.2938	0	3.71	0	5.213e-07	22317	2.11
SPSTPPTPSPSCCHPR	2_Hex(1)HexNAc(1); 0_HexNAc	SPSTPPTPSPSCCHPR+2_Hex(1)HexNAc(1); 0_HexNAc	S1(Hex(1)HexNAc(1)); S3(Hex(1)HexNAc(1)); C12(Carbamidomethyl); C13(Carbamidomethyl)	HCD	P01876	832.354	3	2495.05	2495.04	1.44	0.0012	0.3747	0	3.71	0	1.694e-06	23102	1.925
SPSTPPTPSPSCCHPR	2_Hex(1)HexNAc(1); 0_HexNAc	SPSTPPTPSPSCCHPR+2_Hex(1)HexNAc(1); 0_HexNAc	S1(Hex(1)HexNAc(1)); S3(Hex(1)HexNAc(1)); C12(Carbamidomethyl); C13(Carbamidomethyl)	HCD	P01876	832.355	3	2495.05	2495.04	2.47	0.00205	0.3747	0	3.71	0	1.045e-05	26308	1.64
SPSTPPTPSPSCCHPR	2_Hex(1)HexNAc(1); 0_HexNAc	SPSTPPTPSPSCCHPR+2_Hex(1)HexNAc(1); 0_HexNAc	S1(Hex(1)HexNAc(1)); S3(Hex(1)HexNAc(1)); C12(Carbamidomethyl); C13(Carbamidomethyl)	HCD	P01876	832.353	3	2495.04	2495.04	0.05	4e-05	0.2405	0	3.7	0	4.845e-05	13556	1.399
SPSTPPTPSPSCCHPR	2_Hex(1)HexNAc(1); 0_HexNAc	SPSTPPTPSPSCCHPR+2_Hex(1)HexNAc(1); 0_HexNAc	S1(Hex(1)HexNAc(1)); S3(Hex(1)HexNAc(1)); C12(Carbamidomethyl); C13(Carbamidomethyl)	HCD	P01876	832.355	3	2495.05	2495.04	2.76	0.0023	0.3351	0	3.7	0	0.000116	15617	1.262
SPSTPPTPSPSCCHPR	2_Hex(1)HexNAc(1); 0_HexNAc	SPSTPPTPSPSCCHPR+2_Hex(1)HexNAc(1); 0_HexNAc	S1(Hex(1)HexNAc(1)); S3(Hex(1)HexNAc(1)); C12(Carbamidomethyl); C13(Carbamidomethyl)	HCD	P01876	832.353	3	2495.05	2495.04	0.93	0.00077	0.3	0	3.7	0	4.506e-06	17028	1.772
SPSTPPTPSPSCCHPR	2_Hex(1)HexNAc(1); 0_HexNAc	SPSTPPTPSPSCCHPR+2_Hex(1)HexNAc(1); 0_HexNAc	S1(Hex(1)HexNAc(1)); S3(Hex(1)HexNAc(1)); C12(Carbamidomethyl); C13(Carbamidomethyl)	HCD	P01876	832.355	3	2495.05	2495.04	2.54	0.00211	0.327	0	3.7	0	1.078e-05	20041	1.635
SPSTPPTPSPSCCHPR	2_Hex(1)HexNAc(1); 0_HexNAc	SPSTPPTPSPSCCHPR+2_Hex(1)HexNAc(1); 0_HexNAc	S1(Hex(1)HexNAc(1)); S3(Hex(1)HexNAc(1)); C12(Carbamidomethyl); C13(Carbamidomethyl)	HCD	P01876	832.354	3	2495.05	2495.04	2.03	0.00169	0.2846	0	3.69	0	4.891e-07	22500	2.12
SPSTPPTPSPSCCHPR	2_Hex(1)HexNAc(1); 0_HexNAc	SPSTPPTPSPSCCHPR+2_Hex(1)HexNAc(1); 0_HexNAc	S1(Hex(1)HexNAc(1)); S3(Hex(1)HexNAc(1)); C12(Carbamidomethyl); C13(Carbamidomethyl)	HCD	P01876	832.354	3	2495.05	2495.04	2.1	0.00175	0.3171	0	3.69	0	4.048e-07	23351	2.15
SPSTPPTPSPSCCHPR	2_Hex(1)HexNAc(1); 0_HexNAc	SPSTPPTPSPSCCHPR+2_Hex(1)HexNAc(1); 0_HexNAc	S1(Hex(1)HexNAc(1)); S3(Hex(1)HexNAc(1)); C12(Carbamidomethyl); C13(Carbamidomethyl)	HCD	P01876	832.355	3	2495.05	2495.04	2.76	0.0023	0.3469	0	3.69	0	1.191e-05	26292	1.619
SPSTPPTPSPSCCHPR	2_Hex(1)HexNAc(1); 0_HexNAc	SPSTPPTPSPSCCHPR+2_Hex(1)HexNAc(1); 0_HexNAc	S1(Hex(1)HexNAc(1)); S3(Hex(1)HexNAc(1)); C12(Carbamidomethyl); C13(Carbamidomethyl)	HCD	P01876	832.353	3	2495.05	2495.04	0.93	0.00077	0.2916	0	3.67	0	6.99e-07	7425	2.064
SPSTPPTPSPSCCHPR	2_Hex(1)HexNAc(1); 0_HexNAc	SPSTPPTPSPSCCHPR+2_Hex(1)HexNAc(1); 0_HexNAc	S1(Hex(1)HexNAc(1)); S3(Hex(1)HexNAc(1)); C12(Carbamidomethyl); C13(Carbamidomethyl)	HCD	P01876	832.353	3	2495.05	2495.04	0.78	0.00065	0.235	0	3.66	0	2.772e-07	12738	2.209
SPSTPPTPSPSCCHPR	2_Hex(1)HexNAc(1); 0_HexNAc	SPSTPPTPSPSCCHPR+2_Hex(1)HexNAc(1); 0_HexNAc	S1(Hex(1)HexNAc(1)); S3(Hex(1)HexNAc(1)); C12(Carbamidomethyl); C13(Carbamidomethyl)	HCD	P01876	832.353	3	2495.04	2495.04	0.27	0.00022	0.2486	0	3.66	0	1.318e-06	15841	1.965
SPSTPPTPSPSCCHPR	2_Hex(1)HexNAc(1); 0_HexNAc	SPSTPPTPSPSCCHPR+2_Hex(1)HexNAc(1); 0_HexNAc	S1(Hex(1)HexNAc(1)); S3(Hex(1)HexNAc(1)); C12(Carbamidomethyl); C13(Carbamidomethyl)	HCD	P01876	832.354	3	2495.05	2495.04	1.37	0.00114	0.3005	0	3.66	0	9.537e-08	23774	2.377
SPSTPPTPSPSCCHPR	2_Hex(1)HexNAc(1); 0_HexNAc	SPSTPPTPSPSCCHPR+2_Hex(1)HexNAc(1); 0_HexNAc	S1(Hex(1)HexNAc(1)); S3(Hex(1)HexNAc(1)); C12(Carbamidomethyl); C13(Carbamidomethyl)	HCD	P01876	832.355	3	2495.05	2495.04	2.76	0.0023	0.3901	0	3.64	0	4.952e-07	18721	2.118
SPSTPPTPSPSCCHPR	2_Hex(1)HexNAc(1); 0_HexNAc	SPSTPPTPSPSCCHPR+2_Hex(1)HexNAc(1); 0_HexNAc	S1(Hex(1)HexNAc(1)); S3(Hex(1)HexNAc(1)); C12(Carbamidomethyl); C13(Carbamidomethyl)	HCD	P01876	832.355	3	2495.05	2495.04	2.69	0.00223	0.3489	0	3.64	0	3.395e-05	18732	1.455
SPSTPPTPSPSCCHPR	2_Hex(1)HexNAc(1); 0_HexNAc	SPSTPPTPSPSCCHPR+2_Hex(1)HexNAc(1); 0_HexNAc	S1(Hex(1)HexNAc(1)); S3(Hex(1)HexNAc(1)); C12(Carbamidomethyl); C13(Carbamidomethyl)	HCD	P01876	832.353	3	2495.04	2495.04	0.19	0.00016	0.3168	0	3.63	0	3.641e-05	7360	1.444
TAQYDCLGCVHPISTQSPDLEPILR	1_Hex(1)HexNAc(1); 0_HexNAc	TAQYDCLGCVHPISTQSPDLEPILR+1_Hex(1)HexNAc(1); 0_HexNAc	T1(Hex(1)HexNAc(1)); C6(Carbamidomethyl); C9(Carbamidomethyl)	ETD	P01042	809.634	4	3235.51	3235.51	0.45	0.00037	0.0703	0	3.84	0	0.01738	21727	0.319	Yes	T1(Hex(1)HexNAc(1)): 99.01
SPSTPPTPSPSCCHPR	2_Hex(1)HexNAc(1); 0_HexNAc	SPSTPPTPSPSCCHPR+2_Hex(1)HexNAc(1); 0_HexNAc	S1(Hex(1)HexNAc(1)); S3(Hex(1)HexNAc(1)); C12(Carbamidomethyl); C13(Carbamidomethyl)	HCD	P01876	832.354	3	2495.05	2495.04	1.95	0.00162	0.2707	0	3.62	0	2.24e-05	10740	1.52
SPSTPPTPSPSCCHPR	2_Hex(1)HexNAc(1); 0_HexNAc	SPSTPPTPSPSCCHPR+2_Hex(1)HexNAc(1); 0_HexNAc	S1(Hex(1)HexNAc(1)); S3(Hex(1)HexNAc(1)); C12(Carbamidomethyl); C13(Carbamidomethyl)	HCD	P01876	832.355	3	2495.05	2495.04	2.61	0.00217	0.2928	0	3.62	0	2.054e-06	19417	1.895
SPSTPPTPSPSCCHPR	2_Hex(1)HexNAc(1); 0_HexNAc	SPSTPPTPSPSCCHPR+2_Hex(1)HexNAc(1); 0_HexNAc	S1(Hex(1)HexNAc(1)); S3(Hex(1)HexNAc(1)); C12(Carbamidomethyl); C13(Carbamidomethyl)	HCD	P01876	832.352	3	2495.04	2495.04	-0.39	-0.00033	0.3011	0	3.62	0	7.654e-05	19628	1.327
SPSTPPTPSPSCCHPR	2_Hex(1)HexNAc(1); 0_HexNAc	SPSTPPTPSPSCCHPR+2_Hex(1)HexNAc(1); 0_HexNAc	S1(Hex(1)HexNAc(1)); S3(Hex(1)HexNAc(1)); C12(Carbamidomethyl); C13(Carbamidomethyl)	HCD	P01876	832.354	3	2495.05	2495.04	1.29	0.00108	0.3435	0	3.61	0	6.392e-07	16413	2.078
SPSTPPTPSPSCCHPR	2_Hex(1)HexNAc(1); 0_HexNAc	SPSTPPTPSPSCCHPR+2_Hex(1)HexNAc(1); 0_HexNAc	S1(Hex(1)HexNAc(1)); S3(Hex(1)HexNAc(1)); C12(Carbamidomethyl); C13(Carbamidomethyl)	HCD	P01876	832.354	3	2495.05	2495.04	1.44	0.0012	0.3324	0	3.61	0	2.176e-05	16863	1.525
SPSTPPTPSPSCCHPR	2_Hex(1)HexNAc(1); 0_HexNAc	SPSTPPTPSPSCCHPR+2_Hex(1)HexNAc(1); 0_HexNAc	S1(Hex(1)HexNAc(1)); S3(Hex(1)HexNAc(1)); C12(Carbamidomethyl); C13(Carbamidomethyl)	HCD	P01876	832.354	3	2495.05	2495.04	1.51	0.00126	0.2992	0	3.61	0	3.778e-07	20029	2.161
SPSTPPTPSPSCCHPR	2_Hex(1)HexNAc(1); 0_HexNAc	SPSTPPTPSPSCCHPR+2_Hex(1)HexNAc(1); 0_HexNAc	S1(Hex(1)HexNAc(1)); S3(Hex(1)HexNAc(1)); C12(Carbamidomethyl); C13(Carbamidomethyl)	HCD	P01876	832.354	3	2495.05	2495.04	2.03	0.00169	0.4011	0	3.59	0	3.267e-07	17016	2.184
SPSTPPTPSPSCCHPR	2_Hex(1)HexNAc(1); 0_HexNAc	SPSTPPTPSPSCCHPR+2_Hex(1)HexNAc(1); 0_HexNAc	S1(Hex(1)HexNAc(1)); S3(Hex(1)HexNAc(1)); C12(Carbamidomethyl); C13(Carbamidomethyl)	HCD	P01876	832.356	3	2495.05	2495.04	3.35	0.00278	0.3593	0	3.59	0	2.469e-05	27427	1.505
SPSTPPTPSPSCCHPR	2_Hex(1)HexNAc(1); 0_HexNAc	SPSTPPTPSPSCCHPR+2_Hex(1)HexNAc(1); 0_HexNAc	S1(Hex(1)HexNAc(1)); S3(Hex(1)HexNAc(1)); C12(Carbamidomethyl); C13(Carbamidomethyl)	HCD	P01876	832.353	3	2495.04	2495.04	-0.17	-0.00015	0.2709	0	3.58	0	6.169e-06	17333	1.723
SPSTPPTPSPSCCHPR	2_Hex(1)HexNAc(1); 0_HexNAc	SPSTPPTPSPSCCHPR+2_Hex(1)HexNAc(1); 0_HexNAc	S1(Hex(1)HexNAc(1)); S3(Hex(1)HexNAc(1)); C12(Carbamidomethyl); C13(Carbamidomethyl)	HCD	P01876	832.354	3	2495.05	2495.04	1	0.00083	0.2877	0	3.58	0	3.917e-05	19483	1.433
SPSTPPTPSPSCCHPR	2_Hex(1)HexNAc(1); 0_HexNAc	SPSTPPTPSPSCCHPR+2_Hex(1)HexNAc(1); 0_HexNAc	S1(Hex(1)HexNAc(1)); S3(Hex(1)HexNAc(1)); C12(Carbamidomethyl); C13(Carbamidomethyl)	HCD	P01876	832.353	3	2495.05	2495.04	0.56	0.00046	0.3277	0	3.57	0	3.856e-05	17590	1.435
SPSTPPTPSPSCCHPR	2_Hex(1)HexNAc(1); 0_HexNAc	SPSTPPTPSPSCCHPR+2_Hex(1)HexNAc(1); 0_HexNAc	S1(Hex(1)HexNAc(1)); S3(Hex(1)HexNAc(1)); C12(Carbamidomethyl); C13(Carbamidomethyl)	HCD	P01876	832.354	3	2495.05	2495.04	1.81	0.0015	0.3529	0	3.57	0	6.471e-05	21808	1.354
SPSTPPTPSPSCCHPR	2_Hex(1)HexNAc(1); 0_HexNAc	SPSTPPTPSPSCCHPR+2_Hex(1)HexNAc(1); 0_HexNAc	S1(Hex(1)HexNAc(1)); S3(Hex(1)HexNAc(1)); C12(Carbamidomethyl); C13(Carbamidomethyl)	HCD	P01876	832.355	3	2495.05	2495.04	2.25	0.00187	0.3249	0	3.57	0	7.61e-07	24455	2.051
SPSTPPTPSPSCCHPR	2_Hex(1)HexNAc(1); 0_HexNAc	SPSTPPTPSPSCCHPR+2_Hex(1)HexNAc(1); 0_HexNAc	S1(Hex(1)HexNAc(1)); S3(Hex(1)HexNAc(1)); C12(Carbamidomethyl); C13(Carbamidomethyl)	HCD	P01876	832.355	3	2495.05	2495.04	3.13	0.0026	0.3333	0	3.57	0	5.924e-05	25686	1.368
SPSTPPTPSPSCCHPR	2_Hex(1)HexNAc(1); 0_HexNAc	SPSTPPTPSPSCCHPR+2_Hex(1)HexNAc(1); 0_HexNAc	S1(Hex(1)HexNAc(1)); S3(Hex(1)HexNAc(1)); C12(Carbamidomethyl); C13(Carbamidomethyl)	HCD	P01876	832.354	3	2495.05	2495.04	1.44	0.0012	0.3352	0	3.55	0	6.403e-07	14306	2.078
SPSTPPTPSPSCCHPR	2_Hex(1)HexNAc(1); 0_HexNAc	SPSTPPTPSPSCCHPR+2_Hex(1)HexNAc(1); 0_HexNAc	S1(Hex(1)HexNAc(1)); S3(Hex(1)HexNAc(1)); C12(Carbamidomethyl); C13(Carbamidomethyl)	HCD	P01876	832.354	3	2495.05	2495.04	1.95	0.00162	0.2873	0	3.55	0	3.338e-05	23339	1.458
SPSTPPTPSPSCCHPR	2_Hex(1)HexNAc(1); 0_HexNAc	SPSTPPTPSPSCCHPR+2_Hex(1)HexNAc(1); 0_HexNAc	S1(Hex(1)HexNAc(1)); S3(Hex(1)HexNAc(1)); C12(Carbamidomethyl); C13(Carbamidomethyl)	HCD	P01876	832.352	3	2495.04	2495.04	-0.54	-0.00045	0.3446	0	3.54	0	8.091e-05	13478	1.319
SPSTPPTPSPSCCHPR	2_Hex(1)HexNAc(1); 0_HexNAc	SPSTPPTPSPSCCHPR+2_Hex(1)HexNAc(1); 0_HexNAc	S1(Hex(1)HexNAc(1)); S3(Hex(1)HexNAc(1)); C12(Carbamidomethyl); C13(Carbamidomethyl)	HCD	P01876	832.355	3	2495.05	2495.04	2.69	0.00223	0.3446	0	3.54	0	1.272e-06	25187	1.97
SPSTPPTPSPSCCHPR	2_Hex(1)HexNAc(1); 0_HexNAc	SPSTPPTPSPSCCHPR+2_Hex(1)HexNAc(1); 0_HexNAc	S1(Hex(1)HexNAc(1)); S3(Hex(1)HexNAc(1)); C12(Carbamidomethyl); C13(Carbamidomethyl)	HCD	P01876	832.352	3	2495.04	2495.04	-0.84	-0.00069	0.204	0	3.53	0	6.211e-05	10014	1.36
TAPPELTPVVQDCYHGDGQSYR	0_Hex(1)HexNAc(1); 1_HexNAc	TAPPELTPVVQDCYHGDGQSYR+0_Hex(1)HexNAc(1); 1_HexNAc	T1(HexNAc); C13(Carbamidomethyl)	ETD	P00747	674.058	4	2693.21	2693.21	-1.77	-0.00119	0.2277	0	3.82	0	0.01031	13431	0.376	Yes	T1(HexNAc): 100
SPSTPPTPSPSCCHPR	2_Hex(1)HexNAc(1); 0_HexNAc	SPSTPPTPSPSCCHPR+2_Hex(1)HexNAc(1); 0_HexNAc	S1(Hex(1)HexNAc(1)); S3(Hex(1)HexNAc(1)); C12(Carbamidomethyl); C13(Carbamidomethyl)	HCD	P01876	832.353	3	2495.05	2495.04	0.78	0.00065	0.3399	0	3.53	0	0.0002148	19781	1.165
SPSTPPTPSPSCCHPR	2_Hex(1)HexNAc(1); 0_HexNAc	SPSTPPTPSPSCCHPR+2_Hex(1)HexNAc(1); 0_HexNAc	S1(Hex(1)HexNAc(1)); S3(Hex(1)HexNAc(1)); C12(Carbamidomethyl); C13(Carbamidomethyl)	HCD	P01876	832.354	3	2495.05	2495.04	1.44	0.0012	0.3088	0	3.53	0	0.0002017	21327	1.175
SPSTPPTPSPSCCHPR	2_Hex(1)HexNAc(1); 0_HexNAc	SPSTPPTPSPSCCHPR+2_Hex(1)HexNAc(1); 0_HexNAc	S1(Hex(1)HexNAc(1)); S3(Hex(1)HexNAc(1)); C12(Carbamidomethyl); C13(Carbamidomethyl)	HCD	P01876	832.354	3	2495.05	2495.04	2.1	0.00175	0.2946	0	3.53	0	5.556e-07	22765	2.1
SPSTPPTPSPSCCHPR	2_Hex(1)HexNAc(1); 0_HexNAc	SPSTPPTPSPSCCHPR+2_Hex(1)HexNAc(1); 0_HexNAc	S1(Hex(1)HexNAc(1)); S3(Hex(1)HexNAc(1)); C12(Carbamidomethyl); C13(Carbamidomethyl)	HCD	P01876	832.355	3	2495.05	2495.04	2.98	0.00248	0.3097	0	3.52	0	2.195e-06	19223	1.885
SPSTPPTPSPSCCHPR	2_Hex(1)HexNAc(1); 0_HexNAc	SPSTPPTPSPSCCHPR+2_Hex(1)HexNAc(1); 0_HexNAc	S1(Hex(1)HexNAc(1)); S3(Hex(1)HexNAc(1)); C12(Carbamidomethyl); C13(Carbamidomethyl)	HCD	P01876	832.355	3	2495.05	2495.04	3.05	0.00254	0.25	0	3.52	0	2.014e-06	25514	1.898
SPSTPPTPSPSCCHPR	2_Hex(1)HexNAc(1); 0_HexNAc	SPSTPPTPSPSCCHPR+2_Hex(1)HexNAc(1); 0_HexNAc	S1(Hex(1)HexNAc(1)); S3(Hex(1)HexNAc(1)); C12(Carbamidomethyl); C13(Carbamidomethyl)	HCD	P01876	832.354	3	2495.05	2495.04	1.15	0.00095	0.3105	0	3.51	0	4.769e-05	16264	1.402
SPSTPPTPSPSCCHPR	2_Hex(1)HexNAc(1); 0_HexNAc	SPSTPPTPSPSCCHPR+2_Hex(1)HexNAc(1); 0_HexNAc	S1(Hex(1)HexNAc(1)); S3(Hex(1)HexNAc(1)); C12(Carbamidomethyl); C13(Carbamidomethyl)	HCD	P01876	832.353	3	2495.04	2495.04	0.12	0.0001	0.3314	0	3.5	0	2.408e-06	4327	1.87
SPSTPPTPSPSCCHPR	2_Hex(1)HexNAc(1); 0_HexNAc	SPSTPPTPSPSCCHPR+2_Hex(1)HexNAc(1); 0_HexNAc	S1(Hex(1)HexNAc(1)); S3(Hex(1)HexNAc(1)); C12(Carbamidomethyl); C13(Carbamidomethyl)	HCD	P01876	832.353	3	2495.04	2495.04	0.19	0.00016	0.2714	0	3.5	0	1.213e-06	15180	1.978
SPSTPPTPSPSCCHPR	2_Hex(1)HexNAc(1); 0_HexNAc	SPSTPPTPSPSCCHPR+2_Hex(1)HexNAc(1); 0_HexNAc	S1(Hex(1)HexNAc(1)); S3(Hex(1)HexNAc(1)); C12(Carbamidomethyl); C13(Carbamidomethyl)	HCD	P01876	832.354	3	2495.05	2495.04	1.51	0.00126	0.3086	0	3.5	0	1.665e-05	23475	1.567
SPSTPPTPSPSCCHPR	2_Hex(1)HexNAc(1); 0_HexNAc	SPSTPPTPSPSCCHPR+2_Hex(1)HexNAc(1); 0_HexNAc	S1(Hex(1)HexNAc(1)); S3(Hex(1)HexNAc(1)); C12(Carbamidomethyl); C13(Carbamidomethyl)	HCD	P01876	832.355	3	2495.05	2495.04	2.91	0.00242	0.342	0	3.48	0	1.211e-06	19362	1.978
SPSTPPTPSPSCCHPR	2_Hex(1)HexNAc(1); 0_HexNAc	SPSTPPTPSPSCCHPR+2_Hex(1)HexNAc(1); 0_HexNAc	S1(Hex(1)HexNAc(1)); S3(Hex(1)HexNAc(1)); C12(Carbamidomethyl); C13(Carbamidomethyl)	HCD	P01876	832.353	3	2495.04	2495.04	0.41	0.00034	0.3075	0	3.48	0	4.943e-07	20510	2.119
SPSTPPTPSPSCCHPR	2_Hex(1)HexNAc(1); 0_HexNAc	SPSTPPTPSPSCCHPR+2_Hex(1)HexNAc(1); 0_HexNAc	S1(Hex(1)HexNAc(1)); S3(Hex(1)HexNAc(1)); C12(Carbamidomethyl); C13(Carbamidomethyl)	HCD	P01876	832.354	3	2495.05	2495.04	1.44	0.0012	0.2767	0	3.47	0	1.616e-05	5382	1.571
SPSTPPTPSPSCCHPR	2_Hex(1)HexNAc(1); 0_HexNAc	SPSTPPTPSPSCCHPR+2_Hex(1)HexNAc(1); 0_HexNAc	S1(Hex(1)HexNAc(1)); S3(Hex(1)HexNAc(1)); C12(Carbamidomethyl); C13(Carbamidomethyl)	HCD	P01876	832.355	3	2495.05	2495.04	2.32	0.00193	0.3343	0	3.47	0	4.339e-05	18855	1.416
SPSTPPTPSPSCCHPR	2_Hex(1)HexNAc(1); 0_HexNAc	SPSTPPTPSPSCCHPR+2_Hex(1)HexNAc(1); 0_HexNAc	S1(Hex(1)HexNAc(1)); S3(Hex(1)HexNAc(1)); C12(Carbamidomethyl); C13(Carbamidomethyl)	HCD	P01876	832.354	3	2495.05	2495.04	1.51	0.00126	0.3141	0	3.47	0	8.936e-05	21785	1.303
SPSTPPTPSPSCCHPR	2_Hex(1)HexNAc(1); 0_HexNAc	SPSTPPTPSPSCCHPR+2_Hex(1)HexNAc(1); 0_HexNAc	S1(Hex(1)HexNAc(1)); S3(Hex(1)HexNAc(1)); C12(Carbamidomethyl); C13(Carbamidomethyl)	HCD	P01876	832.355	3	2495.05	2495.04	2.83	0.00236	0.2997	0	3.47	0	1.08e-06	24923	1.996
SPSTPPTPSPSCCHPR	2_Hex(1)HexNAc(1); 0_HexNAc	SPSTPPTPSPSCCHPR+2_Hex(1)HexNAc(1); 0_HexNAc	S1(Hex(1)HexNAc(1)); S3(Hex(1)HexNAc(1)); C12(Carbamidomethyl); C13(Carbamidomethyl)	HCD	P01876	832.353	3	2495.04	2495.04	0.49	0.0004	0.2832	0	3.46	0	7.647e-05	4092	1.328
SPSTPPTPSPSCCHPR	2_Hex(1)HexNAc(1); 0_HexNAc	SPSTPPTPSPSCCHPR+2_Hex(1)HexNAc(1); 0_HexNAc	S1(Hex(1)HexNAc(1)); S3(Hex(1)HexNAc(1)); C12(Carbamidomethyl); C13(Carbamidomethyl)	HCD	P01876	832.354	3	2495.05	2495.04	1.22	0.00101	0.2457	0	3.46	0	3.519e-05	15776	1.449
SPSTPPTPSPSCCHPR	2_Hex(1)HexNAc(1); 0_HexNAc	SPSTPPTPSPSCCHPR+2_Hex(1)HexNAc(1); 0_HexNAc	S1(Hex(1)HexNAc(1)); S3(Hex(1)HexNAc(1)); C12(Carbamidomethyl); C13(Carbamidomethyl)	HCD	P01876	832.355	3	2495.05	2495.04	2.47	0.00205	0.3179	0	3.46	0	7.464e-07	27035	2.054
SPSTPPTPSPSCCHPR	2_Hex(1)HexNAc(1); 0_HexNAc	SPSTPPTPSPSCCHPR+2_Hex(1)HexNAc(1); 0_HexNAc	S1(Hex(1)HexNAc(1)); S3(Hex(1)HexNAc(1)); C12(Carbamidomethyl); C13(Carbamidomethyl)	HCD	P01876	832.355	3	2495.05	2495.04	2.54	0.00211	0.2841	0	3.45	0	3.468e-07	19207	2.174
SPSTPPTPSPSCCHPR	2_Hex(1)HexNAc(1); 0_HexNAc	SPSTPPTPSPSCCHPR+2_Hex(1)HexNAc(1); 0_HexNAc	S1(Hex(1)HexNAc(1)); S3(Hex(1)HexNAc(1)); C12(Carbamidomethyl); C13(Carbamidomethyl)	HCD	P01876	832.355	3	2495.05	2495.04	2.47	0.00205	0.342	0	3.45	0	5.755e-07	25303	2.095
SPSTPPTPSPSCCHPR	2_Hex(1)HexNAc(1); 0_HexNAc	SPSTPPTPSPSCCHPR+2_Hex(1)HexNAc(1); 0_HexNAc	S1(Hex(1)HexNAc(1)); S3(Hex(1)HexNAc(1)); C12(Carbamidomethyl); C13(Carbamidomethyl)	HCD	P01876	832.353	3	2495.04	2495.04	-0.1	-8e-05	0.2645	0	3.44	0	5.153e-07	8980	2.112
SPSTPPTPSPSCCHPR	2_Hex(1)HexNAc(1); 0_HexNAc	SPSTPPTPSPSCCHPR+2_Hex(1)HexNAc(1); 0_HexNAc	S1(Hex(1)HexNAc(1)); S3(Hex(1)HexNAc(1)); C12(Carbamidomethyl); C13(Carbamidomethyl)	HCD	P01876	832.354	3	2495.05	2495.04	1	0.00083	0.2006	0	3.44	0	0.0001693	15804	1.203
TPVISMLAQGSQVLES	0_Hex(1)HexNAc(1); 1_HexNAc	TPVISMLAQGSQVLES+0_Hex(1)HexNAc(1); 1_HexNAc	T1(HexNAc); M6(Oxidation)	ETD	P19823	626.985	3	1878.94	1878.94	1.85	0.00116	0.1211	0	3.8	0	0.007518	19098	0.41	Yes	T1(HexNAc): 100
SPSTPPTPSPSCCHPR	2_Hex(1)HexNAc(1); 0_HexNAc	SPSTPPTPSPSCCHPR+2_Hex(1)HexNAc(1); 0_HexNAc	S1(Hex(1)HexNAc(1)); S3(Hex(1)HexNAc(1)); C12(Carbamidomethyl); C13(Carbamidomethyl)	HCD	P01876	832.354	3	2495.05	2495.04	1.15	0.00095	0.3256	0	3.44	0	3.479e-05	16450	1.451
SPSTPPTPSPSCCHPR	2_Hex(1)HexNAc(1); 0_HexNAc	SPSTPPTPSPSCCHPR+2_Hex(1)HexNAc(1); 0_HexNAc	S1(Hex(1)HexNAc(1)); S3(Hex(1)HexNAc(1)); C12(Carbamidomethyl); C13(Carbamidomethyl)	HCD	P01876	832.354	3	2495.05	2495.04	1.07	0.00089	0.3227	0	3.44	0	2.185e-06	19910	1.885
SPSTPPTPSPSCCHPR	2_Hex(1)HexNAc(1); 0_HexNAc	SPSTPPTPSPSCCHPR+2_Hex(1)HexNAc(1); 0_HexNAc	S1(Hex(1)HexNAc(1)); S3(Hex(1)HexNAc(1)); C12(Carbamidomethyl); C13(Carbamidomethyl)	HCD	P01876	832.354	3	2495.05	2495.04	1.73	0.00144	0.307	0	3.42	0	4.129e-07	22959	2.147
SPSTPPTPSPSCCHPR	2_Hex(1)HexNAc(1); 0_HexNAc	SPSTPPTPSPSCCHPR+2_Hex(1)HexNAc(1); 0_HexNAc	S1(Hex(1)HexNAc(1)); S3(Hex(1)HexNAc(1)); C12(Carbamidomethyl); C13(Carbamidomethyl)	HCD	P01876	832.352	3	2495.04	2495.04	-0.39	-0.00033	0.3041	0	3.42	0	2.2e-07	23925	2.246
SPSTPPTPSPSCCHPR	2_Hex(1)HexNAc(1); 0_HexNAc	SPSTPPTPSPSCCHPR+2_Hex(1)HexNAc(1); 0_HexNAc	S1(Hex(1)HexNAc(1)); S3(Hex(1)HexNAc(1)); C12(Carbamidomethyl); C13(Carbamidomethyl)	HCD	P01876	832.354	3	2495.05	2495.04	1.15	0.00095	0.217	0	3.41	0	2.169e-07	11866	2.248
SPSTPPTPSPSCCHPR	2_Hex(1)HexNAc(1); 0_HexNAc	SPSTPPTPSPSCCHPR+2_Hex(1)HexNAc(1); 0_HexNAc	S1(Hex(1)HexNAc(1)); S3(Hex(1)HexNAc(1)); C12(Carbamidomethyl); C13(Carbamidomethyl)	HCD	P01876	832.352	3	2495.04	2495.04	-0.47	-0.00039	0.3402	0	3.41	0	6.26e-07	12102	2.082
SPSTPPTPSPSCCHPR	2_Hex(1)HexNAc(1); 0_HexNAc	SPSTPPTPSPSCCHPR+2_Hex(1)HexNAc(1); 0_HexNAc	S1(Hex(1)HexNAc(1)); S3(Hex(1)HexNAc(1)); C12(Carbamidomethyl); C13(Carbamidomethyl)	HCD	P01876	832.355	3	2495.05	2495.04	2.91	0.00242	0.305	0	3.41	0	2.543e-05	24943	1.5
SPSTPPTPSPSCCHPR	2_Hex(1)HexNAc(1); 0_HexNAc	SPSTPPTPSPSCCHPR+2_Hex(1)HexNAc(1); 0_HexNAc	S1(Hex(1)HexNAc(1)); S3(Hex(1)HexNAc(1)); C12(Carbamidomethyl); C13(Carbamidomethyl)	HCD	P01876	832.356	3	2495.05	2495.04	3.64	0.00303	0.3471	0	3.4	0	4.896e-05	27600	1.398
SPSTPPTPSPSCCHPR	2_Hex(1)HexNAc(1); 0_HexNAc	SPSTPPTPSPSCCHPR+2_Hex(1)HexNAc(1); 0_HexNAc	S1(Hex(1)HexNAc(1)); S3(Hex(1)HexNAc(1)); C12(Carbamidomethyl); C13(Carbamidomethyl)	HCD	P01876	832.353	3	2495.05	2495.04	0.85	0.00071	0.3392	0	3.39	0	6.927e-07	19046	2.066
SPSTPPTPSPSCCHPR	2_Hex(1)HexNAc(1); 0_HexNAc	SPSTPPTPSPSCCHPR+2_Hex(1)HexNAc(1); 0_HexNAc	S1(Hex(1)HexNAc(1)); S3(Hex(1)HexNAc(1)); C12(Carbamidomethyl); C13(Carbamidomethyl)	HCD	P01876	832.352	3	2495.04	2495.04	-0.54	-0.00045	0.351	0	3.39	0	1.18e-06	20857	1.982
TPVISMLAQGSQVLES	1_Hex(1)HexNAc(1); 0_HexNAc	TPVISMLAQGSQVLES+1_Hex(1)HexNAc(1); 0_HexNAc	T1(Hex(1)HexNAc(1))	ETD	P19823	675.67	3	2024.99	2024.99	0.1	7e-05	0.0767	0	3.78	0	0.0003471	23104	0.731	Yes	T1(Hex(1)HexNAc(1)): 100
SPSTPPTPSPSCCHPR	2_Hex(1)HexNAc(1); 0_HexNAc	SPSTPPTPSPSCCHPR+2_Hex(1)HexNAc(1); 0_HexNAc	S1(Hex(1)HexNAc(1)); S3(Hex(1)HexNAc(1)); C12(Carbamidomethyl); C13(Carbamidomethyl)	HCD	P01876	832.355	3	2495.05	2495.04	2.98	0.00248	0.3864	0	3.39	0	1.248e-06	26826	1.973
SPSTPPTPSPSCCHPR	2_Hex(1)HexNAc(1); 0_HexNAc	SPSTPPTPSPSCCHPR+2_Hex(1)HexNAc(1); 0_HexNAc	S1(Hex(1)HexNAc(1)); S3(Hex(1)HexNAc(1)); C12(Carbamidomethyl); C13(Carbamidomethyl)	HCD	P01876	832.354	3	2495.05	2495.04	1	0.00083	0.3225	0	3.38	0	1.951e-06	20193	1.903
SPSTPPTPSPSCCHPR	2_Hex(1)HexNAc(1); 0_HexNAc	SPSTPPTPSPSCCHPR+2_Hex(1)HexNAc(1); 0_HexNAc	S1(Hex(1)HexNAc(1)); S3(Hex(1)HexNAc(1)); C12(Carbamidomethyl); C13(Carbamidomethyl)	HCD	P01876	832.355	3	2495.05	2495.04	2.76	0.0023	0.3452	0	3.36	0	4.982e-07	24427	2.117
SPSTPPTPSPSCCHPR	2_Hex(1)HexNAc(1); 0_HexNAc	SPSTPPTPSPSCCHPR+2_Hex(1)HexNAc(1); 0_HexNAc	S1(Hex(1)HexNAc(1)); S3(Hex(1)HexNAc(1)); C12(Carbamidomethyl); C13(Carbamidomethyl)	HCD	P01876	832.355	3	2495.05	2495.04	2.17	0.00181	0.2649	0	3.36	0	0.0002251	24809	1.158
SPSTPPTPSPSCCHPR	2_Hex(1)HexNAc(1); 0_HexNAc	SPSTPPTPSPSCCHPR+2_Hex(1)HexNAc(1); 0_HexNAc	S1(Hex(1)HexNAc(1)); S3(Hex(1)HexNAc(1)); C12(Carbamidomethyl); C13(Carbamidomethyl)	HCD	P01876	832.355	3	2495.05	2495.04	2.47	0.00205	0.3284	0	3.35	0	1.629e-05	24178	1.57
SPSTPPTPSPSCCHPR	2_Hex(1)HexNAc(1); 0_HexNAc	SPSTPPTPSPSCCHPR+2_Hex(1)HexNAc(1); 0_HexNAc	S1(Hex(1)HexNAc(1)); S3(Hex(1)HexNAc(1)); C12(Carbamidomethyl); C13(Carbamidomethyl)	HCD	P01876	832.353	3	2495.04	2495.04	-0.03	-2e-05	0.3653	0	3.34	0	1.468e-05	20796	1.587
SPSTPPTPSPSCCHPR	2_Hex(1)HexNAc(1); 0_HexNAc	SPSTPPTPSPSCCHPR+2_Hex(1)HexNAc(1); 0_HexNAc	S1(Hex(1)HexNAc(1)); S3(Hex(1)HexNAc(1)); C12(Carbamidomethyl); C13(Carbamidomethyl)	HCD	P01876	832.355	3	2495.05	2495.04	2.54	0.00211	0.3144	0	3.34	0	1.553e-05	23659	1.578
SPSTPPTPSPSCCHPR	2_Hex(1)HexNAc(1); 0_HexNAc	SPSTPPTPSPSCCHPR+2_Hex(1)HexNAc(1); 0_HexNAc	S1(Hex(1)HexNAc(1)); S3(Hex(1)HexNAc(1)); C12(Carbamidomethyl); C13(Carbamidomethyl)	HCD	P01876	832.354	3	2495.05	2495.04	1.51	0.00126	0.3645	0	3.32	0	5.108e-05	24065	1.391
SPSTPPTPSPSCCHPR	2_Hex(1)HexNAc(1); 0_HexNAc	SPSTPPTPSPSCCHPR+2_Hex(1)HexNAc(1); 0_HexNAc	S1(Hex(1)HexNAc(1)); S3(Hex(1)HexNAc(1)); C12(Carbamidomethyl); C13(Carbamidomethyl)	HCD	P01876	832.354	3	2495.05	2495.04	1.73	0.00144	0.2417	0	3.31	0	8.015e-05	16585	1.32
SPSTPPTPSPSCCHPR	2_Hex(1)HexNAc(1); 0_HexNAc	SPSTPPTPSPSCCHPR+2_Hex(1)HexNAc(1); 0_HexNAc	S1(Hex(1)HexNAc(1)); S3(Hex(1)HexNAc(1)); C12(Carbamidomethyl); C13(Carbamidomethyl)	HCD	P01876	832.353	3	2495.05	2495.04	0.71	0.00059	0.2991	0	3.31	0	2.835e-07	21107	2.206
SPSTPPTPSPSCCHPR	2_Hex(1)HexNAc(1); 0_HexNAc	SPSTPPTPSPSCCHPR+2_Hex(1)HexNAc(1); 0_HexNAc	S1(Hex(1)HexNAc(1)); S3(Hex(1)HexNAc(1)); C12(Carbamidomethyl); C13(Carbamidomethyl)	HCD	P01876	832.354	3	2495.05	2495.04	1.59	0.00132	0.2659	0	3.31	0	9.473e-05	22742	1.294
SPSTPPTPSPSCCHPR	2_Hex(1)HexNAc(1); 0_HexNAc	SPSTPPTPSPSCCHPR+2_Hex(1)HexNAc(1); 0_HexNAc	S1(Hex(1)HexNAc(1)); S3(Hex(1)HexNAc(1)); C12(Carbamidomethyl); C13(Carbamidomethyl)	HCD	P01876	832.354	3	2495.05	2495.04	1.88	0.00156	0.3353	0	3.31	0	5.837e-07	24686	2.093
SPSTPPTPSPSCCHPR	2_Hex(1)HexNAc(1); 0_HexNAc	SPSTPPTPSPSCCHPR+2_Hex(1)HexNAc(1); 0_HexNAc	S1(Hex(1)HexNAc(1)); S3(Hex(1)HexNAc(1)); C12(Carbamidomethyl); C13(Carbamidomethyl)	HCD	P01876	832.354	3	2495.05	2495.04	1.07	0.00089	0.2606	0	3.3	0	3.244e-06	7607	1.823
SPSTPPTPSPSCCHPR	2_Hex(1)HexNAc(1); 0_HexNAc	SPSTPPTPSPSCCHPR+2_Hex(1)HexNAc(1); 0_HexNAc	S1(Hex(1)HexNAc(1)); S3(Hex(1)HexNAc(1)); C12(Carbamidomethyl); C13(Carbamidomethyl)	HCD	P01876	832.354	3	2495.05	2495.04	1.15	0.00095	0.2727	0	3.3	0	0.0003485	17745	1.089
SPSTPPTPSPSCCHPR	2_Hex(1)HexNAc(1); 0_HexNAc	SPSTPPTPSPSCCHPR+2_Hex(1)HexNAc(1); 0_HexNAc	S1(Hex(1)HexNAc(1)); S3(Hex(1)HexNAc(1)); C12(Carbamidomethyl); C13(Carbamidomethyl)	HCD	P01876	832.355	3	2495.05	2495.04	2.76	0.0023	0.3697	0	3.3	0	1.739e-06	25070	1.921
SPSTPPTPSPSCCHPR	2_Hex(1)HexNAc(1); 0_HexNAc	SPSTPPTPSPSCCHPR+2_Hex(1)HexNAc(1); 0_HexNAc	S1(Hex(1)HexNAc(1)); S3(Hex(1)HexNAc(1)); C12(Carbamidomethyl); C13(Carbamidomethyl)	HCD	P01876	832.355	3	2495.05	2495.04	2.32	0.00193	0.3191	0	3.29	0	9.501e-05	13970	1.293
SPSTPPTPSPSCCHPR	2_Hex(1)HexNAc(1); 0_HexNAc	SPSTPPTPSPSCCHPR+2_Hex(1)HexNAc(1); 0_HexNAc	S1(Hex(1)HexNAc(1)); S3(Hex(1)HexNAc(1)); C12(Carbamidomethyl); C13(Carbamidomethyl)	HCD	P01876	832.355	3	2495.05	2495.04	2.54	0.00211	0.3739	0	3.29	0	2.274e-07	25396	2.241
SPSTPPTPSPSCCHPR	2_Hex(1)HexNAc(1); 0_HexNAc	SPSTPPTPSPSCCHPR+2_Hex(1)HexNAc(1); 0_HexNAc	S1(Hex(1)HexNAc(1)); S3(Hex(1)HexNAc(1)); C12(Carbamidomethyl); C13(Carbamidomethyl)	HCD	P01876	832.355	3	2495.05	2495.04	2.61	0.00217	0.3049	0	3.28	0	1.864e-06	25570	1.91
SPSTPPTPSPSCCHPR	2_Hex(1)HexNAc(1); 0_HexNAc	SPSTPPTPSPSCCHPR+2_Hex(1)HexNAc(1); 0_HexNAc	S1(Hex(1)HexNAc(1)); S3(Hex(1)HexNAc(1)); C12(Carbamidomethyl); C13(Carbamidomethyl)	HCD	P01876	832.355	3	2495.05	2495.04	3.27	0.00272	0.3201	0	3.28	0	0.0004811	27151	1.039
SPSTPPTPSPSCCHPR	2_Hex(1)HexNAc(1); 0_HexNAc	SPSTPPTPSPSCCHPR+2_Hex(1)HexNAc(1); 0_HexNAc	S1(Hex(1)HexNAc(1)); S3(Hex(1)HexNAc(1)); C12(Carbamidomethyl); C13(Carbamidomethyl)	HCD	P01876	832.355	3	2495.05	2495.04	2.39	0.00199	0.2761	0	3.26	0	0.0001679	15573	1.204
SPSTPPTPSPSCCHPR	2_Hex(1)HexNAc(1); 0_HexNAc	SPSTPPTPSPSCCHPR+2_Hex(1)HexNAc(1); 0_HexNAc	S1(Hex(1)HexNAc(1)); S3(Hex(1)HexNAc(1)); C12(Carbamidomethyl); C13(Carbamidomethyl)	HCD	P01876	832.354	3	2495.05	2495.04	2.1	0.00175	0.316	0	3.26	0	4.921e-05	25055	1.397
SPSTPPTPSPSCCHPR	2_Hex(1)HexNAc(1); 0_HexNAc	SPSTPPTPSPSCCHPR+2_Hex(1)HexNAc(1); 0_HexNAc	S1(Hex(1)HexNAc(1)); S3(Hex(1)HexNAc(1)); C12(Carbamidomethyl); C13(Carbamidomethyl)	HCD	P01876	832.355	3	2495.05	2495.04	2.61	0.00217	0.3589	0	3.26	0	7.921e-07	25704	2.045
SPSTPPTPSPSCCHPR	2_Hex(1)HexNAc(1); 0_HexNAc	SPSTPPTPSPSCCHPR+2_Hex(1)HexNAc(1); 0_HexNAc	S1(Hex(1)HexNAc(1)); S3(Hex(1)HexNAc(1)); C12(Carbamidomethyl); C13(Carbamidomethyl)	HCD	P01876	832.355	3	2495.05	2495.04	2.61	0.00217	0.3569	0	3.25	0	0.0003053	27462	1.11
SPSTPPTPSPSCCHPR	2_Hex(1)HexNAc(1); 0_HexNAc	SPSTPPTPSPSCCHPR+2_Hex(1)HexNAc(1); 0_HexNAc	S1(Hex(1)HexNAc(1)); S3(Hex(1)HexNAc(1)); C12(Carbamidomethyl); C13(Carbamidomethyl)	HCD	P01876	832.355	3	2495.05	2495.04	3.2	0.00266	0.3877	0	3.25	0	8.317e-05	30073	1.314
SPSTPPTPSPSCCHPR	2_Hex(1)HexNAc(1); 0_HexNAc	SPSTPPTPSPSCCHPR+2_Hex(1)HexNAc(1); 0_HexNAc	S1(Hex(1)HexNAc(1)); S3(Hex(1)HexNAc(1)); C12(Carbamidomethyl); C13(Carbamidomethyl)	HCD	P01876	832.355	3	2495.05	2495.04	2.17	0.00181	0.3395	0	3.24	0	0.0005412	18442	1.02
SPSTPPTPSPSCCHPR	2_Hex(1)HexNAc(1); 0_HexNAc	SPSTPPTPSPSCCHPR+2_Hex(1)HexNAc(1); 0_HexNAc	S1(Hex(1)HexNAc(1)); S3(Hex(1)HexNAc(1)); C12(Carbamidomethyl); C13(Carbamidomethyl)	HCD	P01876	832.354	3	2495.05	2495.04	2.1	0.00175	0.3488	0	3.24	0	1.456e-05	26940	1.588
SPSTPPTPSPSCCHPR	2_Hex(1)HexNAc(1); 0_HexNAc	SPSTPPTPSPSCCHPR+2_Hex(1)HexNAc(1); 0_HexNAc	S1(Hex(1)HexNAc(1)); S3(Hex(1)HexNAc(1)); C12(Carbamidomethyl); C13(Carbamidomethyl)	HCD	P01876	832.354	3	2495.05	2495.04	1.29	0.00108	0.2972	0	3.23	0	4.457e-05	18415	1.412
SPSTPPTPSPSCCHPR	2_Hex(1)HexNAc(1); 0_HexNAc	SPSTPPTPSPSCCHPR+2_Hex(1)HexNAc(1); 0_HexNAc	S1(Hex(1)HexNAc(1)); S3(Hex(1)HexNAc(1)); C12(Carbamidomethyl); C13(Carbamidomethyl)	HCD	P01876	832.355	3	2495.05	2495.04	2.47	0.00205	0.2724	0	3.23	0	2.388e-05	24292	1.51
SPSTPPTPSPSCCHPR	2_Hex(1)HexNAc(1); 0_HexNAc	SPSTPPTPSPSCCHPR+2_Hex(1)HexNAc(1); 0_HexNAc	S1(Hex(1)HexNAc(1)); S3(Hex(1)HexNAc(1)); C12(Carbamidomethyl); C13(Carbamidomethyl)	HCD	P01876	832.355	3	2495.05	2495.04	3.05	0.00254	0.2663	0	3.23	0	4.602e-05	30198	1.407
SPSTPPTPSPSCCHPR	2_Hex(1)HexNAc(1); 0_HexNAc	SPSTPPTPSPSCCHPR+2_Hex(1)HexNAc(1); 0_HexNAc	S1(Hex(1)HexNAc(1)); S3(Hex(1)HexNAc(1)); C12(Carbamidomethyl); C13(Carbamidomethyl)	HCD	P01876	1248.02	2	2495.04	2495.04	-1.34	-0.00168	0.2888	0	3.22	0	0.001007	2863	0.923
SPSTPPTPSPSCCHPR	2_Hex(1)HexNAc(1); 0_HexNAc	SPSTPPTPSPSCCHPR+2_Hex(1)HexNAc(1); 0_HexNAc	S1(Hex(1)HexNAc(1)); S3(Hex(1)HexNAc(1)); C12(Carbamidomethyl); C13(Carbamidomethyl)	HCD	P01876	832.353	3	2495.05	2495.04	0.63	0.00053	0.2516	0	3.22	0	3.009e-06	15981	1.835
SPSTPPTPSPSCCHPR	2_Hex(1)HexNAc(1); 0_HexNAc	SPSTPPTPSPSCCHPR+2_Hex(1)HexNAc(1); 0_HexNAc	S1(Hex(1)HexNAc(1)); S3(Hex(1)HexNAc(1)); C12(Carbamidomethyl); C13(Carbamidomethyl)	HCD	P01876	832.354	3	2495.05	2495.04	2.1	0.00175	0.2888	0	3.22	0	2.128e-06	26066	1.89
SPSTPPTPSPSCCHPR	2_Hex(1)HexNAc(1); 0_HexNAc	SPSTPPTPSPSCCHPR+2_Hex(1)HexNAc(1); 0_HexNAc	S1(Hex(1)HexNAc(1)); S3(Hex(1)HexNAc(1)); C12(Carbamidomethyl); C13(Carbamidomethyl)	HCD	P01876	832.352	3	2495.04	2495.04	-1.2	-0.001	0.1226	0	3.18	0	0.0004115	3648	1.063
SPSTPPTPSPSCCHPR	2_Hex(1)HexNAc(1); 0_HexNAc	SPSTPPTPSPSCCHPR+2_Hex(1)HexNAc(1); 0_HexNAc	S1(Hex(1)HexNAc(1)); S3(Hex(1)HexNAc(1)); C12(Carbamidomethyl); C13(Carbamidomethyl)	HCD	P01876	832.353	3	2495.04	2495.04	0.41	0.00034	0.2618	0	3.17	0	6.989e-05	21661	1.342
SPSTPPTPSPSCCHPR	2_Hex(1)HexNAc(1); 0_HexNAc	SPSTPPTPSPSCCHPR+2_Hex(1)HexNAc(1); 0_HexNAc	S1(Hex(1)HexNAc(1)); S3(Hex(1)HexNAc(1)); C12(Carbamidomethyl); C13(Carbamidomethyl)	HCD	P01876	832.355	3	2495.05	2495.04	2.17	0.00181	0.3628	0	3.17	0	3.74e-07	26182	2.162
TPVISMLAQGSQVLES	1_Hex(1)HexNAc(1); 0_HexNAc	TPVISMLAQGSQVLES+1_Hex(1)HexNAc(1); 0_HexNAc	T1(Hex(1)HexNAc(1))	ETD	P19823	675.67	3	2025	2024.99	0.83	0.00056	0.0642	0	3.74	0	6.85e-06	23088	1.141	Yes	T1(Hex(1)HexNAc(1)): 100
SPSTPPTPSPSCCHPR	2_Hex(1)HexNAc(1); 0_HexNAc	SPSTPPTPSPSCCHPR+2_Hex(1)HexNAc(1); 0_HexNAc	S1(Hex(1)HexNAc(1)); S3(Hex(1)HexNAc(1)); C12(Carbamidomethyl); C13(Carbamidomethyl)	HCD	P01876	832.354	3	2495.05	2495.04	1.29	0.00108	0.2762	0	3.15	0	5.852e-06	15429	1.731
SPSTPPTPSPSCCHPR	2_Hex(1)HexNAc(1); 0_HexNAc	SPSTPPTPSPSCCHPR+2_Hex(1)HexNAc(1); 0_HexNAc	S1(Hex(1)HexNAc(1)); S3(Hex(1)HexNAc(1)); C12(Carbamidomethyl); C13(Carbamidomethyl)	HCD	P01876	832.355	3	2495.05	2495.04	2.91	0.00242	0.2921	0	3.15	0	0.0009267	26799	0.936
SPSTPPTPSPSCCHPR	2_Hex(1)HexNAc(1); 0_HexNAc	SPSTPPTPSPSCCHPR+2_Hex(1)HexNAc(1); 0_HexNAc	S1(Hex(1)HexNAc(1)); S3(Hex(1)HexNAc(1)); C12(Carbamidomethyl); C13(Carbamidomethyl)	HCD	P01876	832.355	3	2495.05	2495.04	2.32	0.00193	0.3567	0	3.14	0	0.0002224	26424	1.16
SPSTPPTPSPSCCHPR	2_Hex(1)HexNAc(1); 0_HexNAc	SPSTPPTPSPSCCHPR+2_Hex(1)HexNAc(1); 0_HexNAc	S1(Hex(1)HexNAc(1)); S3(Hex(1)HexNAc(1)); C12(Carbamidomethyl); C13(Carbamidomethyl)	HCD	P01876	832.353	3	2495.04	2495.04	0.49	0.0004	0.2716	0	3.13	0	0.00181	13279	0.831
SPSTPPTPSPSCCHPR	2_Hex(1)HexNAc(1); 0_HexNAc	SPSTPPTPSPSCCHPR+2_Hex(1)HexNAc(1); 0_HexNAc	S1(Hex(1)HexNAc(1)); S3(Hex(1)HexNAc(1)); C12(Carbamidomethyl); C13(Carbamidomethyl)	HCD	P01876	832.355	3	2495.05	2495.04	2.17	0.00181	0.3323	0	3.13	0	4.337e-06	25819	1.778
SPSTPPTPSPSCCHPR	2_Hex(1)HexNAc(1); 0_HexNAc	SPSTPPTPSPSCCHPR+2_Hex(1)HexNAc(1); 0_HexNAc	S1(Hex(1)HexNAc(1)); S3(Hex(1)HexNAc(1)); C12(Carbamidomethyl); C13(Carbamidomethyl)	HCD	P01876	1248.02	2	2495.04	2495.04	-0.46	-0.00058	0.2692	0	3.12	0	0.0004352	3654	1.055
TDYGKDLMEK	0_Hex(1)HexNAc(1); 1_HexNAc	TDYGKDLMEK+0_Hex(1)HexNAc(1); 1_HexNAc	T1(HexNAc); K5(Guanidinyl); M8(Oxidation); K10(Guanidinyl)	ETD	P02652	501.564	3	1502.68	1502.68	-0.15	-8e-05	0.3083	0	3.73	0	0.03341	5620	0.244	Yes	T1(HexNAc): 100
SPSTPPTPSPSCCHPR	2_Hex(1)HexNAc(1); 0_HexNAc	SPSTPPTPSPSCCHPR+2_Hex(1)HexNAc(1); 0_HexNAc	S1(Hex(1)HexNAc(1)); S3(Hex(1)HexNAc(1)); C12(Carbamidomethyl); C13(Carbamidomethyl)	HCD	P01876	832.355	3	2495.05	2495.04	2.47	0.00205	0.3526	0	3.12	0	2.113e-06	26042	1.891
SPSTPPTPSPSCCHPR	2_Hex(1)HexNAc(1); 0_HexNAc	SPSTPPTPSPSCCHPR+2_Hex(1)HexNAc(1); 0_HexNAc	S1(Hex(1)HexNAc(1)); S3(Hex(1)HexNAc(1)); C12(Carbamidomethyl); C13(Carbamidomethyl)	HCD	P01876	832.354	3	2495.05	2495.04	1.22	0.00101	0.329	0	3.1	0	4.041e-05	7113	1.428
SPSTPPTPSPSCCHPR	2_Hex(1)HexNAc(1); 0_HexNAc	SPSTPPTPSPSCCHPR+2_Hex(1)HexNAc(1); 0_HexNAc	S1(Hex(1)HexNAc(1)); S3(Hex(1)HexNAc(1)); C12(Carbamidomethyl); C13(Carbamidomethyl)	HCD	P01876	832.355	3	2495.05	2495.04	2.25	0.00187	0.3645	0	3.1	0	0.0002388	25929	1.149
SVGAAAGPVVPPCPGR	0_Hex(1)HexNAc(1); 1_HexNAc	SVGAAAGPVVPPCPGR+0_Hex(1)HexNAc(1); 1_HexNAc	S1(HexNAc); C13(Carbamidomethyl)	ETD	P02765	565.622	3	1694.85	1694.85	-1.04	-0.00059	0.3817	0	3.72	0	0.002182	9499	0.539	Yes	S1(HexNAc): 100
SPSTPPTPSPSCCHPR	2_Hex(1)HexNAc(1); 0_HexNAc	SPSTPPTPSPSCCHPR+2_Hex(1)HexNAc(1); 0_HexNAc	S1(Hex(1)HexNAc(1)); S3(Hex(1)HexNAc(1)); C12(Carbamidomethyl); C13(Carbamidomethyl)	HCD	P01876	832.354	3	2495.05	2495.04	1	0.00083	0.2718	0	3.09	0	1.87e-06	20339	1.91
SPSTPPTPSPSCCHPR	2_Hex(1)HexNAc(1); 0_HexNAc	SPSTPPTPSPSCCHPR+2_Hex(1)HexNAc(1); 0_HexNAc	S1(Hex(1)HexNAc(1)); S3(Hex(1)HexNAc(1)); C12(Carbamidomethyl); C13(Carbamidomethyl)	HCD	P01876	832.355	3	2495.05	2495.04	2.83	0.00236	0.3182	0	3.08	0	2.362e-06	27723	1.873
SPSTPPTPSPSCCHPR	2_Hex(1)HexNAc(1); 0_HexNAc	SPSTPPTPSPSCCHPR+2_Hex(1)HexNAc(1); 0_HexNAc	S1(Hex(1)HexNAc(1)); S3(Hex(1)HexNAc(1)); C12(Carbamidomethyl); C13(Carbamidomethyl)	HCD	P01876	832.356	3	2495.05	2495.04	3.79	0.00315	0.3092	0	3.04	0	0.0005476	30185	1.019
SPSTPPTPSPSCCHPR	2_Hex(1)HexNAc(1); 0_HexNAc	SPSTPPTPSPSCCHPR+2_Hex(1)HexNAc(1); 0_HexNAc	S1(Hex(1)HexNAc(1)); S3(Hex(1)HexNAc(1)); C12(Carbamidomethyl); C13(Carbamidomethyl)	HCD	P01876	832.355	3	2495.05	2495.04	2.25	0.00187	0.3135	0	3.03	0	5.175e-05	26559	1.389
SPSTPPTPSPSCCHPR	2_Hex(1)HexNAc(1); 0_HexNAc	SPSTPPTPSPSCCHPR+2_Hex(1)HexNAc(1); 0_HexNAc	S1(Hex(1)HexNAc(1)); S3(Hex(1)HexNAc(1)); C12(Carbamidomethyl); C13(Carbamidomethyl)	HCD	P01876	832.356	3	2495.05	2495.04	3.57	0.00297	0.3322	0	3.01	0	3.616e-05	27749	1.445
SPSTPPTPSPSCCHPR	2_Hex(1)HexNAc(1); 0_HexNAc	SPSTPPTPSPSCCHPR+2_Hex(1)HexNAc(1); 0_HexNAc	S1(Hex(1)HexNAc(1)); S3(Hex(1)HexNAc(1)); C12(Carbamidomethyl); C13(Carbamidomethyl)	HCD	P01876	832.355	3	2495.05	2495.04	2.76	0.0023	0.2933	0	3	0	4.572e-05	27284	1.408
SPSTPPTPSPSCCHPR	2_Hex(1)HexNAc(1); 0_HexNAc	SPSTPPTPSPSCCHPR+2_Hex(1)HexNAc(1); 0_HexNAc	S1(Hex(1)HexNAc(1)); S3(Hex(1)HexNAc(1)); C12(Carbamidomethyl); C13(Carbamidomethyl)	HCD	P01876	832.352	3	2495.04	2495.04	-0.32	-0.00027	0.3244	0	2.99	0	0.000103	15148	1.281
SPSTPPTPSPSCCHPR	2_Hex(1)HexNAc(1); 0_HexNAc	SPSTPPTPSPSCCHPR+2_Hex(1)HexNAc(1); 0_HexNAc	S1(Hex(1)HexNAc(1)); S3(Hex(1)HexNAc(1)); C12(Carbamidomethyl); C13(Carbamidomethyl)	HCD	P01876	832.354	3	2495.05	2495.04	1.95	0.00162	0.3434	0	2.97	0	0.0001153	27178	1.263
SPSTPPTPSPSCCHPR	2_Hex(1)HexNAc(1); 0_HexNAc	SPSTPPTPSPSCCHPR+2_Hex(1)HexNAc(1); 0_HexNAc	S1(Hex(1)HexNAc(1)); S3(Hex(1)HexNAc(1)); C12(Carbamidomethyl); C13(Carbamidomethyl)	HCD	P01876	832.355	3	2495.05	2495.04	2.32	0.00193	0.2814	0	2.95	0	5.509e-05	26681	1.379
SPSTPPTPSPSCCHPR	2_Hex(1)HexNAc(1); 0_HexNAc	SPSTPPTPSPSCCHPR+2_Hex(1)HexNAc(1); 0_HexNAc	S1(Hex(1)HexNAc(1)); S3(Hex(1)HexNAc(1)); C12(Carbamidomethyl); C13(Carbamidomethyl)	HCD	P01876	832.355	3	2495.05	2495.04	2.83	0.00236	0.3119	0	2.95	0	4.093e-06	27578	1.787
SPSTPPTPSPSCCHPR	2_Hex(1)HexNAc(1); 0_HexNAc	SPSTPPTPSPSCCHPR+2_Hex(1)HexNAc(1); 0_HexNAc	S1(Hex(1)HexNAc(1)); S3(Hex(1)HexNAc(1)); C12(Carbamidomethyl); C13(Carbamidomethyl)	HCD	P01876	832.354	3	2495.05	2495.04	1.88	0.00156	0.3061	0	2.94	0	0.0002648	29948	1.133
SPSTPPTPSPSCCHPR	2_Hex(1)HexNAc(1); 0_HexNAc	SPSTPPTPSPSCCHPR+2_Hex(1)HexNAc(1); 0_HexNAc	S1(Hex(1)HexNAc(1)); S3(Hex(1)HexNAc(1)); C12(Carbamidomethyl); C13(Carbamidomethyl)	HCD	P01876	832.355	3	2495.05	2495.04	3.05	0.00254	0.3031	0	2.87	0	1.228e-05	30061	1.614
SPSTPPTPSPSCCHPR	2_Hex(1)HexNAc(1); 0_HexNAc	SPSTPPTPSPSCCHPR+2_Hex(1)HexNAc(1); 0_HexNAc	S1(Hex(1)HexNAc(1)); S3(Hex(1)HexNAc(1)); C12(Carbamidomethyl); C13(Carbamidomethyl)	HCD	P01876	832.355	3	2495.05	2495.04	2.47	0.00205	0.2587	0	2.86	0	7.692e-05	26537	1.327
SPSTPPTPSPSCCHPR	2_Hex(1)HexNAc(1); 0_HexNAc	SPSTPPTPSPSCCHPR+2_Hex(1)HexNAc(1); 0_HexNAc	S1(Hex(1)HexNAc(1)); S3(Hex(1)HexNAc(1)); C12(Carbamidomethyl); C13(Carbamidomethyl)	HCD	P01876	832.355	3	2495.05	2495.04	2.47	0.00205	0.3132	0	2.81	0	0.0002715	29925	1.129
SPSTPPTPSPSCCHPR	2_Hex(1)HexNAc(1); 0_HexNAc	SPSTPPTPSPSCCHPR+2_Hex(1)HexNAc(1); 0_HexNAc	S1(Hex(1)HexNAc(1)); S3(Hex(1)HexNAc(1)); C12(Carbamidomethyl); C13(Carbamidomethyl)	HCD	P01876	1248.02	2	2495.04	2495.04	-0.46	-0.00058	0.2836	0	2.75	0	0.0007737	3591	0.964
SPSTPPTPSPSCCHPR	2_Hex(1)HexNAc(1); 0_HexNAc	SPSTPPTPSPSCCHPR+2_Hex(1)HexNAc(1); 0_HexNAc	S1(Hex(1)HexNAc(1)); S3(Hex(1)HexNAc(1)); C12(Carbamidomethyl); C13(Carbamidomethyl)	HCD	P01876	832.356	3	2495.05	2495.04	3.71	0.00309	0.3271	0	2.69	0	0.0003596	28011	1.085
SPSTPPTPSPSCCHPR	2_Hex(1)HexNAc(1); 0_HexNAc	SPSTPPTPSPSCCHPR+2_Hex(1)HexNAc(1); 0_HexNAc	S1(Hex(1)HexNAc(1)); S3(Hex(1)HexNAc(1)); C12(Carbamidomethyl); C13(Carbamidomethyl)	HCD	P01876	832.356	3	2495.05	2495.04	3.71	0.00309	0.3596	0	2.67	0.0003007	0.02516	29527	0.414
SPSTPPTPSPSCCHPR	2_Hex(1)HexNAc(1); 0_HexNAc	SPSTPPTPSPSCCHPR+2_Hex(1)HexNAc(1); 0_HexNAc	S1(Hex(1)HexNAc(1)); S3(Hex(1)HexNAc(1)); C12(Carbamidomethyl); C13(Carbamidomethyl)	HCD	P01876	832.356	3	2495.05	2495.04	4.23	0.00352	0.298	0	2.55	0.0003007	0.01184	28736	0.534
SPSTPPTPSPSCCHPR	2_Hex(1)HexNAc(1); 0_HexNAc	SPSTPPTPSPSCCHPR+2_Hex(1)HexNAc(1); 0_HexNAc	S1(Hex(1)HexNAc(1)); S3(Hex(1)HexNAc(1)); C12(Carbamidomethyl); C13(Carbamidomethyl)	HCD	P01876	1248.02	2	2495.04	2495.04	-0.85	-0.00107	0.3834	0	2.53	0	0.0004748	4269	1.041
SPSTPPTPSPSCCHPR	2_Hex(1)HexNAc(1); 0_HexNAc	SPSTPPTPSPSCCHPR+2_Hex(1)HexNAc(1); 0_HexNAc	S1(Hex(1)HexNAc(1)); S3(Hex(1)HexNAc(1)); C12(Carbamidomethyl); C13(Carbamidomethyl)	HCD	P01876	832.355	3	2495.05	2495.04	2.47	0.00205	0.2351	0	2.51	0	0.003073	29910	0.748
SPSTPPTPSPSCCHPR	2_Hex(1)HexNAc(1); 0_HexNAc	SPSTPPTPSPSCCHPR+2_Hex(1)HexNAc(1); 0_HexNAc	S1(Hex(1)HexNAc(1)); S3(Hex(1)HexNAc(1)); C12(Carbamidomethyl); C13(Carbamidomethyl)	HCD	P01876	832.353	3	2495.05	2495.04	0.85	0.00071	0.2651	0	2.49	0	0.002528	27890	0.778
SPSTPPTPSPSCCHPR	2_Hex(1)HexNAc(1); 0_HexNAc	SPSTPPTPSPSCCHPR+2_Hex(1)HexNAc(1); 0_HexNAc	S1(Hex(1)HexNAc(1)); S3(Hex(1)HexNAc(1)); C12(Carbamidomethyl); C13(Carbamidomethyl)	HCD	P01876	1248.02	2	2495.04	2495.04	-0.85	-0.00107	0.3862	0	2.46	0	0.002914	4071	0.756
SPSTPPTPSPSCCHPR	2_Hex(1)HexNAc(1); 0_HexNAc	SPSTPPTPSPSCCHPR+2_Hex(1)HexNAc(1); 0_HexNAc	S1(Hex(1)HexNAc(1)); S3(Hex(1)HexNAc(1)); C12(Carbamidomethyl); C13(Carbamidomethyl)	HCD	P01876	1248.02	2	2495.04	2495.04	-1.25	-0.00155	0.2675	0	2.43	0	0.007428	3550	0.608
SVGAAAGPVVPPCPGR	0_Hex(1)HexNAc(1); 1_HexNAc	SVGAAAGPVVPPCPGR+0_Hex(1)HexNAc(1); 1_HexNAc	S1(HexNAc); C13(Carbamidomethyl)	ETD	P02765	565.622	3	1694.85	1694.85	-0.5	-0.00028	0.4282	0	3.69	0	0.008229	9773	0.4	Yes	S1(HexNAc): 100
TQSPDLEPILR	1_Hex(1)HexNAc(1); 0_HexNAc	TQSPDLEPILR+1_Hex(1)HexNAc(1); 0_HexNAc	T1(Hex(1)HexNAc(1))	ETD	P01042	545.277	3	1633.82	1633.82	-0.39	-0.00021	0.2737	0	3.69	0	0.114	14537	0.083	Yes	T1(Hex(1)HexNAc(1)): 100
SPSTPPTPSPSCCHPR	2_Hex(1)HexNAc(1); 0_HexNAc	SPSTPPTPSPSCCHPR+2_Hex(1)HexNAc(1); 0_HexNAc	S1(Hex(1)HexNAc(1)); S3(Hex(1)HexNAc(1)); C12(Carbamidomethyl); C13(Carbamidomethyl)	HCD	P01876	1248.02	2	2495.04	2495.04	-0.85	-0.00107	0.2851	0	2.42	0	0.0007846	2951	0.962
SPSTPPTPSPSCCHPR	2_Hex(1)HexNAc(1); 0_HexNAc	SPSTPPTPSPSCCHPR+2_Hex(1)HexNAc(1); 0_HexNAc	S1(Hex(1)HexNAc(1)); S3(Hex(1)HexNAc(1)); C12(Carbamidomethyl); C13(Carbamidomethyl)	HCD	P01876	832.354	3	2495.05	2495.04	2.1	0.00175	0.281	0	2.42	0.0003007	0.02755	29392	0.399
SPSTPPTPSPSCCHPR	2_Hex(1)HexNAc(1); 0_HexNAc	SPSTPPTPSPSCCHPR+2_Hex(1)HexNAc(1); 0_HexNAc	S1(Hex(1)HexNAc(1)); S3(Hex(1)HexNAc(1)); C12(Carbamidomethyl); C13(Carbamidomethyl)	HCD	P01876	832.357	3	2495.06	2495.04	4.67	0.00388	0.2282	0	2.41	0.0003007	0.02476	28367	0.416
SPSTPPTPSPSCCHPR	2_Hex(1)HexNAc(1); 0_HexNAc	SPSTPPTPSPSCCHPR+2_Hex(1)HexNAc(1); 0_HexNAc	S1(Hex(1)HexNAc(1)); S3(Hex(1)HexNAc(1)); C12(Carbamidomethyl); C13(Carbamidomethyl)	HCD	P01876	1248.02	2	2495.04	2495.04	-1.64	-0.00204	0.2845	0	2.39	0	0.01012	4617	0.559
SPSTPPTPSPSCCHPR	2_Hex(1)HexNAc(1); 0_HexNAc	SPSTPPTPSPSCCHPR+2_Hex(1)HexNAc(1); 0_HexNAc	S1(Hex(1)HexNAc(1)); S3(Hex(1)HexNAc(1)); C12(Carbamidomethyl); C13(Carbamidomethyl)	HCD	P01876	832.356	3	2495.05	2495.04	3.64	0.00303	0.2321	0	2.37	0.0003007	0.02603	28131	0.408
SPSTPPTPSPSCCHPR	2_Hex(1)HexNAc(1); 0_HexNAc	SPSTPPTPSPSCCHPR+2_Hex(1)HexNAc(1); 0_HexNAc	S1(Hex(1)HexNAc(1)); S3(Hex(1)HexNAc(1)); C12(Carbamidomethyl); C13(Carbamidomethyl)	HCD	P01876	1248.02	2	2495.04	2495.04	-0.56	-0.0007	0.2754	0	2.36	0	0.0086	2655	0.585
SPSTPPTPSPSCCHPR	2_Hex(1)HexNAc(1); 0_HexNAc	SPSTPPTPSPSCCHPR+2_Hex(1)HexNAc(1); 0_HexNAc	S1(Hex(1)HexNAc(1)); S3(Hex(1)HexNAc(1)); C12(Carbamidomethyl); C13(Carbamidomethyl)	HCD	P01876	832.354	3	2495.05	2495.04	1.29	0.00108	0.213	0	2.3	0	0.004178	15358	0.699
SPSTPPTPSPSCCHPR	2_Hex(1)HexNAc(1); 0_HexNAc	SPSTPPTPSPSCCHPR+2_Hex(1)HexNAc(1); 0_HexNAc	S1(Hex(1)HexNAc(1)); S3(Hex(1)HexNAc(1)); C12(Carbamidomethyl); C13(Carbamidomethyl)	HCD	P01876	832.353	3	2495.04	2495.04	0.49	0.0004	0.2271	0	2.29	0.0003007	0.02869	28928	0.393
SPSTPPTPSPSCCHPR	2_Hex(1)HexNAc(1); 0_HexNAc	SPSTPPTPSPSCCHPR+2_Hex(1)HexNAc(1); 0_HexNAc	S1(Hex(1)HexNAc(1)); S3(Hex(1)HexNAc(1)); C12(Carbamidomethyl); C13(Carbamidomethyl)	HCD	P01876	1248.02	2	2495.04	2495.04	-1.93	-0.00241	0.2588	0	2.28	0	0.003287	2696	0.737
SPSTPPTPSPSCCHPR	2_Hex(1)HexNAc(1); 0_HexNAc	SPSTPPTPSPSCCHPR+2_Hex(1)HexNAc(1); 0_HexNAc	S1(Hex(1)HexNAc(1)); S3(Hex(1)HexNAc(1)); C12(Carbamidomethyl); C13(Carbamidomethyl)	HCD	P01876	1248.02	2	2495.04	2495.04	-1.05	-0.00131	0.2675	0	2.28	0	8.119e-05	3318	1.318
SPSTPPTPSPSCCHPR	2_Hex(1)HexNAc(1); 0_HexNAc	SPSTPPTPSPSCCHPR+2_Hex(1)HexNAc(1); 0_HexNAc	S1(Hex(1)HexNAc(1)); S3(Hex(1)HexNAc(1)); C12(Carbamidomethyl); C13(Carbamidomethyl)	HCD	P01876	832.356	3	2495.05	2495.04	3.86	0.00321	0.2511	0	2.27	0	0.003828	28480	0.713
SPSTPPTPSPSCCHPR	2_Hex(1)HexNAc(1); 0_HexNAc	SPSTPPTPSPSCCHPR+2_Hex(1)HexNAc(1); 0_HexNAc	S1(Hex(1)HexNAc(1)); S3(Hex(1)HexNAc(1)); C12(Carbamidomethyl); C13(Carbamidomethyl)	HCD	P01876	832.355	3	2495.05	2495.04	2.98	0.00248	0.2444	0	2.25	0.0003007	0.01554	28506	0.491
SPSTPPTPSPSCCHPR	2_Hex(1)HexNAc(1); 0_HexNAc	SPSTPPTPSPSCCHPR+2_Hex(1)HexNAc(1); 0_HexNAc	S1(Hex(1)HexNAc(1)); S3(Hex(1)HexNAc(1)); C12(Carbamidomethyl); C13(Carbamidomethyl)	HCD	P01876	832.354	3	2495.05	2495.04	2.03	0.00169	0.1883	0	2.23	0.0003007	0.02514	29727	0.414
SPSTPPTPSPSCCHPR	2_Hex(1)HexNAc(1); 0_HexNAc	SPSTPPTPSPSCCHPR+2_Hex(1)HexNAc(1); 0_HexNAc	S1(Hex(1)HexNAc(1)); S3(Hex(1)HexNAc(1)); C12(Carbamidomethyl); C13(Carbamidomethyl)	HCD	P01876	832.355	3	2495.05	2495.04	2.17	0.00181	0.1847	0	2.22	0.0003007	0.01192	28624	0.533
SPSTPPTPSPSCCHPR	2_Hex(1)HexNAc(1); 0_HexNAc	SPSTPPTPSPSCCHPR+2_Hex(1)HexNAc(1); 0_HexNAc	S1(Hex(1)HexNAc(1)); S3(Hex(1)HexNAc(1)); C12(Carbamidomethyl); C13(Carbamidomethyl)	HCD	P01876	832.354	3	2495.05	2495.04	1.51	0.00126	0.2227	0	2.2	0	0.001471	16245	0.863
SPSTPPTPSPSCCHPR	2_Hex(1)HexNAc(1); 0_HexNAc	SPSTPPTPSPSCCHPR+2_Hex(1)HexNAc(1); 0_HexNAc	S1(Hex(1)HexNAc(1)); S3(Hex(1)HexNAc(1)); C12(Carbamidomethyl); C13(Carbamidomethyl)	HCD	P01876	832.357	3	2495.06	2495.04	4.67	0.00388	0.1449	0	2.14	0.0005493	0.0379	28852	0.347
SPSTPPTPSPSCCHPR	2_Hex(1)HexNAc(1); 0_HexNAc	SPSTPPTPSPSCCHPR+2_Hex(1)HexNAc(1); 0_HexNAc	S1(Hex(1)HexNAc(1)); S3(Hex(1)HexNAc(1)); C12(Carbamidomethyl); C13(Carbamidomethyl)	HCD	P01876	832.356	3	2495.05	2495.04	3.79	0.00315	0.1791	0	2.01	0.0005493	0.06857	29537	0.249
SPSTPPTPSPSCCHPR	2_Hex(1)HexNAc(1); 0_HexNAc	SPSTPPTPSPSCCHPR+2_Hex(1)HexNAc(1); 0_HexNAc	S1(Hex(1)HexNAc(1)); S3(Hex(1)HexNAc(1)); C12(Carbamidomethyl); C13(Carbamidomethyl)	HCD	P01876	832.355	3	2495.05	2495.04	2.61	0.00217	0.1947	0	1.9	0.0005493	0.05976	29362	0.272
SPSTPPTPSPSCCHPR	2_Hex(1)HexNAc(1); 0_HexNAc	SPSTPPTPSPSCCHPR+2_Hex(1)HexNAc(1); 0_HexNAc	S1(Hex(1)HexNAc(1)); S3(Hex(1)HexNAc(1)); C12(Carbamidomethyl); C13(Carbamidomethyl)	HCD	P01876	832.356	3	2495.05	2495.04	3.93	0.00327	0.1159	0	1.64	0.003683	0.1777	29193	0.08
SPSTPPTPSPSCCHPR	2_Hex(1)HexNAc(1); 0_HexNAc	SPSTPPTPSPSCCHPR+2_Hex(1)HexNAc(1); 0_HexNAc	S1(Hex(1)HexNAc(1)); S3(Hex(1)HexNAc(1)); C12(Carbamidomethyl); C13(Carbamidomethyl)	HCD	P01876	832.353	3	2495.05	2495.04	0.63	0.00053	0.0455	0	1.54	0.005448	0.2146	28973	0.044
SPSTPPTPSPSCCHPR	2_Hex(1)HexNAc(1); 1_HexNAc	SPSTPPTPSPSCCHPR+2_Hex(1)HexNAc(1); 1_HexNAc	S1(Hex(1)HexNAc(1)); S3(Hex(1)HexNAc(1)); T4(HexNAc); C12(Carbamidomethyl); C13(Carbamidomethyl)	HCD	P01876	900.049	3	2698.13	2698.12	3.88	0.00349	0.1458	0	3.43	0	0.004741	2010	0.679
SPSTPPTPSPSCCHPR	2_Hex(1)HexNAc(1); 1_HexNAc	SPSTPPTPSPSCCHPR+2_Hex(1)HexNAc(1); 1_HexNAc	S1(Hex(1)HexNAc(1)); S3(Hex(1)HexNAc(1)); T4(HexNAc); C12(Carbamidomethyl); C13(Carbamidomethyl)	HCD	P01876	900.047	3	2698.13	2698.12	0.76	0.00068	0.1691	0	3.43	0	0.0009765	4374	0.928
SPSTPPTPSPSCCHPR	2_Hex(1)HexNAc(1); 1_HexNAc	SPSTPPTPSPSCCHPR+2_Hex(1)HexNAc(1); 1_HexNAc	S1(Hex(1)HexNAc(1)); S3(Hex(1)HexNAc(1)); T4(HexNAc); C12(Carbamidomethyl); C13(Carbamidomethyl)	HCD	P01876	900.047	3	2698.13	2698.12	0.89	0.0008	0.2611	0	3.37	0	0.002975	3406	0.753
SPSTPPTPSPSCCHPR	2_Hex(1)HexNAc(1); 1_HexNAc	SPSTPPTPSPSCCHPR+2_Hex(1)HexNAc(1); 1_HexNAc	S1(Hex(1)HexNAc(1)); S3(Hex(1)HexNAc(1)); T4(HexNAc); C12(Carbamidomethyl); C13(Carbamidomethyl)	HCD	P01876	900.045	3	2698.12	2698.12	-0.87	-0.00079	0.2149	0	3.35	0	0.001516	9376	0.859
SPSTPPTPSPSCCHPR	2_Hex(1)HexNAc(1); 1_HexNAc	SPSTPPTPSPSCCHPR+2_Hex(1)HexNAc(1); 1_HexNAc	S1(Hex(1)HexNAc(1)); S3(Hex(1)HexNAc(1)); T4(HexNAc); C12(Carbamidomethyl); C13(Carbamidomethyl)	HCD	P01876	900.047	3	2698.13	2698.12	0.82	0.00074	0.2515	0	3.34	0	0.0004796	4094	1.039
SPSTPPTPSPSCCHPR	2_Hex(1)HexNAc(1); 1_HexNAc	SPSTPPTPSPSCCHPR+2_Hex(1)HexNAc(1); 1_HexNAc	S1(Hex(1)HexNAc(1)); S3(Hex(1)HexNAc(1)); T4(HexNAc); C12(Carbamidomethyl); C13(Carbamidomethyl)	HCD	P01876	675.286	4	2698.12	2698.12	-0.31	-0.00021	0.1952	0	3.33	0	0.0005021	2844	1.032
SPSTPPTPSPSCCHPR	2_Hex(1)HexNAc(1); 1_HexNAc	SPSTPPTPSPSCCHPR+2_Hex(1)HexNAc(1); 1_HexNAc	S1(Hex(1)HexNAc(1)); S3(Hex(1)HexNAc(1)); T4(HexNAc); C12(Carbamidomethyl); C13(Carbamidomethyl)	HCD	P01876	900.048	3	2698.13	2698.12	2.66	0.00239	0.256	0	3.32	0	0.001213	3372	0.894
SPSTPPTPSPSCCHPR	2_Hex(1)HexNAc(1); 1_HexNAc	SPSTPPTPSPSCCHPR+2_Hex(1)HexNAc(1); 1_HexNAc	S1(Hex(1)HexNAc(1)); S3(Hex(1)HexNAc(1)); T4(HexNAc); C12(Carbamidomethyl); C13(Carbamidomethyl)	HCD	P01876	900.048	3	2698.13	2698.12	1.91	0.00172	0.2178	0	3.26	0	0.001067	7158	0.914
SPSTPPTPSPSCCHPR	2_Hex(1)HexNAc(1); 1_HexNAc	SPSTPPTPSPSCCHPR+2_Hex(1)HexNAc(1); 1_HexNAc	S1(Hex(1)HexNAc(1)); S3(Hex(1)HexNAc(1)); T4(HexNAc); C12(Carbamidomethyl); C13(Carbamidomethyl)	HCD	P01876	900.047	3	2698.13	2698.12	0.76	0.00068	0.2353	0	3.23	0	0.0008655	5541	0.947
SPSTPPTPSPSCCHPR	2_Hex(1)HexNAc(1); 1_HexNAc	SPSTPPTPSPSCCHPR+2_Hex(1)HexNAc(1); 1_HexNAc	S1(Hex(1)HexNAc(1)); S3(Hex(1)HexNAc(1)); T4(HexNAc); C12(Carbamidomethyl); C13(Carbamidomethyl)	HCD	P01876	675.286	4	2698.12	2698.12	-0.04	-3e-05	0.2305	0	3.21	0	7.76e-05	2619	1.325
SPSTPPTPSPSCCHPR	2_Hex(1)HexNAc(1); 1_HexNAc	SPSTPPTPSPSCCHPR+2_Hex(1)HexNAc(1); 1_HexNAc	S1(Hex(1)HexNAc(1)); S3(Hex(1)HexNAc(1)); T4(HexNAc); C12(Carbamidomethyl); C13(Carbamidomethyl)	HCD	P01876	900.046	3	2698.12	2698.12	-0.33	-0.0003	0.1656	0	3.2	0	0.0008144	2542	0.956
SPSTPPTPSPSCCHPR	2_Hex(1)HexNAc(1); 1_HexNAc	SPSTPPTPSPSCCHPR+2_Hex(1)HexNAc(1); 1_HexNAc	S1(Hex(1)HexNAc(1)); S3(Hex(1)HexNAc(1)); T4(HexNAc); C12(Carbamidomethyl); C13(Carbamidomethyl)	HCD	P01876	900.046	3	2698.12	2698.12	-0.33	-0.0003	0.2094	0	3.2	0	0.001061	4329	0.915
SPSTPPTPSPSCCHPR	2_Hex(1)HexNAc(1); 1_HexNAc	SPSTPPTPSPSCCHPR+2_Hex(1)HexNAc(1); 1_HexNAc	S1(Hex(1)HexNAc(1)); S3(Hex(1)HexNAc(1)); T4(HexNAc); C12(Carbamidomethyl); C13(Carbamidomethyl)	HCD	P01876	900.046	3	2698.12	2698.12	-0.19	-0.00018	0.2476	0	3.19	0	0.00167	3790	0.843
SPSTPPTPSPSCCHPR	2_Hex(1)HexNAc(1); 1_HexNAc	SPSTPPTPSPSCCHPR+2_Hex(1)HexNAc(1); 1_HexNAc	S1(Hex(1)HexNAc(1)); S3(Hex(1)HexNAc(1)); T4(HexNAc); C12(Carbamidomethyl); C13(Carbamidomethyl)	HCD	P01876	900.047	3	2698.13	2698.12	1.5	0.00135	0.2075	0	3.18	0	0.003989	4135	0.706
SPSTPPTPSPSCCHPR	2_Hex(1)HexNAc(1); 1_HexNAc	SPSTPPTPSPSCCHPR+2_Hex(1)HexNAc(1); 1_HexNAc	S1(Hex(1)HexNAc(1)); S3(Hex(1)HexNAc(1)); T4(HexNAc); C12(Carbamidomethyl); C13(Carbamidomethyl)	HCD	P01876	900.046	3	2698.12	2698.12	0.01	1e-05	0.2044	0	3.18	0	0.0009442	5609	0.933
SPSTPPTPSPSCCHPR	2_Hex(1)HexNAc(1); 1_HexNAc	SPSTPPTPSPSCCHPR+2_Hex(1)HexNAc(1); 1_HexNAc	S1(Hex(1)HexNAc(1)); S3(Hex(1)HexNAc(1)); T4(HexNAc); C12(Carbamidomethyl); C13(Carbamidomethyl)	HCD	P01876	900.048	3	2698.13	2698.12	2.11	0.0019	0.2271	0	3.17	0	0.001525	3155	0.858
SPSTPPTPSPSCCHPR	2_Hex(1)HexNAc(1); 1_HexNAc	SPSTPPTPSPSCCHPR+2_Hex(1)HexNAc(1); 1_HexNAc	S1(Hex(1)HexNAc(1)); S3(Hex(1)HexNAc(1)); T4(HexNAc); C12(Carbamidomethyl); C13(Carbamidomethyl)	HCD	P01876	900.046	3	2698.12	2698.12	0.28	0.00025	0.2127	0	3.15	0	0.0002321	9655	1.153
SPSTPPTPSPSCCHPR	2_Hex(1)HexNAc(1); 1_HexNAc	SPSTPPTPSPSCCHPR+2_Hex(1)HexNAc(1); 1_HexNAc	S1(Hex(1)HexNAc(1)); S3(Hex(1)HexNAc(1)); T4(HexNAc); C12(Carbamidomethyl); C13(Carbamidomethyl)	HCD	P01876	900.045	3	2698.12	2698.12	-0.6	-0.00054	0.1338	0	3.14	0	0.002356	2574	0.789
SPSTPPTPSPSCCHPR	2_Hex(1)HexNAc(1); 1_HexNAc	SPSTPPTPSPSCCHPR+2_Hex(1)HexNAc(1); 1_HexNAc	S1(Hex(1)HexNAc(1)); S3(Hex(1)HexNAc(1)); T4(HexNAc); C12(Carbamidomethyl); C13(Carbamidomethyl)	HCD	P01876	900.045	3	2698.12	2698.12	-1.42	-0.00127	0.2325	0	3.14	0	0.008852	2711	0.581
SPSTPPTPSPSCCHPR	2_Hex(1)HexNAc(1); 1_HexNAc	SPSTPPTPSPSCCHPR+2_Hex(1)HexNAc(1); 1_HexNAc	S1(Hex(1)HexNAc(1)); S3(Hex(1)HexNAc(1)); T4(HexNAc); C12(Carbamidomethyl); C13(Carbamidomethyl)	HCD	P01876	900.046	3	2698.12	2698.12	0.35	0.00031	0.2834	0	3.14	0	0.001958	3486	0.818
SPSTPPTPSPSCCHPR	2_Hex(1)HexNAc(1); 1_HexNAc	SPSTPPTPSPSCCHPR+2_Hex(1)HexNAc(1); 1_HexNAc	S1(Hex(1)HexNAc(1)); S3(Hex(1)HexNAc(1)); T4(HexNAc); C12(Carbamidomethyl); C13(Carbamidomethyl)	HCD	P01876	900.046	3	2698.12	2698.12	0.28	0.00025	0.2102	0	3.14	0	0.0005808	5309	1.009
SPSTPPTPSPSCCHPR	2_Hex(1)HexNAc(1); 1_HexNAc	SPSTPPTPSPSCCHPR+2_Hex(1)HexNAc(1); 1_HexNAc	S1(Hex(1)HexNAc(1)); S3(Hex(1)HexNAc(1)); T4(HexNAc); C12(Carbamidomethyl); C13(Carbamidomethyl)	HCD	P01876	900.047	3	2698.13	2698.12	0.76	0.00068	0.1987	0	3.12	0	0.0008397	4791	0.951
SPSTPPTPSPSCCHPR	2_Hex(1)HexNAc(1); 1_HexNAc	SPSTPPTPSPSCCHPR+2_Hex(1)HexNAc(1); 1_HexNAc	S1(Hex(1)HexNAc(1)); S3(Hex(1)HexNAc(1)); T4(HexNAc); C12(Carbamidomethyl); C13(Carbamidomethyl)	HCD	P01876	900.048	3	2698.13	2698.12	2.25	0.00202	0.1994	0	3.11	0	0.001243	3918	0.89
SPSTPPTPSPSCCHPR	2_Hex(1)HexNAc(1); 1_HexNAc	SPSTPPTPSPSCCHPR+2_Hex(1)HexNAc(1); 1_HexNAc	S1(Hex(1)HexNAc(1)); S3(Hex(1)HexNAc(1)); T4(HexNAc); C12(Carbamidomethyl); C13(Carbamidomethyl)	HCD	P01876	900.046	3	2698.12	2698.12	-0.33	-0.0003	0.0484	0	3.1	0	0.002145	2618	0.804
SPSTPPTPSPSCCHPR	2_Hex(1)HexNAc(1); 1_HexNAc	SPSTPPTPSPSCCHPR+2_Hex(1)HexNAc(1); 1_HexNAc	S1(Hex(1)HexNAc(1)); S3(Hex(1)HexNAc(1)); T4(HexNAc); C12(Carbamidomethyl); C13(Carbamidomethyl)	HCD	P01876	900.046	3	2698.12	2698.12	0.69	0.00062	0.2557	0	3.09	0	0.00115	14889	0.902
SPSTPPTPSPSCCHPR	2_Hex(1)HexNAc(1); 1_HexNAc	SPSTPPTPSPSCCHPR+2_Hex(1)HexNAc(1); 1_HexNAc	S1(Hex(1)HexNAc(1)); S3(Hex(1)HexNAc(1)); T4(HexNAc); C12(Carbamidomethyl); C13(Carbamidomethyl)	HCD	P01876	900.046	3	2698.12	2698.12	-0.33	-0.0003	0.1508	0	3.05	0	0.0004108	10102	1.064
SPSTPPTPSPSCCHPR	2_Hex(1)HexNAc(1); 1_HexNAc	SPSTPPTPSPSCCHPR+2_Hex(1)HexNAc(1); 1_HexNAc	S1(Hex(1)HexNAc(1)); S3(Hex(1)HexNAc(1)); T4(HexNAc); C12(Carbamidomethyl); C13(Carbamidomethyl)	HCD	P01876	900.045	3	2698.12	2698.12	-0.53	-0.00048	0.1934	0	3.05	0	0.0007883	10297	0.961
SPSTPPTPSPSCCHPR	2_Hex(1)HexNAc(1); 1_HexNAc	SPSTPPTPSPSCCHPR+2_Hex(1)HexNAc(1); 1_HexNAc	S1(Hex(1)HexNAc(1)); S3(Hex(1)HexNAc(1)); T4(HexNAc); C12(Carbamidomethyl); C13(Carbamidomethyl)	HCD	P01876	900.046	3	2698.12	2698.12	-0.19	-0.00018	0.2197	0	3.05	0	0.0006618	11650	0.989
SPSTPPTPSPSCCHPR	2_Hex(1)HexNAc(1); 1_HexNAc	SPSTPPTPSPSCCHPR+2_Hex(1)HexNAc(1); 1_HexNAc	S1(Hex(1)HexNAc(1)); S3(Hex(1)HexNAc(1)); T4(HexNAc); C12(Carbamidomethyl); C13(Carbamidomethyl)	HCD	P01876	900.046	3	2698.12	2698.12	-0.26	-0.00024	0.1443	0	3.05	0	0.0006193	16678	0.999
SPSTPPTPSPSCCHPR	2_Hex(1)HexNAc(1); 1_HexNAc	SPSTPPTPSPSCCHPR+2_Hex(1)HexNAc(1); 1_HexNAc	S1(Hex(1)HexNAc(1)); S3(Hex(1)HexNAc(1)); T4(HexNAc); C12(Carbamidomethyl); C13(Carbamidomethyl)	HCD	P01876	900.047	3	2698.13	2698.12	1.43	0.00129	0.227	0	3.04	0	0.001219	12247	0.893
SPSTPPTPSPSCCHPR	2_Hex(1)HexNAc(1); 1_HexNAc	SPSTPPTPSPSCCHPR+2_Hex(1)HexNAc(1); 1_HexNAc	S1(Hex(1)HexNAc(1)); S3(Hex(1)HexNAc(1)); T4(HexNAc); C12(Carbamidomethyl); C13(Carbamidomethyl)	HCD	P01876	900.046	3	2698.12	2698.12	-0.13	-0.00011	0.2211	0	3.03	0	0.0001276	5987	1.247
SPSTPPTPSPSCCHPR	2_Hex(1)HexNAc(1); 1_HexNAc	SPSTPPTPSPSCCHPR+2_Hex(1)HexNAc(1); 1_HexNAc	S1(Hex(1)HexNAc(1)); S3(Hex(1)HexNAc(1)); T4(HexNAc); C12(Carbamidomethyl); C13(Carbamidomethyl)	HCD	P01876	900.048	3	2698.13	2698.12	2.38	0.00214	0.1782	0	3.03	0	0.0005731	17187	1.011
SPSTPPTPSPSCCHPR	2_Hex(1)HexNAc(1); 1_HexNAc	SPSTPPTPSPSCCHPR+2_Hex(1)HexNAc(1); 1_HexNAc	S1(Hex(1)HexNAc(1)); S3(Hex(1)HexNAc(1)); T4(HexNAc); C12(Carbamidomethyl); C13(Carbamidomethyl)	HCD	P01876	900.047	3	2698.13	2698.12	0.89	0.0008	0.1424	0	3.02	0	0.001587	3415	0.851
SPSTPPTPSPSCCHPR	2_Hex(1)HexNAc(1); 1_HexNAc	SPSTPPTPSPSCCHPR+2_Hex(1)HexNAc(1); 1_HexNAc	S1(Hex(1)HexNAc(1)); S3(Hex(1)HexNAc(1)); T4(HexNAc); C12(Carbamidomethyl); C13(Carbamidomethyl)	HCD	P01876	900.046	3	2698.12	2698.12	0.55	0.0005	0.1954	0	3.02	0	0.001143	4128	0.903
SPSTPPTPSPSCCHPR	2_Hex(1)HexNAc(1); 1_HexNAc	SPSTPPTPSPSCCHPR+2_Hex(1)HexNAc(1); 1_HexNAc	S1(Hex(1)HexNAc(1)); S3(Hex(1)HexNAc(1)); T4(HexNAc); C12(Carbamidomethyl); C13(Carbamidomethyl)	HCD	P01876	900.047	3	2698.13	2698.12	1.57	0.00141	0.1689	0	3.02	0	0.001718	6924	0.839
SPSTPPTPSPSCCHPR	2_Hex(1)HexNAc(1); 1_HexNAc	SPSTPPTPSPSCCHPR+2_Hex(1)HexNAc(1); 1_HexNAc	S1(Hex(1)HexNAc(1)); S3(Hex(1)HexNAc(1)); T4(HexNAc); C12(Carbamidomethyl); C13(Carbamidomethyl)	HCD	P01876	900.048	3	2698.13	2698.12	1.98	0.00178	0.1987	0	3.02	0	0.0009912	13205	0.925
SPSTPPTPSPSCCHPR	2_Hex(1)HexNAc(1); 1_HexNAc	SPSTPPTPSPSCCHPR+2_Hex(1)HexNAc(1); 1_HexNAc	S1(Hex(1)HexNAc(1)); S3(Hex(1)HexNAc(1)); T4(HexNAc); C12(Carbamidomethyl); C13(Carbamidomethyl)	HCD	P01876	900.046	3	2698.12	2698.12	0.48	0.00044	0.2093	0	3.01	0	0.0009389	4576	0.934
SPSTPPTPSPSCCHPR	2_Hex(1)HexNAc(1); 1_HexNAc	SPSTPPTPSPSCCHPR+2_Hex(1)HexNAc(1); 1_HexNAc	S1(Hex(1)HexNAc(1)); S3(Hex(1)HexNAc(1)); T4(HexNAc); C12(Carbamidomethyl); C13(Carbamidomethyl)	HCD	P01876	900.046	3	2698.12	2698.12	-0.26	-0.00024	0.2126	0	3.01	0	0.00025	10622	1.142
SPSTPPTPSPSCCHPR	2_Hex(1)HexNAc(1); 1_HexNAc	SPSTPPTPSPSCCHPR+2_Hex(1)HexNAc(1); 1_HexNAc	S1(Hex(1)HexNAc(1)); S3(Hex(1)HexNAc(1)); T4(HexNAc); C12(Carbamidomethyl); C13(Carbamidomethyl)	HCD	P01876	900.046	3	2698.12	2698.12	0.62	0.00056	0.2575	0	2.99	0	0.0006601	5009	0.989
SPSTPPTPSPSCCHPR	2_Hex(1)HexNAc(1); 1_HexNAc	SPSTPPTPSPSCCHPR+2_Hex(1)HexNAc(1); 1_HexNAc	S1(Hex(1)HexNAc(1)); S3(Hex(1)HexNAc(1)); T4(HexNAc); C12(Carbamidomethyl); C13(Carbamidomethyl)	HCD	P01876	900.047	3	2698.13	2698.12	1.57	0.00141	0.1806	0	2.99	0	0.002038	8393	0.812
SPSTPPTPSPSCCHPR	2_Hex(1)HexNAc(1); 1_HexNAc	SPSTPPTPSPSCCHPR+2_Hex(1)HexNAc(1); 1_HexNAc	S1(Hex(1)HexNAc(1)); S3(Hex(1)HexNAc(1)); T4(HexNAc); C12(Carbamidomethyl); C13(Carbamidomethyl)	HCD	P01876	900.047	3	2698.13	2698.12	1.16	0.00105	0.2013	0	2.98	0	4e-05	12566	1.429
SPSTPPTPSPSCCHPR	2_Hex(1)HexNAc(1); 1_HexNAc	SPSTPPTPSPSCCHPR+2_Hex(1)HexNAc(1); 1_HexNAc	S1(Hex(1)HexNAc(1)); S3(Hex(1)HexNAc(1)); T4(HexNAc); C12(Carbamidomethyl); C13(Carbamidomethyl)	HCD	P01876	900.048	3	2698.13	2698.12	2.59	0.00233	0.1846	0	2.98	0	0.002761	15526	0.764
SPSTPPTPSPSCCHPR	2_Hex(1)HexNAc(1); 1_HexNAc	SPSTPPTPSPSCCHPR+2_Hex(1)HexNAc(1); 1_HexNAc	S1(Hex(1)HexNAc(1)); S3(Hex(1)HexNAc(1)); T4(HexNAc); C12(Carbamidomethyl); C13(Carbamidomethyl)	HCD	P01876	900.045	3	2698.12	2698.12	-0.87	-0.00079	0.1448	0	2.97	0.0003007	0.02846	3041	0.394
SPSTPPTPSPSCCHPR	2_Hex(1)HexNAc(1); 1_HexNAc	SPSTPPTPSPSCCHPR+2_Hex(1)HexNAc(1); 1_HexNAc	S1(Hex(1)HexNAc(1)); S3(Hex(1)HexNAc(1)); T4(HexNAc); C12(Carbamidomethyl); C13(Carbamidomethyl)	HCD	P01876	900.047	3	2698.13	2698.12	0.89	0.0008	0.1313	0	2.97	0	0.003672	3624	0.72
SPSTPPTPSPSCCHPR	2_Hex(1)HexNAc(1); 1_HexNAc	SPSTPPTPSPSCCHPR+2_Hex(1)HexNAc(1); 1_HexNAc	S1(Hex(1)HexNAc(1)); S3(Hex(1)HexNAc(1)); T4(HexNAc); C12(Carbamidomethyl); C13(Carbamidomethyl)	HCD	P01876	900.049	3	2698.13	2698.12	3.81	0.00343	0.1886	0	2.97	0	0.001593	5794	0.851
SPSTPPTPSPSCCHPR	2_Hex(1)HexNAc(1); 1_HexNAc	SPSTPPTPSPSCCHPR+2_Hex(1)HexNAc(1); 1_HexNAc	S1(Hex(1)HexNAc(1)); S3(Hex(1)HexNAc(1)); T4(HexNAc); C12(Carbamidomethyl); C13(Carbamidomethyl)	HCD	P01876	900.047	3	2698.13	2698.12	0.82	0.00074	0.2424	0	2.97	0	0.001647	6245	0.846
SPSTPPTPSPSCCHPR	2_Hex(1)HexNAc(1); 1_HexNAc	SPSTPPTPSPSCCHPR+2_Hex(1)HexNAc(1); 1_HexNAc	S1(Hex(1)HexNAc(1)); S3(Hex(1)HexNAc(1)); T4(HexNAc); C12(Carbamidomethyl); C13(Carbamidomethyl)	HCD	P01876	900.046	3	2698.12	2698.12	0.21	0.00019	0.2264	0	2.96	0	0.0009647	6893	0.93
SPSTPPTPSPSCCHPR	2_Hex(1)HexNAc(1); 1_HexNAc	SPSTPPTPSPSCCHPR+2_Hex(1)HexNAc(1); 1_HexNAc	S1(Hex(1)HexNAc(1)); S3(Hex(1)HexNAc(1)); T4(HexNAc); C12(Carbamidomethyl); C13(Carbamidomethyl)	HCD	P01876	900.047	3	2698.13	2698.12	1.5	0.00135	0.1757	0	2.96	0	0.0005524	6961	1.017
SPSTPPTPSPSCCHPR	2_Hex(1)HexNAc(1); 1_HexNAc	SPSTPPTPSPSCCHPR+2_Hex(1)HexNAc(1); 1_HexNAc	S1(Hex(1)HexNAc(1)); S3(Hex(1)HexNAc(1)); T4(HexNAc); C12(Carbamidomethyl); C13(Carbamidomethyl)	HCD	P01876	900.048	3	2698.13	2698.12	2.18	0.00196	0.2517	0	2.94	0	0.001063	6429	0.914
TPVISMLAQGSQVLES	1_Hex(1)HexNAc(1); 0_HexNAc	TPVISMLAQGSQVLES+1_Hex(1)HexNAc(1); 0_HexNAc	T1(Hex(1)HexNAc(1)); M6(Oxidation)	ETD	P19823	681.003	3	2040.99	2040.99	2.2	0.00149	0.075	0	3.6	0	7.527e-05	19220	0.891	Yes	T1(Hex(1)HexNAc(1)): 100
SPSTPPTPSPSCCHPR	2_Hex(1)HexNAc(1); 1_HexNAc	SPSTPPTPSPSCCHPR+2_Hex(1)HexNAc(1); 1_HexNAc	S1(Hex(1)HexNAc(1)); S3(Hex(1)HexNAc(1)); T4(HexNAc); C12(Carbamidomethyl); C13(Carbamidomethyl)	HCD	P01876	900.046	3	2698.12	2698.12	0.14	0.00013	0.1803	0	2.94	0	0.0003874	9560	1.073
SPSTPPTPSPSCCHPR	2_Hex(1)HexNAc(1); 1_HexNAc	SPSTPPTPSPSCCHPR+2_Hex(1)HexNAc(1); 1_HexNAc	S1(Hex(1)HexNAc(1)); S3(Hex(1)HexNAc(1)); T4(HexNAc); C12(Carbamidomethyl); C13(Carbamidomethyl)	HCD	P01876	900.046	3	2698.12	2698.12	-0.13	-0.00011	0.2585	0	2.94	0	0.000797	13946	0.96
SPSTPPTPSPSCCHPR	2_Hex(1)HexNAc(1); 1_HexNAc	SPSTPPTPSPSCCHPR+2_Hex(1)HexNAc(1); 1_HexNAc	S1(Hex(1)HexNAc(1)); S3(Hex(1)HexNAc(1)); T4(HexNAc); C12(Carbamidomethyl); C13(Carbamidomethyl)	HCD	P01876	900.046	3	2698.12	2698.12	0.48	0.00044	0.25	0	2.92	0	0.0004322	6593	1.056
SPSTPPTPSPSCCHPR	2_Hex(1)HexNAc(1); 1_HexNAc	SPSTPPTPSPSCCHPR+2_Hex(1)HexNAc(1); 1_HexNAc	S1(Hex(1)HexNAc(1)); S3(Hex(1)HexNAc(1)); T4(HexNAc); C12(Carbamidomethyl); C13(Carbamidomethyl)	HCD	P01876	900.047	3	2698.13	2698.12	0.76	0.00068	0.1815	0	2.92	0	0.0002626	14185	1.134
SPSTPPTPSPSCCHPR	2_Hex(1)HexNAc(1); 1_HexNAc	SPSTPPTPSPSCCHPR+2_Hex(1)HexNAc(1); 1_HexNAc	S1(Hex(1)HexNAc(1)); S3(Hex(1)HexNAc(1)); T4(HexNAc); C12(Carbamidomethyl); C13(Carbamidomethyl)	HCD	P01876	900.048	3	2698.13	2698.12	2.32	0.00208	0.2397	0	2.92	0	0.0008262	14609	0.954
SPSTPPTPSPSCCHPR	2_Hex(1)HexNAc(1); 1_HexNAc	SPSTPPTPSPSCCHPR+2_Hex(1)HexNAc(1); 1_HexNAc	S1(Hex(1)HexNAc(1)); S3(Hex(1)HexNAc(1)); T4(HexNAc); C12(Carbamidomethyl); C13(Carbamidomethyl)	HCD	P01876	900.047	3	2698.13	2698.12	0.82	0.00074	0.2295	0	2.92	0	0.000418	22477	1.061
SPSTPPTPSPSCCHPR	2_Hex(1)HexNAc(1); 1_HexNAc	SPSTPPTPSPSCCHPR+2_Hex(1)HexNAc(1); 1_HexNAc	S1(Hex(1)HexNAc(1)); S3(Hex(1)HexNAc(1)); T4(HexNAc); C12(Carbamidomethyl); C13(Carbamidomethyl)	HCD	P01876	900.047	3	2698.13	2698.12	1.57	0.00141	0.2595	0	2.89	0	0.0006297	12444	0.997
SPSTPPTPSPSCCHPR	2_Hex(1)HexNAc(1); 1_HexNAc	SPSTPPTPSPSCCHPR+2_Hex(1)HexNAc(1); 1_HexNAc	S1(Hex(1)HexNAc(1)); S3(Hex(1)HexNAc(1)); T4(HexNAc); C12(Carbamidomethyl); C13(Carbamidomethyl)	HCD	P01876	900.046	3	2698.12	2698.12	0.48	0.00044	0.2664	0	2.89	0	0.001021	15120	0.921
SPSTPPTPSPSCCHPR	2_Hex(1)HexNAc(1); 1_HexNAc	SPSTPPTPSPSCCHPR+2_Hex(1)HexNAc(1); 1_HexNAc	S1(Hex(1)HexNAc(1)); S3(Hex(1)HexNAc(1)); T4(HexNAc); C12(Carbamidomethyl); C13(Carbamidomethyl)	HCD	P01876	900.045	3	2698.12	2698.12	-0.6	-0.00054	0.1875	0	2.88	0	0.001893	12271	0.824
SPSTPPTPSPSCCHPR	2_Hex(1)HexNAc(1); 1_HexNAc	SPSTPPTPSPSCCHPR+2_Hex(1)HexNAc(1); 1_HexNAc	S1(Hex(1)HexNAc(1)); S3(Hex(1)HexNAc(1)); T4(HexNAc); C12(Carbamidomethyl); C13(Carbamidomethyl)	HCD	P01876	900.045	3	2698.12	2698.12	-0.87	-0.00079	0.2028	0	2.86	0	0.002186	11076	0.801
SPSTPPTPSPSCCHPR	2_Hex(1)HexNAc(1); 1_HexNAc	SPSTPPTPSPSCCHPR+2_Hex(1)HexNAc(1); 1_HexNAc	S1(Hex(1)HexNAc(1)); S3(Hex(1)HexNAc(1)); T4(HexNAc); C12(Carbamidomethyl); C13(Carbamidomethyl)	HCD	P01876	900.048	3	2698.13	2698.12	1.84	0.00166	0.1748	0	2.86	0	0.001367	19245	0.875
SPSTPPTPSPSCCHPR	2_Hex(1)HexNAc(1); 1_HexNAc	SPSTPPTPSPSCCHPR+2_Hex(1)HexNAc(1); 1_HexNAc	S1(Hex(1)HexNAc(1)); S3(Hex(1)HexNAc(1)); T4(HexNAc); C12(Carbamidomethyl); C13(Carbamidomethyl)	HCD	P01876	900.046	3	2698.12	2698.12	0.01	1e-05	0.2351	0	2.85	0	0.002197	11033	0.8
SPSTPPTPSPSCCHPR	2_Hex(1)HexNAc(1); 1_HexNAc	SPSTPPTPSPSCCHPR+2_Hex(1)HexNAc(1); 1_HexNAc	S1(Hex(1)HexNAc(1)); S3(Hex(1)HexNAc(1)); T4(HexNAc); C12(Carbamidomethyl); C13(Carbamidomethyl)	HCD	P01876	900.047	3	2698.13	2698.12	0.76	0.00068	0.212	0	2.83	0	0.0004565	7142	1.047
SPSTPPTPSPSCCHPR	2_Hex(1)HexNAc(1); 1_HexNAc	SPSTPPTPSPSCCHPR+2_Hex(1)HexNAc(1); 1_HexNAc	S1(Hex(1)HexNAc(1)); S3(Hex(1)HexNAc(1)); T4(HexNAc); C12(Carbamidomethyl); C13(Carbamidomethyl)	HCD	P01876	900.047	3	2698.13	2698.12	1.16	0.00105	0.1993	0	2.81	0	0.001889	5517	0.824
SPSTPPTPSPSCCHPR	2_Hex(1)HexNAc(1); 1_HexNAc	SPSTPPTPSPSCCHPR+2_Hex(1)HexNAc(1); 1_HexNAc	S1(Hex(1)HexNAc(1)); S3(Hex(1)HexNAc(1)); T4(HexNAc); C12(Carbamidomethyl); C13(Carbamidomethyl)	HCD	P01876	900.046	3	2698.12	2698.12	-0.19	-0.00018	0.2313	0	2.81	0	1.091e-05	10642	1.633
SPSTPPTPSPSCCHPR	2_Hex(1)HexNAc(1); 1_HexNAc	SPSTPPTPSPSCCHPR+2_Hex(1)HexNAc(1); 1_HexNAc	S1(Hex(1)HexNAc(1)); S3(Hex(1)HexNAc(1)); T4(HexNAc); C12(Carbamidomethyl); C13(Carbamidomethyl)	HCD	P01876	900.045	3	2698.12	2698.12	-0.4	-0.00036	0.1922	0	2.81	0	0.001242	16739	0.89
SPSTPPTPSPSCCHPR	2_Hex(1)HexNAc(1); 1_HexNAc	SPSTPPTPSPSCCHPR+2_Hex(1)HexNAc(1); 1_HexNAc	S1(Hex(1)HexNAc(1)); S3(Hex(1)HexNAc(1)); T4(HexNAc); C12(Carbamidomethyl); C13(Carbamidomethyl)	HCD	P01876	900.047	3	2698.13	2698.12	1.23	0.00111	0.1893	0	2.8	0	0.001955	5811	0.819
SPSTPPTPSPSCCHPR	2_Hex(1)HexNAc(1); 1_HexNAc	SPSTPPTPSPSCCHPR+2_Hex(1)HexNAc(1); 1_HexNAc	S1(Hex(1)HexNAc(1)); S3(Hex(1)HexNAc(1)); T4(HexNAc); C12(Carbamidomethyl); C13(Carbamidomethyl)	HCD	P01876	900.048	3	2698.13	2698.12	1.98	0.00178	0.2393	0	2.8	0	0.001951	18678	0.819
SPSTPPTPSPSCCHPR	2_Hex(1)HexNAc(1); 1_HexNAc	SPSTPPTPSPSCCHPR+2_Hex(1)HexNAc(1); 1_HexNAc	S1(Hex(1)HexNAc(1)); S3(Hex(1)HexNAc(1)); T4(HexNAc); C12(Carbamidomethyl); C13(Carbamidomethyl)	HCD	P01876	900.048	3	2698.13	2698.12	2.11	0.0019	0.1906	0	2.78	0	0.0005367	16523	1.022
SPSTPPTPSPSCCHPR	2_Hex(1)HexNAc(1); 1_HexNAc	SPSTPPTPSPSCCHPR+2_Hex(1)HexNAc(1); 1_HexNAc	S1(Hex(1)HexNAc(1)); S3(Hex(1)HexNAc(1)); T4(HexNAc); C12(Carbamidomethyl); C13(Carbamidomethyl)	HCD	P01876	900.046	3	2698.12	2698.12	0.55	0.0005	0.2058	0	2.77	0	0.001453	7553	0.865
SPSTPPTPSPSCCHPR	2_Hex(1)HexNAc(1); 1_HexNAc	SPSTPPTPSPSCCHPR+2_Hex(1)HexNAc(1); 1_HexNAc	S1(Hex(1)HexNAc(1)); S3(Hex(1)HexNAc(1)); T4(HexNAc); C12(Carbamidomethyl); C13(Carbamidomethyl)	HCD	P01876	900.045	3	2698.12	2698.12	-0.87	-0.00079	0.2283	0	2.76	0.0003007	0.01643	3037	0.482
SPSTPPTPSPSCCHPR	2_Hex(1)HexNAc(1); 1_HexNAc	SPSTPPTPSPSCCHPR+2_Hex(1)HexNAc(1); 1_HexNAc	S1(Hex(1)HexNAc(1)); S3(Hex(1)HexNAc(1)); T4(HexNAc); C12(Carbamidomethyl); C13(Carbamidomethyl)	HCD	P01876	900.047	3	2698.13	2698.12	1.23	0.00111	0.2283	0	2.76	0	0.0006079	8565	1.002
SPSTPPTPSPSCCHPR	2_Hex(1)HexNAc(1); 1_HexNAc	SPSTPPTPSPSCCHPR+2_Hex(1)HexNAc(1); 1_HexNAc	S1(Hex(1)HexNAc(1)); S3(Hex(1)HexNAc(1)); T4(HexNAc); C12(Carbamidomethyl); C13(Carbamidomethyl)	HCD	P01876	900.048	3	2698.13	2698.12	1.98	0.00178	0.2101	0	2.76	0	0.002303	9846	0.793
SPSTPPTPSPSCCHPR	2_Hex(1)HexNAc(1); 1_HexNAc	SPSTPPTPSPSCCHPR+2_Hex(1)HexNAc(1); 1_HexNAc	S1(Hex(1)HexNAc(1)); S3(Hex(1)HexNAc(1)); T4(HexNAc); C12(Carbamidomethyl); C13(Carbamidomethyl)	HCD	P01876	900.045	3	2698.12	2698.12	-1.08	-0.00097	0.2518	0	2.74	0	0.0009271	12069	0.936
SPSTPPTPSPSCCHPR	2_Hex(1)HexNAc(1); 1_HexNAc	SPSTPPTPSPSCCHPR+2_Hex(1)HexNAc(1); 1_HexNAc	S1(Hex(1)HexNAc(1)); S3(Hex(1)HexNAc(1)); T4(HexNAc); C12(Carbamidomethyl); C13(Carbamidomethyl)	HCD	P01876	900.046	3	2698.12	2698.12	0.48	0.00044	0.1832	0	2.73	0	0.0005476	9047	1.019
SPSTPPTPSPSCCHPR	2_Hex(1)HexNAc(1); 1_HexNAc	SPSTPPTPSPSCCHPR+2_Hex(1)HexNAc(1); 1_HexNAc	S1(Hex(1)HexNAc(1)); S3(Hex(1)HexNAc(1)); T4(HexNAc); C12(Carbamidomethyl); C13(Carbamidomethyl)	HCD	P01876	900.047	3	2698.13	2698.12	0.82	0.00074	0.2308	0	2.73	0	0.000707	16148	0.978
SPSTPPTPSPSCCHPR	2_Hex(1)HexNAc(1); 1_HexNAc	SPSTPPTPSPSCCHPR+2_Hex(1)HexNAc(1); 1_HexNAc	S1(Hex(1)HexNAc(1)); S3(Hex(1)HexNAc(1)); T4(HexNAc); C12(Carbamidomethyl); C13(Carbamidomethyl)	HCD	P01876	900.046	3	2698.12	2698.12	0.01	1e-05	0.2279	0	2.72	0	0.0002446	11049	1.145
SPSTPPTPSPSCCHPR	2_Hex(1)HexNAc(1); 1_HexNAc	SPSTPPTPSPSCCHPR+2_Hex(1)HexNAc(1); 1_HexNAc	S1(Hex(1)HexNAc(1)); S3(Hex(1)HexNAc(1)); T4(HexNAc); C12(Carbamidomethyl); C13(Carbamidomethyl)	HCD	P01876	900.047	3	2698.13	2698.12	1.09	0.00098	0.1956	0	2.71	0	0.001274	6716	0.886
SPSTPPTPSPSCCHPR	2_Hex(1)HexNAc(1); 1_HexNAc	SPSTPPTPSPSCCHPR+2_Hex(1)HexNAc(1); 1_HexNAc	S1(Hex(1)HexNAc(1)); S3(Hex(1)HexNAc(1)); T4(HexNAc); C12(Carbamidomethyl); C13(Carbamidomethyl)	HCD	P01876	900.047	3	2698.13	2698.12	0.89	0.0008	0.1852	0	2.7	0	0.002424	5025	0.785
SPSTPPTPSPSCCHPR	2_Hex(1)HexNAc(1); 1_HexNAc	SPSTPPTPSPSCCHPR+2_Hex(1)HexNAc(1); 1_HexNAc	S1(Hex(1)HexNAc(1)); S3(Hex(1)HexNAc(1)); T4(HexNAc); C12(Carbamidomethyl); C13(Carbamidomethyl)	HCD	P01876	900.047	3	2698.13	2698.12	1.37	0.00123	0.2148	0	2.7	0	0.0009033	19119	0.94
SPSTPPTPSPSCCHPR	2_Hex(1)HexNAc(1); 1_HexNAc	SPSTPPTPSPSCCHPR+2_Hex(1)HexNAc(1); 1_HexNAc	S1(Hex(1)HexNAc(1)); S3(Hex(1)HexNAc(1)); T4(HexNAc); C12(Carbamidomethyl); C13(Carbamidomethyl)	HCD	P01876	900.046	3	2698.12	2698.12	0.14	0.00013	0.1444	0	2.7	0	0.00245	20698	0.783
SPSTPPTPSPSCCHPR	2_Hex(1)HexNAc(1); 1_HexNAc	SPSTPPTPSPSCCHPR+2_Hex(1)HexNAc(1); 1_HexNAc	S1(Hex(1)HexNAc(1)); S3(Hex(1)HexNAc(1)); T4(HexNAc); C12(Carbamidomethyl); C13(Carbamidomethyl)	HCD	P01876	900.048	3	2698.13	2698.12	2.32	0.00208	0.197	0	2.69	0	0.001547	4552	0.855
SPSTPPTPSPSCCHPR	2_Hex(1)HexNAc(1); 1_HexNAc	SPSTPPTPSPSCCHPR+2_Hex(1)HexNAc(1); 1_HexNAc	S1(Hex(1)HexNAc(1)); S3(Hex(1)HexNAc(1)); T4(HexNAc); C12(Carbamidomethyl); C13(Carbamidomethyl)	HCD	P01876	900.044	3	2698.12	2698.12	-1.55	-0.0014	0.0749	0	2.67	0	0.001308	2214	0.882
SPSTPPTPSPSCCHPR	2_Hex(1)HexNAc(1); 1_HexNAc	SPSTPPTPSPSCCHPR+2_Hex(1)HexNAc(1); 1_HexNAc	S1(Hex(1)HexNAc(1)); S3(Hex(1)HexNAc(1)); T4(HexNAc); C12(Carbamidomethyl); C13(Carbamidomethyl)	HCD	P01876	900.049	3	2698.13	2698.12	3.95	0.00355	0.1985	0	2.62	0	0.003423	18995	0.731
SPSTPPTPSPSCCHPR	2_Hex(1)HexNAc(1); 1_HexNAc	SPSTPPTPSPSCCHPR+2_Hex(1)HexNAc(1); 1_HexNAc	S1(Hex(1)HexNAc(1)); S3(Hex(1)HexNAc(1)); T4(HexNAc); C12(Carbamidomethyl); C13(Carbamidomethyl)	HCD	P01876	900.047	3	2698.13	2698.12	1.16	0.00105	0.187	0	2.62	0	0.000679	23811	0.985
SPSTPPTPSPSCCHPR	2_Hex(1)HexNAc(1); 1_HexNAc	SPSTPPTPSPSCCHPR+2_Hex(1)HexNAc(1); 1_HexNAc	S1(Hex(1)HexNAc(1)); S3(Hex(1)HexNAc(1)); T4(HexNAc); C12(Carbamidomethyl); C13(Carbamidomethyl)	HCD	P01876	900.046	3	2698.12	2698.12	0.08	7e-05	0.2146	0	2.61	0	0.0008463	3441	0.95
SPSTPPTPSPSCCHPR	2_Hex(1)HexNAc(1); 1_HexNAc	SPSTPPTPSPSCCHPR+2_Hex(1)HexNAc(1); 1_HexNAc	S1(Hex(1)HexNAc(1)); S3(Hex(1)HexNAc(1)); T4(HexNAc); C12(Carbamidomethyl); C13(Carbamidomethyl)	HCD	P01876	900.046	3	2698.12	2698.12	0.55	0.0005	0.1142	0	2.54	0	0.004391	13580	0.691
SPSTPPTPSPSCCHPR	2_Hex(1)HexNAc(1); 1_HexNAc	SPSTPPTPSPSCCHPR+2_Hex(1)HexNAc(1); 1_HexNAc	S1(Hex(1)HexNAc(1)); S3(Hex(1)HexNAc(1)); T4(HexNAc); C12(Carbamidomethyl); C13(Carbamidomethyl)	HCD	P01876	900.048	3	2698.13	2698.12	2.18	0.00196	0.0748	0	2.54	0	0.002031	16213	0.813
SPSTPPTPSPSCCHPR	2_Hex(1)HexNAc(1); 1_HexNAc	SPSTPPTPSPSCCHPR+2_Hex(1)HexNAc(1); 1_HexNAc	S1(Hex(1)HexNAc(1)); S3(Hex(1)HexNAc(1)); T4(HexNAc); C12(Carbamidomethyl); C13(Carbamidomethyl)	HCD	P01876	900.047	3	2698.13	2698.12	1.64	0.00147	0.2143	0	2.52	0	0.001494	10863	0.861
SPSTPPTPSPSCCHPR	2_Hex(1)HexNAc(1); 1_HexNAc	SPSTPPTPSPSCCHPR+2_Hex(1)HexNAc(1); 1_HexNAc	S1(Hex(1)HexNAc(1)); S3(Hex(1)HexNAc(1)); T4(HexNAc); C12(Carbamidomethyl); C13(Carbamidomethyl)	HCD	P01876	900.045	3	2698.12	2698.12	-0.67	-0.0006	0.24	0	2.5	0	0.00326	5238	0.738
SPSTPPTPSPSCCHPR	2_Hex(1)HexNAc(1); 1_HexNAc	SPSTPPTPSPSCCHPR+2_Hex(1)HexNAc(1); 1_HexNAc	S1(Hex(1)HexNAc(1)); S3(Hex(1)HexNAc(1)); T4(HexNAc); C12(Carbamidomethyl); C13(Carbamidomethyl)	HCD	P01876	900.048	3	2698.13	2698.12	2.25	0.00202	0.1959	0	2.45	0	0.001888	6445	0.824
SPSTPPTPSPSCCHPR	2_Hex(1)HexNAc(1); 1_HexNAc	SPSTPPTPSPSCCHPR+2_Hex(1)HexNAc(1); 1_HexNAc	S1(Hex(1)HexNAc(1)); S3(Hex(1)HexNAc(1)); T4(HexNAc); C12(Carbamidomethyl); C13(Carbamidomethyl)	HCD	P01876	900.043	3	2698.11	2698.12	-2.98	-0.00268	0.1918	0	2.45	0	0.00821	14579	0.593
SPSTPPTPSPSCCHPR	2_Hex(1)HexNAc(1); 1_HexNAc	SPSTPPTPSPSCCHPR+2_Hex(1)HexNAc(1); 1_HexNAc	S1(Hex(1)HexNAc(1)); S3(Hex(1)HexNAc(1)); T4(HexNAc); C12(Carbamidomethyl); C13(Carbamidomethyl)	HCD	P01876	900.047	3	2698.13	2698.12	0.76	0.00068	0.1878	0	2.45	0	0.002374	15346	0.788
SPSTPPTPSPSCCHPR	2_Hex(1)HexNAc(1); 1_HexNAc	SPSTPPTPSPSCCHPR+2_Hex(1)HexNAc(1); 1_HexNAc	S1(Hex(1)HexNAc(1)); S3(Hex(1)HexNAc(1)); T4(HexNAc); C12(Carbamidomethyl); C13(Carbamidomethyl)	HCD	P01876	900.047	3	2698.13	2698.12	1.23	0.00111	0.1452	0	2.41	0	0.003065	7837	0.748
SPSTPPTPSPSCCHPR	2_Hex(1)HexNAc(1); 1_HexNAc	SPSTPPTPSPSCCHPR+2_Hex(1)HexNAc(1); 1_HexNAc	S1(Hex(1)HexNAc(1)); S3(Hex(1)HexNAc(1)); T4(HexNAc); C12(Carbamidomethyl); C13(Carbamidomethyl)	HCD	P01876	900.046	3	2698.12	2698.12	-0.06	-5e-05	0.2208	0	2.4	0	0.00103	2306	0.919
SPSTPPTPSPSCCHPR	2_Hex(1)HexNAc(1); 1_HexNAc	SPSTPPTPSPSCCHPR+2_Hex(1)HexNAc(1); 1_HexNAc	S1(Hex(1)HexNAc(1)); S3(Hex(1)HexNAc(1)); T4(HexNAc); C12(Carbamidomethyl); C13(Carbamidomethyl)	HCD	P01876	900.046	3	2698.12	2698.12	0.08	7e-05	0.1958	0	2.4	0	0.003009	8765	0.751
SPSTPPTPSPSCCHPR	2_Hex(1)HexNAc(1); 1_HexNAc	SPSTPPTPSPSCCHPR+2_Hex(1)HexNAc(1); 1_HexNAc	S1(Hex(1)HexNAc(1)); S3(Hex(1)HexNAc(1)); T4(HexNAc); C12(Carbamidomethyl); C13(Carbamidomethyl)	HCD	P01876	900.045	3	2698.12	2698.12	-0.67	-0.0006	0.1674	0	2.39	0	0.001329	15829	0.879
SPSTPPTPSPSCCHPR	2_Hex(1)HexNAc(1); 1_HexNAc	SPSTPPTPSPSCCHPR+2_Hex(1)HexNAc(1); 1_HexNAc	S1(Hex(1)HexNAc(1)); S3(Hex(1)HexNAc(1)); T4(HexNAc); C12(Carbamidomethyl); C13(Carbamidomethyl)	HCD	P01876	900.047	3	2698.13	2698.12	0.76	0.00068	0.1807	0	2.38	0	0.0009866	9332	0.926
TADIGANTPDATK	1_Hex(1)HexNAc(1); 0_HexNAc	TADIGANTPDATK+1_Hex(1)HexNAc(1); 0_HexNAc	T1(Hex(1)HexNAc(1)); K13(Guanidinyl)	ETD	Q96PD5	561.263	3	1681.77	1681.78	-1.97	-0.0011	0.2423	0	3.55	0	0.00644	4950	0.426	Yes	T1(Hex(1)HexNAc(1)): 100
TSAHGNVAEGETKPDPDVTER	1_Hex(1)HexNAc(1); 0_HexNAc	TSAHGNVAEGETKPDPDVTER+1_Hex(1)HexNAc(1); 0_HexNAc	T1(Hex(1)HexNAc(1)); K13(Guanidinyl)	ETD	P02790	655.054	4	2617.19	2617.19	3.07	0.00201	0.0789	0	3.55	0	0.001542	5466	0.576	Yes	T1(Hex(1)HexNAc(1)): 99.4
TMDPESSIFIEDAIK	1_Hex(1)HexNAc(1); 0_HexNAc	TMDPESSIFIEDAIK+1_Hex(1)HexNAc(1); 0_HexNAc	T1(Hex(1)HexNAc(1)); M2(Oxidation); K15(Guanidinyl)	ETD	O14791	706.993	3	2118.97	2118.96	1.03	0.00073	0.1915	0	3.55	0	0.0003936	21831	0.718	Yes	T1(Hex(1)HexNAc(1)): 100
SPSTPPTPSPSCCHPR	2_Hex(1)HexNAc(1); 1_HexNAc	SPSTPPTPSPSCCHPR+2_Hex(1)HexNAc(1); 1_HexNAc	S1(Hex(1)HexNAc(1)); S3(Hex(1)HexNAc(1)); T4(HexNAc); C12(Carbamidomethyl); C13(Carbamidomethyl)	HCD	P01876	900.045	3	2698.12	2698.12	-1.01	-0.00091	0.1772	0	2.37	0	0.004025	7605	0.705
SPSTPPTPSPSCCHPR	2_Hex(1)HexNAc(1); 1_HexNAc	SPSTPPTPSPSCCHPR+2_Hex(1)HexNAc(1); 1_HexNAc	S1(Hex(1)HexNAc(1)); S3(Hex(1)HexNAc(1)); T4(HexNAc); C12(Carbamidomethyl); C13(Carbamidomethyl)	HCD	P01876	900.047	3	2698.13	2698.12	1.57	0.00141	0.1477	0	2.37	0.0003007	0.01576	25738	0.489
SPSTPPTPSPSCCHPR	2_Hex(1)HexNAc(1); 1_HexNAc	SPSTPPTPSPSCCHPR+2_Hex(1)HexNAc(1); 1_HexNAc	S1(Hex(1)HexNAc(1)); S3(Hex(1)HexNAc(1)); T4(HexNAc); C12(Carbamidomethyl); C13(Carbamidomethyl)	HCD	P01876	900.048	3	2698.13	2698.12	1.84	0.00166	0.1271	0	2.36	0	0.003382	1989	0.732
SPSTPPTPSPSCCHPR	2_Hex(1)HexNAc(1); 1_HexNAc	SPSTPPTPSPSCCHPR+2_Hex(1)HexNAc(1); 1_HexNAc	S1(Hex(1)HexNAc(1)); S3(Hex(1)HexNAc(1)); T4(HexNAc); C12(Carbamidomethyl); C13(Carbamidomethyl)	HCD	P01876	1349.57	2	2698.12	2698.12	0.74	0.001	0.2213	0	2.35	0	0.005993	3431	0.642
SPSTPPTPSPSCCHPR	2_Hex(1)HexNAc(1); 1_HexNAc	SPSTPPTPSPSCCHPR+2_Hex(1)HexNAc(1); 1_HexNAc	S1(Hex(1)HexNAc(1)); S3(Hex(1)HexNAc(1)); T4(HexNAc); C12(Carbamidomethyl); C13(Carbamidomethyl)	HCD	P01876	900.045	3	2698.12	2698.12	-0.53	-0.00048	0.1068	0	2.34	0	0.002208	2433	0.8
SPSTPPTPSPSCCHPR	2_Hex(1)HexNAc(1); 1_HexNAc	SPSTPPTPSPSCCHPR+2_Hex(1)HexNAc(1); 1_HexNAc	S1(Hex(1)HexNAc(1)); S3(Hex(1)HexNAc(1)); T4(HexNAc); C12(Carbamidomethyl); C13(Carbamidomethyl)	HCD	P01876	900.051	3	2698.14	2698.12	5.85	0.00526	0.1239	0	2.34	0	0.007607	3203	0.605
SPSTPPTPSPSCCHPR	2_Hex(1)HexNAc(1); 1_HexNAc	SPSTPPTPSPSCCHPR+2_Hex(1)HexNAc(1); 1_HexNAc	S1(Hex(1)HexNAc(1)); S3(Hex(1)HexNAc(1)); T4(HexNAc); C12(Carbamidomethyl); C13(Carbamidomethyl)	HCD	P01876	900.045	3	2698.12	2698.12	-0.67	-0.0006	0.1752	0	2.34	0	0.001441	9015	0.867
SPSTPPTPSPSCCHPR	2_Hex(1)HexNAc(1); 1_HexNAc	SPSTPPTPSPSCCHPR+2_Hex(1)HexNAc(1); 1_HexNAc	S1(Hex(1)HexNAc(1)); S3(Hex(1)HexNAc(1)); T4(HexNAc); C12(Carbamidomethyl); C13(Carbamidomethyl)	HCD	P01876	900.045	3	2698.12	2698.12	-0.53	-0.00048	0.1803	0	2.33	0	0.0005571	10676	1.016
TPVISMLAQGSQVLES	1_Hex(1)HexNAc(1); 0_HexNAc	TPVISMLAQGSQVLES+1_Hex(1)HexNAc(1); 0_HexNAc	T1(Hex(1)HexNAc(1))	ETD	P19823	675.669	3	2024.99	2024.99	-0.26	-0.00017	0.0141	0	3.54	0	0.0001749	23118	0.803	Yes	T1(Hex(1)HexNAc(1)): 99.58
SPSTPPTPSPSCCHPR	2_Hex(1)HexNAc(1); 1_HexNAc	SPSTPPTPSPSCCHPR+2_Hex(1)HexNAc(1); 1_HexNAc	S1(Hex(1)HexNAc(1)); S3(Hex(1)HexNAc(1)); T4(HexNAc); C12(Carbamidomethyl); C13(Carbamidomethyl)	HCD	P01876	900.047	3	2698.13	2698.12	1.23	0.00111	0.1159	0	2.33	0	0.001357	18528	0.876
SPSTPPTPSPSCCHPR	2_Hex(1)HexNAc(1); 1_HexNAc	SPSTPPTPSPSCCHPR+2_Hex(1)HexNAc(1); 1_HexNAc	S1(Hex(1)HexNAc(1)); S3(Hex(1)HexNAc(1)); T4(HexNAc); C12(Carbamidomethyl); C13(Carbamidomethyl)	HCD	P01876	900.044	3	2698.12	2698.12	-1.55	-0.0014	0.1688	0	2.31	0	0.006351	13826	0.633
SPSTPPTPSPSCCHPR	2_Hex(1)HexNAc(1); 1_HexNAc	SPSTPPTPSPSCCHPR+2_Hex(1)HexNAc(1); 1_HexNAc	S1(Hex(1)HexNAc(1)); S3(Hex(1)HexNAc(1)); T4(HexNAc); C12(Carbamidomethyl); C13(Carbamidomethyl)	HCD	P01876	900.046	3	2698.12	2698.12	0.62	0.00056	0.1039	0	2.31	0	0.001115	22780	0.907
SPSTPPTPSPSCCHPR	2_Hex(1)HexNAc(1); 1_HexNAc	SPSTPPTPSPSCCHPR+2_Hex(1)HexNAc(1); 1_HexNAc	S1(Hex(1)HexNAc(1)); S3(Hex(1)HexNAc(1)); T4(HexNAc); C12(Carbamidomethyl); C13(Carbamidomethyl)	HCD	P01876	900.046	3	2698.12	2698.12	0.08	7e-05	0.1609	0	2.3	0	0.000744	6004	0.97
SPSTPPTPSPSCCHPR	2_Hex(1)HexNAc(1); 1_HexNAc	SPSTPPTPSPSCCHPR+2_Hex(1)HexNAc(1); 1_HexNAc	S1(Hex(1)HexNAc(1)); S3(Hex(1)HexNAc(1)); T4(HexNAc); C12(Carbamidomethyl); C13(Carbamidomethyl)	HCD	P01876	900.047	3	2698.13	2698.12	1.64	0.00147	0.113	0	2.3	0	0.000647	17145	0.992
SPSTPPTPSPSCCHPR	2_Hex(1)HexNAc(1); 1_HexNAc	SPSTPPTPSPSCCHPR+2_Hex(1)HexNAc(1); 1_HexNAc	S1(Hex(1)HexNAc(1)); S3(Hex(1)HexNAc(1)); T4(HexNAc); C12(Carbamidomethyl); C13(Carbamidomethyl)	HCD	P01876	900.046	3	2698.12	2698.12	0.69	0.00062	0.2087	0	2.3	0	0.000637	18088	0.995
SPSTPPTPSPSCCHPR	2_Hex(1)HexNAc(1); 1_HexNAc	SPSTPPTPSPSCCHPR+2_Hex(1)HexNAc(1); 1_HexNAc	S1(Hex(1)HexNAc(1)); S3(Hex(1)HexNAc(1)); T4(HexNAc); C12(Carbamidomethyl); C13(Carbamidomethyl)	HCD	P01876	900.048	3	2698.13	2698.12	2.52	0.00227	0.1921	0	2.29	0	1.835e-05	8363	1.552
SPSTPPTPSPSCCHPR	2_Hex(1)HexNAc(1); 1_HexNAc	SPSTPPTPSPSCCHPR+2_Hex(1)HexNAc(1); 1_HexNAc	S1(Hex(1)HexNAc(1)); S3(Hex(1)HexNAc(1)); T4(HexNAc); C12(Carbamidomethyl); C13(Carbamidomethyl)	HCD	P01876	900.046	3	2698.12	2698.12	-0.19	-0.00018	0.1135	0	2.29	0	0.00162	8797	0.848
SPSTPPTPSPSCCHPR	2_Hex(1)HexNAc(1); 1_HexNAc	SPSTPPTPSPSCCHPR+2_Hex(1)HexNAc(1); 1_HexNAc	S1(Hex(1)HexNAc(1)); S3(Hex(1)HexNAc(1)); T4(HexNAc); C12(Carbamidomethyl); C13(Carbamidomethyl)	HCD	P01876	900.047	3	2698.13	2698.12	1.23	0.00111	0.1659	0	2.29	0	0.00251	12844	0.779
SPSTPPTPSPSCCHPR	2_Hex(1)HexNAc(1); 1_HexNAc	SPSTPPTPSPSCCHPR+2_Hex(1)HexNAc(1); 1_HexNAc	S1(Hex(1)HexNAc(1)); S3(Hex(1)HexNAc(1)); T4(HexNAc); C12(Carbamidomethyl); C13(Carbamidomethyl)	HCD	P01876	900.048	3	2698.13	2698.12	2.72	0.00245	0.1965	0	2.29	0	0.0002485	18449	1.143
SPSTPPTPSPSCCHPR	2_Hex(1)HexNAc(1); 1_HexNAc	SPSTPPTPSPSCCHPR+2_Hex(1)HexNAc(1); 1_HexNAc	S1(Hex(1)HexNAc(1)); S3(Hex(1)HexNAc(1)); T4(HexNAc); C12(Carbamidomethyl); C13(Carbamidomethyl)	HCD	P01876	900.045	3	2698.12	2698.12	-0.87	-0.00079	0.0132	0	2.28	0.0005493	0.04929	2810	0.304
SPSTPPTPSPSCCHPR	2_Hex(1)HexNAc(1); 1_HexNAc	SPSTPPTPSPSCCHPR+2_Hex(1)HexNAc(1); 1_HexNAc	S1(Hex(1)HexNAc(1)); S3(Hex(1)HexNAc(1)); T4(HexNAc); C12(Carbamidomethyl); C13(Carbamidomethyl)	HCD	P01876	900.048	3	2698.13	2698.12	2.59	0.00233	0.1806	0	2.27	0	0.005264	10843	0.663
SPSTPPTPSPSCCHPR	2_Hex(1)HexNAc(1); 1_HexNAc	SPSTPPTPSPSCCHPR+2_Hex(1)HexNAc(1); 1_HexNAc	S1(Hex(1)HexNAc(1)); S3(Hex(1)HexNAc(1)); T4(HexNAc); C12(Carbamidomethyl); C13(Carbamidomethyl)	HCD	P01876	900.047	3	2698.13	2698.12	1.57	0.00141	0.141	0	2.27	0	0.001912	16391	0.822
SPSTPPTPSPSCCHPR	2_Hex(1)HexNAc(1); 1_HexNAc	SPSTPPTPSPSCCHPR+2_Hex(1)HexNAc(1); 1_HexNAc	S1(Hex(1)HexNAc(1)); S3(Hex(1)HexNAc(1)); T4(HexNAc); C12(Carbamidomethyl); C13(Carbamidomethyl)	HCD	P01876	900.047	3	2698.13	2698.12	1.09	0.00098	0.1322	0	2.27	0	0.001353	17830	0.877
SPSTPPTPSPSCCHPR	2_Hex(1)HexNAc(1); 1_HexNAc	SPSTPPTPSPSCCHPR+2_Hex(1)HexNAc(1); 1_HexNAc	S1(Hex(1)HexNAc(1)); S3(Hex(1)HexNAc(1)); T4(HexNAc); C12(Carbamidomethyl); C13(Carbamidomethyl)	HCD	P01876	900.047	3	2698.13	2698.12	1.09	0.00098	0.1542	0	2.27	0	0.004951	23694	0.672
SPSTPPTPSPSCCHPR	2_Hex(1)HexNAc(1); 1_HexNAc	SPSTPPTPSPSCCHPR+2_Hex(1)HexNAc(1); 1_HexNAc	S1(Hex(1)HexNAc(1)); S3(Hex(1)HexNAc(1)); T4(HexNAc); C12(Carbamidomethyl); C13(Carbamidomethyl)	HCD	P01876	900.046	3	2698.12	2698.12	-0.26	-0.00024	0.1511	0	2.25	0	0.001902	17325	0.823
SPSTPPTPSPSCCHPR	2_Hex(1)HexNAc(1); 1_HexNAc	SPSTPPTPSPSCCHPR+2_Hex(1)HexNAc(1); 1_HexNAc	S1(Hex(1)HexNAc(1)); S3(Hex(1)HexNAc(1)); T4(HexNAc); C12(Carbamidomethyl); C13(Carbamidomethyl)	HCD	P01876	900.048	3	2698.13	2698.12	1.98	0.00178	0.0759	0	2.24	0	0.002416	8202	0.785
SPSTPPTPSPSCCHPR	2_Hex(1)HexNAc(1); 1_HexNAc	SPSTPPTPSPSCCHPR+2_Hex(1)HexNAc(1); 1_HexNAc	S1(Hex(1)HexNAc(1)); S3(Hex(1)HexNAc(1)); T4(HexNAc); C12(Carbamidomethyl); C13(Carbamidomethyl)	HCD	P01876	900.046	3	2698.12	2698.12	-0.19	-0.00018	0.192	0	2.24	0	0.000893	8983	0.942
SPSTPPTPSPSCCHPR	2_Hex(1)HexNAc(1); 1_HexNAc	SPSTPPTPSPSCCHPR+2_Hex(1)HexNAc(1); 1_HexNAc	S1(Hex(1)HexNAc(1)); S3(Hex(1)HexNAc(1)); T4(HexNAc); C12(Carbamidomethyl); C13(Carbamidomethyl)	HCD	P01876	900.046	3	2698.12	2698.12	-0.13	-0.00011	0.1704	0	2.23	0	0.00159	6611	0.851
SPSTPPTPSPSCCHPR	2_Hex(1)HexNAc(1); 1_HexNAc	SPSTPPTPSPSCCHPR+2_Hex(1)HexNAc(1); 1_HexNAc	S1(Hex(1)HexNAc(1)); S3(Hex(1)HexNAc(1)); T4(HexNAc); C12(Carbamidomethyl); C13(Carbamidomethyl)	HCD	P01876	900.047	3	2698.13	2698.12	1.5	0.00135	0.157	0	2.23	0	0.001235	9823	0.891
SPSTPPTPSPSCCHPR	2_Hex(1)HexNAc(1); 1_HexNAc	SPSTPPTPSPSCCHPR+2_Hex(1)HexNAc(1); 1_HexNAc	S1(Hex(1)HexNAc(1)); S3(Hex(1)HexNAc(1)); T4(HexNAc); C12(Carbamidomethyl); C13(Carbamidomethyl)	HCD	P01876	900.047	3	2698.13	2698.12	1.23	0.00111	0.1757	0	2.22	0	0.001447	16876	0.866
SPSTPPTPSPSCCHPR	2_Hex(1)HexNAc(1); 1_HexNAc	SPSTPPTPSPSCCHPR+2_Hex(1)HexNAc(1); 1_HexNAc	S1(Hex(1)HexNAc(1)); S3(Hex(1)HexNAc(1)); T4(HexNAc); C12(Carbamidomethyl); C13(Carbamidomethyl)	HCD	P01876	900.045	3	2698.12	2698.12	-0.53	-0.00048	0.1216	0	2.22	0	0.002264	18124	0.796
SPSTPPTPSPSCCHPR	2_Hex(1)HexNAc(1); 1_HexNAc	SPSTPPTPSPSCCHPR+2_Hex(1)HexNAc(1); 1_HexNAc	S1(Hex(1)HexNAc(1)); S3(Hex(1)HexNAc(1)); T4(HexNAc); C12(Carbamidomethyl); C13(Carbamidomethyl)	HCD	P01876	900.047	3	2698.13	2698.12	1.64	0.00147	0.095	0	2.21	0	0.004519	6050	0.687
SPSTPPTPSPSCCHPR	2_Hex(1)HexNAc(1); 1_HexNAc	SPSTPPTPSPSCCHPR+2_Hex(1)HexNAc(1); 1_HexNAc	S1(Hex(1)HexNAc(1)); S3(Hex(1)HexNAc(1)); T4(HexNAc); C12(Carbamidomethyl); C13(Carbamidomethyl)	HCD	P01876	900.046	3	2698.12	2698.12	0.14	0.00013	0.1591	0	2.2	0	0.002351	13015	0.79
SPSTPPTPSPSCCHPR	2_Hex(1)HexNAc(1); 1_HexNAc	SPSTPPTPSPSCCHPR+2_Hex(1)HexNAc(1); 1_HexNAc	S1(Hex(1)HexNAc(1)); S3(Hex(1)HexNAc(1)); T4(HexNAc); C12(Carbamidomethyl); C13(Carbamidomethyl)	HCD	P01876	900.046	3	2698.12	2698.12	-0.13	-0.00011	0.1279	0	2.19	0	0.0005974	12004	1.005
SPSTPPTPSPSCCHPR	2_Hex(1)HexNAc(1); 1_HexNAc	SPSTPPTPSPSCCHPR+2_Hex(1)HexNAc(1); 1_HexNAc	S1(Hex(1)HexNAc(1)); S3(Hex(1)HexNAc(1)); T4(HexNAc); C12(Carbamidomethyl); C13(Carbamidomethyl)	HCD	P01876	900.047	3	2698.13	2698.12	0.96	0.00086	0.1507	0	2.19	0	0.001183	13045	0.898
SPSTPPTPSPSCCHPR	2_Hex(1)HexNAc(1); 1_HexNAc	SPSTPPTPSPSCCHPR+2_Hex(1)HexNAc(1); 1_HexNAc	S1(Hex(1)HexNAc(1)); S3(Hex(1)HexNAc(1)); T4(HexNAc); C12(Carbamidomethyl); C13(Carbamidomethyl)	HCD	P01876	900.048	3	2698.13	2698.12	2.25	0.00202	0.1644	0	2.19	0	0.001322	18653	0.88
SPSTPPTPSPSCCHPR	2_Hex(1)HexNAc(1); 1_HexNAc	SPSTPPTPSPSCCHPR+2_Hex(1)HexNAc(1); 1_HexNAc	S1(Hex(1)HexNAc(1)); S3(Hex(1)HexNAc(1)); T4(HexNAc); C12(Carbamidomethyl); C13(Carbamidomethyl)	HCD	P01876	900.048	3	2698.13	2698.12	2.79	0.00251	0.1507	0	2.19	0	0.001714	18800	0.839
SPSTPPTPSPSCCHPR	2_Hex(1)HexNAc(1); 1_HexNAc	SPSTPPTPSPSCCHPR+2_Hex(1)HexNAc(1); 1_HexNAc	S1(Hex(1)HexNAc(1)); S3(Hex(1)HexNAc(1)); T4(HexNAc); C12(Carbamidomethyl); C13(Carbamidomethyl)	HCD	P01876	900.048	3	2698.13	2698.12	2.11	0.0019	0.0776	0	2.19	0	0.004643	22687	0.683
SPSTPPTPSPSCCHPR	2_Hex(1)HexNAc(1); 1_HexNAc	SPSTPPTPSPSCCHPR+2_Hex(1)HexNAc(1); 1_HexNAc	S1(Hex(1)HexNAc(1)); S3(Hex(1)HexNAc(1)); T4(HexNAc); C12(Carbamidomethyl); C13(Carbamidomethyl)	HCD	P01876	900.046	3	2698.12	2698.12	0.48	0.00044	0.1468	0	2.18	0	0.001242	9592	0.89
SPSTPPTPSPSCCHPR	2_Hex(1)HexNAc(1); 1_HexNAc	SPSTPPTPSPSCCHPR+2_Hex(1)HexNAc(1); 1_HexNAc	S1(Hex(1)HexNAc(1)); S3(Hex(1)HexNAc(1)); T4(HexNAc); C12(Carbamidomethyl); C13(Carbamidomethyl)	HCD	P01876	900.046	3	2698.12	2698.12	0.01	1e-05	0.1422	0	2.18	0	0.001691	10327	0.842
TSAHGNVAEGETKPDPDVTER	1_Hex(1)HexNAc(1); 0_HexNAc	TSAHGNVAEGETKPDPDVTER+1_Hex(1)HexNAc(1); 0_HexNAc	T1(Hex(1)HexNAc(1)); K13(Guanidinyl)	ETD	P02790	655.054	4	2617.2	2617.19	3.72	0.00243	0.1	0	3.5	0	0.03646	5968	0.234	Yes	T1(Hex(1)HexNAc(1)): 99.32
TMDPESSIFIEDAIK	1_Hex(1)HexNAc(1); 0_HexNAc	TMDPESSIFIEDAIK+1_Hex(1)HexNAc(1); 0_HexNAc	T1(Hex(1)HexNAc(1)); M2(Oxidation); K15(Guanidinyl)	ETD	O14791	706.994	3	2118.97	2118.96	1.55	0.0011	0.1886	0	3.5	0	0.01115	21853	0.367	Yes	T1(Hex(1)HexNAc(1)): 100
SPSTPPTPSPSCCHPR	2_Hex(1)HexNAc(1); 1_HexNAc	SPSTPPTPSPSCCHPR+2_Hex(1)HexNAc(1); 1_HexNAc	S1(Hex(1)HexNAc(1)); S3(Hex(1)HexNAc(1)); T4(HexNAc); C12(Carbamidomethyl); C13(Carbamidomethyl)	HCD	P01876	900.048	3	2698.13	2698.12	2.32	0.00208	0.1284	0	2.18	0	0.002418	17675	0.785
SPSTPPTPSPSCCHPR	2_Hex(1)HexNAc(1); 1_HexNAc	SPSTPPTPSPSCCHPR+2_Hex(1)HexNAc(1); 1_HexNAc	S1(Hex(1)HexNAc(1)); S3(Hex(1)HexNAc(1)); T4(HexNAc); C12(Carbamidomethyl); C13(Carbamidomethyl)	HCD	P01876	1349.57	2	2698.12	2698.12	0.65	0.00087	0.0876	0	2.17	0	0.00885	2733	0.581
SPSTPPTPSPSCCHPR	2_Hex(1)HexNAc(1); 1_HexNAc	SPSTPPTPSPSCCHPR+2_Hex(1)HexNAc(1); 1_HexNAc	S1(Hex(1)HexNAc(1)); S3(Hex(1)HexNAc(1)); T4(HexNAc); C12(Carbamidomethyl); C13(Carbamidomethyl)	HCD	P01876	900.046	3	2698.12	2698.12	-0.06	-5e-05	0.1065	0	2.16	0	0.002106	21666	0.807
SPSTPPTPSPSCCHPR	2_Hex(1)HexNAc(1); 1_HexNAc	SPSTPPTPSPSCCHPR+2_Hex(1)HexNAc(1); 1_HexNAc	S1(Hex(1)HexNAc(1)); S3(Hex(1)HexNAc(1)); T4(HexNAc); C12(Carbamidomethyl); C13(Carbamidomethyl)	HCD	P01876	900.047	3	2698.13	2698.12	1.03	0.00092	0.2093	0	2.15	0	0.001518	15326	0.858
SPSTPPTPSPSCCHPR	2_Hex(1)HexNAc(1); 1_HexNAc	SPSTPPTPSPSCCHPR+2_Hex(1)HexNAc(1); 1_HexNAc	S1(Hex(1)HexNAc(1)); S3(Hex(1)HexNAc(1)); T4(HexNAc); C12(Carbamidomethyl); C13(Carbamidomethyl)	HCD	P01876	900.048	3	2698.13	2698.12	2.18	0.00196	0.1308	0	2.14	0	0.002379	15677	0.788
SPSTPPTPSPSCCHPR	2_Hex(1)HexNAc(1); 1_HexNAc	SPSTPPTPSPSCCHPR+2_Hex(1)HexNAc(1); 1_HexNAc	S1(Hex(1)HexNAc(1)); S3(Hex(1)HexNAc(1)); T4(HexNAc); C12(Carbamidomethyl); C13(Carbamidomethyl)	HCD	P01876	900.046	3	2698.12	2698.12	-0.19	-0.00018	0.1355	0	2.14	0	0.0006947	16001	0.981
SPSTPPTPSPSCCHPR	2_Hex(1)HexNAc(1); 1_HexNAc	SPSTPPTPSPSCCHPR+2_Hex(1)HexNAc(1); 1_HexNAc	S1(Hex(1)HexNAc(1)); S3(Hex(1)HexNAc(1)); T4(HexNAc); C12(Carbamidomethyl); C13(Carbamidomethyl)	HCD	P01876	900.048	3	2698.13	2698.12	1.84	0.00166	0.1682	0	2.14	0	0.001997	18320	0.815
SPSTPPTPSPSCCHPR	2_Hex(1)HexNAc(1); 1_HexNAc	SPSTPPTPSPSCCHPR+2_Hex(1)HexNAc(1); 1_HexNAc	S1(Hex(1)HexNAc(1)); S3(Hex(1)HexNAc(1)); T4(HexNAc); C12(Carbamidomethyl); C13(Carbamidomethyl)	HCD	P01876	900.047	3	2698.13	2698.12	1.16	0.00105	0.0892	0	2.13	0	0.000805	7798	0.958
SPSTPPTPSPSCCHPR	2_Hex(1)HexNAc(1); 1_HexNAc	SPSTPPTPSPSCCHPR+2_Hex(1)HexNAc(1); 1_HexNAc	S1(Hex(1)HexNAc(1)); S3(Hex(1)HexNAc(1)); T4(HexNAc); C12(Carbamidomethyl); C13(Carbamidomethyl)	HCD	P01876	900.046	3	2698.12	2698.12	0.08	7e-05	0.1368	0	2.12	0	0.002759	15968	0.765
SPSTPPTPSPSCCHPR	2_Hex(1)HexNAc(1); 1_HexNAc	SPSTPPTPSPSCCHPR+2_Hex(1)HexNAc(1); 1_HexNAc	S1(Hex(1)HexNAc(1)); S3(Hex(1)HexNAc(1)); T4(HexNAc); C12(Carbamidomethyl); C13(Carbamidomethyl)	HCD	P01876	900.046	3	2698.12	2698.12	0.42	0.00037	0.1148	0	2.09	0	0.003784	15157	0.715
SPSTPPTPSPSCCHPR	2_Hex(1)HexNAc(1); 1_HexNAc	SPSTPPTPSPSCCHPR+2_Hex(1)HexNAc(1); 1_HexNAc	S1(Hex(1)HexNAc(1)); S3(Hex(1)HexNAc(1)); T4(HexNAc); C12(Carbamidomethyl); C13(Carbamidomethyl)	HCD	P01876	900.047	3	2698.13	2698.12	1.16	0.00105	0.1691	0	2.07	0	0.003292	14374	0.737
SPSTPPTPSPSCCHPR	2_Hex(1)HexNAc(1); 1_HexNAc	SPSTPPTPSPSCCHPR+2_Hex(1)HexNAc(1); 1_HexNAc	S1(Hex(1)HexNAc(1)); S3(Hex(1)HexNAc(1)); T4(HexNAc); C12(Carbamidomethyl); C13(Carbamidomethyl)	HCD	P01876	900.047	3	2698.13	2698.12	1.03	0.00092	0.1408	0	2.06	0	5.448e-05	17944	1.381
SPSTPPTPSPSCCHPR	2_Hex(1)HexNAc(1); 1_HexNAc	SPSTPPTPSPSCCHPR+2_Hex(1)HexNAc(1); 1_HexNAc	S1(Hex(1)HexNAc(1)); S3(Hex(1)HexNAc(1)); T4(HexNAc); C12(Carbamidomethyl); C13(Carbamidomethyl)	HCD	P01876	900.047	3	2698.13	2698.12	1.43	0.00129	0.1456	0	2.06	0	0.001543	18463	0.856
SPSTPPTPSPSCCHPR	2_Hex(1)HexNAc(1); 1_HexNAc	SPSTPPTPSPSCCHPR+2_Hex(1)HexNAc(1); 1_HexNAc	S1(Hex(1)HexNAc(1)); S3(Hex(1)HexNAc(1)); T4(HexNAc); C12(Carbamidomethyl); C13(Carbamidomethyl)	HCD	P01876	900.046	3	2698.12	2698.12	-0.33	-0.0003	0.1707	0	2.05	0	0.0009722	16702	0.928
SPSTPPTPSPSCCHPR	2_Hex(1)HexNAc(1); 1_HexNAc	SPSTPPTPSPSCCHPR+2_Hex(1)HexNAc(1); 1_HexNAc	S1(Hex(1)HexNAc(1)); S3(Hex(1)HexNAc(1)); T4(HexNAc); C12(Carbamidomethyl); C13(Carbamidomethyl)	HCD	P01876	900.048	3	2698.13	2698.12	2.45	0.00221	0.1373	0	2.04	0	0.006647	15507	0.626
SPSTPPTPSPSCCHPR	2_Hex(1)HexNAc(1); 1_HexNAc	SPSTPPTPSPSCCHPR+2_Hex(1)HexNAc(1); 1_HexNAc	S1(Hex(1)HexNAc(1)); S3(Hex(1)HexNAc(1)); T4(HexNAc); C12(Carbamidomethyl); C13(Carbamidomethyl)	HCD	P01876	900.047	3	2698.13	2698.12	1.16	0.00105	0.1373	0	2.04	0	0.0006428	16363	0.993
SPSTPPTPSPSCCHPR	2_Hex(1)HexNAc(1); 1_HexNAc	SPSTPPTPSPSCCHPR+2_Hex(1)HexNAc(1); 1_HexNAc	S1(Hex(1)HexNAc(1)); S3(Hex(1)HexNAc(1)); T4(HexNAc); C12(Carbamidomethyl); C13(Carbamidomethyl)	HCD	P01876	900.047	3	2698.13	2698.12	1.3	0.00117	0.0882	0	2.04	0	0.0005183	17009	1.027
SPSTPPTPSPSCCHPR	2_Hex(1)HexNAc(1); 1_HexNAc	SPSTPPTPSPSCCHPR+2_Hex(1)HexNAc(1); 1_HexNAc	S1(Hex(1)HexNAc(1)); S3(Hex(1)HexNAc(1)); T4(HexNAc); C12(Carbamidomethyl); C13(Carbamidomethyl)	HCD	P01876	900.048	3	2698.13	2698.12	2.79	0.00251	0.1225	0	2.04	0	0.007885	18839	0.599
SPSTPPTPSPSCCHPR	2_Hex(1)HexNAc(1); 1_HexNAc	SPSTPPTPSPSCCHPR+2_Hex(1)HexNAc(1); 1_HexNAc	S1(Hex(1)HexNAc(1)); S3(Hex(1)HexNAc(1)); T4(HexNAc); C12(Carbamidomethyl); C13(Carbamidomethyl)	HCD	P01876	900.047	3	2698.13	2698.12	0.96	0.00086	0.0154	0	1.95	0	0.001058	24446	0.915
SPSTPPTPSPSCCHPR	2_Hex(1)HexNAc(1); 1_HexNAc	SPSTPPTPSPSCCHPR+2_Hex(1)HexNAc(1); 1_HexNAc	S1(Hex(1)HexNAc(1)); S3(Hex(1)HexNAc(1)); T4(HexNAc); C12(Carbamidomethyl); C13(Carbamidomethyl)	HCD	P01876	900.048	3	2698.13	2698.12	2.18	0.00196	0.1087	0	1.84	0.001349	0.1199	27296	0.152
SPSTPPTPSPSCCHPR	2_Hex(1)HexNAc(1); 1_HexNAc	SPSTPPTPSPSCCHPR+2_Hex(1)HexNAc(1); 1_HexNAc	S1(Hex(1)HexNAc(1)); S3(Hex(1)HexNAc(1)); T4(HexNAc); C12(Carbamidomethyl); C13(Carbamidomethyl)	HCD	P01876	900.047	3	2698.13	2698.12	0.76	0.00068	0.0874	0	1.83	0.0003007	0.02544	25379	0.412
SPSTPPTPSPSCCHPR	2_Hex(1)HexNAc(1); 1_HexNAc	SPSTPPTPSPSCCHPR+2_Hex(1)HexNAc(1); 1_HexNAc	S1(Hex(1)HexNAc(1)); S3(Hex(1)HexNAc(1)); T4(HexNAc); C12(Carbamidomethyl); C13(Carbamidomethyl)	HCD	P01876	900.046	3	2698.12	2698.12	0.28	0.00025	0.2404	0	1.83	0.009202	0.2635	29388	0.003
SPSTPPTPSPSCCHPR	2_Hex(1)HexNAc(1); 1_HexNAc	SPSTPPTPSPSCCHPR+2_Hex(1)HexNAc(1); 1_HexNAc	S1(Hex(1)HexNAc(1)); S3(Hex(1)HexNAc(1)); T4(HexNAc); C12(Carbamidomethyl); C13(Carbamidomethyl)	HCD	P01876	1349.56	2	2698.12	2698.12	-0.89	-0.0012	0.1099	0	1.82	0.0003007	0.02434	2973	0.419
SPSTPPTPSPSCCHPR	2_Hex(1)HexNAc(1); 1_HexNAc	SPSTPPTPSPSCCHPR+2_Hex(1)HexNAc(1); 1_HexNAc	S1(Hex(1)HexNAc(1)); S3(Hex(1)HexNAc(1)); T4(HexNAc); C12(Carbamidomethyl); C13(Carbamidomethyl)	HCD	P01876	1349.57	2	2698.12	2698.12	0.01	2e-05	0.0833	0	1.68	0	0.006019	2609	0.642
SPSTPPTPSPSCCHPR	2_Hex(1)HexNAc(1); 1_HexNAc	SPSTPPTPSPSCCHPR+2_Hex(1)HexNAc(1); 1_HexNAc	S1(Hex(1)HexNAc(1)); S3(Hex(1)HexNAc(1)); T4(HexNAc); C12(Carbamidomethyl); C13(Carbamidomethyl)	HCD	P01876	900.044	3	2698.12	2698.12	-1.62	-0.00146	0.1902	0	1.63	0.0003007	0.02616	28626	0.407
SPSTPPTPSPSCCHPR	2_Hex(1)HexNAc(1); 1_HexNAc	SPSTPPTPSPSCCHPR+2_Hex(1)HexNAc(1); 1_HexNAc	S1(Hex(1)HexNAc(1)); S3(Hex(1)HexNAc(1)); T4(HexNAc); C12(Carbamidomethyl); C13(Carbamidomethyl)	HCD	P01876	900.048	3	2698.13	2698.12	2.79	0.00251	0.0679	0	1.62	0.002933	0.1445	28093	0.119
SPSTPPTPSPSCCHPR	2_Hex(1)HexNAc(1); 1_HexNAc	SPSTPPTPSPSCCHPR+2_Hex(1)HexNAc(1); 1_HexNAc	S1(Hex(1)HexNAc(1)); S3(Hex(1)HexNAc(1)); T4(HexNAc); C12(Carbamidomethyl); C13(Carbamidomethyl)	HCD	P01876	1349.56	2	2698.12	2698.12	-0.53	-0.00071	0.1056	0	1.61	0	0.006254	2183	0.636
SPSTPPTPSPSCCHPR	2_Hex(1)HexNAc(1); 1_HexNAc	SPSTPPTPSPSCCHPR+2_Hex(1)HexNAc(1); 1_HexNAc	S1(Hex(1)HexNAc(1)); S3(Hex(1)HexNAc(1)); T4(HexNAc); C12(Carbamidomethyl); C13(Carbamidomethyl)	HCD	P01876	1349.56	2	2698.12	2698.12	-1.16	-0.00157	0.0519	0	1.54	0.0003007	0.01767	3555	0.471
SPSTPPTPSPSCCHPR	2_Hex(1)HexNAc(1); 1_HexNAc	SPSTPPTPSPSCCHPR+2_Hex(1)HexNAc(1); 1_HexNAc	S1(Hex(1)HexNAc(1)); S3(Hex(1)HexNAc(1)); T4(HexNAc); C12(Carbamidomethyl); C13(Carbamidomethyl)	HCD	P01876	900.046	3	2698.12	2698.12	-0.06	-5e-05	0.0331	0	1.51	0.0005493	0.05066	28319	0.299
SPSTPPTPSPSCCHPR	2_Hex(1)HexNAc(1); 1_HexNAc	SPSTPPTPSPSCCHPR+2_Hex(1)HexNAc(1); 1_HexNAc	S1(Hex(1)HexNAc(1)); S3(Hex(1)HexNAc(1)); T4(HexNAc); C12(Carbamidomethyl); C13(Carbamidomethyl)	HCD	P01876	900.048	3	2698.13	2698.12	1.84	0.00166	0.1014	0	1.48	0.006973	0.2299	28473	0.031
SPSTPPTPSPSCCHPR	2_Hex(1)HexNAc(1); 1_HexNAc	SPSTPPTPSPSCCHPR+2_Hex(1)HexNAc(1); 1_HexNAc	S1(Hex(1)HexNAc(1)); S3(Hex(1)HexNAc(1)); T4(HexNAc); C12(Carbamidomethyl); C13(Carbamidomethyl)	HCD	P01876	900.048	3	2698.13	2698.12	2.45	0.00221	0.2123	0	1.46	0.005207	0.2079	29890	0.05
SPSTPPTPSPSCCHPR	2_Hex(1)HexNAc(1); 1_HexNAc	SPSTPPTPSPSCCHPR+2_Hex(1)HexNAc(1); 1_HexNAc	S1(Hex(1)HexNAc(1)); S3(Hex(1)HexNAc(1)); T4(HexNAc); C12(Carbamidomethyl); C13(Carbamidomethyl)	HCD	P01876	900.046	3	2698.12	2698.12	0.14	0.00013	0.0156	0	1.28	0.007957	0.2424	28760	0.02
SPSTPPTPSPSCCHPR	1_Hex(1)HexNAc(1); 1_HexNAc	SPSTPPTPSPSCCHPR+1_Hex(1)HexNAc(1); 1_HexNAc	S1(Hex(1)HexNAc(1)); S3(HexNAc); C12(Carbamidomethyl); C13(Carbamidomethyl)	HCD	P01876	1167	2	2332.99	2332.99	-0.37	-0.00044	0.0114	0	2.63	0	0.004896	3745	0.674
SPSTPPTPSPSCCHPR	1_Hex(1)HexNAc(1); 1_HexNAc	SPSTPPTPSPSCCHPR+1_Hex(1)HexNAc(1); 1_HexNAc	S1(Hex(1)HexNAc(1)); S3(HexNAc); C12(Carbamidomethyl); C13(Carbamidomethyl)	HCD	P01876	1167	2	2332.99	2332.99	0.57	0.00066	0.0425	0	2.59	0	0.0007318	2739	0.973
SPSTPPTPSPSCCHPR	1_Hex(1)HexNAc(1); 1_HexNAc	SPSTPPTPSPSCCHPR+1_Hex(1)HexNAc(1); 1_HexNAc	S1(Hex(1)HexNAc(1)); S3(HexNAc); C12(Carbamidomethyl); C13(Carbamidomethyl)	HCD	P01876	1167	2	2332.99	2332.99	-0.37	-0.00044	0.0465	0	2.58	0	0.005971	2657	0.643
SPSTPPTPSPSCCHPR	1_Hex(1)HexNAc(1); 1_HexNAc	SPSTPPTPSPSCCHPR+1_Hex(1)HexNAc(1); 1_HexNAc	S1(Hex(1)HexNAc(1)); S3(HexNAc); C12(Carbamidomethyl); C13(Carbamidomethyl)	HCD	P01876	1167	2	2332.99	2332.99	1.3	0.00152	0.0516	0	2.52	0	0.001291	3247	0.884
SPSTPPTPSPSCCHPR	1_Hex(1)HexNAc(1); 1_HexNAc	SPSTPPTPSPSCCHPR+1_Hex(1)HexNAc(1); 1_HexNAc	S1(Hex(1)HexNAc(1)); S3(HexNAc); C12(Carbamidomethyl); C13(Carbamidomethyl)	HCD	P01876	1167	2	2332.99	2332.99	1.09	0.00127	0.0361	0	2.49	0	0.0004352	3691	1.055
SPSTPPTPSPSCCHPR	1_Hex(1)HexNAc(1); 1_HexNAc	SPSTPPTPSPSCCHPR+1_Hex(1)HexNAc(1); 1_HexNAc	S1(Hex(1)HexNAc(1)); S3(HexNAc); C12(Carbamidomethyl); C13(Carbamidomethyl)	HCD	P01876	1167	2	2332.99	2332.99	0.25	0.0003	0.065	0	2.46	0	0.003929	3021	0.709
SPSTPPTPSPSCCHPR	1_Hex(1)HexNAc(1); 1_HexNAc	SPSTPPTPSPSCCHPR+1_Hex(1)HexNAc(1); 1_HexNAc	S1(Hex(1)HexNAc(1)); S3(HexNAc); C12(Carbamidomethyl); C13(Carbamidomethyl)	HCD	P01876	1167	2	2332.99	2332.99	1.3	0.00152	0.0612	0	2.45	0	3.962e-05	4018	1.431
SPSTPPTPSPSCCHPR	1_Hex(1)HexNAc(1); 1_HexNAc	SPSTPPTPSPSCCHPR+1_Hex(1)HexNAc(1); 1_HexNAc	S1(Hex(1)HexNAc(1)); S3(HexNAc); C12(Carbamidomethyl); C13(Carbamidomethyl)	HCD	P01876	1167	2	2332.99	2332.99	-0.37	-0.00044	0.037	0	2.43	0	0.002395	2595	0.787
TAQYDCLGCVHPISTQSPDLEPILR	1_Hex(1)HexNAc(1); 0_HexNAc	TAQYDCLGCVHPISTQSPDLEPILR+1_Hex(1)HexNAc(1); 0_HexNAc	T1(Hex(1)HexNAc(1)); C6(Carbamidomethyl); C9(Carbamidomethyl)	ETD	P01042	809.635	4	3235.52	3235.51	1.06	0.00085	0.029	0	3.45	0	0.00894	21743	0.391	Yes	T1(Hex(1)HexNAc(1)): 99.99
SPSTPPTPSPSCCHPR	1_Hex(1)HexNAc(1); 1_HexNAc	SPSTPPTPSPSCCHPR+1_Hex(1)HexNAc(1); 1_HexNAc	S1(Hex(1)HexNAc(1)); S3(HexNAc); C12(Carbamidomethyl); C13(Carbamidomethyl)	HCD	P01876	1167	2	2332.99	2332.99	0.05	5e-05	0.0323	0	2.17	0.0003007	0.02061	2759	0.446
SPSTPPTPSPSCCHPR	1_Hex(1)HexNAc(1); 1_HexNAc	SPSTPPTPSPSCCHPR+1_Hex(1)HexNAc(1); 1_HexNAc	S1(Hex(1)HexNAc(1)); S3(HexNAc); C12(Carbamidomethyl); C13(Carbamidomethyl)	HCD	P01876	1167	2	2332.99	2332.99	1.2	0.0014	0.0423	0	2.13	0	0.0004293	2787	1.057
STPPTPSPSCCHPR	1_Hex(1)HexNAc(1); 1_HexNAc	STPPTPSPSCCHPR+1_Hex(1)HexNAc(1); 1_HexNAc	S1(Hex(1)HexNAc(1)); T2(HexNAc); C10(Carbamidomethyl); C11(Carbamidomethyl)	HCD	P01876	716.975	3	2148.91	2148.91	1.52	0.00109	0.3743	0	3.58	0	1.353e-05	4229	1.599
STPPTPSPSCCHPR	1_Hex(1)HexNAc(1); 1_HexNAc	STPPTPSPSCCHPR+1_Hex(1)HexNAc(1); 1_HexNAc	S1(Hex(1)HexNAc(1)); T2(HexNAc); C10(Carbamidomethyl); C11(Carbamidomethyl)	HCD	P01876	716.973	3	2148.9	2148.91	-0.7	-0.0005	0.2857	0	3.5	0	0.002293	19683	0.794
STPPTPSPSCCHPR	1_Hex(1)HexNAc(1); 1_HexNAc	STPPTPSPSCCHPR+1_Hex(1)HexNAc(1); 1_HexNAc	S1(Hex(1)HexNAc(1)); T2(HexNAc); C10(Carbamidomethyl); C11(Carbamidomethyl)	HCD	P01876	716.974	3	2148.91	2148.91	0.66	0.00048	0.3614	0	3.32	0	0.0004333	7849	1.055
STPPTPSPSCCHPR	1_Hex(1)HexNAc(1); 1_HexNAc	STPPTPSPSCCHPR+1_Hex(1)HexNAc(1); 1_HexNAc	S1(Hex(1)HexNAc(1)); T2(HexNAc); C10(Carbamidomethyl); C11(Carbamidomethyl)	HCD	P01876	716.972	3	2148.9	2148.91	-1.55	-0.00111	0.2646	0	3.25	0	0.006983	17390	0.618
STPPTPSPSCCHPR	1_Hex(1)HexNAc(1); 1_HexNAc	STPPTPSPSCCHPR+1_Hex(1)HexNAc(1); 1_HexNAc	S1(Hex(1)HexNAc(1)); T2(HexNAc); C10(Carbamidomethyl); C11(Carbamidomethyl)	HCD	P01876	716.974	3	2148.91	2148.91	0.07	5e-05	0.3009	0	3.19	0	0.002631	14002	0.772
STPPTPSPSCCHPR	1_Hex(1)HexNAc(1); 1_HexNAc	STPPTPSPSCCHPR+1_Hex(1)HexNAc(1); 1_HexNAc	S1(Hex(1)HexNAc(1)); T2(HexNAc); C10(Carbamidomethyl); C11(Carbamidomethyl)	HCD	P01876	716.974	3	2148.91	2148.91	0.83	0.0006	0.0032	0	3.17	0	0.009061	6552	0.577
STPPTPSPSCCHPR	1_Hex(1)HexNAc(1); 1_HexNAc	STPPTPSPSCCHPR+1_Hex(1)HexNAc(1); 1_HexNAc	S1(Hex(1)HexNAc(1)); T2(HexNAc); C10(Carbamidomethyl); C11(Carbamidomethyl)	HCD	P01876	716.973	3	2148.9	2148.91	-1.04	-0.00075	0.0323	0	3.1	0	0.001062	10272	0.915
STPPTPSPSCCHPR	1_Hex(1)HexNAc(1); 1_HexNAc	STPPTPSPSCCHPR+1_Hex(1)HexNAc(1); 1_HexNAc	S1(Hex(1)HexNAc(1)); T2(HexNAc); C10(Carbamidomethyl); C11(Carbamidomethyl)	HCD	P01876	716.973	3	2148.91	2148.91	-0.19	-0.00013	0.0132	0	3.04	0	0.0007547	21307	0.968
STPPTPSPSCCHPR	1_Hex(1)HexNAc(1); 1_HexNAc	STPPTPSPSCCHPR+1_Hex(1)HexNAc(1); 1_HexNAc	S1(Hex(1)HexNAc(1)); T2(HexNAc); C10(Carbamidomethyl); C11(Carbamidomethyl)	HCD	P01876	716.974	3	2148.91	2148.91	0.41	0.00029	0.3064	0	2.97	0	0.001503	17251	0.86
STPPTPSPSCCHPR	1_Hex(1)HexNAc(1); 1_HexNAc	STPPTPSPSCCHPR+1_Hex(1)HexNAc(1); 1_HexNAc	S1(Hex(1)HexNAc(1)); T2(HexNAc); C10(Carbamidomethyl); C11(Carbamidomethyl)	HCD	P01876	716.974	3	2148.91	2148.91	0.24	0.00017	0.0068	0	2.92	0	0.01101	17125	0.546
STPPTPSPSCCHPR	1_Hex(1)HexNAc(1); 1_HexNAc	STPPTPSPSCCHPR+1_Hex(1)HexNAc(1); 1_HexNAc	S1(Hex(1)HexNAc(1)); T2(HexNAc); C10(Carbamidomethyl); C11(Carbamidomethyl)	HCD	P01876	716.973	3	2148.91	2148.91	-0.44	-0.00032	0.0069	0	2.89	0	0.005077	14490	0.668
STPPTPSPSCCHPR	1_Hex(1)HexNAc(1); 1_HexNAc	STPPTPSPSCCHPR+1_Hex(1)HexNAc(1); 1_HexNAc	S1(Hex(1)HexNAc(1)); T2(HexNAc); C10(Carbamidomethyl); C11(Carbamidomethyl)	HCD	P01876	716.975	3	2148.91	2148.91	2.62	0.00188	0.2598	0	2.81	0	0.00644	24444	0.631
STPPTPSPSCCHPR	1_Hex(1)HexNAc(1); 1_HexNAc	STPPTPSPSCCHPR+1_Hex(1)HexNAc(1); 1_HexNAc	S1(Hex(1)HexNAc(1)); T2(HexNAc); C10(Carbamidomethyl); C11(Carbamidomethyl)	HCD	P01876	716.975	3	2148.91	2148.91	2.11	0.00151	0.3357	0	2.8	0	0.001839	30097	0.828
STPPTPSPSCCHPR	1_Hex(1)HexNAc(1); 1_HexNAc	STPPTPSPSCCHPR+1_Hex(1)HexNAc(1); 1_HexNAc	S1(Hex(1)HexNAc(1)); T2(HexNAc); C10(Carbamidomethyl); C11(Carbamidomethyl)	HCD	P01876	716.975	3	2148.91	2148.91	2.03	0.00145	0.022	0	2.73	0.0003007	0.01434	19235	0.504
STPPTPSPSCCHPR	1_Hex(1)HexNAc(1); 1_HexNAc	STPPTPSPSCCHPR+1_Hex(1)HexNAc(1); 1_HexNAc	S1(Hex(1)HexNAc(1)); T2(HexNAc); C10(Carbamidomethyl); C11(Carbamidomethyl)	HCD	P01876	716.974	3	2148.91	2148.91	1.09	0.00078	0.0037	0	2.68	0.0003007	0.01583	22938	0.488
STPPTPSPSCCHPR	1_Hex(1)HexNAc(1); 1_HexNAc	STPPTPSPSCCHPR+1_Hex(1)HexNAc(1); 1_HexNAc	S1(Hex(1)HexNAc(1)); T2(HexNAc); C10(Carbamidomethyl); C11(Carbamidomethyl)	HCD	P01876	716.975	3	2148.91	2148.91	2.11	0.00151	0.306	0	2.68	0.0005493	0.05684	26501	0.28
STPPTPSPSCCHPR	1_Hex(1)HexNAc(1); 1_HexNAc	STPPTPSPSCCHPR+1_Hex(1)HexNAc(1); 1_HexNAc	S1(Hex(1)HexNAc(1)); T2(HexNAc); C10(Carbamidomethyl); C11(Carbamidomethyl)	HCD	P01876	716.974	3	2148.91	2148.91	0.92	0.00066	0.0153	0	2.61	0	0.01078	20947	0.549
STPPTPSPSCCHPR	1_Hex(1)HexNAc(1); 1_HexNAc	STPPTPSPSCCHPR+1_Hex(1)HexNAc(1); 1_HexNAc	S1(Hex(1)HexNAc(1)); T2(HexNAc); C10(Carbamidomethyl); C11(Carbamidomethyl)	HCD	P01876	716.976	3	2148.91	2148.91	2.88	0.00206	0.0192	0	2.61	0.0003007	0.0132	26264	0.517
STPPTPSPSCCHPR	1_Hex(1)HexNAc(1); 1_HexNAc	STPPTPSPSCCHPR+1_Hex(1)HexNAc(1); 1_HexNAc	S1(Hex(1)HexNAc(1)); T2(HexNAc); C10(Carbamidomethyl); C11(Carbamidomethyl)	HCD	P01876	716.975	3	2148.91	2148.91	2.2	0.00157	0.012	0	2.51	0	0.005367	24296	0.66
STPPTPSPSCCHPR	1_Hex(1)HexNAc(1); 1_HexNAc	STPPTPSPSCCHPR+1_Hex(1)HexNAc(1); 1_HexNAc	S1(Hex(1)HexNAc(1)); T2(HexNAc); C10(Carbamidomethyl); C11(Carbamidomethyl)	HCD	P01876	716.976	3	2148.91	2148.91	3.22	0.00231	0.0123	0	2.44	0	0.01085	27115	0.548
STPPTPSPSCCHPR	1_Hex(1)HexNAc(1); 1_HexNAc	STPPTPSPSCCHPR+1_Hex(1)HexNAc(1); 1_HexNAc	S1(Hex(1)HexNAc(1)); T2(HexNAc); C10(Carbamidomethyl); C11(Carbamidomethyl)	HCD	P01876	716.973	3	2148.91	2148.91	-0.1	-7e-05	0.0166	0	2.41	0	0.004083	13157	0.703
STPPTPSPSCCHPR	1_Hex(1)HexNAc(1); 1_HexNAc	STPPTPSPSCCHPR+1_Hex(1)HexNAc(1); 1_HexNAc	S1(Hex(1)HexNAc(1)); T2(HexNAc); C10(Carbamidomethyl); C11(Carbamidomethyl)	HCD	P01876	716.975	3	2148.91	2148.91	2.03	0.00145	0.0348	0	2.3	0.0003007	0.01598	26874	0.487
STPPTPSPSCCHPR	1_Hex(1)HexNAc(1); 1_HexNAc	STPPTPSPSCCHPR+1_Hex(1)HexNAc(1); 1_HexNAc	S1(Hex(1)HexNAc(1)); T2(HexNAc); C10(Carbamidomethyl); C11(Carbamidomethyl)	HCD	P01876	1074.96	2	2148.91	2148.91	1.21	0.0013	0.3013	0	2.29	0	0.0002929	3142	1.117
STPPTPSPSCCHPR	1_Hex(1)HexNAc(1); 1_HexNAc	STPPTPSPSCCHPR+1_Hex(1)HexNAc(1); 1_HexNAc	S1(Hex(1)HexNAc(1)); T2(HexNAc); C10(Carbamidomethyl); C11(Carbamidomethyl)	HCD	P01876	716.976	3	2148.91	2148.91	3.31	0.00237	0.0306	0	2.29	0.0003007	0.02364	27589	0.424
STPPTPSPSCCHPR	1_Hex(1)HexNAc(1); 1_HexNAc	STPPTPSPSCCHPR+1_Hex(1)HexNAc(1); 1_HexNAc	S1(Hex(1)HexNAc(1)); T2(HexNAc); C10(Carbamidomethyl); C11(Carbamidomethyl)	HCD	P01876	716.974	3	2148.91	2148.91	0.07	5e-05	0.0046	0	2.17	0	0.004954	11720	0.672
STPPTPSPSCCHPR	1_Hex(1)HexNAc(1); 1_HexNAc	STPPTPSPSCCHPR+1_Hex(1)HexNAc(1); 1_HexNAc	S1(Hex(1)HexNAc(1)); T2(HexNAc); C10(Carbamidomethyl); C11(Carbamidomethyl)	HCD	P01876	716.976	3	2148.91	2148.91	2.79	0.002	0.0235	0	2.13	0.003683	0.1808	27702	0.077
STPPTPSPSCCHPR	1_Hex(1)HexNAc(1); 1_HexNAc	STPPTPSPSCCHPR+1_Hex(1)HexNAc(1); 1_HexNAc	S1(Hex(1)HexNAc(1)); T2(HexNAc); C10(Carbamidomethyl); C11(Carbamidomethyl)	HCD	P01876	1074.96	2	2148.91	2148.91	1.44	0.00154	0.3005	0	2.03	0	0.0001911	6562	1.184
STPPTPSPSCCHPR	1_Hex(1)HexNAc(1); 1_HexNAc	STPPTPSPSCCHPR+1_Hex(1)HexNAc(1); 1_HexNAc	S1(Hex(1)HexNAc(1)); T2(HexNAc); C10(Carbamidomethyl); C11(Carbamidomethyl)	HCD	P01876	716.975	3	2148.91	2148.91	2.54	0.00182	0.005	0	2.01	0.0005493	0.06508	28290	0.258
STPPTPSPSCCHPR	1_Hex(1)HexNAc(1); 1_HexNAc	STPPTPSPSCCHPR+1_Hex(1)HexNAc(1); 1_HexNAc	S1(Hex(1)HexNAc(1)); T2(HexNAc); C10(Carbamidomethyl); C11(Carbamidomethyl)	HCD	P01876	716.975	3	2148.91	2148.91	1.43	0.00102	0.245	0	2	0.002141	0.1292	26385	0.139
STPPTPSPSCCHPR	1_Hex(1)HexNAc(1); 1_HexNAc	STPPTPSPSCCHPR+1_Hex(1)HexNAc(1); 1_HexNAc	S1(Hex(1)HexNAc(1)); T2(HexNAc); C10(Carbamidomethyl); C11(Carbamidomethyl)	HCD	P01876	716.975	3	2148.91	2148.91	2.62	0.00188	0.29	0	2	0.006973	0.2302	27870	0.03
STPPTPSPSCCHPR	1_Hex(1)HexNAc(1); 1_HexNAc	STPPTPSPSCCHPR+1_Hex(1)HexNAc(1); 1_HexNAc	S1(Hex(1)HexNAc(1)); T2(HexNAc); C10(Carbamidomethyl); C11(Carbamidomethyl)	HCD	P01876	716.975	3	2148.91	2148.91	2.11	0.00151	0.0051	0	1.95	0.002141	0.1334	28003	0.133
STPPTPSPSCCHPR	1_Hex(1)HexNAc(1); 1_HexNAc	STPPTPSPSCCHPR+1_Hex(1)HexNAc(1); 1_HexNAc	S1(Hex(1)HexNAc(1)); T2(HexNAc); C10(Carbamidomethyl); C11(Carbamidomethyl)	HCD	P01876	716.976	3	2148.91	2148.91	3.48	0.00249	0.0052	0	1.92	0.005207	0.2082	28520	0.05
STPPTPSPSCCHPR	1_Hex(1)HexNAc(1); 1_HexNAc	STPPTPSPSCCHPR+1_Hex(1)HexNAc(1); 1_HexNAc	S1(Hex(1)HexNAc(1)); T2(HexNAc); C10(Carbamidomethyl); C11(Carbamidomethyl)	HCD	P01876	716.975	3	2148.91	2148.91	1.86	0.00133	0.2827	0	1.91	0.007957	0.247	28410	0.016
STPPTPSPSCCHPR	1_Hex(1)HexNAc(1); 1_HexNAc	STPPTPSPSCCHPR+1_Hex(1)HexNAc(1); 1_HexNAc	S1(Hex(1)HexNAc(1)); T2(HexNAc); C10(Carbamidomethyl); C11(Carbamidomethyl)	HCD	P01876	716.973	3	2148.91	2148.91	-0.36	-0.00026	0.227	0	1.85	0.0003007	0.01161	15185	0.538
STPPTPSPSCCHPR	1_Hex(1)HexNAc(1); 1_HexNAc	STPPTPSPSCCHPR+1_Hex(1)HexNAc(1); 1_HexNAc	S1(Hex(1)HexNAc(1)); T2(HexNAc); C10(Carbamidomethyl); C11(Carbamidomethyl)	HCD	P01876	716.974	3	2148.91	2148.91	0.58	0.00041	0.1562	0	1.6	0	0.002277	11059	0.795
STPPTPSPSCCHPR	1_Hex(1)HexNAc(1); 2_HexNAc	STPPTPSPSCCHPR+1_Hex(1)HexNAc(1); 2_HexNAc	S1(Hex(1)HexNAc(1)); T2(HexNAc); T5(HexNAc); C10(Carbamidomethyl); C11(Carbamidomethyl)	HCD	P01876	784.671	3	2352	2351.99	5.08	0.00399	0.2056	0	2.48	0.0003007	0.01601	1694	0.486
STPPTPSPSCCHPR	1_Hex(1)HexNAc(1); 2_HexNAc	STPPTPSPSCCHPR+1_Hex(1)HexNAc(1); 2_HexNAc	S1(Hex(1)HexNAc(1)); T2(HexNAc); T5(HexNAc); C10(Carbamidomethyl); C11(Carbamidomethyl)	HCD	P01876	784.67	3	2351.99	2351.99	3.99	0.00313	0.1688	0	2.31	0.0003007	0.01312	1708	0.518
STPPTPSPSCCHPR	1_Hex(1)HexNAc(1); 2_HexNAc	STPPTPSPSCCHPR+1_Hex(1)HexNAc(1); 2_HexNAc	S1(Hex(1)HexNAc(1)); T2(HexNAc); T5(HexNAc); C10(Carbamidomethyl); C11(Carbamidomethyl)	HCD	P01876	1176.5	2	2351.99	2351.99	2.34	0.00275	0.055	0	1.09	0	0.009287	1715	0.573
STPPTPSPSCCHPR	0_Hex(1)HexNAc(1); 1_HexNAc	STPPTPSPSCCHPR+0_Hex(1)HexNAc(1); 1_HexNAc	S1(HexNAc); C10(Carbamidomethyl); C11(Carbamidomethyl)	HCD	P01876	595.263	3	1783.77	1783.77	-0.02	-1e-05	0.0045	0	4.45	0	5.179e-05	2311	1.389
STPPTPSPSCCHPR	0_Hex(1)HexNAc(1); 1_HexNAc	STPPTPSPSCCHPR+0_Hex(1)HexNAc(1); 1_HexNAc	S1(HexNAc); C10(Carbamidomethyl); C11(Carbamidomethyl)	HCD	P01876	595.264	3	1783.78	1783.77	1.73	0.00103	0.0139	0	4.31	0	1.941e-05	8147	1.543
TSQPQPEGANEAVP	0_Hex(1)HexNAc(1); 1_HexNAc	TSQPQPEGANEAVP+0_Hex(1)HexNAc(1); 1_HexNAc	T1(HexNAc)	ETD	P02765	543.253	3	1627.74	1627.74	-0.63	-0.00034	0.0676	0	3.4	0	0.1476	7628	0.043	Yes	T1(HexNAc): 100
TSGPNQEQVSPLTLLK	1_Hex(1)HexNAc(1); 0_HexNAc	TSGPNQEQVSPLTLLK+1_Hex(1)HexNAc(1); 0_HexNAc	S2(Hex(1)HexNAc(1)); K16(Guanidinyl)	ETD	P08697	707.032	3	2119.08	2119.08	1.63	0.00115	0.5588	0	3.4	0	0.02921	21886	0.26	No	T1(Hex(1)HexNAc(1)): 50; S2(Hex(1)HexNAc(1)): 50
STPPTPSPSCCHPR	0_Hex(1)HexNAc(1); 1_HexNAc	STPPTPSPSCCHPR+0_Hex(1)HexNAc(1); 1_HexNAc	S1(HexNAc); C10(Carbamidomethyl); C11(Carbamidomethyl)	HCD	P01876	595.264	3	1783.78	1783.77	1.42	0.00084	0.0023	0	4.28	0	0.000268	6541	1.131
STPPTPSPSCCHPR	0_Hex(1)HexNAc(1); 1_HexNAc	STPPTPSPSCCHPR+0_Hex(1)HexNAc(1); 1_HexNAc	S1(HexNAc); C10(Carbamidomethyl); C11(Carbamidomethyl)	HCD	P01876	595.263	3	1783.77	1783.77	0.6	0.00036	0.0071	0	4.21	0	7.883e-06	7101	1.684
STPPTPSPSCCHPR	0_Hex(1)HexNAc(1); 1_HexNAc	STPPTPSPSCCHPR+0_Hex(1)HexNAc(1); 1_HexNAc	S1(HexNAc); C10(Carbamidomethyl); C11(Carbamidomethyl)	HCD	P01876	595.263	3	1783.78	1783.77	0.8	0.00048	0.0048	0	4.2	0	0.0003515	5639	1.088
STPPTPSPSCCHPR	0_Hex(1)HexNAc(1); 1_HexNAc	STPPTPSPSCCHPR+0_Hex(1)HexNAc(1); 1_HexNAc	S1(HexNAc); C10(Carbamidomethyl); C11(Carbamidomethyl)	HCD	P01876	595.263	3	1783.77	1783.77	0.39	0.00023	0.0048	0	4.15	0	4.51e-05	1795	1.41
STPPTPSPSCCHPR	0_Hex(1)HexNAc(1); 1_HexNAc	STPPTPSPSCCHPR+0_Hex(1)HexNAc(1); 1_HexNAc	S1(HexNAc); C10(Carbamidomethyl); C11(Carbamidomethyl)	HCD	P01876	595.263	3	1783.78	1783.77	0.8	0.00048	0.005	0	4.04	0	1.546e-05	7154	1.578
STPPTPSPSCCHPR	0_Hex(1)HexNAc(1); 1_HexNAc	STPPTPSPSCCHPR+0_Hex(1)HexNAc(1); 1_HexNAc	S1(HexNAc); C10(Carbamidomethyl); C11(Carbamidomethyl)	HCD	P01876	595.263	3	1783.78	1783.77	1.11	0.00066	0.01	0	4.02	0	1.84e-05	6733	1.551
STPPTPSPSCCHPR	0_Hex(1)HexNAc(1); 1_HexNAc	STPPTPSPSCCHPR+0_Hex(1)HexNAc(1); 1_HexNAc	S1(HexNAc); C10(Carbamidomethyl); C11(Carbamidomethyl)	HCD	P01876	595.263	3	1783.77	1783.77	-0.02	-1e-05	0.0025	0	3.98	0	2.731e-06	4275	1.85
STPPTPSPSCCHPR	0_Hex(1)HexNAc(1); 1_HexNAc	STPPTPSPSCCHPR+0_Hex(1)HexNAc(1); 1_HexNAc	S1(HexNAc); C10(Carbamidomethyl); C11(Carbamidomethyl)	HCD	P01876	595.264	3	1783.78	1783.77	1.21	0.00072	0.0076	0	3.96	0	8.307e-06	5489	1.676
STPPTPSPSCCHPR	0_Hex(1)HexNAc(1); 1_HexNAc	STPPTPSPSCCHPR+0_Hex(1)HexNAc(1); 1_HexNAc	S1(HexNAc); C10(Carbamidomethyl); C11(Carbamidomethyl)	HCD	P01876	595.262	3	1783.77	1783.77	-0.94	-0.00056	0.0304	0	3.95	0	1.273e-05	2586	1.609
STPPTPSPSCCHPR	0_Hex(1)HexNAc(1); 1_HexNAc	STPPTPSPSCCHPR+0_Hex(1)HexNAc(1); 1_HexNAc	S1(HexNAc); C10(Carbamidomethyl); C11(Carbamidomethyl)	HCD	P01876	595.263	3	1783.77	1783.77	0.29	0.00017	0.0051	0	3.9	0	7.213e-06	9770	1.698
STPPTPSPSCCHPR	0_Hex(1)HexNAc(1); 1_HexNAc	STPPTPSPSCCHPR+0_Hex(1)HexNAc(1); 1_HexNAc	S1(HexNAc); C10(Carbamidomethyl); C11(Carbamidomethyl)	HCD	P01876	595.263	3	1783.77	1783.77	-0.22	-0.00013	0.0051	0	3.89	0	4.555e-05	2253	1.409
STPPTPSPSCCHPR	0_Hex(1)HexNAc(1); 1_HexNAc	STPPTPSPSCCHPR+0_Hex(1)HexNAc(1); 1_HexNAc	S1(HexNAc); C10(Carbamidomethyl); C11(Carbamidomethyl)	HCD	P01876	595.263	3	1783.78	1783.77	1.01	0.0006	0.0077	0	3.89	0	0.0001058	4046	1.277
TQSPDLEPILR	1_Hex(1)HexNAc(1); 0_HexNAc	TQSPDLEPILR+1_Hex(1)HexNAc(1); 0_HexNAc	T1(Hex(1)HexNAc(1))	ETD	P01042	545.278	3	1633.82	1633.82	1.07	0.00058	0.2781	0	3.38	0	0.1453	14458	0.046	Yes	T1(Hex(1)HexNAc(1)): 100
STPPTPSPSCCHPR	0_Hex(1)HexNAc(1); 1_HexNAc	STPPTPSPSCCHPR+0_Hex(1)HexNAc(1); 1_HexNAc	S1(HexNAc); C10(Carbamidomethyl); C11(Carbamidomethyl)	HCD	P01876	595.262	3	1783.77	1783.77	-0.53	-0.00032	0.0078	0	3.85	0	0.0002368	2360	1.15
STPPTPSPSCCHPR	0_Hex(1)HexNAc(1); 1_HexNAc	STPPTPSPSCCHPR+0_Hex(1)HexNAc(1); 1_HexNAc	S1(HexNAc); C10(Carbamidomethyl); C11(Carbamidomethyl)	HCD	P01876	595.264	3	1783.78	1783.77	1.52	0.00091	0.3195	0	3.85	0	9.565e-06	6390	1.654
STPPTPSPSCCHPR	0_Hex(1)HexNAc(1); 1_HexNAc	STPPTPSPSCCHPR+0_Hex(1)HexNAc(1); 1_HexNAc	S1(HexNAc); C10(Carbamidomethyl); C11(Carbamidomethyl)	HCD	P01876	595.262	3	1783.77	1783.77	-1.25	-0.00074	0.0365	0	3.84	0	0.004801	14953	0.677
STPPTPSPSCCHPR	0_Hex(1)HexNAc(1); 1_HexNAc	STPPTPSPSCCHPR+0_Hex(1)HexNAc(1); 1_HexNAc	S1(HexNAc); C10(Carbamidomethyl); C11(Carbamidomethyl)	HCD	P01876	595.263	3	1783.77	1783.77	-0.12	-7e-05	0.0052	0	3.83	0	1.901e-05	3311	1.546
STPPTPSPSCCHPR	0_Hex(1)HexNAc(1); 1_HexNAc	STPPTPSPSCCHPR+0_Hex(1)HexNAc(1); 1_HexNAc	S1(HexNAc); C10(Carbamidomethyl); C11(Carbamidomethyl)	HCD	P01876	595.264	3	1783.78	1783.77	1.73	0.00103	0.0026	0	3.83	0	0.0005812	8324	1.009
STPPTPSPSCCHPR	0_Hex(1)HexNAc(1); 1_HexNAc	STPPTPSPSCCHPR+0_Hex(1)HexNAc(1); 1_HexNAc	S1(HexNAc); C10(Carbamidomethyl); C11(Carbamidomethyl)	HCD	P01876	595.263	3	1783.78	1783.77	1.11	0.00066	0.0052	0	3.81	0	1.326e-05	5834	1.602
STPPTPSPSCCHPR	0_Hex(1)HexNAc(1); 1_HexNAc	STPPTPSPSCCHPR+0_Hex(1)HexNAc(1); 1_HexNAc	S1(HexNAc); C10(Carbamidomethyl); C11(Carbamidomethyl)	HCD	P01876	595.264	3	1783.78	1783.77	1.42	0.00084	0.0026	0	3.81	0	3.99e-05	7886	1.43
STPPTPSPSCCHPR	0_Hex(1)HexNAc(1); 1_HexNAc	STPPTPSPSCCHPR+0_Hex(1)HexNAc(1); 1_HexNAc	S1(HexNAc); C10(Carbamidomethyl); C11(Carbamidomethyl)	HCD	P01876	595.263	3	1783.78	1783.77	0.91	0.00054	0.0052	0	3.81	0	0.001571	9553	0.853
STPPTPSPSCCHPR	0_Hex(1)HexNAc(1); 1_HexNAc	STPPTPSPSCCHPR+0_Hex(1)HexNAc(1); 1_HexNAc	S1(HexNAc); C10(Carbamidomethyl); C11(Carbamidomethyl)	HCD	P01876	595.264	3	1783.78	1783.77	1.42	0.00084	0.0106	0	3.77	0	0.0003522	4474	1.088
STPPTPSPSCCHPR	0_Hex(1)HexNAc(1); 1_HexNAc	STPPTPSPSCCHPR+0_Hex(1)HexNAc(1); 1_HexNAc	S1(HexNAc); C10(Carbamidomethyl); C11(Carbamidomethyl)	HCD	P01876	595.263	3	1783.77	1783.77	0.6	0.00036	0.0053	0	3.76	0	0.001073	2211	0.913
STPPTPSPSCCHPR	0_Hex(1)HexNAc(1); 1_HexNAc	STPPTPSPSCCHPR+0_Hex(1)HexNAc(1); 1_HexNAc	S1(HexNAc); C10(Carbamidomethyl); C11(Carbamidomethyl)	HCD	P01876	595.263	3	1783.77	1783.77	-0.12	-7e-05	0.008	0	3.76	0	8.713e-06	5271	1.668
STPPTPSPSCCHPR	0_Hex(1)HexNAc(1); 1_HexNAc	STPPTPSPSCCHPR+0_Hex(1)HexNAc(1); 1_HexNAc	S1(HexNAc); C10(Carbamidomethyl); C11(Carbamidomethyl)	HCD	P01876	595.263	3	1783.77	1783.77	0.5	0.00029	0.0053	0	3.74	0	0.0008414	3113	0.951
STPPTPSPSCCHPR	0_Hex(1)HexNAc(1); 1_HexNAc	STPPTPSPSCCHPR+0_Hex(1)HexNAc(1); 1_HexNAc	S1(HexNAc); C10(Carbamidomethyl); C11(Carbamidomethyl)	HCD	P01876	595.263	3	1783.77	1783.77	0.5	0.00029	0.0054	0	3.69	0	0.001177	2176	0.898
STPPTPSPSCCHPR	0_Hex(1)HexNAc(1); 1_HexNAc	STPPTPSPSCCHPR+0_Hex(1)HexNAc(1); 1_HexNAc	S1(HexNAc); C10(Carbamidomethyl); C11(Carbamidomethyl)	HCD	P01876	595.264	3	1783.78	1783.77	2.55	0.00152	0.0082	0	3.66	0	2.373e-05	12607	1.511
TPVISMLAQGSQVLES	1_Hex(1)HexNAc(1); 0_HexNAc	TPVISMLAQGSQVLES+1_Hex(1)HexNAc(1); 0_HexNAc	T1(Hex(1)HexNAc(1)); M6(Oxidation)	ETD	P19823	681.002	3	2040.99	2040.99	0.85	0.00058	0.1369	0	3.36	0	0.005847	19292	0.436	Yes	T1(Hex(1)HexNAc(1)): 100
STPPTPSPSCCHPR	0_Hex(1)HexNAc(1); 1_HexNAc	STPPTPSPSCCHPR+0_Hex(1)HexNAc(1); 1_HexNAc	S1(HexNAc); C10(Carbamidomethyl); C11(Carbamidomethyl)	HCD	P01876	595.263	3	1783.78	1783.77	0.7	0.00042	0.0082	0	3.65	0	2.59e-05	6915	1.497
STPPTPSPSCCHPR	0_Hex(1)HexNAc(1); 1_HexNAc	STPPTPSPSCCHPR+0_Hex(1)HexNAc(1); 1_HexNAc	S1(HexNAc); C10(Carbamidomethyl); C11(Carbamidomethyl)	HCD	P01876	595.262	3	1783.77	1783.77	-0.63	-0.00038	0.0055	0	3.63	0	0.0002279	2608	1.156
STPPTPSPSCCHPR	0_Hex(1)HexNAc(1); 1_HexNAc	STPPTPSPSCCHPR+0_Hex(1)HexNAc(1); 1_HexNAc	S1(HexNAc); C10(Carbamidomethyl); C11(Carbamidomethyl)	HCD	P01876	595.262	3	1783.77	1783.77	-0.53	-0.00032	0.0055	0	3.63	0	1.326e-05	4698	1.602
STPPTPSPSCCHPR	0_Hex(1)HexNAc(1); 1_HexNAc	STPPTPSPSCCHPR+0_Hex(1)HexNAc(1); 1_HexNAc	S1(HexNAc); C10(Carbamidomethyl); C11(Carbamidomethyl)	HCD	P01876	595.264	3	1783.78	1783.77	1.32	0.00078	0.0083	0	3.61	0	0.0001581	16532	1.214
STPPTPSPSCCHPR	0_Hex(1)HexNAc(1); 1_HexNAc	STPPTPSPSCCHPR+0_Hex(1)HexNAc(1); 1_HexNAc	S1(HexNAc); C10(Carbamidomethyl); C11(Carbamidomethyl)	HCD	P01876	595.264	3	1783.78	1783.77	2.34	0.00139	0.0084	0	3.57	0	2.767e-05	8666	1.487
STPPTPSPSCCHPR	0_Hex(1)HexNAc(1); 1_HexNAc	STPPTPSPSCCHPR+0_Hex(1)HexNAc(1); 1_HexNAc	S1(HexNAc); C10(Carbamidomethyl); C11(Carbamidomethyl)	HCD	P01876	595.263	3	1783.78	1783.77	0.8	0.00048	0.0056	0	3.57	0	8.016e-05	15206	1.32
STPPTPSPSCCHPR	0_Hex(1)HexNAc(1); 1_HexNAc	STPPTPSPSCCHPR+0_Hex(1)HexNAc(1); 1_HexNAc	S1(HexNAc); C10(Carbamidomethyl); C11(Carbamidomethyl)	HCD	P01876	595.263	3	1783.77	1783.77	0.08	5e-05	0.0028	0	3.53	0	1.769e-05	5039	1.557
STPPTPSPSCCHPR	0_Hex(1)HexNAc(1); 1_HexNAc	STPPTPSPSCCHPR+0_Hex(1)HexNAc(1); 1_HexNAc	S1(HexNAc); C10(Carbamidomethyl); C11(Carbamidomethyl)	HCD	P01876	595.263	3	1783.77	1783.77	-0.33	-0.00019	0.0142	0	3.51	0	0.001392	12257	0.872
STPPTPSPSCCHPR	0_Hex(1)HexNAc(1); 1_HexNAc	STPPTPSPSCCHPR+0_Hex(1)HexNAc(1); 1_HexNAc	S1(HexNAc); C10(Carbamidomethyl); C11(Carbamidomethyl)	HCD	P01876	595.262	3	1783.77	1783.77	-0.74	-0.00044	0.0087	0	3.45	0	0.0001822	13233	1.191
STPPTPSPSCCHPR	0_Hex(1)HexNAc(1); 1_HexNAc	STPPTPSPSCCHPR+0_Hex(1)HexNAc(1); 1_HexNAc	S1(HexNAc); C10(Carbamidomethyl); C11(Carbamidomethyl)	HCD	P01876	595.263	3	1783.77	1783.77	0.08	5e-05	0.25	0	3.44	0	1.066e-05	9038	1.637
STPPTPSPSCCHPR	0_Hex(1)HexNAc(1); 1_HexNAc	STPPTPSPSCCHPR+0_Hex(1)HexNAc(1); 1_HexNAc	S1(HexNAc); C10(Carbamidomethyl); C11(Carbamidomethyl)	HCD	P01876	595.263	3	1783.77	1783.77	0.5	0.00029	0.0058	0	3.43	0	4.654e-05	6162	1.405
STPPTPSPSCCHPR	0_Hex(1)HexNAc(1); 1_HexNAc	STPPTPSPSCCHPR+0_Hex(1)HexNAc(1); 1_HexNAc	S1(HexNAc); C10(Carbamidomethyl); C11(Carbamidomethyl)	HCD	P01876	595.263	3	1783.78	1783.77	1.01	0.0006	0.0088	0	3.41	0	0.000664	12781	0.988
STPPTPSPSCCHPR	0_Hex(1)HexNAc(1); 1_HexNAc	STPPTPSPSCCHPR+0_Hex(1)HexNAc(1); 1_HexNAc	S1(HexNAc); C10(Carbamidomethyl); C11(Carbamidomethyl)	HCD	P01876	595.262	3	1783.77	1783.77	-1.25	-0.00074	0.0059	0	3.38	0	6.007e-05	15924	1.365
STPPTPSPSCCHPR	0_Hex(1)HexNAc(1); 1_HexNAc	STPPTPSPSCCHPR+0_Hex(1)HexNAc(1); 1_HexNAc	S1(HexNAc); C10(Carbamidomethyl); C11(Carbamidomethyl)	HCD	P01876	595.263	3	1783.78	1783.77	1.01	0.0006	0.0089	0	3.36	0	0.0001058	21397	1.277
STPPTPSPSCCHPR	0_Hex(1)HexNAc(1); 1_HexNAc	STPPTPSPSCCHPR+0_Hex(1)HexNAc(1); 1_HexNAc	S1(HexNAc); C10(Carbamidomethyl); C11(Carbamidomethyl)	HCD	P01876	595.263	3	1783.77	1783.77	0.5	0.00029	0.009	0	3.32	0	0.0001003	16227	1.285
STPPTPSPSCCHPR	0_Hex(1)HexNAc(1); 1_HexNAc	STPPTPSPSCCHPR+0_Hex(1)HexNAc(1); 1_HexNAc	S1(HexNAc); C10(Carbamidomethyl); C11(Carbamidomethyl)	HCD	P01876	595.264	3	1783.78	1783.77	1.42	0.00084	0.0127	0	3.15	0	0.002859	24061	0.759
STPPTPSPSCCHPR	0_Hex(1)HexNAc(1); 1_HexNAc	STPPTPSPSCCHPR+0_Hex(1)HexNAc(1); 1_HexNAc	S1(HexNAc); C10(Carbamidomethyl); C11(Carbamidomethyl)	HCD	P01876	595.264	3	1783.78	1783.77	2.04	0.00121	0.0131	0	3.06	0	0.00311	30142	0.746
STPPTPSPSCCHPR	0_Hex(1)HexNAc(1); 1_HexNAc	STPPTPSPSCCHPR+0_Hex(1)HexNAc(1); 1_HexNAc	S1(HexNAc); C10(Carbamidomethyl); C11(Carbamidomethyl)	HCD	P01876	595.264	3	1783.78	1783.77	1.32	0.00078	0.0332	0	3.01	0	0.0008175	20204	0.956
STPPTPSPSCCHPR	0_Hex(1)HexNAc(1); 1_HexNAc	STPPTPSPSCCHPR+0_Hex(1)HexNAc(1); 1_HexNAc	S1(HexNAc); C10(Carbamidomethyl); C11(Carbamidomethyl)	HCD	P01876	892.392	2	1783.78	1783.77	1.43	0.00127	0.0077	0	2.6	0	0.0002908	5021	1.118
STPPTPSPSCCHPR	0_Hex(1)HexNAc(1); 1_HexNAc	STPPTPSPSCCHPR+0_Hex(1)HexNAc(1); 1_HexNAc	S1(HexNAc); C10(Carbamidomethyl); C11(Carbamidomethyl)	HCD	P01876	892.39	2	1783.77	1783.77	-0.28	-0.00025	0.0082	0	2.43	0	0.0003158	7762	1.105
STPPTPSPSCCHPR	0_Hex(1)HexNAc(1); 1_HexNAc	STPPTPSPSCCHPR+0_Hex(1)HexNAc(1); 1_HexNAc	S1(HexNAc); C10(Carbamidomethyl); C11(Carbamidomethyl)	HCD	P01876	892.39	2	1783.77	1783.77	-0.76	-0.00068	0.0083	0	2.41	0	0.0002131	15798	1.167
STPPTPSPSCCHPR	0_Hex(1)HexNAc(1); 1_HexNAc	STPPTPSPSCCHPR+0_Hex(1)HexNAc(1); 1_HexNAc	S1(HexNAc); C10(Carbamidomethyl); C11(Carbamidomethyl)	HCD	P01876	892.393	2	1783.78	1783.77	2.73	0.00243	0.0084	0	2.37	0	0.0004622	10761	1.045
STPPTPSPSCCHPR	0_Hex(1)HexNAc(1); 1_HexNAc	STPPTPSPSCCHPR+0_Hex(1)HexNAc(1); 1_HexNAc	S1(HexNAc); C10(Carbamidomethyl); C11(Carbamidomethyl)	HCD	P01876	892.39	2	1783.77	1783.77	-0.49	-0.00044	0.2358	0	2.29	0	0.003621	12736	0.722
STPPTPSPSCCHPR	0_Hex(1)HexNAc(1); 1_HexNAc	STPPTPSPSCCHPR+0_Hex(1)HexNAc(1); 1_HexNAc	S1(HexNAc); C10(Carbamidomethyl); C11(Carbamidomethyl)	HCD	P01876	892.391	2	1783.77	1783.77	0.06	5e-05	0.2193	0	2.28	0	0.0003146	17739	1.106
STPPTPSPSCCHPR	0_Hex(1)HexNAc(1); 1_HexNAc	STPPTPSPSCCHPR+0_Hex(1)HexNAc(1); 1_HexNAc	S1(HexNAc); C10(Carbamidomethyl); C11(Carbamidomethyl)	HCD	P01876	892.391	2	1783.77	1783.77	0.4	0.00036	0.0093	0	2.14	0	0.0002044	18294	1.173
STPPTPSPSCCHPR	0_Hex(1)HexNAc(1); 1_HexNAc	STPPTPSPSCCHPR+0_Hex(1)HexNAc(1); 1_HexNAc	S1(HexNAc); C10(Carbamidomethyl); C11(Carbamidomethyl)	HCD	P01876	892.392	2	1783.78	1783.77	2.11	0.00188	0.0095	0	2.11	0	0.0004684	13275	1.043
STPPTPSPSCCHPR	0_Hex(1)HexNAc(1); 1_HexNAc	STPPTPSPSCCHPR+0_Hex(1)HexNAc(1); 1_HexNAc	S1(HexNAc); C10(Carbamidomethyl); C11(Carbamidomethyl)	HCD	P01876	892.391	2	1783.77	1783.77	-0.01	-1e-05	0.0337	0	1.78	0	0.0104	10591	0.555
SPSTPPTPSPSCCHPR	0_Hex(1)HexNAc(1); 1_HexNAc	SPSTPPTPSPSCCHPR+0_Hex(1)HexNAc(1); 1_HexNAc	S1(HexNAc); C12(Carbamidomethyl); C13(Carbamidomethyl)	HCD	P01876	984.432	2	1967.86	1967.86	-0.59	-0.00058	0.0116	0	3.46	0	1.75e-05	4137	1.559
SPSTPPTPSPSCCHPR	0_Hex(1)HexNAc(1); 1_HexNAc	SPSTPPTPSPSCCHPR+0_Hex(1)HexNAc(1); 1_HexNAc	S1(HexNAc); C12(Carbamidomethyl); C13(Carbamidomethyl)	HCD	P01876	984.433	2	1967.86	1967.86	-0.22	-0.00022	0.015	0	3.33	0	0.00111	2805	0.908
SPSTPPTPSPSCCHPR	0_Hex(1)HexNAc(1); 1_HexNAc	SPSTPPTPSPSCCHPR+0_Hex(1)HexNAc(1); 1_HexNAc	S1(HexNAc); C12(Carbamidomethyl); C13(Carbamidomethyl)	HCD	P01876	984.432	2	1967.86	1967.86	-0.9	-0.00089	0.0184	0	3.26	0	1.573e-05	3769	1.576
SPSTPPTPSPSCCHPR	0_Hex(1)HexNAc(1); 1_HexNAc	SPSTPPTPSPSCCHPR+0_Hex(1)HexNAc(1); 1_HexNAc	S1(HexNAc); C12(Carbamidomethyl); C13(Carbamidomethyl)	HCD	P01876	984.432	2	1967.86	1967.86	-0.84	-0.00083	0.0157	0	3.18	0	0.002154	3537	0.803
SVGAAAGPVVPPCPGR	0_Hex(1)HexNAc(1); 1_HexNAc	SVGAAAGPVVPPCPGR+0_Hex(1)HexNAc(1); 1_HexNAc	S1(HexNAc); C13(Carbamidomethyl)	HCD	P02765	565.622	3	1694.85	1694.85	-0.83	-0.00047	0.3982	0	4.47	0.0003007	0.01374	9418	0.511
SVGAAAGPVVPPCPGR	0_Hex(1)HexNAc(1); 1_HexNAc	SVGAAAGPVVPPCPGR+0_Hex(1)HexNAc(1); 1_HexNAc	S1(HexNAc); C13(Carbamidomethyl)	HCD	P02765	565.622	3	1694.85	1694.85	-0.5	-0.00028	0.417	0	4.46	0.0003007	0.01264	9769	0.524
SVGAAAGPVVPPCPGR	0_Hex(1)HexNAc(1); 1_HexNAc	SVGAAAGPVVPPCPGR+0_Hex(1)HexNAc(1); 1_HexNAc	S1(HexNAc); C13(Carbamidomethyl)	HCD	P02765	565.622	3	1694.85	1694.85	-0.29	-0.00016	0.3247	0	4.25	0.0003007	0.02318	9588	0.427
SVGAAAGPVVPPCPGR	0_Hex(1)HexNAc(1); 1_HexNAc	SVGAAAGPVVPPCPGR+0_Hex(1)HexNAc(1); 1_HexNAc	S1(HexNAc); C13(Carbamidomethyl)	HCD	P02765	565.622	3	1694.85	1694.85	-0.72	-0.00041	0.4005	0	4.22	0	0.000907	9384	0.939
SVGAAAGPVVPPCPGR	0_Hex(1)HexNAc(1); 1_HexNAc	SVGAAAGPVVPPCPGR+0_Hex(1)HexNAc(1); 1_HexNAc	S1(HexNAc); C13(Carbamidomethyl)	HCD	P02765	565.623	3	1694.85	1694.85	0.9	0.00051	0.4167	0	3.96	0	0.002008	9804	0.815
SVGAAAGPVVPPCPGR	0_Hex(1)HexNAc(1); 1_HexNAc	SVGAAAGPVVPPCPGR+0_Hex(1)HexNAc(1); 1_HexNAc	S1(HexNAc); C13(Carbamidomethyl)	HCD	P02765	847.93	2	1694.85	1694.85	-0.32	-0.00027	0.5221	0	3.39	0	0.0001046	9375	1.278
SVGAAAGPVVPPCPGR	0_Hex(1)HexNAc(1); 1_HexNAc	SVGAAAGPVVPPCPGR+0_Hex(1)HexNAc(1); 1_HexNAc	S1(HexNAc); C13(Carbamidomethyl)	HCD	P02765	847.93	2	1694.85	1694.85	-0.46	-0.00039	0.5074	0	3.37	0	0.0001432	9563	1.229
SAHGNVAEGETKPDPDVTER	0_Hex(1)HexNAc(1); 1_HexNAc	SAHGNVAEGETKPDPDVTER+0_Hex(1)HexNAc(1); 1_HexNAc	S1(HexNAc); K12(Guanidinyl)	HCD	P02790	589.278	4	2354.09	2354.09	1.23	0.00072	0.1421	0	3.87	0	0.005344	4746	0.66
SAHGNVAEGETKPDPDVTER	0_Hex(1)HexNAc(1); 1_HexNAc	SAHGNVAEGETKPDPDVTER+0_Hex(1)HexNAc(1); 1_HexNAc	S1(HexNAc); K12(Guanidinyl)	HCD	P02790	589.277	4	2354.09	2354.09	0.4	0.00023	0.147	0	3.81	0	0.0012	4774	0.895
SAHGNVAEGETKPDPDVTER	0_Hex(1)HexNAc(1); 1_HexNAc	SAHGNVAEGETKPDPDVTER+0_Hex(1)HexNAc(1); 1_HexNAc	S1(HexNAc); K12(Guanidinyl)	HCD	P02790	589.278	4	2354.09	2354.09	2.05	0.00121	0.1084	0	3.32	0	0.008191	4823	0.593
TSGPNQEQVSPLTLLK	1_Hex(1)HexNAc(1); 0_HexNAc	TSGPNQEQVSPLTLLK+1_Hex(1)HexNAc(1); 0_HexNAc	S2(Hex(1)HexNAc(1)); K16(Guanidinyl)	ETD	P08697	707.03	3	2119.08	2119.08	-0.53	-0.00037	0.5589	0	3.31	0	0.002748	21915	0.515	No	T1(Hex(1)HexNAc(1)): 50; S2(Hex(1)HexNAc(1)): 50
SPSTPPTPSPSCCHPR	1_Hex(1)HexNAc(1); 1_HexNAc	SPSTPPTPSPSCCHPR+1_Hex(1)HexNAc(1); 1_HexNAc	S1(HexNAc); S3(Hex(1)HexNAc(1)); C12(Carbamidomethyl); C13(Carbamidomethyl)	HCD	P01876	778.336	3	2332.99	2332.99	1.03	0.0008	0.0332	0	5.12	0	7.199e-07	4169	2.06
SPSTPPTPSPSCCHPR	1_Hex(1)HexNAc(1); 1_HexNAc	SPSTPPTPSPSCCHPR+1_Hex(1)HexNAc(1); 1_HexNAc	S1(HexNAc); S3(Hex(1)HexNAc(1)); C12(Carbamidomethyl); C13(Carbamidomethyl)	HCD	P01876	778.336	3	2332.99	2332.99	1.58	0.00123	0.0088	0	4.53	0	1.365e-06	3402	1.959
SPSTPPTPSPSCCHPR	1_Hex(1)HexNAc(1); 1_HexNAc	SPSTPPTPSPSCCHPR+1_Hex(1)HexNAc(1); 1_HexNAc	S1(HexNAc); S3(Hex(1)HexNAc(1)); C12(Carbamidomethyl); C13(Carbamidomethyl)	HCD	P01876	778.335	3	2332.99	2332.99	-0.07	-5e-05	0.0253	0	4.35	0	1.503e-06	2736	1.944
SPSTPPTPSPSCCHPR	1_Hex(1)HexNAc(1); 1_HexNAc	SPSTPPTPSPSCCHPR+1_Hex(1)HexNAc(1); 1_HexNAc	S1(HexNAc); S3(Hex(1)HexNAc(1)); C12(Carbamidomethyl); C13(Carbamidomethyl)	HCD	P01876	778.333	3	2332.99	2332.99	-2.18	-0.0017	0.0143	0	4.19	0	7.345e-06	2709	1.695
SPSTPPTPSPSCCHPR	1_Hex(1)HexNAc(1); 1_HexNAc	SPSTPPTPSPSCCHPR+1_Hex(1)HexNAc(1); 1_HexNAc	S1(HexNAc); S3(Hex(1)HexNAc(1)); C12(Carbamidomethyl); C13(Carbamidomethyl)	HCD	P01876	778.336	3	2332.99	2332.99	0.72	0.00056	0.012	0	4.17	0	6.906e-06	3700	1.705
SPSTPPTPSPSCCHPR	1_Hex(1)HexNAc(1); 1_HexNAc	SPSTPPTPSPSCCHPR+1_Hex(1)HexNAc(1); 1_HexNAc	S1(HexNAc); S3(Hex(1)HexNAc(1)); C12(Carbamidomethyl); C13(Carbamidomethyl)	HCD	P01876	778.336	3	2332.99	2332.99	0.64	0.0005	0.012	0	4.16	0	1.066e-06	3628	1.998
SPSTPPTPSPSCCHPR	1_Hex(1)HexNAc(1); 1_HexNAc	SPSTPPTPSPSCCHPR+1_Hex(1)HexNAc(1); 1_HexNAc	S1(HexNAc); S3(Hex(1)HexNAc(1)); C12(Carbamidomethyl); C13(Carbamidomethyl)	HCD	P01876	778.337	3	2333	2332.99	2.37	0.00184	0.0144	0	4.16	0	0.0002972	5825	1.115
SPSTPPTPSPSCCHPR	1_Hex(1)HexNAc(1); 1_HexNAc	SPSTPPTPSPSCCHPR+1_Hex(1)HexNAc(1); 1_HexNAc	S1(HexNAc); S3(Hex(1)HexNAc(1)); C12(Carbamidomethyl); C13(Carbamidomethyl)	HCD	P01876	778.338	3	2333	2332.99	3.31	0.00257	0.0121	0	4.12	0	0.0002972	2645	1.114
SPSTPPTPSPSCCHPR	1_Hex(1)HexNAc(1); 1_HexNAc	SPSTPPTPSPSCCHPR+1_Hex(1)HexNAc(1); 1_HexNAc	S1(HexNAc); S3(Hex(1)HexNAc(1)); C12(Carbamidomethyl); C13(Carbamidomethyl)	HCD	P01876	778.338	3	2333	2332.99	3.55	0.00276	0.0197	0	4.07	0	3.359e-05	4599	1.457
SPSTPPTPSPSCCHPR	1_Hex(1)HexNAc(1); 1_HexNAc	SPSTPPTPSPSCCHPR+1_Hex(1)HexNAc(1); 1_HexNAc	S1(HexNAc); S3(Hex(1)HexNAc(1)); C12(Carbamidomethyl); C13(Carbamidomethyl)	HCD	P01876	778.338	3	2333	2332.99	3.47	0.0027	0.0274	0	4.02	0	3.063e-05	6534	1.471
SPSTPPTPSPSCCHPR	1_Hex(1)HexNAc(1); 1_HexNAc	SPSTPPTPSPSCCHPR+1_Hex(1)HexNAc(1); 1_HexNAc	S1(HexNAc); S3(Hex(1)HexNAc(1)); C12(Carbamidomethyl); C13(Carbamidomethyl)	HCD	P01876	778.336	3	2332.99	2332.99	1.74	0.00135	0.0076	0	3.94	0	1.671e-05	4787	1.566
SPSTPPTPSPSCCHPR	1_Hex(1)HexNAc(1); 1_HexNAc	SPSTPPTPSPSCCHPR+1_Hex(1)HexNAc(1); 1_HexNAc	S1(HexNAc); S3(Hex(1)HexNAc(1)); C12(Carbamidomethyl); C13(Carbamidomethyl)	HCD	P01876	778.337	3	2333	2332.99	1.98	0.00154	0.0179	0	3.92	0	1.136e-05	2777	1.627
SPSTPPTPSPSCCHPR	1_Hex(1)HexNAc(1); 1_HexNAc	SPSTPPTPSPSCCHPR+1_Hex(1)HexNAc(1); 1_HexNAc	S1(HexNAc); S3(Hex(1)HexNAc(1)); C12(Carbamidomethyl); C13(Carbamidomethyl)	HCD	P01876	778.335	3	2332.99	2332.99	0.33	0.00025	0.0078	0	3.87	0	1.504e-05	3786	1.583
SPSTPPTPSPSCCHPR	1_Hex(1)HexNAc(1); 1_HexNAc	SPSTPPTPSPSCCHPR+1_Hex(1)HexNAc(1); 1_HexNAc	S1(HexNAc); S3(Hex(1)HexNAc(1)); C12(Carbamidomethyl); C13(Carbamidomethyl)	HCD	P01876	778.335	3	2332.99	2332.99	-0.38	-0.00029	0.0155	0	3.86	0	9.726e-06	3646	1.651
SPSTPPTPSPSCCHPR	1_Hex(1)HexNAc(1); 1_HexNAc	SPSTPPTPSPSCCHPR+1_Hex(1)HexNAc(1); 1_HexNAc	S1(HexNAc); S3(Hex(1)HexNAc(1)); C12(Carbamidomethyl); C13(Carbamidomethyl)	HCD	P01876	778.336	3	2332.99	2332.99	0.56	0.00044	0.0132	0	3.79	0	0.0002599	4108	1.136
SPSTPPTPSPSCCHPR	0_Hex(1)HexNAc(1); 2_HexNAc	SPSTPPTPSPSCCHPR+0_Hex(1)HexNAc(1); 2_HexNAc	S1(HexNAc); S3(HexNAc); C12(Carbamidomethyl); C13(Carbamidomethyl)	HCD	P01876	724.319	3	2170.94	2170.94	1.41	0.00102	0.3416	0	4.83	0	1.616e-06	4180	1.933
SPSTPPTPSPSCCHPR	0_Hex(1)HexNAc(1); 2_HexNAc	SPSTPPTPSPSCCHPR+0_Hex(1)HexNAc(1); 2_HexNAc	S1(HexNAc); S3(HexNAc); C12(Carbamidomethyl); C13(Carbamidomethyl)	HCD	P01876	724.317	3	2170.94	2170.94	-0.95	-0.00069	0.3543	0	4.29	0	0.0001881	3743	1.186
SPSTPPTPSPSCCHPR	0_Hex(1)HexNAc(1); 2_HexNAc	SPSTPPTPSPSCCHPR+0_Hex(1)HexNAc(1); 2_HexNAc	S1(HexNAc); S3(HexNAc); C12(Carbamidomethyl); C13(Carbamidomethyl)	HCD	P01876	724.318	3	2170.94	2170.94	1.07	0.00078	0.3255	0	4.27	0	1.075e-06	2751	1.997
SPSTPPTPSPSCCHPR	0_Hex(1)HexNAc(1); 2_HexNAc	SPSTPPTPSPSCCHPR+0_Hex(1)HexNAc(1); 2_HexNAc	S1(HexNAc); S3(HexNAc); C12(Carbamidomethyl); C13(Carbamidomethyl)	HCD	P01876	724.318	3	2170.94	2170.94	1.07	0.00078	0.3634	0	4.1	0	2.414e-06	3659	1.87
SPSTPPTPSPSCCHPR	0_Hex(1)HexNAc(1); 2_HexNAc	SPSTPPTPSPSCCHPR+0_Hex(1)HexNAc(1); 2_HexNAc	S1(HexNAc); S3(HexNAc); C12(Carbamidomethyl); C13(Carbamidomethyl)	HCD	P01876	1085.97	2	2170.94	2170.94	0.97	0.00105	0.2747	0	2.73	0	6.443e-05	3784	1.354
SPSTPPTPSPSCCHPR	0_Hex(1)HexNAc(1); 2_HexNAc	SPSTPPTPSPSCCHPR+0_Hex(1)HexNAc(1); 2_HexNAc	S1(HexNAc); S3(HexNAc); C12(Carbamidomethyl); C13(Carbamidomethyl)	HCD	P01876	1085.97	2	2170.93	2170.94	-1.73	-0.00188	0.203	0	2.66	0	0.0001141	2713	1.265
SPSTPPTPSPSCCHPR	0_Hex(1)HexNAc(1); 2_HexNAc	SPSTPPTPSPSCCHPR+0_Hex(1)HexNAc(1); 2_HexNAc	S1(HexNAc); S3(HexNAc); C12(Carbamidomethyl); C13(Carbamidomethyl)	HCD	P01876	1085.97	2	2170.94	2170.94	-0.16	-0.00017	0.1202	0	2.58	0	0.002342	2694	0.79
SPSTPPTPSPSCCHPR	0_Hex(1)HexNAc(1); 2_HexNAc	SPSTPPTPSPSCCHPR+0_Hex(1)HexNAc(1); 2_HexNAc	S1(HexNAc); S3(HexNAc); C12(Carbamidomethyl); C13(Carbamidomethyl)	HCD	P01876	1085.97	2	2170.94	2170.94	0.97	0.00105	0.0683	0	2.49	0	5.866e-05	2678	1.369
SPSTPPTPSPSCCHPR	0_Hex(1)HexNAc(1); 2_HexNAc	SPSTPPTPSPSCCHPR+0_Hex(1)HexNAc(1); 2_HexNAc	S1(HexNAc); S3(HexNAc); C12(Carbamidomethyl); C13(Carbamidomethyl)	HCD	P01876	1085.97	2	2170.94	2170.94	0.4	0.00044	0.2194	0	2.37	0	0.001368	2798	0.875
SPSTPPTPSPSCCHPR	1_Hex(1)HexNAc(1); 2_HexNAc	SPSTPPTPSPSCCHPR+1_Hex(1)HexNAc(1); 2_HexNAc	S1(HexNAc); S3(HexNAc); T4(Hex(1)HexNAc(1)); C12(Carbamidomethyl); C13(Carbamidomethyl)	HCD	P01876	634.774	4	2536.07	2536.07	1.03	0.00065	0.2921	0	3.8	0	5.312e-05	2743	1.385
SPSTPPTPSPSCCHPR	1_Hex(1)HexNAc(1); 2_HexNAc	SPSTPPTPSPSCCHPR+1_Hex(1)HexNAc(1); 2_HexNAc	S1(HexNAc); S3(HexNAc); T4(Hex(1)HexNAc(1)); C12(Carbamidomethyl); C13(Carbamidomethyl)	HCD	P01876	846.027	3	2536.07	2536.07	-0.89	-0.00075	0.2889	0	3.6	0	0.002213	2603	0.799
SPSTPPTPSPSCCHPR	1_Hex(1)HexNAc(1); 2_HexNAc	SPSTPPTPSPSCCHPR+1_Hex(1)HexNAc(1); 2_HexNAc	S1(HexNAc); S3(HexNAc); T4(Hex(1)HexNAc(1)); C12(Carbamidomethyl); C13(Carbamidomethyl)	HCD	P01876	846.028	3	2536.07	2536.07	-0.74	-0.00063	0.2346	0	3.58	0	0.0003242	4056	1.101
SPSTPPTPSPSCCHPR	1_Hex(1)HexNAc(1); 2_HexNAc	SPSTPPTPSPSCCHPR+1_Hex(1)HexNAc(1); 2_HexNAc	S1(HexNAc); S3(HexNAc); T4(Hex(1)HexNAc(1)); C12(Carbamidomethyl); C13(Carbamidomethyl)	HCD	P01876	846.027	3	2536.07	2536.07	-1.32	-0.00112	0.25	0	3.4	0	0.0003056	2847	1.11
SPSTPPTPSPSCCHPR	1_Hex(1)HexNAc(1); 2_HexNAc	SPSTPPTPSPSCCHPR+1_Hex(1)HexNAc(1); 2_HexNAc	S1(HexNAc); S3(HexNAc); T4(Hex(1)HexNAc(1)); C12(Carbamidomethyl); C13(Carbamidomethyl)	HCD	P01876	846.029	3	2536.07	2536.07	0.48	0.00041	0.2828	0	2.97	0	0.0006643	3343	0.988
SPSTPPTPSPSCCHPR	1_Hex(1)HexNAc(1); 2_HexNAc	SPSTPPTPSPSCCHPR+1_Hex(1)HexNAc(1); 2_HexNAc	S1(HexNAc); S3(HexNAc); T4(Hex(1)HexNAc(1)); C12(Carbamidomethyl); C13(Carbamidomethyl)	HCD	P01876	846.028	3	2536.07	2536.07	0.05	4e-05	0.1783	0	2.86	0	2.451e-05	2639	1.506
SPSTPPTPSPSCCHPR	1_Hex(1)HexNAc(1); 2_HexNAc	SPSTPPTPSPSCCHPR+1_Hex(1)HexNAc(1); 2_HexNAc	S1(HexNAc); S3(HexNAc); T4(Hex(1)HexNAc(1)); C12(Carbamidomethyl); C13(Carbamidomethyl)	HCD	P01876	846.029	3	2536.07	2536.07	0.7	0.00059	0.1185	0	2.7	0	0.002044	3076	0.812
SPSTPPTPSPSCCHPR	1_Hex(1)HexNAc(1); 2_HexNAc	SPSTPPTPSPSCCHPR+1_Hex(1)HexNAc(1); 2_HexNAc	S1(HexNAc); S3(HexNAc); T4(Hex(1)HexNAc(1)); C12(Carbamidomethyl); C13(Carbamidomethyl)	HCD	P01876	846.029	3	2536.07	2536.07	0.7	0.00059	0.1747	0	2.69	0	2.934e-05	3116	1.478
SPSTPPTPSPSCCHPR	1_Hex(1)HexNAc(1); 2_HexNAc	SPSTPPTPSPSCCHPR+1_Hex(1)HexNAc(1); 2_HexNAc	S1(HexNAc); S3(HexNAc); T4(Hex(1)HexNAc(1)); C12(Carbamidomethyl); C13(Carbamidomethyl)	HCD	P01876	1268.54	2	2536.07	2536.07	1.28	0.00163	0.2289	0	2.01	0	0.005812	3176	0.647
STPPTPSPSCCHPR	1_Hex(1)HexNAc(1); 1_HexNAc	STPPTPSPSCCHPR+1_Hex(1)HexNAc(1); 1_HexNAc	S1(HexNAc); T2(Hex(1)HexNAc(1)); C10(Carbamidomethyl); C11(Carbamidomethyl)	HCD	P01876	716.973	3	2148.9	2148.91	-1.3	-0.00093	0.0074	0	4.03	0	0.001067	3948	0.914
STPPTPSPSCCHPR	1_Hex(1)HexNAc(1); 1_HexNAc	STPPTPSPSCCHPR+1_Hex(1)HexNAc(1); 1_HexNAc	S1(HexNAc); T2(Hex(1)HexNAc(1)); C10(Carbamidomethyl); C11(Carbamidomethyl)	HCD	P01876	716.973	3	2148.9	2148.91	-0.96	-0.00068	0.0051	0	3.96	0	0.0006002	1786	1.004
STPPTPSPSCCHPR	1_Hex(1)HexNAc(1); 1_HexNAc	STPPTPSPSCCHPR+1_Hex(1)HexNAc(1); 1_HexNAc	S1(HexNAc); T2(Hex(1)HexNAc(1)); C10(Carbamidomethyl); C11(Carbamidomethyl)	HCD	P01876	716.974	3	2148.91	2148.91	1.26	0.0009	0.0185	0	3.78	0	1.845e-05	6792	1.551
STPPTPSPSCCHPR	1_Hex(1)HexNAc(1); 1_HexNAc	STPPTPSPSCCHPR+1_Hex(1)HexNAc(1); 1_HexNAc	S1(HexNAc); T2(Hex(1)HexNAc(1)); C10(Carbamidomethyl); C11(Carbamidomethyl)	HCD	P01876	716.974	3	2148.91	2148.91	1.18	0.00084	0.0054	0	3.68	0	4.97e-05	2550	1.395
STPPTPSPSCCHPR	1_Hex(1)HexNAc(1); 1_HexNAc	STPPTPSPSCCHPR+1_Hex(1)HexNAc(1); 1_HexNAc	S1(HexNAc); T2(Hex(1)HexNAc(1)); C10(Carbamidomethyl); C11(Carbamidomethyl)	HCD	P01876	716.975	3	2148.91	2148.91	1.86	0.00133	0.0219	0	3.65	0	0.001142	8428	0.903
STPPTPSPSCCHPR	1_Hex(1)HexNAc(1); 1_HexNAc	STPPTPSPSCCHPR+1_Hex(1)HexNAc(1); 1_HexNAc	S1(HexNAc); T2(Hex(1)HexNAc(1)); C10(Carbamidomethyl); C11(Carbamidomethyl)	HCD	P01876	716.977	3	2148.92	2148.91	4.67	0.00334	0.0083	0	3.61	0	0.0001526	3211	1.219
STPPTPSPSCCHPR	1_Hex(1)HexNAc(1); 1_HexNAc	STPPTPSPSCCHPR+1_Hex(1)HexNAc(1); 1_HexNAc	S1(HexNAc); T2(Hex(1)HexNAc(1)); C10(Carbamidomethyl); C11(Carbamidomethyl)	HCD	P01876	716.973	3	2148.9	2148.91	-0.7	-0.0005	0.025	0	3.6	0	0.002784	8876	0.763
STPPTPSPSCCHPR	1_Hex(1)HexNAc(1); 1_HexNAc	STPPTPSPSCCHPR+1_Hex(1)HexNAc(1); 1_HexNAc	S1(HexNAc); T2(Hex(1)HexNAc(1)); C10(Carbamidomethyl); C11(Carbamidomethyl)	HCD	P01876	716.973	3	2148.91	2148.91	-0.19	-0.00013	0.0084	0	3.59	0	0.0002258	1767	1.158
STPPTPSPSCCHPR	1_Hex(1)HexNAc(1); 1_HexNAc	STPPTPSPSCCHPR+1_Hex(1)HexNAc(1); 1_HexNAc	S1(HexNAc); T2(Hex(1)HexNAc(1)); C10(Carbamidomethyl); C11(Carbamidomethyl)	HCD	P01876	716.973	3	2148.91	2148.91	-0.1	-7e-05	0.0084	0	3.59	0	0.001112	2299	0.907
STPPTPSPSCCHPR	1_Hex(1)HexNAc(1); 1_HexNAc	STPPTPSPSCCHPR+1_Hex(1)HexNAc(1); 1_HexNAc	S1(HexNAc); T2(Hex(1)HexNAc(1)); C10(Carbamidomethyl); C11(Carbamidomethyl)	HCD	P01876	716.974	3	2148.91	2148.91	1.26	0.0009	0.0251	0	3.59	0	0.000797	9972	0.96
STPPTPSPSCCHPR	1_Hex(1)HexNAc(1); 1_HexNAc	STPPTPSPSCCHPR+1_Hex(1)HexNAc(1); 1_HexNAc	S1(HexNAc); T2(Hex(1)HexNAc(1)); C10(Carbamidomethyl); C11(Carbamidomethyl)	HCD	P01876	716.976	3	2148.91	2148.91	2.79	0.002	0.0056	0	3.57	0	0.001405	1717	0.871
STPPTPSPSCCHPR	1_Hex(1)HexNAc(1); 1_HexNAc	STPPTPSPSCCHPR+1_Hex(1)HexNAc(1); 1_HexNAc	S1(HexNAc); T2(Hex(1)HexNAc(1)); C10(Carbamidomethyl); C11(Carbamidomethyl)	HCD	P01876	716.975	3	2148.91	2148.91	1.43	0.00102	0.0085	0	3.55	0	0.0008096	18643	0.957
STPPTPSPSCCHPR	1_Hex(1)HexNAc(1); 1_HexNAc	STPPTPSPSCCHPR+1_Hex(1)HexNAc(1); 1_HexNAc	S1(HexNAc); T2(Hex(1)HexNAc(1)); C10(Carbamidomethyl); C11(Carbamidomethyl)	HCD	P01876	716.974	3	2148.91	2148.91	0.24	0.00017	0.0056	0	3.54	0	2.146e-05	3007	1.527
STPPTPSPSCCHPR	1_Hex(1)HexNAc(1); 1_HexNAc	STPPTPSPSCCHPR+1_Hex(1)HexNAc(1); 1_HexNAc	S1(HexNAc); T2(Hex(1)HexNAc(1)); C10(Carbamidomethyl); C11(Carbamidomethyl)	HCD	P01876	716.975	3	2148.91	2148.91	2.03	0.00145	0.0113	0	3.54	0	2.618e-05	7194	1.496
STPPTPSPSCCHPR	1_Hex(1)HexNAc(1); 1_HexNAc	STPPTPSPSCCHPR+1_Hex(1)HexNAc(1); 1_HexNAc	S1(HexNAc); T2(Hex(1)HexNAc(1)); C10(Carbamidomethyl); C11(Carbamidomethyl)	HCD	P01876	716.974	3	2148.91	2148.91	0.15	0.00011	0.0198	0	3.54	0	0.0002204	10657	1.161
STPPTPSPSCCHPR	1_Hex(1)HexNAc(1); 1_HexNAc	STPPTPSPSCCHPR+1_Hex(1)HexNAc(1); 1_HexNAc	S1(HexNAc); T2(Hex(1)HexNAc(1)); C10(Carbamidomethyl); C11(Carbamidomethyl)	HCD	P01876	716.975	3	2148.91	2148.91	1.94	0.00139	0.0057	0	3.52	0	4.139e-05	4149	1.424
STPPTPSPSCCHPR	1_Hex(1)HexNAc(1); 1_HexNAc	STPPTPSPSCCHPR+1_Hex(1)HexNAc(1); 1_HexNAc	S1(HexNAc); T2(Hex(1)HexNAc(1)); C10(Carbamidomethyl); C11(Carbamidomethyl)	HCD	P01876	716.975	3	2148.91	2148.91	1.69	0.00121	0.0227	0	3.52	0	0.0003727	6396	1.079
STPPTPSPSCCHPR	1_Hex(1)HexNAc(1); 1_HexNAc	STPPTPSPSCCHPR+1_Hex(1)HexNAc(1); 1_HexNAc	S1(HexNAc); T2(Hex(1)HexNAc(1)); C10(Carbamidomethyl); C11(Carbamidomethyl)	HCD	P01876	716.973	3	2148.9	2148.91	-0.87	-0.00062	0.0057	0	3.5	0	2.743e-05	4007	1.488
STPPTPSPSCCHPR	1_Hex(1)HexNAc(1); 1_HexNAc	STPPTPSPSCCHPR+1_Hex(1)HexNAc(1); 1_HexNAc	S1(HexNAc); T2(Hex(1)HexNAc(1)); C10(Carbamidomethyl); C11(Carbamidomethyl)	HCD	P01876	716.972	3	2148.9	2148.91	-1.55	-0.00111	0.3314	0	3.5	0	0.001933	8841	0.82
STPPTPSPSCCHPR	1_Hex(1)HexNAc(1); 1_HexNAc	STPPTPSPSCCHPR+1_Hex(1)HexNAc(1); 1_HexNAc	S1(HexNAc); T2(Hex(1)HexNAc(1)); C10(Carbamidomethyl); C11(Carbamidomethyl)	HCD	P01876	716.975	3	2148.91	2148.91	1.69	0.00121	0.0287	0	3.49	0	2.992e-05	6759	1.475
TPVVQDCYHGDGQSYR	0_Hex(1)HexNAc(1); 1_HexNAc	TPVVQDCYHGDGQSYR+0_Hex(1)HexNAc(1); 1_HexNAc	T1(HexNAc); C7(Carbamidomethyl)	ETD	P00747	695.637	3	2084.9	2084.9	-0.86	-0.0006	0.3673	0	3.24	0	0.02006	6033	0.303	Yes	T1(HexNAc): 100
STPPTPSPSCCHPR	1_Hex(1)HexNAc(1); 1_HexNAc	STPPTPSPSCCHPR+1_Hex(1)HexNAc(1); 1_HexNAc	S1(HexNAc); T2(Hex(1)HexNAc(1)); C10(Carbamidomethyl); C11(Carbamidomethyl)	HCD	P01876	716.975	3	2148.91	2148.91	1.77	0.00127	0.0229	0	3.49	0	0.002207	6993	0.8
STPPTPSPSCCHPR	1_Hex(1)HexNAc(1); 1_HexNAc	STPPTPSPSCCHPR+1_Hex(1)HexNAc(1); 1_HexNAc	S1(HexNAc); T2(Hex(1)HexNAc(1)); C10(Carbamidomethyl); C11(Carbamidomethyl)	HCD	P01876	716.975	3	2148.91	2148.91	1.77	0.00127	0.0143	0	3.49	0	0.0006978	8225	0.981
STPPTPSPSCCHPR	1_Hex(1)HexNAc(1); 1_HexNAc	STPPTPSPSCCHPR+1_Hex(1)HexNAc(1); 1_HexNAc	S1(HexNAc); T2(Hex(1)HexNAc(1)); C10(Carbamidomethyl); C11(Carbamidomethyl)	HCD	P01876	716.975	3	2148.91	2148.91	1.52	0.00109	0.0057	0	3.49	0	0.00547	8635	0.657
STPPTPSPSCCHPR	1_Hex(1)HexNAc(1); 1_HexNAc	STPPTPSPSCCHPR+1_Hex(1)HexNAc(1); 1_HexNAc	S1(HexNAc); T2(Hex(1)HexNAc(1)); C10(Carbamidomethyl); C11(Carbamidomethyl)	HCD	P01876	716.975	3	2148.91	2148.91	2.03	0.00145	0.023	0	3.48	0	0.0009535	6377	0.931
STPPTPSPSCCHPR	1_Hex(1)HexNAc(1); 1_HexNAc	STPPTPSPSCCHPR+1_Hex(1)HexNAc(1); 1_HexNAc	S1(HexNAc); T2(Hex(1)HexNAc(1)); C10(Carbamidomethyl); C11(Carbamidomethyl)	HCD	P01876	716.974	3	2148.91	2148.91	0.32	0.00023	0.0058	0	3.47	0	0.0001948	2041	1.181
STPPTPSPSCCHPR	1_Hex(1)HexNAc(1); 1_HexNAc	STPPTPSPSCCHPR+1_Hex(1)HexNAc(1); 1_HexNAc	S1(HexNAc); T2(Hex(1)HexNAc(1)); C10(Carbamidomethyl); C11(Carbamidomethyl)	HCD	P01876	716.974	3	2148.91	2148.91	0.41	0.00029	0.0116	0	3.45	0	0.001239	7654	0.89
STPPTPSPSCCHPR	1_Hex(1)HexNAc(1); 1_HexNAc	STPPTPSPSCCHPR+1_Hex(1)HexNAc(1); 1_HexNAc	S1(HexNAc); T2(Hex(1)HexNAc(1)); C10(Carbamidomethyl); C11(Carbamidomethyl)	HCD	P01876	716.973	3	2148.91	2148.91	-0.02	-1e-05	0.029	0	3.45	0	0.001439	9341	0.867
STPPTPSPSCCHPR	1_Hex(1)HexNAc(1); 1_HexNAc	STPPTPSPSCCHPR+1_Hex(1)HexNAc(1); 1_HexNAc	S1(HexNAc); T2(Hex(1)HexNAc(1)); C10(Carbamidomethyl); C11(Carbamidomethyl)	HCD	P01876	716.974	3	2148.91	2148.91	0.07	5e-05	0.0174	0	3.44	0	0.00117	6197	0.899
STPPTPSPSCCHPR	1_Hex(1)HexNAc(1); 1_HexNAc	STPPTPSPSCCHPR+1_Hex(1)HexNAc(1); 1_HexNAc	S1(HexNAc); T2(Hex(1)HexNAc(1)); C10(Carbamidomethyl); C11(Carbamidomethyl)	HCD	P01876	716.973	3	2148.91	2148.91	-0.19	-0.00013	0.0146	0	3.43	0	0.0104	9709	0.555
STPPTPSPSCCHPR	1_Hex(1)HexNAc(1); 1_HexNAc	STPPTPSPSCCHPR+1_Hex(1)HexNAc(1); 1_HexNAc	S1(HexNAc); T2(Hex(1)HexNAc(1)); C10(Carbamidomethyl); C11(Carbamidomethyl)	HCD	P01876	716.974	3	2148.91	2148.91	0.07	5e-05	0.0058	0	3.42	0	0.001891	2063	0.824
STPPTPSPSCCHPR	1_Hex(1)HexNAc(1); 1_HexNAc	STPPTPSPSCCHPR+1_Hex(1)HexNAc(1); 1_HexNAc	S1(HexNAc); T2(Hex(1)HexNAc(1)); C10(Carbamidomethyl); C11(Carbamidomethyl)	HCD	P01876	716.975	3	2148.91	2148.91	1.43	0.00102	0.0088	0	3.41	0	0.001689	6967	0.842
STPPTPSPSCCHPR	1_Hex(1)HexNAc(1); 1_HexNAc	STPPTPSPSCCHPR+1_Hex(1)HexNAc(1); 1_HexNAc	S1(HexNAc); T2(Hex(1)HexNAc(1)); C10(Carbamidomethyl); C11(Carbamidomethyl)	HCD	P01876	716.973	3	2148.91	2148.91	-0.27	-0.0002	0.0264	0	3.41	0	0.002487	8058	0.781
STPPTPSPSCCHPR	1_Hex(1)HexNAc(1); 1_HexNAc	STPPTPSPSCCHPR+1_Hex(1)HexNAc(1); 1_HexNAc	S1(HexNAc); T2(Hex(1)HexNAc(1)); C10(Carbamidomethyl); C11(Carbamidomethyl)	HCD	P01876	716.975	3	2148.91	2148.91	2.54	0.00182	0.0147	0	3.41	0	0.004587	8464	0.684
STPPTPSPSCCHPR	1_Hex(1)HexNAc(1); 1_HexNAc	STPPTPSPSCCHPR+1_Hex(1)HexNAc(1); 1_HexNAc	S1(HexNAc); T2(Hex(1)HexNAc(1)); C10(Carbamidomethyl); C11(Carbamidomethyl)	HCD	P01876	716.973	3	2148.9	2148.91	-0.53	-0.00038	0.0149	0	3.36	0	0.001751	7413	0.836
STPPTPSPSCCHPR	1_Hex(1)HexNAc(1); 1_HexNAc	STPPTPSPSCCHPR+1_Hex(1)HexNAc(1); 1_HexNAc	S1(HexNAc); T2(Hex(1)HexNAc(1)); C10(Carbamidomethyl); C11(Carbamidomethyl)	HCD	P01876	716.974	3	2148.91	2148.91	1.09	0.00078	0.009	0	3.35	0	0.0001552	2023	1.216
STPPTPSPSCCHPR	1_Hex(1)HexNAc(1); 1_HexNAc	STPPTPSPSCCHPR+1_Hex(1)HexNAc(1); 1_HexNAc	S1(HexNAc); T2(Hex(1)HexNAc(1)); C10(Carbamidomethyl); C11(Carbamidomethyl)	HCD	P01876	716.973	3	2148.91	2148.91	-0.36	-0.00026	0.006	0	3.35	0	0.0003665	2323	1.082
STPPTPSPSCCHPR	1_Hex(1)HexNAc(1); 1_HexNAc	STPPTPSPSCCHPR+1_Hex(1)HexNAc(1); 1_HexNAc	S1(HexNAc); T2(Hex(1)HexNAc(1)); C10(Carbamidomethyl); C11(Carbamidomethyl)	HCD	P01876	716.975	3	2148.91	2148.91	1.69	0.00121	0.009	0	3.35	0	0.00373	14323	0.717
STPPTPSPSCCHPR	1_Hex(1)HexNAc(1); 1_HexNAc	STPPTPSPSCCHPR+1_Hex(1)HexNAc(1); 1_HexNAc	S1(HexNAc); T2(Hex(1)HexNAc(1)); C10(Carbamidomethyl); C11(Carbamidomethyl)	HCD	P01876	716.974	3	2148.91	2148.91	0.41	0.00029	0.3593	0	3.34	0	0.001715	6574	0.839
STPPTPSPSCCHPR	1_Hex(1)HexNAc(1); 1_HexNAc	STPPTPSPSCCHPR+1_Hex(1)HexNAc(1); 1_HexNAc	S1(HexNAc); T2(Hex(1)HexNAc(1)); C10(Carbamidomethyl); C11(Carbamidomethyl)	HCD	P01876	716.973	3	2148.91	2148.91	-0.1	-7e-05	0.006	0	3.33	0	0.0001117	3101	1.268
SPPLGAPGLPPAGSPPDSHVLLAAPPGHQLHR	1_Hex(1)HexNAc(1); 0_HexNAc	SPPLGAPGLPPAGSPPDSHVLLAAPPGHQLHR+1_Hex(1)HexNAc(1); 0_HexNAc	S1(Hex(1)HexNAc(1))	ETD	P02765	701.967	5	3505.8	3505.81	-0.71	-0.0005	0.2243	0	3.21	0	0.133	17459	0.06	Yes	S1(Hex(1)HexNAc(1)): 99.88
STPPTPSPSCCHPR	1_Hex(1)HexNAc(1); 1_HexNAc	STPPTPSPSCCHPR+1_Hex(1)HexNAc(1); 1_HexNAc	S1(HexNAc); T2(Hex(1)HexNAc(1)); C10(Carbamidomethyl); C11(Carbamidomethyl)	HCD	P01876	716.974	3	2148.91	2148.91	0.75	0.00054	0.0422	0	3.32	0	0.0003926	5638	1.071
STPPTPSPSCCHPR	1_Hex(1)HexNAc(1); 1_HexNAc	STPPTPSPSCCHPR+1_Hex(1)HexNAc(1); 1_HexNAc	S1(HexNAc); T2(Hex(1)HexNAc(1)); C10(Carbamidomethyl); C11(Carbamidomethyl)	HCD	P01876	716.972	3	2148.9	2148.91	-1.72	-0.00123	0.0364	0	3.3	0	0.001635	4674	0.847
TSAHGNVAEGETKPDPDVTER	1_Hex(1)HexNAc(1); 0_HexNAc	TSAHGNVAEGETKPDPDVTER+1_Hex(1)HexNAc(1); 0_HexNAc	T1(Hex(1)HexNAc(1)); K13(Guanidinyl)	ETD	P02790	655.052	4	2617.19	2617.19	0.55	0.00036	0.1	0	3.2	0	0.09056	7145	0.117	Yes	T1(Hex(1)HexNAc(1)): 99.2
STPPTPSPSCCHPR	1_Hex(1)HexNAc(1); 1_HexNAc	STPPTPSPSCCHPR+1_Hex(1)HexNAc(1); 1_HexNAc	S1(HexNAc); T2(Hex(1)HexNAc(1)); C10(Carbamidomethyl); C11(Carbamidomethyl)	HCD	P01876	716.974	3	2148.91	2148.91	0.83	0.0006	0.0091	0	3.3	0	0.003251	18513	0.739
STPPTPSPSCCHPR	1_Hex(1)HexNAc(1); 1_HexNAc	STPPTPSPSCCHPR+1_Hex(1)HexNAc(1); 1_HexNAc	S1(HexNAc); T2(Hex(1)HexNAc(1)); C10(Carbamidomethyl); C11(Carbamidomethyl)	HCD	P01876	716.975	3	2148.91	2148.91	1.77	0.00127	0.0182	0	3.29	0	0.002353	8255	0.79
STPPTPSPSCCHPR	1_Hex(1)HexNAc(1); 1_HexNAc	STPPTPSPSCCHPR+1_Hex(1)HexNAc(1); 1_HexNAc	S1(HexNAc); T2(Hex(1)HexNAc(1)); C10(Carbamidomethyl); C11(Carbamidomethyl)	HCD	P01876	716.974	3	2148.91	2148.91	1.35	0.00096	0.0213	0	3.28	0	0.001041	20090	0.918
STPPTPSPSCCHPR	1_Hex(1)HexNAc(1); 1_HexNAc	STPPTPSPSCCHPR+1_Hex(1)HexNAc(1); 1_HexNAc	S1(HexNAc); T2(Hex(1)HexNAc(1)); C10(Carbamidomethyl); C11(Carbamidomethyl)	HCD	P01876	716.973	3	2148.91	2148.91	-0.19	-0.00013	0.0367	0	3.27	0	0.004045	6153	0.704
STPPTPSPSCCHPR	1_Hex(1)HexNAc(1); 1_HexNAc	STPPTPSPSCCHPR+1_Hex(1)HexNAc(1); 1_HexNAc	S1(HexNAc); T2(Hex(1)HexNAc(1)); C10(Carbamidomethyl); C11(Carbamidomethyl)	HCD	P01876	716.977	3	2148.92	2148.91	4.5	0.00322	0.0184	0	3.26	0	1.423e-05	4446	1.591
STPPTPSPSCCHPR	1_Hex(1)HexNAc(1); 1_HexNAc	STPPTPSPSCCHPR+1_Hex(1)HexNAc(1); 1_HexNAc	S1(HexNAc); T2(Hex(1)HexNAc(1)); C10(Carbamidomethyl); C11(Carbamidomethyl)	HCD	P01876	716.973	3	2148.91	2148.91	-0.36	-0.00026	0.0154	0	3.25	0	1.78e-05	19821	1.556
STPPTPSPSCCHPR	1_Hex(1)HexNAc(1); 1_HexNAc	STPPTPSPSCCHPR+1_Hex(1)HexNAc(1); 1_HexNAc	S1(HexNAc); T2(Hex(1)HexNAc(1)); C10(Carbamidomethyl); C11(Carbamidomethyl)	HCD	P01876	716.974	3	2148.91	2148.91	0.83	0.0006	0.0062	0	3.22	0	0.0003814	4586	1.075
STPPTPSPSCCHPR	1_Hex(1)HexNAc(1); 1_HexNAc	STPPTPSPSCCHPR+1_Hex(1)HexNAc(1); 1_HexNAc	S1(HexNAc); T2(Hex(1)HexNAc(1)); C10(Carbamidomethyl); C11(Carbamidomethyl)	HCD	P01876	716.973	3	2148.9	2148.91	-0.53	-0.00038	0.0217	0	3.22	0.0003007	0.01668	12917	0.48
STPPTPSPSCCHPR	1_Hex(1)HexNAc(1); 1_HexNAc	STPPTPSPSCCHPR+1_Hex(1)HexNAc(1); 1_HexNAc	S1(HexNAc); T2(Hex(1)HexNAc(1)); C10(Carbamidomethyl); C11(Carbamidomethyl)	HCD	P01876	716.976	3	2148.91	2148.91	3.31	0.00237	0.0031	0	3.22	0	0.002908	30181	0.756
STPPTPSPSCCHPR	1_Hex(1)HexNAc(1); 1_HexNAc	STPPTPSPSCCHPR+1_Hex(1)HexNAc(1); 1_HexNAc	S1(HexNAc); T2(Hex(1)HexNAc(1)); C10(Carbamidomethyl); C11(Carbamidomethyl)	HCD	P01876	716.974	3	2148.91	2148.91	0.41	0.00029	0.0405	0	3.21	0	0.002656	20772	0.77
STPPTPSPSCCHPR	1_Hex(1)HexNAc(1); 1_HexNAc	STPPTPSPSCCHPR+1_Hex(1)HexNAc(1); 1_HexNAc	S1(HexNAc); T2(Hex(1)HexNAc(1)); C10(Carbamidomethyl); C11(Carbamidomethyl)	HCD	P01876	716.975	3	2148.91	2148.91	2.03	0.00145	0.0157	0	3.19	0	0.001039	7171	0.918
STPPTPSPSCCHPR	1_Hex(1)HexNAc(1); 1_HexNAc	STPPTPSPSCCHPR+1_Hex(1)HexNAc(1); 1_HexNAc	S1(HexNAc); T2(Hex(1)HexNAc(1)); C10(Carbamidomethyl); C11(Carbamidomethyl)	HCD	P01876	716.975	3	2148.91	2148.91	1.77	0.00127	0.0315	0	3.17	0	0.001814	10882	0.83
STPPTPSPSCCHPR	1_Hex(1)HexNAc(1); 1_HexNAc	STPPTPSPSCCHPR+1_Hex(1)HexNAc(1); 1_HexNAc	S1(HexNAc); T2(Hex(1)HexNAc(1)); C10(Carbamidomethyl); C11(Carbamidomethyl)	HCD	P01876	716.975	3	2148.91	2148.91	1.6	0.00115	0.0095	0	3.16	0	0.002684	16340	0.769
STPPTPSPSCCHPR	1_Hex(1)HexNAc(1); 1_HexNAc	STPPTPSPSCCHPR+1_Hex(1)HexNAc(1); 1_HexNAc	S1(HexNAc); T2(Hex(1)HexNAc(1)); C10(Carbamidomethyl); C11(Carbamidomethyl)	HCD	P01876	716.974	3	2148.91	2148.91	0.83	0.0006	0.0571	0	3.15	0	0.002995	5107	0.752
STPPTPSPSCCHPR	1_Hex(1)HexNAc(1); 1_HexNAc	STPPTPSPSCCHPR+1_Hex(1)HexNAc(1); 1_HexNAc	S1(HexNAc); T2(Hex(1)HexNAc(1)); C10(Carbamidomethyl); C11(Carbamidomethyl)	HCD	P01876	716.974	3	2148.91	2148.91	1	0.00072	0.0127	0	3.15	0	0.003694	23595	0.719
STPPTPSPSCCHPR	1_Hex(1)HexNAc(1); 1_HexNAc	STPPTPSPSCCHPR+1_Hex(1)HexNAc(1); 1_HexNAc	S1(HexNAc); T2(Hex(1)HexNAc(1)); C10(Carbamidomethyl); C11(Carbamidomethyl)	HCD	P01876	716.974	3	2148.91	2148.91	1.09	0.00078	0.0255	0	3.14	0	0.001155	23472	0.901
STPPTPSPSCCHPR	1_Hex(1)HexNAc(1); 1_HexNAc	STPPTPSPSCCHPR+1_Hex(1)HexNAc(1); 1_HexNAc	S1(HexNAc); T2(Hex(1)HexNAc(1)); C10(Carbamidomethyl); C11(Carbamidomethyl)	HCD	P01876	716.973	3	2148.9	2148.91	-1.38	-0.00099	0.0064	0	3.13	0	3.514e-05	2964	1.45
STPPTPSPSCCHPR	1_Hex(1)HexNAc(1); 1_HexNAc	STPPTPSPSCCHPR+1_Hex(1)HexNAc(1); 1_HexNAc	S1(HexNAc); T2(Hex(1)HexNAc(1)); C10(Carbamidomethyl); C11(Carbamidomethyl)	HCD	P01876	716.975	3	2148.91	2148.91	2.28	0.00164	0.0032	0	3.13	0	0.0007992	3428	0.959
STPPTPSPSCCHPR	1_Hex(1)HexNAc(1); 1_HexNAc	STPPTPSPSCCHPR+1_Hex(1)HexNAc(1); 1_HexNAc	S1(HexNAc); T2(Hex(1)HexNAc(1)); C10(Carbamidomethyl); C11(Carbamidomethyl)	HCD	P01876	716.974	3	2148.91	2148.91	1.26	0.0009	0.0096	0	3.13	0	0.003622	21541	0.722
STPPTPSPSCCHPR	1_Hex(1)HexNAc(1); 1_HexNAc	STPPTPSPSCCHPR+1_Hex(1)HexNAc(1); 1_HexNAc	S1(HexNAc); T2(Hex(1)HexNAc(1)); C10(Carbamidomethyl); C11(Carbamidomethyl)	HCD	P01876	716.975	3	2148.91	2148.91	2.2	0.00157	0.0192	0	3.13	0	0.0003823	21689	1.075
STPPTPSPSCCHPR	1_Hex(1)HexNAc(1); 1_HexNAc	STPPTPSPSCCHPR+1_Hex(1)HexNAc(1); 1_HexNAc	S1(HexNAc); T2(Hex(1)HexNAc(1)); C10(Carbamidomethyl); C11(Carbamidomethyl)	HCD	P01876	716.974	3	2148.91	2148.91	1	0.00072	0.0128	0	3.13	0	0.0006219	24055	0.999
STPPTPSPSCCHPR	1_Hex(1)HexNAc(1); 1_HexNAc	STPPTPSPSCCHPR+1_Hex(1)HexNAc(1); 1_HexNAc	S1(HexNAc); T2(Hex(1)HexNAc(1)); C10(Carbamidomethyl); C11(Carbamidomethyl)	HCD	P01876	716.974	3	2148.91	2148.91	0.83	0.0006	0.0288	0	3.12	0	0.004808	9059	0.677
STPPTPSPSCCHPR	1_Hex(1)HexNAc(1); 1_HexNAc	STPPTPSPSCCHPR+1_Hex(1)HexNAc(1); 1_HexNAc	S1(HexNAc); T2(Hex(1)HexNAc(1)); C10(Carbamidomethyl); C11(Carbamidomethyl)	HCD	P01876	716.975	3	2148.91	2148.91	1.43	0.00102	0.016	0	3.12	0	0.005797	14170	0.648
STPPTPSPSCCHPR	1_Hex(1)HexNAc(1); 1_HexNAc	STPPTPSPSCCHPR+1_Hex(1)HexNAc(1); 1_HexNAc	S1(HexNAc); T2(Hex(1)HexNAc(1)); C10(Carbamidomethyl); C11(Carbamidomethyl)	HCD	P01876	716.974	3	2148.91	2148.91	0.41	0.00029	0.0032	0	3.12	0	0.0008296	17540	0.953
STPPTPSPSCCHPR	1_Hex(1)HexNAc(1); 1_HexNAc	STPPTPSPSCCHPR+1_Hex(1)HexNAc(1); 1_HexNAc	S1(HexNAc); T2(Hex(1)HexNAc(1)); C10(Carbamidomethyl); C11(Carbamidomethyl)	HCD	P01876	716.975	3	2148.91	2148.91	1.69	0.00121	0.016	0	3.12	0	0.001913	22465	0.822
STPPTPSPSCCHPR	1_Hex(1)HexNAc(1); 1_HexNAc	STPPTPSPSCCHPR+1_Hex(1)HexNAc(1); 1_HexNAc	S1(HexNAc); T2(Hex(1)HexNAc(1)); C10(Carbamidomethyl); C11(Carbamidomethyl)	HCD	P01876	716.973	3	2148.9	2148.91	-0.53	-0.00038	0.0065	0	3.1	0	0.006559	1828	0.628
STPPTPSPSCCHPR	1_Hex(1)HexNAc(1); 1_HexNAc	STPPTPSPSCCHPR+1_Hex(1)HexNAc(1); 1_HexNAc	S1(HexNAc); T2(Hex(1)HexNAc(1)); C10(Carbamidomethyl); C11(Carbamidomethyl)	HCD	P01876	716.973	3	2148.9	2148.91	-0.96	-0.00068	0.029	0	3.1	0	0.01011	20741	0.559
TKLPGFDSCGK	0_Hex(1)HexNAc(1); 1_HexNAc	TKLPGFDSCGK+0_Hex(1)HexNAc(1); 1_HexNAc	T1(HexNAc); K2(Guanidinyl); C9(Carbamidomethyl); K11(Guanidinyl)	ETD	Q14520	499.577	3	1496.72	1496.72	1.09	0.00054	0.4444	0	3.15	0	0.039	7804	0.226	Yes	T1(HexNAc): 100
TPVISMLAQGSQVLES	1_Hex(1)HexNAc(1); 0_HexNAc	TPVISMLAQGSQVLES+1_Hex(1)HexNAc(1); 0_HexNAc	T1(Hex(1)HexNAc(1)); M6(Oxidation)	ETD	P19823	681.003	3	2040.99	2040.99	2.02	0.00137	0.1016	0	3.15	0	0.008575	19234	0.396	Yes	T1(Hex(1)HexNAc(1)): 100
STPPTPSPSCCHPR	1_Hex(1)HexNAc(1); 1_HexNAc	STPPTPSPSCCHPR+1_Hex(1)HexNAc(1); 1_HexNAc	S1(HexNAc); T2(Hex(1)HexNAc(1)); C10(Carbamidomethyl); C11(Carbamidomethyl)	HCD	P01876	716.974	3	2148.91	2148.91	0.58	0.00041	0.026	0	3.08	0	0.004012	9784	0.706
STPPTPSPSCCHPR	1_Hex(1)HexNAc(1); 1_HexNAc	STPPTPSPSCCHPR+1_Hex(1)HexNAc(1); 1_HexNAc	S1(HexNAc); T2(Hex(1)HexNAc(1)); C10(Carbamidomethyl); C11(Carbamidomethyl)	HCD	P01876	716.975	3	2148.91	2148.91	1.69	0.00121	0.0195	0	3.08	0	0.001109	22584	0.908
STPPTPSPSCCHPR	1_Hex(1)HexNAc(1); 1_HexNAc	STPPTPSPSCCHPR+1_Hex(1)HexNAc(1); 1_HexNAc	S1(HexNAc); T2(Hex(1)HexNAc(1)); C10(Carbamidomethyl); C11(Carbamidomethyl)	HCD	P01876	716.973	3	2148.91	2148.91	-0.44	-0.00032	0.0164	0	3.05	0	0.00139	12575	0.872
STPPTPSPSCCHPR	1_Hex(1)HexNAc(1); 1_HexNAc	STPPTPSPSCCHPR+1_Hex(1)HexNAc(1); 1_HexNAc	S1(HexNAc); T2(Hex(1)HexNAc(1)); C10(Carbamidomethyl); C11(Carbamidomethyl)	HCD	P01876	716.974	3	2148.91	2148.91	0.58	0.00041	0.0297	0	3.03	0	0.0055	5485	0.656
STPPTPSPSCCHPR	1_Hex(1)HexNAc(1); 1_HexNAc	STPPTPSPSCCHPR+1_Hex(1)HexNAc(1); 1_HexNAc	S1(HexNAc); T2(Hex(1)HexNAc(1)); C10(Carbamidomethyl); C11(Carbamidomethyl)	HCD	P01876	716.973	3	2148.9	2148.91	-1.21	-0.00087	0.0132	0	3.03	0	0.001448	16698	0.866
STPPTPSPSCCHPR	1_Hex(1)HexNAc(1); 1_HexNAc	STPPTPSPSCCHPR+1_Hex(1)HexNAc(1); 1_HexNAc	S1(HexNAc); T2(Hex(1)HexNAc(1)); C10(Carbamidomethyl); C11(Carbamidomethyl)	HCD	P01876	716.974	3	2148.91	2148.91	0.15	0.00011	0.0099	0	3.03	0.0003007	0.01203	19551	0.532
STPPTPSPSCCHPR	1_Hex(1)HexNAc(1); 1_HexNAc	STPPTPSPSCCHPR+1_Hex(1)HexNAc(1); 1_HexNAc	S1(HexNAc); T2(Hex(1)HexNAc(1)); C10(Carbamidomethyl); C11(Carbamidomethyl)	HCD	P01876	716.974	3	2148.91	2148.91	0.24	0.00017	0.0397	0	3.02	0	0.001718	16734	0.839
STPPTPSPSCCHPR	1_Hex(1)HexNAc(1); 1_HexNAc	STPPTPSPSCCHPR+1_Hex(1)HexNAc(1); 1_HexNAc	S1(HexNAc); T2(Hex(1)HexNAc(1)); C10(Carbamidomethyl); C11(Carbamidomethyl)	HCD	P01876	716.974	3	2148.91	2148.91	1.18	0.00084	0.0033	0	3.02	0	0.0007399	18248	0.971
STPPTPSPSCCHPR	1_Hex(1)HexNAc(1); 1_HexNAc	STPPTPSPSCCHPR+1_Hex(1)HexNAc(1); 1_HexNAc	S1(HexNAc); T2(Hex(1)HexNAc(1)); C10(Carbamidomethyl); C11(Carbamidomethyl)	HCD	P01876	716.974	3	2148.91	2148.91	0.32	0.00023	0.0232	0	3.02	0	0.00345	21192	0.729
STPPTPSPSCCHPR	1_Hex(1)HexNAc(1); 1_HexNAc	STPPTPSPSCCHPR+1_Hex(1)HexNAc(1); 1_HexNAc	S1(HexNAc); T2(Hex(1)HexNAc(1)); C10(Carbamidomethyl); C11(Carbamidomethyl)	HCD	P01876	716.974	3	2148.91	2148.91	1.26	0.0009	0.0133	0	3	0	0.004962	20225	0.672
STPPTPSPSCCHPR	1_Hex(1)HexNAc(1); 1_HexNAc	STPPTPSPSCCHPR+1_Hex(1)HexNAc(1); 1_HexNAc	S1(HexNAc); T2(Hex(1)HexNAc(1)); C10(Carbamidomethyl); C11(Carbamidomethyl)	HCD	P01876	716.974	3	2148.91	2148.91	0.49	0.00035	0.0033	0	2.99	0	0.002989	13528	0.752
STPPTPSPSCCHPR	1_Hex(1)HexNAc(1); 1_HexNAc	STPPTPSPSCCHPR+1_Hex(1)HexNAc(1); 1_HexNAc	S1(HexNAc); T2(Hex(1)HexNAc(1)); C10(Carbamidomethyl); C11(Carbamidomethyl)	HCD	P01876	716.975	3	2148.91	2148.91	1.6	0.00115	0.0368	0	2.99	0	0.0002937	23052	1.116
STPPTPSPSCCHPR	1_Hex(1)HexNAc(1); 1_HexNAc	STPPTPSPSCCHPR+1_Hex(1)HexNAc(1); 1_HexNAc	S1(HexNAc); T2(Hex(1)HexNAc(1)); C10(Carbamidomethyl); C11(Carbamidomethyl)	HCD	P01876	716.975	3	2148.91	2148.91	2.37	0.0017	0.0134	0	2.98	0	0.00617	18770	0.638
STPPTPSPSCCHPR	1_Hex(1)HexNAc(1); 1_HexNAc	STPPTPSPSCCHPR+1_Hex(1)HexNAc(1); 1_HexNAc	S1(HexNAc); T2(Hex(1)HexNAc(1)); C10(Carbamidomethyl); C11(Carbamidomethyl)	HCD	P01876	716.973	3	2148.91	2148.91	-0.36	-0.00026	0.0034	0	2.97	0	0.002242	9525	0.797
STPPTPSPSCCHPR	1_Hex(1)HexNAc(1); 1_HexNAc	STPPTPSPSCCHPR+1_Hex(1)HexNAc(1); 1_HexNAc	S1(HexNAc); T2(Hex(1)HexNAc(1)); C10(Carbamidomethyl); C11(Carbamidomethyl)	HCD	P01876	716.974	3	2148.91	2148.91	0.49	0.00035	0.0168	0	2.97	0	0.0007636	21078	0.966
STPPTPSPSCCHPR	1_Hex(1)HexNAc(1); 1_HexNAc	STPPTPSPSCCHPR+1_Hex(1)HexNAc(1); 1_HexNAc	S1(HexNAc); T2(Hex(1)HexNAc(1)); C10(Carbamidomethyl); C11(Carbamidomethyl)	HCD	P01876	716.974	3	2148.91	2148.91	0.07	5e-05	0.0236	0	2.96	0	0.0003998	4486	1.068
STPPTPSPSCCHPR	1_Hex(1)HexNAc(1); 1_HexNAc	STPPTPSPSCCHPR+1_Hex(1)HexNAc(1); 1_HexNAc	S1(HexNAc); T2(Hex(1)HexNAc(1)); C10(Carbamidomethyl); C11(Carbamidomethyl)	HCD	P01876	716.974	3	2148.91	2148.91	0.75	0.00054	0.0169	0	2.96	0	0.01054	12387	0.553
STPPTPSPSCCHPR	1_Hex(1)HexNAc(1); 1_HexNAc	STPPTPSPSCCHPR+1_Hex(1)HexNAc(1); 1_HexNAc	S1(HexNAc); T2(Hex(1)HexNAc(1)); C10(Carbamidomethyl); C11(Carbamidomethyl)	HCD	P01876	716.974	3	2148.91	2148.91	1.35	0.00096	0.0068	0	2.95	0	6.92e-05	1747	1.343
STPPTPSPSCCHPR	1_Hex(1)HexNAc(1); 1_HexNAc	STPPTPSPSCCHPR+1_Hex(1)HexNAc(1); 1_HexNAc	S1(HexNAc); T2(Hex(1)HexNAc(1)); C10(Carbamidomethyl); C11(Carbamidomethyl)	HCD	P01876	716.975	3	2148.91	2148.91	1.69	0.00121	0.0034	0	2.95	0	0.003238	19389	0.739
STPPTPSPSCCHPR	1_Hex(1)HexNAc(1); 1_HexNAc	STPPTPSPSCCHPR+1_Hex(1)HexNAc(1); 1_HexNAc	S1(HexNAc); T2(Hex(1)HexNAc(1)); C10(Carbamidomethyl); C11(Carbamidomethyl)	HCD	P01876	716.973	3	2148.9	2148.91	-0.53	-0.00038	0.0169	0	2.95	0	0.00246	22132	0.783
STPPTPSPSCCHPR	1_Hex(1)HexNAc(1); 1_HexNAc	STPPTPSPSCCHPR+1_Hex(1)HexNAc(1); 1_HexNAc	S1(HexNAc); T2(Hex(1)HexNAc(1)); C10(Carbamidomethyl); C11(Carbamidomethyl)	HCD	P01876	716.975	3	2148.91	2148.91	1.86	0.00133	0.0136	0	2.94	0	0.00226	23717	0.796
STPPTPSPSCCHPR	1_Hex(1)HexNAc(1); 1_HexNAc	STPPTPSPSCCHPR+1_Hex(1)HexNAc(1); 1_HexNAc	S1(HexNAc); T2(Hex(1)HexNAc(1)); C10(Carbamidomethyl); C11(Carbamidomethyl)	HCD	P01876	716.975	3	2148.91	2148.91	1.94	0.00139	0.0273	0	2.93	0.0003007	0.0151	25671	0.496
STPPTPSPSCCHPR	1_Hex(1)HexNAc(1); 1_HexNAc	STPPTPSPSCCHPR+1_Hex(1)HexNAc(1); 1_HexNAc	S1(HexNAc); T2(Hex(1)HexNAc(1)); C10(Carbamidomethyl); C11(Carbamidomethyl)	HCD	P01876	716.974	3	2148.91	2148.91	0.66	0.00048	0.0651	0	2.92	0	0.005999	4965	0.642
STPPTPSPSCCHPR	1_Hex(1)HexNAc(1); 1_HexNAc	STPPTPSPSCCHPR+1_Hex(1)HexNAc(1); 1_HexNAc	S1(HexNAc); T2(Hex(1)HexNAc(1)); C10(Carbamidomethyl); C11(Carbamidomethyl)	HCD	P01876	716.973	3	2148.91	2148.91	-0.44	-0.00032	0.0205	0	2.92	0	0.001463	21423	0.864
STPPTPSPSCCHPR	1_Hex(1)HexNAc(1); 1_HexNAc	STPPTPSPSCCHPR+1_Hex(1)HexNAc(1); 1_HexNAc	S1(HexNAc); T2(Hex(1)HexNAc(1)); C10(Carbamidomethyl); C11(Carbamidomethyl)	HCD	P01876	716.975	3	2148.91	2148.91	1.43	0.00102	0.0274	0	2.92	0	0.001667	21855	0.844
STPPTPSPSCCHPR	1_Hex(1)HexNAc(1); 1_HexNAc	STPPTPSPSCCHPR+1_Hex(1)HexNAc(1); 1_HexNAc	S1(HexNAc); T2(Hex(1)HexNAc(1)); C10(Carbamidomethyl); C11(Carbamidomethyl)	HCD	P01876	716.975	3	2148.91	2148.91	2.2	0.00157	0.0068	0	2.92	0.0003007	0.01344	22699	0.514
STPPTPSPSCCHPR	1_Hex(1)HexNAc(1); 1_HexNAc	STPPTPSPSCCHPR+1_Hex(1)HexNAc(1); 1_HexNAc	S1(HexNAc); T2(Hex(1)HexNAc(1)); C10(Carbamidomethyl); C11(Carbamidomethyl)	HCD	P01876	716.974	3	2148.91	2148.91	0.75	0.00054	0.0034	0	2.91	0	0.002064	17692	0.81
STPPTPSPSCCHPR	1_Hex(1)HexNAc(1); 1_HexNAc	STPPTPSPSCCHPR+1_Hex(1)HexNAc(1); 1_HexNAc	S1(HexNAc); T2(Hex(1)HexNAc(1)); C10(Carbamidomethyl); C11(Carbamidomethyl)	HCD	P01876	716.975	3	2148.91	2148.91	2.37	0.0017	0.0103	0	2.9	0	0.005495	24172	0.656
STPPTPSPSCCHPR	1_Hex(1)HexNAc(1); 1_HexNAc	STPPTPSPSCCHPR+1_Hex(1)HexNAc(1); 1_HexNAc	S1(HexNAc); T2(Hex(1)HexNAc(1)); C10(Carbamidomethyl); C11(Carbamidomethyl)	HCD	P01876	716.974	3	2148.91	2148.91	0.83	0.0006	0.0104	0	2.89	0	0.0001989	2212	1.177
STPPTPSPSCCHPR	1_Hex(1)HexNAc(1); 1_HexNAc	STPPTPSPSCCHPR+1_Hex(1)HexNAc(1); 1_HexNAc	S1(HexNAc); T2(Hex(1)HexNAc(1)); C10(Carbamidomethyl); C11(Carbamidomethyl)	HCD	P01876	716.974	3	2148.91	2148.91	1.35	0.00096	0.0139	0	2.88	0	0.00229	23187	0.794
STPPTPSPSCCHPR	1_Hex(1)HexNAc(1); 1_HexNAc	STPPTPSPSCCHPR+1_Hex(1)HexNAc(1); 1_HexNAc	S1(HexNAc); T2(Hex(1)HexNAc(1)); C10(Carbamidomethyl); C11(Carbamidomethyl)	HCD	P01876	716.974	3	2148.91	2148.91	1.09	0.00078	0.007	0	2.87	0.0003007	0.02378	18381	0.423
STPPTPSPSCCHPR	1_Hex(1)HexNAc(1); 1_HexNAc	STPPTPSPSCCHPR+1_Hex(1)HexNAc(1); 1_HexNAc	S1(HexNAc); T2(Hex(1)HexNAc(1)); C10(Carbamidomethyl); C11(Carbamidomethyl)	HCD	P01876	716.975	3	2148.91	2148.91	2.37	0.0017	0.0209	0	2.87	0.0005493	0.03045	25195	0.383
STPPTPSPSCCHPR	1_Hex(1)HexNAc(1); 1_HexNAc	STPPTPSPSCCHPR+1_Hex(1)HexNAc(1); 1_HexNAc	S1(HexNAc); T2(Hex(1)HexNAc(1)); C10(Carbamidomethyl); C11(Carbamidomethyl)	HCD	P01876	716.973	3	2148.91	2148.91	-0.1	-7e-05	0.0385	0	2.86	0	0.005095	12737	0.668
STPPTPSPSCCHPR	1_Hex(1)HexNAc(1); 1_HexNAc	STPPTPSPSCCHPR+1_Hex(1)HexNAc(1); 1_HexNAc	S1(HexNAc); T2(Hex(1)HexNAc(1)); C10(Carbamidomethyl); C11(Carbamidomethyl)	HCD	P01876	716.973	3	2148.9	2148.91	-0.7	-0.0005	0.0211	0	2.85	0	0.0001404	10448	1.232
STPPTPSPSCCHPR	1_Hex(1)HexNAc(1); 1_HexNAc	STPPTPSPSCCHPR+1_Hex(1)HexNAc(1); 1_HexNAc	S1(HexNAc); T2(Hex(1)HexNAc(1)); C10(Carbamidomethyl); C11(Carbamidomethyl)	HCD	P01876	716.975	3	2148.91	2148.91	2.03	0.00145	0.0386	0	2.85	0	0.008784	29967	0.582
STPPTPSPSCCHPR	1_Hex(1)HexNAc(1); 1_HexNAc	STPPTPSPSCCHPR+1_Hex(1)HexNAc(1); 1_HexNAc	S1(HexNAc); T2(Hex(1)HexNAc(1)); C10(Carbamidomethyl); C11(Carbamidomethyl)	HCD	P01876	716.975	3	2148.91	2148.91	2.62	0.00188	0.007	0	2.85	0	0.01087	29975	0.548
TSQPQPEGANEAVP	1_Hex(1)HexNAc(1); 0_HexNAc	TSQPQPEGANEAVP+1_Hex(1)HexNAc(1); 0_HexNAc	T1(Hex(1)HexNAc(1))	ETD	P02765	597.271	3	1789.8	1789.8	0.08	5e-05	0.09	0	3.11	0	0.007129	7488	0.415	Yes	T1(Hex(1)HexNAc(1)): 100
STPPTPSPSCCHPR	1_Hex(1)HexNAc(1); 1_HexNAc	STPPTPSPSCCHPR+1_Hex(1)HexNAc(1); 1_HexNAc	S1(HexNAc); T2(Hex(1)HexNAc(1)); C10(Carbamidomethyl); C11(Carbamidomethyl)	HCD	P01876	716.975	3	2148.91	2148.91	1.77	0.00127	0.0247	0	2.83	0	0.003644	24565	0.721
STPPTPSPSCCHPR	1_Hex(1)HexNAc(1); 1_HexNAc	STPPTPSPSCCHPR+1_Hex(1)HexNAc(1); 1_HexNAc	S1(HexNAc); T2(Hex(1)HexNAc(1)); C10(Carbamidomethyl); C11(Carbamidomethyl)	HCD	P01876	716.974	3	2148.91	2148.91	0.15	0.00011	0.0284	0	2.82	0	0.004663	20359	0.682
STPPTPSPSCCHPR	1_Hex(1)HexNAc(1); 1_HexNAc	STPPTPSPSCCHPR+1_Hex(1)HexNAc(1); 1_HexNAc	S1(HexNAc); T2(Hex(1)HexNAc(1)); C10(Carbamidomethyl); C11(Carbamidomethyl)	HCD	P01876	716.975	3	2148.91	2148.91	1.86	0.00133	0.0323	0	2.79	0	0.003785	10829	0.715
STPPTPSPSCCHPR	1_Hex(1)HexNAc(1); 1_HexNAc	STPPTPSPSCCHPR+1_Hex(1)HexNAc(1); 1_HexNAc	S1(HexNAc); T2(Hex(1)HexNAc(1)); C10(Carbamidomethyl); C11(Carbamidomethyl)	HCD	P01876	716.975	3	2148.91	2148.91	1.6	0.00115	0.0144	0	2.77	0	0.001699	22817	0.841
STPPTPSPSCCHPR	1_Hex(1)HexNAc(1); 1_HexNAc	STPPTPSPSCCHPR+1_Hex(1)HexNAc(1); 1_HexNAc	S1(HexNAc); T2(Hex(1)HexNAc(1)); C10(Carbamidomethyl); C11(Carbamidomethyl)	HCD	P01876	716.973	3	2148.9	2148.91	-0.78	-0.00056	0.0325	0	2.77	0	0.006331	23918	0.634
STPPTPSPSCCHPR	1_Hex(1)HexNAc(1); 1_HexNAc	STPPTPSPSCCHPR+1_Hex(1)HexNAc(1); 1_HexNAc	S1(HexNAc); T2(Hex(1)HexNAc(1)); C10(Carbamidomethyl); C11(Carbamidomethyl)	HCD	P01876	716.975	3	2148.91	2148.91	2.45	0.00176	0.0108	0	2.77	0	0.008543	29851	0.586
STPPTPSPSCCHPR	1_Hex(1)HexNAc(1); 1_HexNAc	STPPTPSPSCCHPR+1_Hex(1)HexNAc(1); 1_HexNAc	S1(HexNAc); T2(Hex(1)HexNAc(1)); C10(Carbamidomethyl); C11(Carbamidomethyl)	HCD	P01876	716.973	3	2148.91	2148.91	-0.44	-0.00032	0.0217	0	2.76	0	0.004193	19093	0.699
STPPTPSPSCCHPR	1_Hex(1)HexNAc(1); 1_HexNAc	STPPTPSPSCCHPR+1_Hex(1)HexNAc(1); 1_HexNAc	S1(HexNAc); T2(Hex(1)HexNAc(1)); C10(Carbamidomethyl); C11(Carbamidomethyl)	HCD	P01876	716.975	3	2148.91	2148.91	1.69	0.00121	0.0145	0	2.76	0	0.009772	23312	0.565
STPPTPSPSCCHPR	1_Hex(1)HexNAc(1); 1_HexNAc	STPPTPSPSCCHPR+1_Hex(1)HexNAc(1); 1_HexNAc	S1(HexNAc); T2(Hex(1)HexNAc(1)); C10(Carbamidomethyl); C11(Carbamidomethyl)	HCD	P01876	716.975	3	2148.91	2148.91	2.03	0.00145	0.0364	0	2.75	0	0.00575	24945	0.649
STPPTPSPSCCHPR	1_Hex(1)HexNAc(1); 1_HexNAc	STPPTPSPSCCHPR+1_Hex(1)HexNAc(1); 1_HexNAc	S1(HexNAc); T2(Hex(1)HexNAc(1)); C10(Carbamidomethyl); C11(Carbamidomethyl)	HCD	P01876	716.975	3	2148.91	2148.91	2.37	0.0017	0.0036	0	2.75	0	0.00871	25902	0.583
STPPTPSPSCCHPR	1_Hex(1)HexNAc(1); 1_HexNAc	STPPTPSPSCCHPR+1_Hex(1)HexNAc(1); 1_HexNAc	S1(HexNAc); T2(Hex(1)HexNAc(1)); C10(Carbamidomethyl); C11(Carbamidomethyl)	HCD	P01876	716.975	3	2148.91	2148.91	1.69	0.00121	0.0109	0	2.74	0	0.003765	26622	0.716
STPPTPSPSCCHPR	1_Hex(1)HexNAc(1); 1_HexNAc	STPPTPSPSCCHPR+1_Hex(1)HexNAc(1); 1_HexNAc	S1(HexNAc); T2(Hex(1)HexNAc(1)); C10(Carbamidomethyl); C11(Carbamidomethyl)	HCD	P01876	716.975	3	2148.91	2148.91	2.2	0.00157	0.3727	0	2.71	0.0005493	0.05025	27339	0.301
STPPTPSPSCCHPR	1_Hex(1)HexNAc(1); 1_HexNAc	STPPTPSPSCCHPR+1_Hex(1)HexNAc(1); 1_HexNAc	S1(HexNAc); T2(Hex(1)HexNAc(1)); C10(Carbamidomethyl); C11(Carbamidomethyl)	HCD	P01876	716.975	3	2148.91	2148.91	2.11	0.00151	0.0188	0	2.66	0	0.004863	25551	0.675
STPPTPSPSCCHPR	1_Hex(1)HexNAc(1); 1_HexNAc	STPPTPSPSCCHPR+1_Hex(1)HexNAc(1); 1_HexNAc	S1(HexNAc); T2(Hex(1)HexNAc(1)); C10(Carbamidomethyl); C11(Carbamidomethyl)	HCD	P01876	716.974	3	2148.91	2148.91	1.35	0.00096	0.0267	0	2.62	0	0.009504	5828	0.569
STPPTPSPSCCHPR	1_Hex(1)HexNAc(1); 1_HexNAc	STPPTPSPSCCHPR+1_Hex(1)HexNAc(1); 1_HexNAc	S1(HexNAc); T2(Hex(1)HexNAc(1)); C10(Carbamidomethyl); C11(Carbamidomethyl)	HCD	P01876	716.975	3	2148.91	2148.91	1.43	0.00102	0.0115	0	2.62	0	0.003557	16489	0.725
STPPTPSPSCCHPR	1_Hex(1)HexNAc(1); 1_HexNAc	STPPTPSPSCCHPR+1_Hex(1)HexNAc(1); 1_HexNAc	S1(HexNAc); T2(Hex(1)HexNAc(1)); C10(Carbamidomethyl); C11(Carbamidomethyl)	HCD	P01876	716.973	3	2148.9	2148.91	-1.04	-0.00075	0.0192	0	2.61	0	0.003882	12098	0.711
TSAHGNVAEGETKPDPDVTER	1_Hex(1)HexNAc(1); 0_HexNAc	TSAHGNVAEGETKPDPDVTER+1_Hex(1)HexNAc(1); 0_HexNAc	T1(Hex(1)HexNAc(1)); K13(Guanidinyl)	ETD	P02790	655.051	4	2617.18	2617.19	-1.23	-0.0008	0.0844	0	3.08	0	0.0007799	5570	0.647	Yes	T1(Hex(1)HexNAc(1)): 99.39
STPPTPSPSCCHPR	1_Hex(1)HexNAc(1); 1_HexNAc	STPPTPSPSCCHPR+1_Hex(1)HexNAc(1); 1_HexNAc	S1(HexNAc); T2(Hex(1)HexNAc(1)); C10(Carbamidomethyl); C11(Carbamidomethyl)	HCD	P01876	716.975	3	2148.91	2148.91	1.94	0.00139	0.0115	0	2.6	0.0003007	0.02663	25424	0.405
STPPTPSPSCCHPR	1_Hex(1)HexNAc(1); 1_HexNAc	STPPTPSPSCCHPR+1_Hex(1)HexNAc(1); 1_HexNAc	S1(HexNAc); T2(Hex(1)HexNAc(1)); C10(Carbamidomethyl); C11(Carbamidomethyl)	HCD	P01876	716.975	3	2148.91	2148.91	2.71	0.00194	0.0077	0	2.6	0	0.0009271	30109	0.936
STPPTPSPSCCHPR	1_Hex(1)HexNAc(1); 1_HexNAc	STPPTPSPSCCHPR+1_Hex(1)HexNAc(1); 1_HexNAc	S1(HexNAc); T2(Hex(1)HexNAc(1)); C10(Carbamidomethyl); C11(Carbamidomethyl)	HCD	P01876	716.975	3	2148.91	2148.91	1.94	0.00139	0.0077	0	2.59	0.0003007	0.01906	24824	0.458
STPPTPSPSCCHPR	1_Hex(1)HexNAc(1); 1_HexNAc	STPPTPSPSCCHPR+1_Hex(1)HexNAc(1); 1_HexNAc	S1(HexNAc); T2(Hex(1)HexNAc(1)); C10(Carbamidomethyl); C11(Carbamidomethyl)	HCD	P01876	716.974	3	2148.91	2148.91	0.92	0.00066	0.0233	0	2.58	0	0.00459	11953	0.684
STPPTPSPSCCHPR	1_Hex(1)HexNAc(1); 1_HexNAc	STPPTPSPSCCHPR+1_Hex(1)HexNAc(1); 1_HexNAc	S1(HexNAc); T2(Hex(1)HexNAc(1)); C10(Carbamidomethyl); C11(Carbamidomethyl)	HCD	P01876	716.975	3	2148.91	2148.91	1.86	0.00133	0.0547	0	2.56	0	0.003252	26022	0.739
STPPTPSPSCCHPR	1_Hex(1)HexNAc(1); 1_HexNAc	STPPTPSPSCCHPR+1_Hex(1)HexNAc(1); 1_HexNAc	S1(HexNAc); T2(Hex(1)HexNAc(1)); C10(Carbamidomethyl); C11(Carbamidomethyl)	HCD	P01876	716.975	3	2148.91	2148.91	2.28	0.00164	0.0079	0	2.53	0.0005493	0.03147	26752	0.378
STPPTPSPSCCHPR	1_Hex(1)HexNAc(1); 1_HexNAc	STPPTPSPSCCHPR+1_Hex(1)HexNAc(1); 1_HexNAc	S1(HexNAc); T2(Hex(1)HexNAc(1)); C10(Carbamidomethyl); C11(Carbamidomethyl)	HCD	P01876	716.973	3	2148.91	2148.91	-0.1	-7e-05	0.004	0	2.52	0	0.003201	16985	0.741
STPPTPSPSCCHPR	1_Hex(1)HexNAc(1); 1_HexNAc	STPPTPSPSCCHPR+1_Hex(1)HexNAc(1); 1_HexNAc	S1(HexNAc); T2(Hex(1)HexNAc(1)); C10(Carbamidomethyl); C11(Carbamidomethyl)	HCD	P01876	716.975	3	2148.91	2148.91	2.62	0.00188	0.0159	0	2.51	0.0003007	0.01989	25314	0.452
STPPTPSPSCCHPR	1_Hex(1)HexNAc(1); 1_HexNAc	STPPTPSPSCCHPR+1_Hex(1)HexNAc(1); 1_HexNAc	S1(HexNAc); T2(Hex(1)HexNAc(1)); C10(Carbamidomethyl); C11(Carbamidomethyl)	HCD	P01876	716.975	3	2148.91	2148.91	2.03	0.00145	0.0242	0	2.48	0.0003007	0.02636	25789	0.406
STPPTPSPSCCHPR	1_Hex(1)HexNAc(1); 1_HexNAc	STPPTPSPSCCHPR+1_Hex(1)HexNAc(1); 1_HexNAc	S1(HexNAc); T2(Hex(1)HexNAc(1)); C10(Carbamidomethyl); C11(Carbamidomethyl)	HCD	P01876	716.973	3	2148.9	2148.91	-1.04	-0.00075	0.0202	0	2.47	0	0.004066	15821	0.703
STPPTPSPSCCHPR	1_Hex(1)HexNAc(1); 1_HexNAc	STPPTPSPSCCHPR+1_Hex(1)HexNAc(1); 1_HexNAc	S1(HexNAc); T2(Hex(1)HexNAc(1)); C10(Carbamidomethyl); C11(Carbamidomethyl)	HCD	P01876	716.973	3	2148.9	2148.91	-1.21	-0.00087	0.065	0	2.46	0.0003007	0.02269	4921	0.43
STPPTPSPSCCHPR	1_Hex(1)HexNAc(1); 1_HexNAc	STPPTPSPSCCHPR+1_Hex(1)HexNAc(1); 1_HexNAc	S1(HexNAc); T2(Hex(1)HexNAc(1)); C10(Carbamidomethyl); C11(Carbamidomethyl)	HCD	P01876	716.974	3	2148.91	2148.91	0.58	0.00041	0.0488	0	2.46	0	0.007437	22343	0.608
STPPTPSPSCCHPR	1_Hex(1)HexNAc(1); 1_HexNAc	STPPTPSPSCCHPR+1_Hex(1)HexNAc(1); 1_HexNAc	S1(HexNAc); T2(Hex(1)HexNAc(1)); C10(Carbamidomethyl); C11(Carbamidomethyl)	HCD	P01876	716.975	3	2148.91	2148.91	2.2	0.00157	0.0041	0	2.43	0.0003007	0.01452	15590	0.502
STPPTPSPSCCHPR	1_Hex(1)HexNAc(1); 1_HexNAc	STPPTPSPSCCHPR+1_Hex(1)HexNAc(1); 1_HexNAc	S1(HexNAc); T2(Hex(1)HexNAc(1)); C10(Carbamidomethyl); C11(Carbamidomethyl)	HCD	P01876	716.975	3	2148.91	2148.91	2.28	0.00164	0.0418	0	2.39	0.0003007	0.02425	24691	0.42
STPPTPSPSCCHPR	1_Hex(1)HexNAc(1); 1_HexNAc	STPPTPSPSCCHPR+1_Hex(1)HexNAc(1); 1_HexNAc	S1(HexNAc); T2(Hex(1)HexNAc(1)); C10(Carbamidomethyl); C11(Carbamidomethyl)	HCD	P01876	716.975	3	2148.91	2148.91	1.43	0.00102	0.0128	0	2.35	0.0003007	0.01867	16051	0.462
STPPTPSPSCCHPR	1_Hex(1)HexNAc(1); 1_HexNAc	STPPTPSPSCCHPR+1_Hex(1)HexNAc(1); 1_HexNAc	S1(HexNAc); T2(Hex(1)HexNAc(1)); C10(Carbamidomethyl); C11(Carbamidomethyl)	HCD	P01876	716.974	3	2148.91	2148.91	1.35	0.00096	0.0342	0	2.34	0.002141	0.1322	26996	0.135
STPPTPSPSCCHPR	1_Hex(1)HexNAc(1); 1_HexNAc	STPPTPSPSCCHPR+1_Hex(1)HexNAc(1); 1_HexNAc	S1(HexNAc); T2(Hex(1)HexNAc(1)); C10(Carbamidomethyl); C11(Carbamidomethyl)	HCD	P01876	716.975	3	2148.91	2148.91	2.71	0.00194	0.0345	0	2.32	0.0005493	0.04417	27468	0.322
STPPTPSPSCCHPR	1_Hex(1)HexNAc(1); 1_HexNAc	STPPTPSPSCCHPR+1_Hex(1)HexNAc(1); 1_HexNAc	S1(HexNAc); T2(Hex(1)HexNAc(1)); C10(Carbamidomethyl); C11(Carbamidomethyl)	HCD	P01876	716.974	3	2148.91	2148.91	0.32	0.00023	0.0044	0	2.28	0.0003007	0.02141	18063	0.44
STPPTPSPSCCHPR	1_Hex(1)HexNAc(1); 1_HexNAc	STPPTPSPSCCHPR+1_Hex(1)HexNAc(1); 1_HexNAc	S1(HexNAc); T2(Hex(1)HexNAc(1)); C10(Carbamidomethyl); C11(Carbamidomethyl)	HCD	P01876	1074.96	2	2148.91	2148.91	-0.27	-0.00029	0.2735	0	2.23	0	0.002832	1803	0.76
STPPTPSPSCCHPR	1_Hex(1)HexNAc(1); 1_HexNAc	STPPTPSPSCCHPR+1_Hex(1)HexNAc(1); 1_HexNAc	S1(HexNAc); T2(Hex(1)HexNAc(1)); C10(Carbamidomethyl); C11(Carbamidomethyl)	HCD	P01876	716.975	3	2148.91	2148.91	1.77	0.00127	0.0315	0	2.22	0.0003007	0.01888	25072	0.46
STPPTPSPSCCHPR	1_Hex(1)HexNAc(1); 1_HexNAc	STPPTPSPSCCHPR+1_Hex(1)HexNAc(1); 1_HexNAc	S1(HexNAc); T2(Hex(1)HexNAc(1)); C10(Carbamidomethyl); C11(Carbamidomethyl)	HCD	P01876	716.975	3	2148.91	2148.91	1.43	0.00102	0.0136	0	2.21	0	0.008846	15369	0.581
STPPTPSPSCCHPR	1_Hex(1)HexNAc(1); 1_HexNAc	STPPTPSPSCCHPR+1_Hex(1)HexNAc(1); 1_HexNAc	S1(HexNAc); T2(Hex(1)HexNAc(1)); C10(Carbamidomethyl); C11(Carbamidomethyl)	HCD	P01876	1074.96	2	2148.91	2148.91	0.76	0.00081	0.293	0	2.15	0	0.0003362	2112	1.095
STPPTPSPSCCHPR	1_Hex(1)HexNAc(1); 1_HexNAc	STPPTPSPSCCHPR+1_Hex(1)HexNAc(1); 1_HexNAc	S1(HexNAc); T2(Hex(1)HexNAc(1)); C10(Carbamidomethyl); C11(Carbamidomethyl)	HCD	P01876	1074.96	2	2148.91	2148.91	0.07	8e-05	0.3709	0	2.13	0	0.0001305	1960	1.244
STPPTPSPSCCHPR	1_Hex(1)HexNAc(1); 1_HexNAc	STPPTPSPSCCHPR+1_Hex(1)HexNAc(1); 1_HexNAc	S1(HexNAc); T2(Hex(1)HexNAc(1)); C10(Carbamidomethyl); C11(Carbamidomethyl)	HCD	P01876	1074.96	2	2148.91	2148.91	0.41	0.00045	0.2891	0	2.11	0	0.002443	2156	0.784
STPPTPSPSCCHPR	1_Hex(1)HexNAc(1); 1_HexNAc	STPPTPSPSCCHPR+1_Hex(1)HexNAc(1); 1_HexNAc	S1(HexNAc); T2(Hex(1)HexNAc(1)); C10(Carbamidomethyl); C11(Carbamidomethyl)	HCD	P01876	1074.96	2	2148.91	2148.91	3.82	0.00411	0.2353	0	2.04	0	0.0009205	1701	0.937
STPPTPSPSCCHPR	1_Hex(1)HexNAc(1); 1_HexNAc	STPPTPSPSCCHPR+1_Hex(1)HexNAc(1); 1_HexNAc	S1(HexNAc); T2(Hex(1)HexNAc(1)); C10(Carbamidomethyl); C11(Carbamidomethyl)	HCD	P01876	716.974	3	2148.91	2148.91	0.32	0.00023	0.0202	0	1.98	0.001093	0.1025	16190	0.18
STPPTPSPSCCHPR	1_Hex(1)HexNAc(1); 1_HexNAc	STPPTPSPSCCHPR+1_Hex(1)HexNAc(1); 1_HexNAc	S1(HexNAc); T2(Hex(1)HexNAc(1)); C10(Carbamidomethyl); C11(Carbamidomethyl)	HCD	P01876	1074.96	2	2148.91	2148.91	-0.38	-0.00041	0.3596	0	1.78	0	0.00144	1769	0.867
TVHEQVGGPSLTSDLQAQSK	2_Hex(1)HexNAc(1); 0_HexNAc	TVHEQVGGPSLTSDLQAQSK+2_Hex(1)HexNAc(1); 0_HexNAc	T1(Hex(1)HexNAc(1)); S13(Hex(1)HexNAc(1)); K20(Guanidinyl)	HCD	P04004	952.115	3	2854.33	2854.33	-1.19	-0.00113	0.0859	0	2.91	0	0.008728	9942	0.583
TVHEQVGGPSLTSDLQAQSK	2_Hex(1)HexNAc(1); 0_HexNAc	TVHEQVGGPSLTSDLQAQSK+2_Hex(1)HexNAc(1); 0_HexNAc	T1(Hex(1)HexNAc(1)); S13(Hex(1)HexNAc(1)); K20(Guanidinyl)	HCD	P04004	952.116	3	2854.33	2854.33	-0.1	-9e-05	0.1703	0	2.76	0.0003007	0.02198	9914	0.436
TQTPAPIQAPSAILPLPGQSVER	1_Hex(1)HexNAc(1); 0_HexNAc	TQTPAPIQAPSAILPLPGQSVER+1_Hex(1)HexNAc(1); 0_HexNAc	T1(Hex(1)HexNAc(1))	HCD	Q14624	912.814	3	2736.43	2736.43	-0.97	-0.00089	0.1329	0	5.04	0.0003007	0.02055	21908	0.446
TQTPAPIQAPSAILPLPGQSVER	1_Hex(1)HexNAc(1); 0_HexNAc	TQTPAPIQAPSAILPLPGQSVER+1_Hex(1)HexNAc(1); 0_HexNAc	T1(Hex(1)HexNAc(1))	HCD	Q14624	912.813	3	2736.43	2736.43	-1.64	-0.0015	0.2278	0	4.96	0	0.006217	22027	0.636
TQTPAPIQAPSAILPLPGQSVER	1_Hex(1)HexNAc(1); 0_HexNAc	TQTPAPIQAPSAILPLPGQSVER+1_Hex(1)HexNAc(1); 0_HexNAc	T1(Hex(1)HexNAc(1))	HCD	Q14624	912.815	3	2736.43	2736.43	-0.37	-0.00034	0.0922	0	4.88	0	6.85e-05	21895	1.345
TQTPAPIQAPSAILPLPGQSVER	1_Hex(1)HexNAc(1); 0_HexNAc	TQTPAPIQAPSAILPLPGQSVER+1_Hex(1)HexNAc(1); 0_HexNAc	T1(Hex(1)HexNAc(1))	HCD	Q14624	912.814	3	2736.43	2736.43	-0.77	-0.0007	0.1091	0	4.86	0.0003007	0.01884	21922	0.46
TQTPAPIQAPSAILPLPGQSVER	1_Hex(1)HexNAc(1); 0_HexNAc	TQTPAPIQAPSAILPLPGQSVER+1_Hex(1)HexNAc(1); 0_HexNAc	T1(Hex(1)HexNAc(1))	HCD	Q14624	912.816	3	2736.43	2736.43	1.5	0.00137	0.0776	0	4.77	0	9.371e-06	22382	1.657
TQTPAPIQAPSAILPLPGQSVER	1_Hex(1)HexNAc(1); 0_HexNAc	TQTPAPIQAPSAILPLPGQSVER+1_Hex(1)HexNAc(1); 0_HexNAc	T1(Hex(1)HexNAc(1))	HCD	Q14624	912.817	3	2736.44	2736.43	2.24	0.00204	0.1071	0	4.67	0	3.917e-05	21862	1.433
TQTPAPIQAPSAILPLPGQSVER	1_Hex(1)HexNAc(1); 0_HexNAc	TQTPAPIQAPSAILPLPGQSVER+1_Hex(1)HexNAc(1); 0_HexNAc	T1(Hex(1)HexNAc(1))	HCD	Q14624	912.817	3	2736.44	2736.43	2.17	0.00198	0.0842	0	4.63	0	0.002253	21883	0.796
TQTPAPIQAPSAILPLPGQSVER	1_Hex(1)HexNAc(1); 0_HexNAc	TQTPAPIQAPSAILPLPGQSVER+1_Hex(1)HexNAc(1); 0_HexNAc	T1(Hex(1)HexNAc(1))	HCD	Q14624	912.815	3	2736.43	2736.43	0.17	0.00015	0.0416	0	4.57	0	0.00148	22147	0.862
TQTPAPIQAPSAILPLPGQSVER	1_Hex(1)HexNAc(1); 0_HexNAc	TQTPAPIQAPSAILPLPGQSVER+1_Hex(1)HexNAc(1); 0_HexNAc	T1(Hex(1)HexNAc(1))	HCD	Q14624	912.817	3	2736.44	2736.43	2.11	0.00192	0.1264	0	4.51	0	4.159e-05	22761	1.423
TQTPAPIQAPSAILPLPGQSVER	1_Hex(1)HexNAc(1); 0_HexNAc	TQTPAPIQAPSAILPLPGQSVER+1_Hex(1)HexNAc(1); 0_HexNAc	T1(Hex(1)HexNAc(1))	HCD	Q14624	912.813	3	2736.42	2736.43	-2.04	-0.00186	0.02	0	4.5	0	0.01077	21962	0.549
TQTPAPIQAPSAILPLPGQSVER	1_Hex(1)HexNAc(1); 0_HexNAc	TQTPAPIQAPSAILPLPGQSVER+1_Hex(1)HexNAc(1); 0_HexNAc	T1(Hex(1)HexNAc(1))	HCD	Q14624	912.817	3	2736.44	2736.43	1.97	0.0018	0.1537	0	4.49	0	0.0004484	22526	1.05
TQTPAPIQAPSAILPLPGQSVER	1_Hex(1)HexNAc(1); 0_HexNAc	TQTPAPIQAPSAILPLPGQSVER+1_Hex(1)HexNAc(1); 0_HexNAc	T1(Hex(1)HexNAc(1))	HCD	Q14624	912.817	3	2736.44	2736.43	1.77	0.00162	0.0468	0	4.49	0	0.0007778	22917	0.963
SVGAAAGPVVPPCPGR	0_Hex(1)HexNAc(1); 1_HexNAc	SVGAAAGPVVPPCPGR+0_Hex(1)HexNAc(1); 1_HexNAc	S1(HexNAc); C13(Carbamidomethyl)	ETD	P02765	565.623	3	1694.85	1694.85	0.36	0.0002	0.4219	0	3.01	0	0.02179	9947	0.293	Yes	S1(HexNAc): 100
TQTPAPIQAPSAILPLPGQSVER	1_Hex(1)HexNAc(1); 0_HexNAc	TQTPAPIQAPSAILPLPGQSVER+1_Hex(1)HexNAc(1); 0_HexNAc	T1(Hex(1)HexNAc(1))	HCD	Q14624	912.815	3	2736.43	2736.43	0.17	0.00015	0.1516	0	4.42	0	0.007825	22152	0.6
TQTPAPIQAPSAILPLPGQSVER	1_Hex(1)HexNAc(1); 0_HexNAc	TQTPAPIQAPSAILPLPGQSVER+1_Hex(1)HexNAc(1); 0_HexNAc	T1(Hex(1)HexNAc(1))	HCD	Q14624	912.819	3	2736.44	2736.43	4.85	0.00442	0.0884	0	4.41	0	8.374e-05	22591	1.313
TQTPAPIQAPSAILPLPGQSVER	1_Hex(1)HexNAc(1); 0_HexNAc	TQTPAPIQAPSAILPLPGQSVER+1_Hex(1)HexNAc(1); 0_HexNAc	T1(Hex(1)HexNAc(1))	HCD	Q14624	912.817	3	2736.44	2736.43	2.84	0.00259	0.122	0	4.18	0	0.001363	25992	0.875
TQTPAPIQAPSAILPLPGQSVER	1_Hex(1)HexNAc(1); 0_HexNAc	TQTPAPIQAPSAILPLPGQSVER+1_Hex(1)HexNAc(1); 0_HexNAc	T1(Hex(1)HexNAc(1))	HCD	Q14624	912.817	3	2736.44	2736.43	1.84	0.00168	0.1082	0	4.16	0	0.001947	22516	0.819
TQTPAPIQAPSAILPLPGQSVER	1_Hex(1)HexNAc(1); 0_HexNAc	TQTPAPIQAPSAILPLPGQSVER+1_Hex(1)HexNAc(1); 0_HexNAc	T1(Hex(1)HexNAc(1))	HCD	Q14624	912.816	3	2736.43	2736.43	1.71	0.00156	0.0409	0	4.16	0	0.0002499	22646	1.142
TSAHGNVAEGETKPDPDVTER	2_Hex(1)HexNAc(1); 0_HexNAc	TSAHGNVAEGETKPDPDVTER+2_Hex(1)HexNAc(1); 0_HexNAc	T1(Hex(1)HexNAc(1)); S2(Hex(1)HexNAc(1)); K13(Guanidinyl)	ETD	P02790	746.335	4	2982.32	2982.32	-0.12	-9e-05	0.25	0	3	0	0.005113	4583	0.45	Yes	T1(Hex(1)HexNAc(1)): 100; S2(Hex(1)HexNAc(1)): 100
TMDPESSIFIEDAIK	0_Hex(1)HexNAc(1); 1_HexNAc	TMDPESSIFIEDAIK+0_Hex(1)HexNAc(1); 1_HexNAc	T1(HexNAc); M2(Oxidation); K15(Guanidinyl)	ETD	O14791	652.974	3	1956.91	1956.91	-1.07	-0.0007	0.2	0	3	0	0.02454	21845	0.28	Yes	T1(HexNAc): 100
TQTPAPIQAPSAILPLPGQSVER	1_Hex(1)HexNAc(1); 0_HexNAc	TQTPAPIQAPSAILPLPGQSVER+1_Hex(1)HexNAc(1); 0_HexNAc	T1(Hex(1)HexNAc(1))	HCD	Q14624	912.817	3	2736.44	2736.43	1.84	0.00168	0.1923	0	4.16	0	0.0003625	26789	1.083
TQTPAPIQAPSAILPLPGQSVER	1_Hex(1)HexNAc(1); 0_HexNAc	TQTPAPIQAPSAILPLPGQSVER+1_Hex(1)HexNAc(1); 0_HexNAc	T1(Hex(1)HexNAc(1))	HCD	Q14624	912.817	3	2736.44	2736.43	2.64	0.00241	0.0217	0	4.15	0	0.002667	22901	0.77
TQTPAPIQAPSAILPLPGQSVER	1_Hex(1)HexNAc(1); 0_HexNAc	TQTPAPIQAPSAILPLPGQSVER+1_Hex(1)HexNAc(1); 0_HexNAc	T1(Hex(1)HexNAc(1))	HCD	Q14624	912.817	3	2736.44	2736.43	2.51	0.00229	0.0728	0	4.12	0	3.826e-05	23040	1.436
TQTPAPIQAPSAILPLPGQSVER	1_Hex(1)HexNAc(1); 0_HexNAc	TQTPAPIQAPSAILPLPGQSVER+1_Hex(1)HexNAc(1); 0_HexNAc	T1(Hex(1)HexNAc(1))	HCD	Q14624	912.816	3	2736.43	2736.43	1.17	0.00107	0.1071	0	4.11	0	0.0005222	23903	1.026
TQTPAPIQAPSAILPLPGQ	1_Hex(1)HexNAc(1); 0_HexNAc	TQTPAPIQAPSAILPLPGQ+1_Hex(1)HexNAc(1); 0_HexNAc	T1(Hex(1)HexNAc(1))	HCD	Q14624	755.735	3	2265.19	2265.19	1.77	0.00134	0.4024	0	4.1	0.0003007	0.01954	23213	0.454
TQTPAPIQAPSAILPLPGQSVER	1_Hex(1)HexNAc(1); 0_HexNAc	TQTPAPIQAPSAILPLPGQSVER+1_Hex(1)HexNAc(1); 0_HexNAc	T1(Hex(1)HexNAc(1))	HCD	Q14624	912.816	3	2736.43	2736.43	0.77	0.0007	0.0636	0	4.09	0	8.037e-05	24079	1.32
TQTPAPIQAPSAILPLPGQSVER	1_Hex(1)HexNAc(1); 0_HexNAc	TQTPAPIQAPSAILPLPGQSVER+1_Hex(1)HexNAc(1); 0_HexNAc	T1(Hex(1)HexNAc(1))	HCD	Q14624	912.817	3	2736.44	2736.43	2.31	0.0021	0.0515	0	4.08	0	0.003225	23496	0.74
TQTPAPIQAPSAILPLPGQSVER	1_Hex(1)HexNAc(1); 0_HexNAc	TQTPAPIQAPSAILPLPGQSVER+1_Hex(1)HexNAc(1); 0_HexNAc	T1(Hex(1)HexNAc(1))	HCD	Q14624	912.817	3	2736.44	2736.43	2.11	0.00192	0.0398	0	4.02	0	0.0006337	23510	0.996
TQTPAPIQAPSAILPLPGQSVER	1_Hex(1)HexNAc(1); 0_HexNAc	TQTPAPIQAPSAILPLPGQSVER+1_Hex(1)HexNAc(1); 0_HexNAc	T1(Hex(1)HexNAc(1))	HCD	Q14624	912.816	3	2736.43	2736.43	1.3	0.00119	0.0025	0	4.01	0	0.0005267	22771	1.025
TQTPAPIQAPSAILPLPGQSVER	1_Hex(1)HexNAc(1); 0_HexNAc	TQTPAPIQAPSAILPLPGQSVER+1_Hex(1)HexNAc(1); 0_HexNAc	T1(Hex(1)HexNAc(1))	HCD	Q14624	912.818	3	2736.44	2736.43	2.98	0.00272	0.0325	0	4	0	4.13e-05	25052	1.424
TQTPAPIQAPSAILPLPGQSVER	1_Hex(1)HexNAc(1); 0_HexNAc	TQTPAPIQAPSAILPLPGQSVER+1_Hex(1)HexNAc(1); 0_HexNAc	T1(Hex(1)HexNAc(1))	HCD	Q14624	912.817	3	2736.44	2736.43	1.97	0.0018	0.015	0	3.99	0	8.189e-05	23050	1.317
TQTPAPIQAPSAILPLPGQSVER	1_Hex(1)HexNAc(1); 0_HexNAc	TQTPAPIQAPSAILPLPGQSVER+1_Hex(1)HexNAc(1); 0_HexNAc	T1(Hex(1)HexNAc(1))	HCD	Q14624	912.817	3	2736.44	2736.43	2.17	0.00198	0.0451	0	3.99	0	0.000692	23299	0.982
TQTPAPIQAPSAILPLPGQSVER	1_Hex(1)HexNAc(1); 0_HexNAc	TQTPAPIQAPSAILPLPGQSVER+1_Hex(1)HexNAc(1); 0_HexNAc	T1(Hex(1)HexNAc(1))	HCD	Q14624	912.817	3	2736.44	2736.43	2.64	0.00241	0.0779	0	3.98	0	0.0002262	26103	1.157
TQTPAPIQAPSAILPLPGQSVER	1_Hex(1)HexNAc(1); 0_HexNAc	TQTPAPIQAPSAILPLPGQSVER+1_Hex(1)HexNAc(1); 0_HexNAc	T1(Hex(1)HexNAc(1))	HCD	Q14624	912.818	3	2736.44	2736.43	3.71	0.00339	0.1533	0	3.98	0	0.0104	27765	0.555
TQTPAPIQAPSAILPLPGQSVER	1_Hex(1)HexNAc(1); 0_HexNAc	TQTPAPIQAPSAILPLPGQSVER+1_Hex(1)HexNAc(1); 0_HexNAc	T1(Hex(1)HexNAc(1))	HCD	Q14624	912.818	3	2736.44	2736.43	2.91	0.00265	0.0126	0	3.97	0	0.005532	24442	0.655
TQTPAPIQAPSAILPLPGQSVER	1_Hex(1)HexNAc(1); 0_HexNAc	TQTPAPIQAPSAILPLPGQSVER+1_Hex(1)HexNAc(1); 0_HexNAc	T1(Hex(1)HexNAc(1))	HCD	Q14624	912.817	3	2736.44	2736.43	1.91	0.00174	0.0404	0	3.96	0	0.0003621	22784	1.083
TQTPAPIQAPSAILPLPGQSVER	1_Hex(1)HexNAc(1); 0_HexNAc	TQTPAPIQAPSAILPLPGQSVER+1_Hex(1)HexNAc(1); 0_HexNAc	T1(Hex(1)HexNAc(1))	HCD	Q14624	912.817	3	2736.44	2736.43	2.84	0.00259	0.1097	0	3.92	0	0.008647	26344	0.584
TQTPAPIQAPSAILPLPGQ	1_Hex(1)HexNAc(1); 0_HexNAc	TQTPAPIQAPSAILPLPGQ+1_Hex(1)HexNAc(1); 0_HexNAc	T1(Hex(1)HexNAc(1))	HCD	Q14624	755.735	3	2265.19	2265.19	1.45	0.0011	0.335	0	3.91	0.0003007	0.0258	23226	0.41
TQTPAPIQAPSAILPLPGQSVER	1_Hex(1)HexNAc(1); 0_HexNAc	TQTPAPIQAPSAILPLPGQSVER+1_Hex(1)HexNAc(1); 0_HexNAc	T1(Hex(1)HexNAc(1))	HCD	Q14624	912.817	3	2736.44	2736.43	2.04	0.00186	0.046	0	3.91	0	0.003337	24543	0.735
TQTPAPIQAPSAILPLPGQSVER	1_Hex(1)HexNAc(1); 0_HexNAc	TQTPAPIQAPSAILPLPGQSVER+1_Hex(1)HexNAc(1); 0_HexNAc	T1(Hex(1)HexNAc(1))	HCD	Q14624	912.817	3	2736.44	2736.43	2.71	0.00247	0.0332	0	3.91	0	0.0002459	24911	1.144
TQTPAPIQAPSAILPLPGQSVER	1_Hex(1)HexNAc(1); 0_HexNAc	TQTPAPIQAPSAILPLPGQSVER+1_Hex(1)HexNAc(1); 0_HexNAc	T1(Hex(1)HexNAc(1))	HCD	Q14624	912.817	3	2736.44	2736.43	2.78	0.00253	0.0154	0	3.9	0	0.00226	24794	0.796
TQTPAPIQAPSAILPLPGQSVER	1_Hex(1)HexNAc(1); 0_HexNAc	TQTPAPIQAPSAILPLPGQSVER+1_Hex(1)HexNAc(1); 0_HexNAc	T1(Hex(1)HexNAc(1))	HCD	Q14624	912.817	3	2736.44	2736.43	2.64	0.00241	0.036	0	3.89	0	0.0008782	24415	0.944
TQTPAPIQAPSAILPLPGQSVER	1_Hex(1)HexNAc(1); 0_HexNAc	TQTPAPIQAPSAILPLPGQSVER+1_Hex(1)HexNAc(1); 0_HexNAc	T1(Hex(1)HexNAc(1))	HCD	Q14624	912.817	3	2736.44	2736.43	2.64	0.00241	0.0724	0	3.87	0	0.002074	24768	0.809
TQTPAPIQAPSAILPLPGQSVER	1_Hex(1)HexNAc(1); 0_HexNAc	TQTPAPIQAPSAILPLPGQSVER+1_Hex(1)HexNAc(1); 0_HexNAc	T1(Hex(1)HexNAc(1))	HCD	Q14624	912.818	3	2736.44	2736.43	3.18	0.0029	0.026	0	3.85	0	0.00032	25026	1.103
TQTPAPIQAPSAILPLPGQSVER	1_Hex(1)HexNAc(1); 0_HexNAc	TQTPAPIQAPSAILPLPGQSVER+1_Hex(1)HexNAc(1); 0_HexNAc	T1(Hex(1)HexNAc(1))	HCD	Q14624	1368.72	2	2736.43	2736.43	-1.37	-0.00187	0.1436	0	3.83	0	0.001491	21900	0.861
TQTPAPIQAPSAILPLPGQSVER	1_Hex(1)HexNAc(1); 0_HexNAc	TQTPAPIQAPSAILPLPGQSVER+1_Hex(1)HexNAc(1); 0_HexNAc	T1(Hex(1)HexNAc(1))	HCD	Q14624	912.818	3	2736.44	2736.43	3.31	0.00302	0.0914	0	3.83	0	0.002283	24654	0.794
TQTPAPIQAPSAILPLPGQSVER	1_Hex(1)HexNAc(1); 0_HexNAc	TQTPAPIQAPSAILPLPGQSVER+1_Hex(1)HexNAc(1); 0_HexNAc	T1(Hex(1)HexNAc(1))	HCD	Q14624	912.816	3	2736.43	2736.43	1.5	0.00137	0.0079	0	3.82	0	0.0004483	23621	1.05
TQTPAPIQAPSAILPLPGQSVER	1_Hex(1)HexNAc(1); 0_HexNAc	TQTPAPIQAPSAILPLPGQSVER+1_Hex(1)HexNAc(1); 0_HexNAc	T1(Hex(1)HexNAc(1))	HCD	Q14624	912.817	3	2736.44	2736.43	2.64	0.00241	0.0714	0	3.78	0	0.004039	25631	0.705
TQTPAPIQAPSAILPLPGQSVER	1_Hex(1)HexNAc(1); 0_HexNAc	TQTPAPIQAPSAILPLPGQSVER+1_Hex(1)HexNAc(1); 0_HexNAc	T1(Hex(1)HexNAc(1))	HCD	Q14624	1368.72	2	2736.43	2736.43	0.06	8e-05	0.0849	0	3.77	0	3.432e-06	22222	1.815
TQTPAPIQAPSAILPLPGQSVER	1_Hex(1)HexNAc(1); 0_HexNAc	TQTPAPIQAPSAILPLPGQSVER+1_Hex(1)HexNAc(1); 0_HexNAc	T1(Hex(1)HexNAc(1))	HCD	Q14624	912.818	3	2736.44	2736.43	3.24	0.00296	0.0615	0	3.74	0	0.002705	24305	0.768
TQTPAPIQAPSAILPLPGQSVER	1_Hex(1)HexNAc(1); 0_HexNAc	TQTPAPIQAPSAILPLPGQSVER+1_Hex(1)HexNAc(1); 0_HexNAc	T1(Hex(1)HexNAc(1))	HCD	Q14624	912.818	3	2736.44	2736.43	2.91	0.00265	0.0784	0	3.7	0	0.003039	25524	0.749
TQTPAPIQAPSAILPLPGQSVER	1_Hex(1)HexNAc(1); 0_HexNAc	TQTPAPIQAPSAILPLPGQSVER+1_Hex(1)HexNAc(1); 0_HexNAc	T1(Hex(1)HexNAc(1))	HCD	Q14624	912.818	3	2736.44	2736.43	3.11	0.00284	0.0732	0	3.69	0	0.004558	27457	0.685
TQTPAPIQAPSAILPLPGQSVER	1_Hex(1)HexNAc(1); 0_HexNAc	TQTPAPIQAPSAILPLPGQSVER+1_Hex(1)HexNAc(1); 0_HexNAc	T1(Hex(1)HexNAc(1))	HCD	Q14624	912.815	3	2736.43	2736.43	0.63	0.00058	0.1123	0	3.65	0	0.0001297	24026	1.245
TQTPAPIQAPSAILPLPGQSVER	1_Hex(1)HexNAc(1); 0_HexNAc	TQTPAPIQAPSAILPLPGQSVER+1_Hex(1)HexNAc(1); 0_HexNAc	T1(Hex(1)HexNAc(1))	HCD	Q14624	912.817	3	2736.44	2736.43	2.71	0.00247	0.0603	0	3.65	0	0.0007876	26909	0.962
TQTPAPIQAPSAILPLPGQSVER	1_Hex(1)HexNAc(1); 0_HexNAc	TQTPAPIQAPSAILPLPGQSVER+1_Hex(1)HexNAc(1); 0_HexNAc	T1(Hex(1)HexNAc(1))	HCD	Q14624	912.817	3	2736.44	2736.43	2.44	0.00223	0.0603	0	3.65	0	0.0008151	27074	0.956
TQTPAPIQAPSAILPLPGQSVER	1_Hex(1)HexNAc(1); 0_HexNAc	TQTPAPIQAPSAILPLPGQSVER+1_Hex(1)HexNAc(1); 0_HexNAc	T1(Hex(1)HexNAc(1))	HCD	Q14624	912.817	3	2736.44	2736.43	2.84	0.00259	0.0691	0	3.62	0	0.0003919	24188	1.071
TQTPAPIQAPSAILPLPGQSVER	1_Hex(1)HexNAc(1); 0_HexNAc	TQTPAPIQAPSAILPLPGQSVER+1_Hex(1)HexNAc(1); 0_HexNAc	T1(Hex(1)HexNAc(1))	HCD	Q14624	912.817	3	2736.44	2736.43	2.24	0.00204	0.1298	0	3.62	0	0.0005973	26455	1.005
TQTPAPIQAPSAILPLPGQSVER	1_Hex(1)HexNAc(1); 0_HexNAc	TQTPAPIQAPSAILPLPGQSVER+1_Hex(1)HexNAc(1); 0_HexNAc	T1(Hex(1)HexNAc(1))	HCD	Q14624	1368.72	2	2736.43	2736.43	-0.3	-0.00041	0.1253	0	3.59	0	2.931e-05	21924	1.478
TQTPAPIQAPSAILPLPGQSVER	1_Hex(1)HexNAc(1); 0_HexNAc	TQTPAPIQAPSAILPLPGQSVER+1_Hex(1)HexNAc(1); 0_HexNAc	T1(Hex(1)HexNAc(1))	HCD	Q14624	912.817	3	2736.44	2736.43	2.84	0.00259	0.0084	0	3.59	0	0.003236	25281	0.739
TQTPAPIQAPSAILPLPGQSVER	1_Hex(1)HexNAc(1); 0_HexNAc	TQTPAPIQAPSAILPLPGQSVER+1_Hex(1)HexNAc(1); 0_HexNAc	T1(Hex(1)HexNAc(1))	HCD	Q14624	912.816	3	2736.43	2736.43	1.44	0.00131	0.081	0	3.58	0	0.002249	27192	0.797
TQTPAPIQAPSAILPLPGQSVER	1_Hex(1)HexNAc(1); 0_HexNAc	TQTPAPIQAPSAILPLPGQSVER+1_Hex(1)HexNAc(1); 0_HexNAc	T1(Hex(1)HexNAc(1))	HCD	Q14624	912.817	3	2736.44	2736.43	2.31	0.0021	0.0702	0	3.56	0	2.003e-05	26212	1.538
TQTPAPIQAPSAILPLPGQSVER	1_Hex(1)HexNAc(1); 0_HexNAc	TQTPAPIQAPSAILPLPGQSVER+1_Hex(1)HexNAc(1); 0_HexNAc	T1(Hex(1)HexNAc(1))	HCD	Q14624	912.817	3	2736.44	2736.43	2.78	0.00253	0.0765	0	3.53	0	0.0003456	26226	1.091
TQTPAPIQAPSAILPLPGQSVER	1_Hex(1)HexNAc(1); 0_HexNAc	TQTPAPIQAPSAILPLPGQSVER+1_Hex(1)HexNAc(1); 0_HexNAc	T1(Hex(1)HexNAc(1))	HCD	Q14624	912.817	3	2736.44	2736.43	2.11	0.00192	0.0086	0	3.5	0	0.004172	23667	0.699
TQTPAPIQAPSAILPLPGQSVER	1_Hex(1)HexNAc(1); 0_HexNAc	TQTPAPIQAPSAILPLPGQSVER+1_Hex(1)HexNAc(1); 0_HexNAc	T1(Hex(1)HexNAc(1))	HCD	Q14624	912.817	3	2736.44	2736.43	2.24	0.00204	0.0286	0	3.5	0	0.0002698	25873	1.13
TQTPAPIQAPSAILPLPGQSVER	1_Hex(1)HexNAc(1); 0_HexNAc	TQTPAPIQAPSAILPLPGQSVER+1_Hex(1)HexNAc(1); 0_HexNAc	T1(Hex(1)HexNAc(1))	HCD	Q14624	912.817	3	2736.44	2736.43	2.24	0.00204	0.1844	0	3.47	0	0.0008939	25859	0.942
TQTPAPIQAPSAILPLPGQSVER	1_Hex(1)HexNAc(1); 0_HexNAc	TQTPAPIQAPSAILPLPGQSVER+1_Hex(1)HexNAc(1); 0_HexNAc	T1(Hex(1)HexNAc(1))	HCD	Q14624	912.818	3	2736.44	2736.43	3.04	0.00278	0.1217	0	3.45	0	0.006153	27647	0.638
TQTPAPIQAPSAILPLPGQSVER	1_Hex(1)HexNAc(1); 0_HexNAc	TQTPAPIQAPSAILPLPGQSVER+1_Hex(1)HexNAc(1); 0_HexNAc	T1(Hex(1)HexNAc(1))	HCD	Q14624	1368.72	2	2736.43	2736.43	-0.57	-0.00077	0.0087	0	3.44	0	4.126e-05	22098	1.424
TQTPAPIQAPSAILPLPGQSVER	1_Hex(1)HexNAc(1); 0_HexNAc	TQTPAPIQAPSAILPLPGQSVER+1_Hex(1)HexNAc(1); 0_HexNAc	T1(Hex(1)HexNAc(1))	HCD	Q14624	912.817	3	2736.44	2736.43	2.04	0.00186	0.0059	0	3.4	0	0.005245	26567	0.663
TQTPAPIQAPSAILPLPGQSVER	1_Hex(1)HexNAc(1); 0_HexNAc	TQTPAPIQAPSAILPLPGQSVER+1_Hex(1)HexNAc(1); 0_HexNAc	T1(Hex(1)HexNAc(1))	HCD	Q14624	912.818	3	2736.44	2736.43	3.44	0.00314	0.0118	0	3.39	0	0.002831	26679	0.76
TQTPAPIQAPSAILPLPGQ	1_Hex(1)HexNAc(1); 0_HexNAc	TQTPAPIQAPSAILPLPGQ+1_Hex(1)HexNAc(1); 0_HexNAc	T1(Hex(1)HexNAc(1))	HCD	Q14624	1133.1	2	2265.19	2265.19	1.83	0.00208	0.3791	0	3.35	0.0003007	0.01967	23235	0.453
TQTPAPIQAPSAILPLPGQSVER	1_Hex(1)HexNAc(1); 0_HexNAc	TQTPAPIQAPSAILPLPGQSVER+1_Hex(1)HexNAc(1); 0_HexNAc	T1(Hex(1)HexNAc(1))	HCD	Q14624	912.817	3	2736.44	2736.43	2.44	0.00223	0.0689	0	3.34	0	0.002336	27020	0.791
TQTPAPIQAPSAILPLPGQSVER	1_Hex(1)HexNAc(1); 0_HexNAc	TQTPAPIQAPSAILPLPGQSVER+1_Hex(1)HexNAc(1); 0_HexNAc	T1(Hex(1)HexNAc(1))	HCD	Q14624	912.817	3	2736.44	2736.43	2.44	0.00223	0.015	0	3.33	0	0.00542	27429	0.658
TQTPAPIQAPSAILPLPGQSVER	1_Hex(1)HexNAc(1); 0_HexNAc	TQTPAPIQAPSAILPLPGQSVER+1_Hex(1)HexNAc(1); 0_HexNAc	T1(Hex(1)HexNAc(1))	HCD	Q14624	912.817	3	2736.44	2736.43	1.91	0.00174	0.1012	0	3.26	0	0.003922	23366	0.709
TPVVDPDAPPSPPLGAPGLPPAGSPPD	1_Hex(1)HexNAc(1); 0_HexNAc	TPVVDPDAPPSPPLGAPGLPPAGSPPD+1_Hex(1)HexNAc(1); 0_HexNAc	T1(Hex(1)HexNAc(1))	HCD	P02765	960.805	3	2880.4	2880.4	-1.07	-0.00103	0.057	0	3.16	0.0005493	0.07891	20688	0.225
TQTPAPIQAPSAILPLPGQSVER	1_Hex(1)HexNAc(1); 0_HexNAc	TQTPAPIQAPSAILPLPGQSVER+1_Hex(1)HexNAc(1); 0_HexNAc	T1(Hex(1)HexNAc(1))	HCD	Q14624	912.816	3	2736.43	2736.43	1.71	0.00156	0.1937	0	3.15	0.0003007	0.01237	28345	0.527
TQTPAPIQAPSAILPLPGQSVER	1_Hex(1)HexNAc(1); 0_HexNAc	TQTPAPIQAPSAILPLPGQSVER+1_Hex(1)HexNAc(1); 0_HexNAc	T1(Hex(1)HexNAc(1))	HCD	Q14624	912.818	3	2736.44	2736.43	3.04	0.00278	0.0162	0	3.08	0	0.00741	28066	0.609
TQTPAPIQAPSAILPLPGQSVER	1_Hex(1)HexNAc(1); 0_HexNAc	TQTPAPIQAPSAILPLPGQSVER+1_Hex(1)HexNAc(1); 0_HexNAc	T1(Hex(1)HexNAc(1))	HCD	Q14624	912.817	3	2736.44	2736.43	2.64	0.00241	0.099	0	3.03	0.0003007	0.0155	28048	0.491
TQTPAPIQAPSAILPLPGQSVER	1_Hex(1)HexNAc(1); 0_HexNAc	TQTPAPIQAPSAILPLPGQSVER+1_Hex(1)HexNAc(1); 0_HexNAc	T1(Hex(1)HexNAc(1))	HCD	Q14624	912.817	3	2736.44	2736.43	2.51	0.00229	0.1237	0	2.99	0.0003007	0.01305	27874	0.519
TQTPAPIQAPSAILPLPGQSVER	1_Hex(1)HexNAc(1); 0_HexNAc	TQTPAPIQAPSAILPLPGQSVER+1_Hex(1)HexNAc(1); 0_HexNAc	T1(Hex(1)HexNAc(1))	HCD	Q14624	912.818	3	2736.44	2736.43	3.78	0.00345	0.1409	0	2.98	0.0005493	0.03585	28227	0.356
TPVVDPDAPPSPPLGAPGLPPAG	1_Hex(1)HexNAc(1); 0_HexNAc	TPVVDPDAPPSPPLGAPGLPPAG+1_Hex(1)HexNAc(1); 0_HexNAc	T1(Hex(1)HexNAc(1))	HCD	P02765	828.752	3	2484.24	2484.24	0.9	0.00074	0.2694	0	2.97	0.0003007	0.02026	20303	0.449
TQTPAPIQAPSAILPLPGQSVER	1_Hex(1)HexNAc(1); 0_HexNAc	TQTPAPIQAPSAILPLPGQSVER+1_Hex(1)HexNAc(1); 0_HexNAc	T1(Hex(1)HexNAc(1))	HCD	Q14624	912.818	3	2736.44	2736.43	3.71	0.00339	0.0707	0	2.97	0.0005493	0.03151	27931	0.377
TPVVDPDAPPSPPLGAPGLPPAG	1_Hex(1)HexNAc(1); 0_HexNAc	TPVVDPDAPPSPPLGAPGLPPAG+1_Hex(1)HexNAc(1); 0_HexNAc	T1(Hex(1)HexNAc(1))	HCD	P02765	828.752	3	2484.24	2484.24	1.34	0.00111	0.2441	0	2.95	0.0005493	0.07042	20255	0.244
TQTPAPIQAPSAILPLPGQSVER	1_Hex(1)HexNAc(1); 0_HexNAc	TQTPAPIQAPSAILPLPGQSVER+1_Hex(1)HexNAc(1); 0_HexNAc	T1(Hex(1)HexNAc(1))	HCD	Q14624	912.817	3	2736.44	2736.43	2.71	0.00247	0.0171	0	2.92	0.0005493	0.04048	28357	0.336
TQTPAPIQAPSAILPLPGQSVER	1_Hex(1)HexNAc(1); 0_HexNAc	TQTPAPIQAPSAILPLPGQSVER+1_Hex(1)HexNAc(1); 0_HexNAc	T1(Hex(1)HexNAc(1))	HCD	Q14624	912.818	3	2736.44	2736.43	2.91	0.00265	0.1615	0	2.91	0.0005493	0.04117	28915	0.334
TQTPAPIQAPSAILPLPGQSVER	1_Hex(1)HexNAc(1); 0_HexNAc	TQTPAPIQAPSAILPLPGQSVER+1_Hex(1)HexNAc(1); 0_HexNAc	T1(Hex(1)HexNAc(1))	HCD	Q14624	912.815	3	2736.43	2736.43	0.37	0.00033	0.0242	0	2.89	0	0.002856	28939	0.759
TPVVDPDAPPSPPLGAPGLPPAGSPPD	1_Hex(1)HexNAc(1); 0_HexNAc	TPVVDPDAPPSPPLGAPGLPPAGSPPD+1_Hex(1)HexNAc(1); 0_HexNAc	T1(Hex(1)HexNAc(1))	HCD	P02765	960.806	3	2880.4	2880.4	-0.5	-0.00048	0.1632	0	2.88	0.0005493	0.0394	20306	0.341
TQTPAPIQAPSAILPLPGQSVER	1_Hex(1)HexNAc(1); 0_HexNAc	TQTPAPIQAPSAILPLPGQSVER+1_Hex(1)HexNAc(1); 0_HexNAc	T1(Hex(1)HexNAc(1))	HCD	Q14624	912.817	3	2736.44	2736.43	1.97	0.0018	0.0418	0	2.87	0.0005493	0.06552	28184	0.257
TQTPAPIQAPSAILPLPGQSVER	1_Hex(1)HexNAc(1); 0_HexNAc	TQTPAPIQAPSAILPLPGQSVER+1_Hex(1)HexNAc(1); 0_HexNAc	T1(Hex(1)HexNAc(1))	HCD	Q14624	912.818	3	2736.44	2736.43	2.91	0.00265	0.0071	0	2.83	0.0005493	0.04013	28553	0.338
TQTPAPIQAPSAILPLPGQ	1_Hex(1)HexNAc(1); 0_HexNAc	TQTPAPIQAPSAILPLPGQ+1_Hex(1)HexNAc(1); 0_HexNAc	T1(Hex(1)HexNAc(1))	HCD	Q14624	1133.1	2	2265.19	2265.19	1.51	0.00171	0.3191	0	2.82	0	0.005586	23215	0.653
TQTPAPIQAPSAILPLPGQSVER	1_Hex(1)HexNAc(1); 0_HexNAc	TQTPAPIQAPSAILPLPGQSVER+1_Hex(1)HexNAc(1); 0_HexNAc	T1(Hex(1)HexNAc(1))	HCD	Q14624	912.817	3	2736.44	2736.43	2.37	0.00217	0.1673	0	2.81	0.0005493	0.07991	28775	0.223
TPVVDPDAPPSPPLGAPGLPPAGSPPD	1_Hex(1)HexNAc(1); 0_HexNAc	TPVVDPDAPPSPPLGAPGLPPAGSPPD+1_Hex(1)HexNAc(1); 0_HexNAc	T1(Hex(1)HexNAc(1))	HCD	P02765	960.807	3	2880.41	2880.4	1.16	0.00111	0.087	0	2.76	0.0005493	0.05725	20842	0.279
TQTPAPIQAPSAILPLPGQSVER	1_Hex(1)HexNAc(1); 0_HexNAc	TQTPAPIQAPSAILPLPGQSVER+1_Hex(1)HexNAc(1); 0_HexNAc	T1(Hex(1)HexNAc(1))	HCD	Q14624	912.817	3	2736.44	2736.43	2.24	0.00204	0.0364	0	2.75	0	0.003078	28671	0.747
TPVVDPDAPPSPPLGAPGLPPAGSPPD	1_Hex(1)HexNAc(1); 0_HexNAc	TPVVDPDAPPSPPLGAPGLPPAGSPPD+1_Hex(1)HexNAc(1); 0_HexNAc	T1(Hex(1)HexNAc(1))	HCD	P02765	960.808	3	2880.41	2880.4	1.48	0.00142	0.0491	0	2.65	0.0003007	0.02067	20643	0.445
TQTPAPIQAPSAILPLPGQSVER	1_Hex(1)HexNAc(1); 0_HexNAc	TQTPAPIQAPSAILPLPGQSVER+1_Hex(1)HexNAc(1); 0_HexNAc	T1(Hex(1)HexNAc(1))	HCD	Q14624	912.817	3	2736.44	2736.43	2.78	0.00253	0.0817	0	2.57	0.006973	0.2289	29849	0.031
TPVVDPDAPPSPPLGAPGLPPAG	1_Hex(1)HexNAc(1); 0_HexNAc	TPVVDPDAPPSPPLGAPGLPPAG+1_Hex(1)HexNAc(1); 0_HexNAc	T1(Hex(1)HexNAc(1))	HCD	P02765	828.753	3	2484.25	2484.24	2.59	0.00215	0.2992	0	2.54	0.001093	0.1032	20136	0.179
TPVVDPDAPPSPPLGAPGLPPAGSPPD	1_Hex(1)HexNAc(1); 0_HexNAc	TPVVDPDAPPSPPLGAPGLPPAGSPPD+1_Hex(1)HexNAc(1); 0_HexNAc	T1(Hex(1)HexNAc(1))	HCD	P02765	960.808	3	2880.41	2880.4	2.05	0.00197	0.2351	0	2.51	0.002933	0.1448	21019	0.118
TQTPAPIQAPSAILPLPGQSVER	1_Hex(1)HexNAc(1); 0_HexNAc	TQTPAPIQAPSAILPLPGQSVER+1_Hex(1)HexNAc(1); 0_HexNAc	T1(Hex(1)HexNAc(1))	HCD	Q14624	912.817	3	2736.44	2736.43	2.11	0.00192	0.1975	0	2.43	0.0005493	0.07772	29013	0.228
TQTPAPIQAPSAILPLPGQSVER	1_Hex(1)HexNAc(1); 0_HexNAc	TQTPAPIQAPSAILPLPGQSVER+1_Hex(1)HexNAc(1); 0_HexNAc	T1(Hex(1)HexNAc(1))	HCD	Q14624	912.818	3	2736.44	2736.43	3.24	0.00296	0.166	0	2.41	0.002933	0.1416	28902	0.122
TQTPAPIQAPSAILPLPGQSVER	1_Hex(1)HexNAc(1); 0_HexNAc	TQTPAPIQAPSAILPLPGQSVER+1_Hex(1)HexNAc(1); 0_HexNAc	T1(Hex(1)HexNAc(1))	HCD	Q14624	912.818	3	2736.44	2736.43	3.11	0.00284	0.0596	0	2.35	0.0003007	0.01585	28476	0.488
TQTPAPIQAPSAILPLPGQSVER	1_Hex(1)HexNAc(1); 0_HexNAc	TQTPAPIQAPSAILPLPGQSVER+1_Hex(1)HexNAc(1); 0_HexNAc	T1(Hex(1)HexNAc(1))	HCD	Q14624	912.818	3	2736.44	2736.43	3.58	0.00326	0.0511	0	2.35	0.0005493	0.07504	29141	0.234
TQTPAPIQAPSAILPLPGQSVER	1_Hex(1)HexNAc(1); 0_HexNAc	TQTPAPIQAPSAILPLPGQSVER+1_Hex(1)HexNAc(1); 0_HexNAc	T1(Hex(1)HexNAc(1))	HCD	Q14624	912.817	3	2736.44	2736.43	2.04	0.00186	0.0235	0	2.13	0.002141	0.1313	29553	0.136
TQTPAPIQAPSAILPLPGQSVER	1_Hex(1)HexNAc(1); 0_HexNAc	TQTPAPIQAPSAILPLPGQSVER+1_Hex(1)HexNAc(1); 0_HexNAc	T1(Hex(1)HexNAc(1))	HCD	Q14624	912.817	3	2736.44	2736.43	2.71	0.00247	0.0095	0	2.1	0.002141	0.1355	29599	0.13
TQTPAPIQAPSAILPLPGQSVER	1_Hex(1)HexNAc(1); 0_HexNAc	TQTPAPIQAPSAILPLPGQSVER+1_Hex(1)HexNAc(1); 0_HexNAc	T1(Hex(1)HexNAc(1))	HCD	Q14624	912.818	3	2736.44	2736.43	3.04	0.00278	0.0276	0	1.81	0.001093	0.1061	29164	0.174
TQTPAPIQAPSAILPLPGQSVER	0_Hex(1)HexNAc(1); 1_HexNAc	TQTPAPIQAPSAILPLPGQSVER+0_Hex(1)HexNAc(1); 1_HexNAc	T1(HexNAc)	HCD	Q14624	858.797	3	2574.38	2574.38	-0.07	-6e-05	0.278	0	6.26	0	9.848e-05	21927	1.288
TQTPAPIQAPSAILPLPGQSVER	0_Hex(1)HexNAc(1); 1_HexNAc	TQTPAPIQAPSAILPLPGQSVER+0_Hex(1)HexNAc(1); 1_HexNAc	T1(HexNAc)	HCD	Q14624	858.798	3	2574.38	2574.38	0.71	0.00061	0.3488	0	6.25	0	9.924e-05	21902	1.287
TQTPAPIQAPSAILPLPGQSVER	0_Hex(1)HexNAc(1); 1_HexNAc	TQTPAPIQAPSAILPLPGQSVER+0_Hex(1)HexNAc(1); 1_HexNAc	T1(HexNAc)	HCD	Q14624	858.796	3	2574.37	2574.38	-1.21	-0.00104	0.1912	0	5.44	0	0.0006747	21972	0.986
TQTPAPIQAPSAILPLPGQSVER	0_Hex(1)HexNAc(1); 1_HexNAc	TQTPAPIQAPSAILPLPGQSVER+0_Hex(1)HexNAc(1); 1_HexNAc	T1(HexNAc)	HCD	Q14624	858.798	3	2574.38	2574.38	0.64	0.00055	0.167	0	5.09	0	0.0004996	22108	1.033
TTQTPAPIQAPSAILPLPGQSVER	1_Hex(1)HexNAc(1); 0_HexNAc	TTQTPAPIQAPSAILPLPGQSVER+1_Hex(1)HexNAc(1); 0_HexNAc	T1(Hex(1)HexNAc(1))	HCD	Q14624	946.499	3	2837.48	2837.48	1.73	0.00163	0.1255	0	4.86	0	3.032e-05	22257	1.473
TTQTPAPIQAPSAILPLPGQSVER	1_Hex(1)HexNAc(1); 0_HexNAc	TTQTPAPIQAPSAILPLPGQSVER+1_Hex(1)HexNAc(1); 0_HexNAc	T1(Hex(1)HexNAc(1))	HCD	Q14624	946.5	3	2837.48	2837.48	2.5	0.00237	0.0282	0	4.25	0	6.346e-05	22236	1.357
TTQTPAPIQAPSAILPLPGQSVER	1_Hex(1)HexNAc(1); 0_HexNAc	TTQTPAPIQAPSAILPLPGQSVER+1_Hex(1)HexNAc(1); 0_HexNAc	T1(Hex(1)HexNAc(1))	HCD	Q14624	946.498	3	2837.48	2837.48	0.89	0.00084	0.0149	0	4.03	0	0.001381	21618	0.873
TTQTPAPIQAPSAILPLPGQSVER	0_Hex(1)HexNAc(1); 1_HexNAc	TTQTPAPIQAPSAILPLPGQSVER+0_Hex(1)HexNAc(1); 1_HexNAc	T1(HexNAc)	HCD	Q14624	892.48	3	2675.43	2675.43	0.36	0.00032	0.154	0	4.35	0	0.002428	21621	0.785
SPPLGAPGLPPAGSPPDSHVLLAAPPGHQLHR	1_Hex(1)HexNAc(1); 0_HexNAc	SPPLGAPGLPPAGSPPDSHVLLAAPPGHQLHR+1_Hex(1)HexNAc(1); 0_HexNAc	S1(Hex(1)HexNAc(1))	HCD	P02765	701.968	5	3505.81	3505.81	1.56	0.00109	0.0239	0	6.69	0	0.0001856	17272	1.188
SPPLGAPGLPPAGSPPDSHVLLAAPPGHQLHR	1_Hex(1)HexNAc(1); 0_HexNAc	SPPLGAPGLPPAGSPPDSHVLLAAPPGHQLHR+1_Hex(1)HexNAc(1); 0_HexNAc	S1(Hex(1)HexNAc(1))	HCD	P02765	701.968	5	3505.81	3505.81	0.51	0.00036	0.0159	0	6.3	0	2.908e-07	16997	2.202
SPPLGAPGLPPAGSPPDSHVLLAAPPGHQLHR	1_Hex(1)HexNAc(1); 0_HexNAc	SPPLGAPGLPPAGSPPDSHVLLAAPPGHQLHR+1_Hex(1)HexNAc(1); 0_HexNAc	S1(Hex(1)HexNAc(1))	HCD	P02765	701.968	5	3505.81	3505.81	0.95	0.00066	0.0148	0	6.1	0	8.658e-06	17150	1.669
TSAHGNVAEGETKPDPDVTER	1_Hex(1)HexNAc(1); 0_HexNAc	TSAHGNVAEGETKPDPDVTER+1_Hex(1)HexNAc(1); 0_HexNAc	T1(Hex(1)HexNAc(1)); K13(Guanidinyl)	HCD	P02790	873.068	3	2617.19	2617.19	1.79	0.00156	0.1307	0	2.83	0.0005493	0.03067	5716	0.382
TSAHGNVAEGETKPDPDVTER	1_Hex(1)HexNAc(1); 0_HexNAc	TSAHGNVAEGETKPDPDVTER+1_Hex(1)HexNAc(1); 0_HexNAc	T1(Hex(1)HexNAc(1)); K13(Guanidinyl)	HCD	P02790	873.066	3	2617.18	2617.19	-1.08	-0.00094	0.0821	0	2.68	0.0005493	0.08076	4893	0.221
TSAHGNVAEGETKPDPDVTER	1_Hex(1)HexNAc(1); 0_HexNAc	TSAHGNVAEGETKPDPDVTER+1_Hex(1)HexNAc(1); 0_HexNAc	T1(Hex(1)HexNAc(1)); K13(Guanidinyl)	HCD	P02790	873.066	3	2617.18	2617.19	-1.01	-0.00088	0.0042	0	2.36	0	0.009862	4915	0.563
TSAHGNVAEGETKPDPDVTER	1_Hex(1)HexNAc(1); 0_HexNAc	TSAHGNVAEGETKPDPDVTER+1_Hex(1)HexNAc(1); 0_HexNAc	T1(Hex(1)HexNAc(1)); K13(Guanidinyl)	HCD	P02790	873.067	3	2617.19	2617.19	0.67	0.00058	0.1059	0	2.36	0.0003007	0.01206	9802	0.531
TSAHGNVAEGETKPDPDVTER	1_Hex(1)HexNAc(1); 0_HexNAc	TSAHGNVAEGETKPDPDVTER+1_Hex(1)HexNAc(1); 0_HexNAc	T1(Hex(1)HexNAc(1)); K13(Guanidinyl)	HCD	P02790	873.067	3	2617.19	2617.19	-0.24	-0.00021	0.0437	0	1.83	0.0003007	0.02479	5603	0.416
TAQYDCLGCVHPIS	1_Hex(1)HexNAc(1); 0_HexNAc	TAQYDCLGCVHPIS+1_Hex(1)HexNAc(1); 0_HexNAc	T1(Hex(1)HexNAc(1)); C6(Carbamidomethyl); C9(Carbamidomethyl)	ETD	P01042	662.62	3	1985.85	1985.85	-0.36	-0.00024	0.4301	0	2.86	0	0.009439	14710	0.385	Yes	T1(Hex(1)HexNAc(1)): 100
TSAHGNVAEGETKPDPDVTER	0_Hex(1)HexNAc(1); 1_HexNAc	TSAHGNVAEGETKPDPDVTER+0_Hex(1)HexNAc(1); 1_HexNAc	T1(HexNAc); K13(Guanidinyl)	HCD	P02790	614.54	4	2455.14	2455.13	2.49	0.00153	0.0056	0	3.6	0	0.00184	6479	0.828
TSAHGNVAEGETKPDPDVTER	0_Hex(1)HexNAc(1); 1_HexNAc	TSAHGNVAEGETKPDPDVTER+0_Hex(1)HexNAc(1); 1_HexNAc	T1(HexNAc); K13(Guanidinyl)	HCD	P02790	819.051	3	2455.14	2455.13	1.95	0.00159	0.0058	0	3.42	0	0.002171	5739	0.802
TQSPDLEPILR	1_Hex(1)HexNAc(1); 0_HexNAc	TQSPDLEPILR+1_Hex(1)HexNAc(1); 0_HexNAc	T1(Hex(1)HexNAc(1))	HCD	P01042	545.277	3	1633.82	1633.82	-0.95	-0.00052	0.0172	0	2.9	0.0003007	0.0183	14794	0.465
TQSPDLEPILR	1_Hex(1)HexNAc(1); 0_HexNAc	TQSPDLEPILR+1_Hex(1)HexNAc(1); 0_HexNAc	T1(Hex(1)HexNAc(1))	HCD	P01042	817.413	2	1633.82	1633.82	0.89	0.00073	0.0169	0	1.78	0.0005493	0.06137	19819	0.268
TSSGSGPFTDVR	1_Hex(1)HexNAc(1); 0_HexNAc	TSSGSGPFTDVR+1_Hex(1)HexNAc(1); 0_HexNAc	T1(Hex(1)HexNAc(1))	HCD	P02751	788.354	2	1575.7	1575.7	-0.88	-0.00069	0	0	1.15	0.0005493	0.05201	8804	0.295
SPSTPPTPSPSCCHPR	1_Hex(1)HexNAc(1); 0_HexNAc	SPSTPPTPSPSCCHPR+1_Hex(1)HexNAc(1); 0_HexNAc	S1(Hex(1)HexNAc(1)); C12(Carbamidomethyl); C13(Carbamidomethyl)	HCD	P01876	1065.46	2	2129.91	2129.91	-1.08	-0.00115	0.0044	0	2.27	0	0.0002849	3998	1.121
TDSDVSAGNILQLFHGK	1_Hex(1)HexNAc(1); 0_HexNAc	TDSDVSAGNILQLFHGK+1_Hex(1)HexNAc(1); 0_HexNAc	T1(Hex(1)HexNAc(1)); K17(Guanidinyl)	HCD	P05546	737.027	3	2209.07	2209.06	2.07	0.00152	0.0376	0	5.05	0	1.574e-05	23403	1.576
TDSDVSAGNILQLFHGK	1_Hex(1)HexNAc(1); 0_HexNAc	TDSDVSAGNILQLFHGK+1_Hex(1)HexNAc(1); 0_HexNAc	T1(Hex(1)HexNAc(1)); K17(Guanidinyl)	HCD	P05546	737.027	3	2209.07	2209.06	2.07	0.00152	0.0086	0	4.66	0	1.874e-05	23426	1.548
TDSDVSAGNILQLFHGK	1_Hex(1)HexNAc(1); 0_HexNAc	TDSDVSAGNILQLFHGK+1_Hex(1)HexNAc(1); 0_HexNAc	T1(Hex(1)HexNAc(1)); K17(Guanidinyl)	HCD	P05546	737.025	3	2209.06	2209.06	-0.25	-0.00019	0.0335	0	4.48	0	1.897e-05	23438	1.546
SPSTPPTPSPSCCHPR	1_Hex(1)HexNAc(1); 1_HexNAc	SPSTPPTPSPSCCHPR+1_Hex(1)HexNAc(1); 1_HexNAc	S1(Hex(1)HexNAc(1)); T4(HexNAc); C12(Carbamidomethyl); C13(Carbamidomethyl)	HCD	P01876	778.336	3	2332.99	2332.99	0.56	0.00044	0.0102	0	3.91	0	3.478e-05	3913	1.451
TQSPDLEPILR	0_Hex(1)HexNAc(1); 1_HexNAc	TQSPDLEPILR+0_Hex(1)HexNAc(1); 1_HexNAc	T1(HexNAc)	HCD	P01042	491.259	3	1471.76	1471.76	-0.86	-0.00042	0.0449	0	3.79	0	0.004256	14497	0.696
TQSPDLEPILR	0_Hex(1)HexNAc(1); 1_HexNAc	TQSPDLEPILR+0_Hex(1)HexNAc(1); 1_HexNAc	T1(HexNAc)	HCD	P01042	491.26	3	1471.76	1471.76	0.39	0.00019	0.0519	0	3.66	0	0.004322	14563	0.694
TQSPDLEPILR	0_Hex(1)HexNAc(1); 1_HexNAc	TQSPDLEPILR+0_Hex(1)HexNAc(1); 1_HexNAc	T1(HexNAc)	HCD	P01042	736.386	2	1471.76	1471.76	0.35	0.00026	0.016	0	2.5	0.001349	0.1202	14613	0.152
TDSDVSAGNILQLFHGK	0_Hex(1)HexNAc(1); 1_HexNAc	TDSDVSAGNILQLFHGK+0_Hex(1)HexNAc(1); 1_HexNAc	T1(HexNAc); K17(Guanidinyl)	ETD	P05546	683.008	3	2047.01	2047.01	0.67	0.00046	0.0919	0	2.83	0	0.007848	23413	0.405	Yes	T1(HexNAc): 99.62
SPSTPPTPSPSCCHPR	0_Hex(1)HexNAc(1); 1_HexNAc	SPSTPPTPSPSCCHPR+0_Hex(1)HexNAc(1); 1_HexNAc	S1(HexNAc); C12(Carbamidomethyl); C13(Carbamidomethyl)	HCD	P01876	984.433	2	1967.86	1967.86	-0.41	-0.0004	0.0114	0	3.5	0	0.00361	3712	0.722
SPSTPPTPSPSCCHPR	0_Hex(1)HexNAc(1); 1_HexNAc	SPSTPPTPSPSCCHPR+0_Hex(1)HexNAc(1); 1_HexNAc	S1(HexNAc); C12(Carbamidomethyl); C13(Carbamidomethyl)	HCD	P01876	984.432	2	1967.86	1967.86	-1.21	-0.0012	0.0031	0	3.24	0	0.0002381	3767	1.149
TDSDVSAGNILQLFHGK	0_Hex(1)HexNAc(1); 1_HexNAc	TDSDVSAGNILQLFHGK+0_Hex(1)HexNAc(1); 1_HexNAc	T1(HexNAc); K17(Guanidinyl)	HCD	P05546	683.009	3	2047.01	2047.01	1.3	0.00088	0.0063	0	4.77	0	0.00116	23405	0.901
TDSDVSAGNILQLFHGK	0_Hex(1)HexNAc(1); 1_HexNAc	TDSDVSAGNILQLFHGK+0_Hex(1)HexNAc(1); 1_HexNAc	T1(HexNAc); K17(Guanidinyl)	HCD	P05546	683.008	3	2047.01	2047.01	0.31	0.00021	0.0051	0	3.95	0	0.002644	23455	0.771
SPSTPPTPSPSCCHPR	1_Hex(1)HexNAc(1); 1_HexNAc	SPSTPPTPSPSCCHPR+1_Hex(1)HexNAc(1); 1_HexNAc	S1(HexNAc); T4(Hex(1)HexNAc(1)); C12(Carbamidomethyl); C13(Carbamidomethyl)	HCD	P01876	1167	2	2332.99	2332.99	0.25	0.0003	0.0049	0	2.06	0	0.004415	4228	0.691
TEQSPGVQDCYHGDGQSYR	1_Hex(1)HexNAc(1); 0_HexNAc	TEQSPGVQDCYHGDGQSYR+1_Hex(1)HexNAc(1); 0_HexNAc	T1(Hex(1)HexNAc(1)); C10(Carbamidomethyl)	HCD	P08519	850.351	3	2549.04	2549.04	0.65	0.00055	0.053	0	5.47	0	1.752e-05	6093	1.559
TEQSPGVQDCYHGDGQSYR	1_Hex(1)HexNAc(1); 0_HexNAc	TEQSPGVQDCYHGDGQSYR+1_Hex(1)HexNAc(1); 0_HexNAc	T1(Hex(1)HexNAc(1)); C10(Carbamidomethyl)	HCD	P08519	850.354	3	2549.05	2549.04	3.59	0.00305	0.0556	0	5.4	0	1.913e-07	6136	2.268
TEQSPTVQDCYHGDGQSYR	1_Hex(1)HexNAc(1); 0_HexNAc	TEQSPTVQDCYHGDGQSYR+1_Hex(1)HexNAc(1); 0_HexNAc	T1(Hex(1)HexNAc(1)); C10(Carbamidomethyl)	HCD	P08519	865.027	3	2593.07	2593.06	0.77	0.00066	0.0418	0	5.26	0	9.198e-07	6569	2.021
TDSDVSAGNILQLFHGK	1_Hex(1)HexNAc(1); 0_HexNAc	TDSDVSAGNILQLFHGK+1_Hex(1)HexNAc(1); 0_HexNAc	T1(Hex(1)HexNAc(1)); K17(Guanidinyl)	HCD	P05546	737.026	3	2209.06	2209.06	0.91	0.00067	0.0843	0	3.56	0	0.001576	23453	0.853
TDSDVSAGNILQLFHGK	0_Hex(1)HexNAc(1); 1_HexNAc	TDSDVSAGNILQLFHGK+0_Hex(1)HexNAc(1); 1_HexNAc	T1(HexNAc); K17(Guanidinyl)	HCD	P05546	1024.01	2	2047.01	2047.01	1.06	0.00109	0.0024	0	4.11	0	0.000375	23432	1.078
STPPTPSPSCCHPR	0_Hex(1)HexNAc(1); 1_HexNAc	STPPTPSPSCCHPR+0_Hex(1)HexNAc(1); 1_HexNAc	S1(HexNAc); C10(Carbamidomethyl); C11(Carbamidomethyl)	HCD	P01876	892.393	2	1783.78	1783.77	2.25	0.00201	0.0584	0	1.37	0.003932	0.1849	1759	0.073
TPAPIQAPSAILPLPGQSVER	1_Hex(1)HexNAc(1); 0_HexNAc	TPAPIQAPSAILPLPGQSVER+1_Hex(1)HexNAc(1); 0_HexNAc	T1(Hex(1)HexNAc(1))	HCD	Q14624	836.446	3	2507.32	2507.32	0.05	4e-05	0.1646	0	4.74	0	0.001096	21466	0.91
TPAPIQAPSAILPLPGQSVER	1_Hex(1)HexNAc(1); 0_HexNAc	TPAPIQAPSAILPLPGQSVER+1_Hex(1)HexNAc(1); 0_HexNAc	T1(Hex(1)HexNAc(1))	HCD	Q14624	836.447	3	2507.33	2507.32	0.99	0.00083	0.1315	0	4.64	0	0.0006757	21433	0.986
TPAPIQAPSAILPLPGQSVER	1_Hex(1)HexNAc(1); 0_HexNAc	TPAPIQAPSAILPLPGQSVER+1_Hex(1)HexNAc(1); 0_HexNAc	T1(Hex(1)HexNAc(1))	HCD	Q14624	836.446	3	2507.32	2507.32	0.34	0.00028	0.1053	0	4.56	0	0.002676	21591	0.769
TPAPIQAPSAILPLPGQSVER	1_Hex(1)HexNAc(1); 0_HexNAc	TPAPIQAPSAILPLPGQSVER+1_Hex(1)HexNAc(1); 0_HexNAc	T1(Hex(1)HexNAc(1))	HCD	Q14624	1254.17	2	2507.32	2507.32	0.2	0.00025	0.2011	0	3.78	0	0.0008397	21455	0.951
TPAPIQAPSAILPLPGQSVER	1_Hex(1)HexNAc(1); 0_HexNAc	TPAPIQAPSAILPLPGQSVER+1_Hex(1)HexNAc(1); 0_HexNAc	T1(Hex(1)HexNAc(1))	HCD	Q14624	836.448	3	2507.33	2507.32	1.94	0.00162	0.0972	0	3.6	0	0.005681	21745	0.651
TPAPIQAPSAILPLPGQSVER	1_Hex(1)HexNAc(1); 0_HexNAc	TPAPIQAPSAILPLPGQSVER+1_Hex(1)HexNAc(1); 0_HexNAc	T1(Hex(1)HexNAc(1))	HCD	Q14624	1254.16	2	2507.32	2507.32	-0.87	-0.0011	0.1629	0	3.56	0	0.0008065	21444	0.958
TPAPIQAPSAILPLPGQSVER	0_Hex(1)HexNAc(1); 1_HexNAc	TPAPIQAPSAILPLPGQSVER+0_Hex(1)HexNAc(1); 1_HexNAc	T1(HexNAc)	HCD	Q14624	782.429	3	2345.27	2345.27	0.09	7e-05	0.1366	0	4.76	0	1.391e-05	21472	1.595
TPAPIQAPSAILPLPGQSVER	1_Hex(1)HexNAc(1); 0_HexNAc	TPAPIQAPSAILPLPGQSVER+1_Hex(1)HexNAc(1); 0_HexNAc	T1(Hex(1)HexNAc(1))	HCD	Q14624	836.447	3	2507.32	2507.32	0.41	0.00034	0.0276	0	3.99	0	5.952e-06	21453	1.728
TQSPDLEPILR	1_Hex(1)HexNAc(1); 0_HexNAc	TQSPDLEPILR+1_Hex(1)HexNAc(1); 0_HexNAc	T1(Hex(1)HexNAc(1))	HCD	P01042	545.277	3	1633.82	1633.82	-0.83	-0.00045	0.0134	0	2.98	0	0.009591	14585	0.568
TQSPDLEPILR	1_Hex(1)HexNAc(1); 0_HexNAc	TQSPDLEPILR+1_Hex(1)HexNAc(1); 0_HexNAc	T1(Hex(1)HexNAc(1))	HCD	P01042	545.278	3	1633.82	1633.82	1.07	0.00058	0.0073	0	2.74	0.0003007	0.01774	14465	0.47
TVGSLAGQPLQER	1_Hex(1)HexNAc(1); 0_HexNAc	TVGSLAGQPLQER+1_Hex(1)HexNAc(1); 0_HexNAc	T1(Hex(1)HexNAc(1))	HCD	P02649	860.934	2	1720.86	1720.86	0.12	0.0001	0.0808	0	2.6	0	0.001499	9470	0.86
TVVGIPDGTAVVGR	1_Hex(1)HexNAc(1); 0_HexNAc	TVVGIPDGTAVVGR+1_Hex(1)HexNAc(1); 0_HexNAc	T1(Hex(1)HexNAc(1))	HCD	Q14118	853.446	2	1705.88	1705.89	-0.43	-0.00036	0.3633	0	2.45	0	0.003488	14850	0.728
TQSPDLEPILR	1_Hex(1)HexNAc(1); 0_HexNAc	TQSPDLEPILR+1_Hex(1)HexNAc(1); 0_HexNAc	T1(Hex(1)HexNAc(1))	HCD	P01042	817.413	2	1633.82	1633.82	0.67	0.00055	0.1162	0	2.41	0	0.0105	15333	0.554
TNLSPDLSHT	1_Hex(1)HexNAc(1); 0_HexNAc	TNLSPDLSHT+1_Hex(1)HexNAc(1); 0_HexNAc	T1(Hex(1)HexNAc(1))	HCD	P12259	725.334	2	1449.66	1449.66	0.97	0.0007	0.2479	0	2.38	0.0005493	0.03159	7133	0.377
TQSPDLEPILR	1_Hex(1)HexNAc(1); 0_HexNAc	TQSPDLEPILR+1_Hex(1)HexNAc(1); 0_HexNAc	T1(Hex(1)HexNAc(1))	HCD	P01042	817.414	2	1633.82	1633.82	2.01	0.00165	0.0809	0	2.35	0	0.009707	14429	0.566
TPSPGLQPAHL	1_Hex(1)HexNAc(1); 0_HexNAc	TPSPGLQPAHL+1_Hex(1)HexNAc(1); 0_HexNAc	T1(Hex(1)HexNAc(1))	HCD	P36955	741.869	2	1482.73	1482.73	-0.39	-0.00029	0.1316	0	2.28	0	0.008684	10164	0.584
TQSPSSLSASVGDR	1_Hex(1)HexNAc(1); 0_HexNAc	TQSPSSLSASVGDR+1_Hex(1)HexNAc(1); 0_HexNAc	T1(Hex(1)HexNAc(1))	HCD	P01593	878.909	2	1756.81	1756.81	1.35	0.00118	0.0796	0	2.26	0	0.001845	6786	0.828
TQSPDLEPILR	1_Hex(1)HexNAc(1); 0_HexNAc	TQSPDLEPILR+1_Hex(1)HexNAc(1); 0_HexNAc	T1(Hex(1)HexNAc(1))	HCD	P01042	817.413	2	1633.82	1633.82	0.67	0.00055	0.0177	0	2.26	0.0005493	0.03243	14461	0.373
TQSPDLEPILR	1_Hex(1)HexNAc(1); 0_HexNAc	TQSPDLEPILR+1_Hex(1)HexNAc(1); 0_HexNAc	T1(Hex(1)HexNAc(1))	HCD	P01042	817.412	2	1633.82	1633.82	-0.23	-0.00019	0.0221	0	2.26	0.0003007	0.01356	14930	0.513
TQSPDLEPILR	1_Hex(1)HexNAc(1); 0_HexNAc	TQSPDLEPILR+1_Hex(1)HexNAc(1); 0_HexNAc	T1(Hex(1)HexNAc(1))	HCD	P01042	817.414	2	1633.82	1633.82	2.24	0.00183	0.0688	0	2.18	0.0003007	0.02447	15541	0.418
TVGSLAGQPLQER	1_Hex(1)HexNAc(1); 0_HexNAc	TVGSLAGQPLQER+1_Hex(1)HexNAc(1); 0_HexNAc	T1(Hex(1)HexNAc(1))	HCD	P02649	860.934	2	1720.86	1720.86	0.47	0.00041	0.1152	0	2.17	0	0.001655	9434	0.845
TQSPDLEPILR	1_Hex(1)HexNAc(1); 0_HexNAc	TQSPDLEPILR+1_Hex(1)HexNAc(1); 0_HexNAc	T1(Hex(1)HexNAc(1))	HCD	P01042	817.414	2	1633.82	1633.82	2.16	0.00177	0.0876	0	2.17	0.0005493	0.0357	16209	0.357
TQSPDLEPILR	1_Hex(1)HexNAc(1); 0_HexNAc	TQSPDLEPILR+1_Hex(1)HexNAc(1); 0_HexNAc	T1(Hex(1)HexNAc(1))	HCD	P01042	817.414	2	1633.82	1633.82	1.94	0.00158	0.0968	0	2.17	0.0003007	0.01655	24099	0.481
TQSPDLEPILR	1_Hex(1)HexNAc(1); 0_HexNAc	TQSPDLEPILR+1_Hex(1)HexNAc(1); 0_HexNAc	T1(Hex(1)HexNAc(1))	HCD	P01042	817.414	2	1633.82	1633.82	2.39	0.00195	0.107	0	2.15	0	0.005683	15511	0.651
TQSPDLEPILR	1_Hex(1)HexNAc(1); 0_HexNAc	TQSPDLEPILR+1_Hex(1)HexNAc(1); 0_HexNAc	T1(Hex(1)HexNAc(1))	HCD	P01042	817.414	2	1633.82	1633.82	1.86	0.00152	0.0607	0	2.14	0.0005493	0.07158	14412	0.242
TQSPDLEPILR	1_Hex(1)HexNAc(1); 0_HexNAc	TQSPDLEPILR+1_Hex(1)HexNAc(1); 0_HexNAc	T1(Hex(1)HexNAc(1))	HCD	P01042	817.411	2	1633.81	1633.82	-1.2	-0.00098	0.014	0	2.14	0.0005493	0.0868	14506	0.209
TQSPDLEPILR	1_Hex(1)HexNAc(1); 0_HexNAc	TQSPDLEPILR+1_Hex(1)HexNAc(1); 0_HexNAc	T1(Hex(1)HexNAc(1))	HCD	P01042	817.412	2	1633.82	1633.82	-0.15	-0.00012	0.0329	0	2.13	0.0003007	0.02774	14820	0.398
TQSPDLEPILR	1_Hex(1)HexNAc(1); 0_HexNAc	TQSPDLEPILR+1_Hex(1)HexNAc(1); 0_HexNAc	T1(Hex(1)HexNAc(1))	HCD	P01042	817.413	2	1633.82	1633.82	0.89	0.00073	0.0845	0	2.13	0.0003007	0.02	21197	0.451
TQSPDLEPILR	1_Hex(1)HexNAc(1); 0_HexNAc	TQSPDLEPILR+1_Hex(1)HexNAc(1); 0_HexNAc	T1(Hex(1)HexNAc(1))	HCD	P01042	817.412	2	1633.82	1633.82	-0.3	-0.00025	0.0379	0	2.11	0.0005493	0.09221	16718	0.198
TQSPDLEPILR	1_Hex(1)HexNAc(1); 0_HexNAc	TQSPDLEPILR+1_Hex(1)HexNAc(1); 0_HexNAc	T1(Hex(1)HexNAc(1))	HCD	P01042	817.412	2	1633.82	1633.82	-0.15	-0.00012	0.0622	0	2.09	0	0.006676	15293	0.625
TQSPDLEPILR	1_Hex(1)HexNAc(1); 0_HexNAc	TQSPDLEPILR+1_Hex(1)HexNAc(1); 0_HexNAc	T1(Hex(1)HexNAc(1))	HCD	P01042	817.412	2	1633.82	1633.82	0.22	0.00018	0.0383	0	2.09	0.0003007	0.02971	15993	0.387
TQSPDLEPILR	1_Hex(1)HexNAc(1); 0_HexNAc	TQSPDLEPILR+1_Hex(1)HexNAc(1); 0_HexNAc	T1(Hex(1)HexNAc(1))	HCD	P01042	817.412	2	1633.82	1633.82	-0.3	-0.00025	0.0769	0	2.08	0	0.0008089	14793	0.957
TQSPDLEPILR	1_Hex(1)HexNAc(1); 0_HexNAc	TQSPDLEPILR+1_Hex(1)HexNAc(1); 0_HexNAc	T1(Hex(1)HexNAc(1))	HCD	P01042	817.413	2	1633.82	1633.82	1.64	0.00134	0.0913	0	2.08	0.0003007	0.0254	16484	0.412
TQSPDLEPILR	1_Hex(1)HexNAc(1); 0_HexNAc	TQSPDLEPILR+1_Hex(1)HexNAc(1); 0_HexNAc	T1(Hex(1)HexNAc(1))	HCD	P01042	817.415	2	1633.82	1633.82	3.58	0.00293	0.068	0	2.06	0.0005493	0.03487	26775	0.361
TQSPDLEPILR	1_Hex(1)HexNAc(1); 0_HexNAc	TQSPDLEPILR+1_Hex(1)HexNAc(1); 0_HexNAc	T1(Hex(1)HexNAc(1))	HCD	P01042	817.413	2	1633.82	1633.82	0.74	0.00061	0.1122	0	2.05	0	0.00945	15710	0.57
TQSPDLEPILR	1_Hex(1)HexNAc(1); 0_HexNAc	TQSPDLEPILR+1_Hex(1)HexNAc(1); 0_HexNAc	T1(Hex(1)HexNAc(1))	HCD	P01042	817.413	2	1633.82	1633.82	1.27	0.00103	0.0585	0	2.05	0.0003007	0.02969	16503	0.387
TNLSPDLSHT	1_Hex(1)HexNAc(1); 0_HexNAc	TNLSPDLSHT+1_Hex(1)HexNAc(1); 0_HexNAc	T1(Hex(1)HexNAc(1))	HCD	P12259	725.333	2	1449.66	1449.66	0.3	0.00022	0.0588	0	2.04	0.0003007	0.01764	7104	0.471
TSAHGNVAEGETKPDPDVTER	1_Hex(1)HexNAc(1); 0_HexNAc	TSAHGNVAEGETKPDPDVTER+1_Hex(1)HexNAc(1); 0_HexNAc	T1(Hex(1)HexNAc(1)); K13(Guanidinyl)	ETD	P02790	655.053	4	2617.19	2617.19	1.57	0.00103	0.0146	0	2.74	0	0.1564	6483	0.034	Yes	T1(Hex(1)HexNAc(1)): 99.22
TTLSPELIQR	1_Hex(1)HexNAc(1); 0_HexNAc	TTLSPELIQR+1_Hex(1)HexNAc(1); 0_HexNAc	T1(Hex(1)HexNAc(1))	HCD	P12259	761.898	2	1522.79	1522.78	2.68	0.00204	0.0588	0	2.04	0	0.01041	7990	0.555
TQSPDLEPILR	1_Hex(1)HexNAc(1); 0_HexNAc	TQSPDLEPILR+1_Hex(1)HexNAc(1); 0_HexNAc	T1(Hex(1)HexNAc(1))	HCD	P01042	817.413	2	1633.82	1633.82	1.57	0.00128	0.0686	0	2.04	0.0003007	0.01955	15689	0.454
TQSPDLEPILR	1_Hex(1)HexNAc(1); 0_HexNAc	TQSPDLEPILR+1_Hex(1)HexNAc(1); 0_HexNAc	T1(Hex(1)HexNAc(1))	HCD	P01042	817.413	2	1633.82	1633.82	1.04	0.00085	0.0588	0	2.04	0	0.007707	20355	0.603
TQSPDLEPILR	1_Hex(1)HexNAc(1); 0_HexNAc	TQSPDLEPILR+1_Hex(1)HexNAc(1); 0_HexNAc	T1(Hex(1)HexNAc(1))	HCD	P01042	817.413	2	1633.82	1633.82	1.79	0.00146	0.1281	0	2.03	0	0.006583	15493	0.627
TQSPDLEPILR	1_Hex(1)HexNAc(1); 0_HexNAc	TQSPDLEPILR+1_Hex(1)HexNAc(1); 0_HexNAc	T1(Hex(1)HexNAc(1))	HCD	P01042	817.411	2	1633.82	1633.82	-0.6	-0.00049	0.069	0	2.03	0.005207	0.2046	19077	0.053
TQSPDLEPILR	1_Hex(1)HexNAc(1); 0_HexNAc	TQSPDLEPILR+1_Hex(1)HexNAc(1); 0_HexNAc	T1(Hex(1)HexNAc(1))	HCD	P01042	817.412	2	1633.82	1633.82	0.37	0.0003	0.0644	0	2.02	0.0003007	0.01764	15133	0.471
TQSPDLEPILR	1_Hex(1)HexNAc(1); 0_HexNAc	TQSPDLEPILR+1_Hex(1)HexNAc(1); 0_HexNAc	T1(Hex(1)HexNAc(1))	HCD	P01042	817.412	2	1633.82	1633.82	0.44	0.00036	0.0495	0	2.02	0	0.009258	17339	0.573
TQSPDLEPILR	1_Hex(1)HexNAc(1); 0_HexNAc	TQSPDLEPILR+1_Hex(1)HexNAc(1); 0_HexNAc	T1(Hex(1)HexNAc(1))	HCD	P01042	817.413	2	1633.82	1633.82	1.71	0.0014	0.0545	0	2.02	0.002933	0.1426	18156	0.121
TQSPDLEPILR	1_Hex(1)HexNAc(1); 0_HexNAc	TQSPDLEPILR+1_Hex(1)HexNAc(1); 0_HexNAc	T1(Hex(1)HexNAc(1))	HCD	P01042	817.413	2	1633.82	1633.82	1.34	0.0011	0.0743	0	2.02	0.0005493	0.03944	20963	0.341
TQSPDLEPILR	1_Hex(1)HexNAc(1); 0_HexNAc	TQSPDLEPILR+1_Hex(1)HexNAc(1); 0_HexNAc	T1(Hex(1)HexNAc(1))	HCD	P01042	817.413	2	1633.82	1633.82	0.74	0.00061	0.0796	0	2.01	0.0005493	0.06845	16992	0.249
TQSPDLEPILR	1_Hex(1)HexNAc(1); 0_HexNAc	TQSPDLEPILR+1_Hex(1)HexNAc(1); 0_HexNAc	T1(Hex(1)HexNAc(1))	HCD	P01042	817.413	2	1633.82	1633.82	0.82	0.00067	0.0398	0	2.01	0.0005493	0.03388	21461	0.366
TQSPDLEPILR	1_Hex(1)HexNAc(1); 0_HexNAc	TQSPDLEPILR+1_Hex(1)HexNAc(1); 0_HexNAc	T1(Hex(1)HexNAc(1))	HCD	P01042	817.412	2	1633.82	1633.82	-0.3	-0.00025	0.0896	0	2.01	0	0.003223	21780	0.74
TQSPDLEPILR	1_Hex(1)HexNAc(1); 0_HexNAc	TQSPDLEPILR+1_Hex(1)HexNAc(1); 0_HexNAc	T1(Hex(1)HexNAc(1))	HCD	P01042	817.414	2	1633.82	1633.82	3.06	0.0025	0.0597	0	2.01	0.0003007	0.02044	25085	0.447
TQSPDLEPILR	1_Hex(1)HexNAc(1); 0_HexNAc	TQSPDLEPILR+1_Hex(1)HexNAc(1); 0_HexNAc	T1(Hex(1)HexNAc(1))	HCD	P01042	817.411	2	1633.82	1633.82	-0.68	-0.00055	0.06	0	2	0.0005493	0.03403	15859	0.365
TSSGSGPFTDVR	1_Hex(1)HexNAc(1); 0_HexNAc	TSSGSGPFTDVR+1_Hex(1)HexNAc(1); 0_HexNAc	T1(Hex(1)HexNAc(1))	HCD	P02751	788.357	2	1575.71	1575.7	2.68	0.00211	0.0101	0	1.99	0	0.001382	8674	0.873
TQSPDLEPILR	1_Hex(1)HexNAc(1); 0_HexNAc	TQSPDLEPILR+1_Hex(1)HexNAc(1); 0_HexNAc	T1(Hex(1)HexNAc(1))	HCD	P01042	817.412	2	1633.82	1633.82	0.22	0.00018	0.1206	0	1.99	0	0.001144	16133	0.903
TQSPDLEPILR	1_Hex(1)HexNAc(1); 0_HexNAc	TQSPDLEPILR+1_Hex(1)HexNAc(1); 0_HexNAc	T1(Hex(1)HexNAc(1))	HCD	P01042	817.414	2	1633.82	1633.82	2.54	0.00207	0.0354	0	1.98	0.0005493	0.03639	27012	0.354
TQSPDLEPILR	1_Hex(1)HexNAc(1); 0_HexNAc	TQSPDLEPILR+1_Hex(1)HexNAc(1); 0_HexNAc	T1(Hex(1)HexNAc(1))	HCD	P01042	817.413	2	1633.82	1633.82	1.57	0.00128	0.0609	0	1.97	0.0005493	0.07635	23483	0.231
TQSPDLEPILR	1_Hex(1)HexNAc(1); 0_HexNAc	TQSPDLEPILR+1_Hex(1)HexNAc(1); 0_HexNAc	T1(Hex(1)HexNAc(1))	HCD	P01042	817.413	2	1633.82	1633.82	1.42	0.00116	0.0558	0	1.97	0.0003007	0.01908	23607	0.458
TQSPDLEPILR	1_Hex(1)HexNAc(1); 0_HexNAc	TQSPDLEPILR+1_Hex(1)HexNAc(1); 0_HexNAc	T1(Hex(1)HexNAc(1))	HCD	P01042	817.414	2	1633.82	1633.82	2.91	0.00238	0.0355	0	1.97	0.0003007	0.02465	27268	0.417
TQSPDLEPILR	1_Hex(1)HexNAc(1); 0_HexNAc	TQSPDLEPILR+1_Hex(1)HexNAc(1); 0_HexNAc	T1(Hex(1)HexNAc(1))	HCD	P01042	817.415	2	1633.82	1633.82	3.13	0.00256	0.0406	0	1.97	0.0003007	0.0276	27389	0.399
TQSPDLEPILR	1_Hex(1)HexNAc(1); 0_HexNAc	TQSPDLEPILR+1_Hex(1)HexNAc(1); 0_HexNAc	T1(Hex(1)HexNAc(1))	HCD	P01042	817.412	2	1633.82	1633.82	-0.3	-0.00025	0.0714	0	1.96	0	0.00652	14791	0.629
TQSPDLEPILR	1_Hex(1)HexNAc(1); 0_HexNAc	TQSPDLEPILR+1_Hex(1)HexNAc(1); 0_HexNAc	T1(Hex(1)HexNAc(1))	HCD	P01042	817.413	2	1633.82	1633.82	1.64	0.00134	0.051	0	1.96	0.0003007	0.01935	22661	0.456
TQSPDLEPILR	1_Hex(1)HexNAc(1); 0_HexNAc	TQSPDLEPILR+1_Hex(1)HexNAc(1); 0_HexNAc	T1(Hex(1)HexNAc(1))	HCD	P01042	817.414	2	1633.82	1633.82	2.76	0.00226	0.0561	0	1.96	0.0003007	0.02091	26169	0.444
TQSPDLEPILR	1_Hex(1)HexNAc(1); 0_HexNAc	TQSPDLEPILR+1_Hex(1)HexNAc(1); 0_HexNAc	T1(Hex(1)HexNAc(1))	HCD	P01042	817.415	2	1633.82	1633.82	3.51	0.00287	0.0667	0	1.95	0.001093	0.1031	18655	0.179
TQSPDLEPILR	1_Hex(1)HexNAc(1); 0_HexNAc	TQSPDLEPILR+1_Hex(1)HexNAc(1); 0_HexNAc	T1(Hex(1)HexNAc(1))	HCD	P01042	817.413	2	1633.82	1633.82	0.97	0.00079	0.0513	0	1.95	0	0.005366	22145	0.66
TQSPDLEPILR	1_Hex(1)HexNAc(1); 0_HexNAc	TQSPDLEPILR+1_Hex(1)HexNAc(1); 0_HexNAc	T1(Hex(1)HexNAc(1))	HCD	P01042	817.413	2	1633.82	1633.82	1.57	0.00128	0.0667	0	1.95	0	0.004232	23729	0.697
TQSPDLEPILR	1_Hex(1)HexNAc(1); 0_HexNAc	TQSPDLEPILR+1_Hex(1)HexNAc(1); 0_HexNAc	T1(Hex(1)HexNAc(1))	HCD	P01042	817.414	2	1633.82	1633.82	2.54	0.00207	0.041	0	1.95	0.0005493	0.0353	25326	0.359
TQSPDLEPILR	1_Hex(1)HexNAc(1); 0_HexNAc	TQSPDLEPILR+1_Hex(1)HexNAc(1); 0_HexNAc	T1(Hex(1)HexNAc(1))	HCD	P01042	817.412	2	1633.82	1633.82	0.3	0.00024	0.1031	0	1.94	0.0003007	0.013	17123	0.52
TQSPDLEPILR	1_Hex(1)HexNAc(1); 0_HexNAc	TQSPDLEPILR+1_Hex(1)HexNAc(1); 0_HexNAc	T1(Hex(1)HexNAc(1))	HCD	P01042	817.413	2	1633.82	1633.82	1.71	0.0014	0.0515	0	1.94	0.001349	0.1249	18301	0.145
TQSPDLEPILR	1_Hex(1)HexNAc(1); 0_HexNAc	TQSPDLEPILR+1_Hex(1)HexNAc(1); 0_HexNAc	T1(Hex(1)HexNAc(1))	HCD	P01042	817.414	2	1633.82	1633.82	1.94	0.00158	0.067	0	1.94	0	0.004537	22272	0.686
TQSPDLEPILR	1_Hex(1)HexNAc(1); 0_HexNAc	TQSPDLEPILR+1_Hex(1)HexNAc(1); 0_HexNAc	T1(Hex(1)HexNAc(1))	HCD	P01042	817.414	2	1633.82	1633.82	2.54	0.00207	0.067	0	1.94	0.0005493	0.0542	23344	0.288
TQSPDLEPILR	1_Hex(1)HexNAc(1); 0_HexNAc	TQSPDLEPILR+1_Hex(1)HexNAc(1); 0_HexNAc	T1(Hex(1)HexNAc(1))	HCD	P01042	817.413	2	1633.82	1633.82	1.57	0.00128	0.0415	0	1.93	0.0005493	0.07194	18503	0.241
TQSPDLEPILR	1_Hex(1)HexNAc(1); 0_HexNAc	TQSPDLEPILR+1_Hex(1)HexNAc(1); 0_HexNAc	T1(Hex(1)HexNAc(1))	HCD	P01042	817.415	2	1633.82	1633.82	4.03	0.00329	0.057	0	1.93	0.004192	0.1913	18777	0.066
TQSPDLEPILR	1_Hex(1)HexNAc(1); 0_HexNAc	TQSPDLEPILR+1_Hex(1)HexNAc(1); 0_HexNAc	T1(Hex(1)HexNAc(1))	HCD	P01042	817.412	2	1633.82	1633.82	0.52	0.00042	0.0725	0	1.93	0.0005493	0.03301	19612	0.37
TQSPDLEPILR	1_Hex(1)HexNAc(1); 0_HexNAc	TQSPDLEPILR+1_Hex(1)HexNAc(1); 0_HexNAc	T1(Hex(1)HexNAc(1))	HCD	P01042	817.414	2	1633.82	1633.82	3.06	0.0025	0.0625	0	1.92	0.0005493	0.04225	25932	0.329
TQSPDLEPILR	1_Hex(1)HexNAc(1); 0_HexNAc	TQSPDLEPILR+1_Hex(1)HexNAc(1); 0_HexNAc	T1(Hex(1)HexNAc(1))	HCD	P01042	817.412	2	1633.82	1633.82	0.52	0.00042	0.0838	0	1.91	0.0005493	0.03571	21322	0.357
TQSPDLEPILR	1_Hex(1)HexNAc(1); 0_HexNAc	TQSPDLEPILR+1_Hex(1)HexNAc(1); 0_HexNAc	T1(Hex(1)HexNAc(1))	HCD	P01042	817.415	2	1633.82	1633.82	3.81	0.00311	0.0681	0	1.91	0.001349	0.1147	24491	0.16
TQSPDLEPILR	1_Hex(1)HexNAc(1); 0_HexNAc	TQSPDLEPILR+1_Hex(1)HexNAc(1); 0_HexNAc	T1(Hex(1)HexNAc(1))	HCD	P01042	817.414	2	1633.82	1633.82	2.24	0.00183	0.0838	0	1.91	0.0005493	0.03944	25691	0.341
TQSPDLEPILR	1_Hex(1)HexNAc(1); 0_HexNAc	TQSPDLEPILR+1_Hex(1)HexNAc(1); 0_HexNAc	T1(Hex(1)HexNAc(1))	HCD	P01042	817.414	2	1633.82	1633.82	2.46	0.00201	0.0684	0	1.9	0.0005493	0.06337	22788	0.262
TQSPDLEPILR	1_Hex(1)HexNAc(1); 0_HexNAc	TQSPDLEPILR+1_Hex(1)HexNAc(1); 0_HexNAc	T1(Hex(1)HexNAc(1))	HCD	P01042	817.413	2	1633.82	1633.82	0.82	0.00067	0.0529	0	1.89	0.0003007	0.01632	16348	0.483
TQSPDLEPILR	1_Hex(1)HexNAc(1); 0_HexNAc	TQSPDLEPILR+1_Hex(1)HexNAc(1); 0_HexNAc	T1(Hex(1)HexNAc(1))	HCD	P01042	817.413	2	1633.82	1633.82	1.34	0.0011	0.0635	0	1.89	0.0005493	0.04284	17505	0.327
TKGCPDVQASLPDAK	1_Hex(1)HexNAc(1); 0_HexNAc	TKGCPDVQASLPDAK+1_Hex(1)HexNAc(1); 0_HexNAc	T1(Hex(1)HexNAc(1)); K2(Guanidinyl); C4(Carbamidomethyl); K15(Guanidinyl)	ETD	Q96PD5	679.324	3	2035.96	2035.96	-0.55	-0.00038	0.384	0	2.63	0	0.1027	8859	0.099	Yes	T1(Hex(1)HexNAc(1)): 100
TQSPDLEPILR	1_Hex(1)HexNAc(1); 0_HexNAc	TQSPDLEPILR+1_Hex(1)HexNAc(1); 0_HexNAc	T1(Hex(1)HexNAc(1))	HCD	P01042	817.412	2	1633.82	1633.82	0.52	0.00042	0.0794	0	1.89	0.0003007	0.02081	20835	0.444
TQSPDLEPILR	1_Hex(1)HexNAc(1); 0_HexNAc	TQSPDLEPILR+1_Hex(1)HexNAc(1); 0_HexNAc	T1(Hex(1)HexNAc(1))	HCD	P01042	817.414	2	1633.82	1633.82	2.91	0.00238	0.0635	0	1.89	0.0005493	0.08954	25199	0.203
TQSPDLEPILR	1_Hex(1)HexNAc(1); 0_HexNAc	TQSPDLEPILR+1_Hex(1)HexNAc(1); 0_HexNAc	T1(Hex(1)HexNAc(1))	HCD	P01042	817.414	2	1633.82	1633.82	2.61	0.00213	0.0582	0	1.89	0.0003007	0.02459	26888	0.417
TQSPDLEPILR	1_Hex(1)HexNAc(1); 0_HexNAc	TQSPDLEPILR+1_Hex(1)HexNAc(1); 0_HexNAc	T1(Hex(1)HexNAc(1))	HCD	P01042	817.414	2	1633.82	1633.82	2.91	0.00238	0.0745	0	1.88	0.0005493	0.05699	26414	0.28
TQSPDLEPILR	1_Hex(1)HexNAc(1); 0_HexNAc	TQSPDLEPILR+1_Hex(1)HexNAc(1); 0_HexNAc	T1(Hex(1)HexNAc(1))	HCD	P01042	817.412	2	1633.82	1633.82	0.3	0.00024	0.1123	0	1.87	0.0003007	0.0113	15102	0.542
TQSPDLEPILR	1_Hex(1)HexNAc(1); 0_HexNAc	TQSPDLEPILR+1_Hex(1)HexNAc(1); 0_HexNAc	T1(Hex(1)HexNAc(1))	HCD	P01042	817.413	2	1633.82	1633.82	0.67	0.00055	0.0642	0	1.87	0.0005493	0.06293	17248	0.263
TQSPDLEPILR	1_Hex(1)HexNAc(1); 0_HexNAc	TQSPDLEPILR+1_Hex(1)HexNAc(1); 0_HexNAc	T1(Hex(1)HexNAc(1))	HCD	P01042	817.412	2	1633.82	1633.82	-0.15	-0.00012	0.0588	0	1.87	0.0005493	0.03544	28240	0.358
TQSPDLEPILR	1_Hex(1)HexNAc(1); 0_HexNAc	TQSPDLEPILR+1_Hex(1)HexNAc(1); 0_HexNAc	T1(Hex(1)HexNAc(1))	HCD	P01042	817.414	2	1633.82	1633.82	1.86	0.00152	0.0645	0	1.86	0.0005493	0.04372	23037	0.324
TQSPDLEPILR	1_Hex(1)HexNAc(1); 0_HexNAc	TQSPDLEPILR+1_Hex(1)HexNAc(1); 0_HexNAc	T1(Hex(1)HexNAc(1))	HCD	P01042	817.413	2	1633.82	1633.82	1.79	0.00146	0.043	0	1.86	0.0003007	0.02196	24729	0.436
TQSPDLEPILR	1_Hex(1)HexNAc(1); 0_HexNAc	TQSPDLEPILR+1_Hex(1)HexNAc(1); 0_HexNAc	T1(Hex(1)HexNAc(1))	HCD	P01042	817.416	2	1633.82	1633.82	4.7	0.00384	0.0968	0	1.86	0.0005493	0.04943	28854	0.304
TQSPDLEPILR	1_Hex(1)HexNAc(1); 0_HexNAc	TQSPDLEPILR+1_Hex(1)HexNAc(1); 0_HexNAc	T1(Hex(1)HexNAc(1))	HCD	P01042	817.414	2	1633.82	1633.82	3.06	0.0025	0.0378	0	1.85	0.0005493	0.04568	24606	0.317
TQSPDLEPILR	1_Hex(1)HexNAc(1); 0_HexNAc	TQSPDLEPILR+1_Hex(1)HexNAc(1); 0_HexNAc	T1(Hex(1)HexNAc(1))	HCD	P01042	817.413	2	1633.82	1633.82	1.04	0.00085	0.0543	0	1.84	0.0005493	0.06729	16850	0.252
TQSPDLEPILR	1_Hex(1)HexNAc(1); 0_HexNAc	TQSPDLEPILR+1_Hex(1)HexNAc(1); 0_HexNAc	T1(Hex(1)HexNAc(1))	HCD	P01042	817.414	2	1633.82	1633.82	1.94	0.00158	0.0543	0	1.84	0.0005493	0.07855	18430	0.226
TQSPDLEPILR	1_Hex(1)HexNAc(1); 0_HexNAc	TQSPDLEPILR+1_Hex(1)HexNAc(1); 0_HexNAc	T1(Hex(1)HexNAc(1))	HCD	P01042	817.414	2	1633.82	1633.82	2.24	0.00183	0.038	0	1.84	0.0003007	0.0231	24359	0.428
TQSPDLEPILR	1_Hex(1)HexNAc(1); 0_HexNAc	TQSPDLEPILR+1_Hex(1)HexNAc(1); 0_HexNAc	T1(Hex(1)HexNAc(1))	HCD	P01042	817.414	2	1633.82	1633.82	2.99	0.00244	0.0543	0	1.84	0.0005493	0.04464	25812	0.32
TQSPDLEPILR	1_Hex(1)HexNAc(1); 0_HexNAc	TQSPDLEPILR+1_Hex(1)HexNAc(1); 0_HexNAc	T1(Hex(1)HexNAc(1))	HCD	P01042	817.414	2	1633.82	1633.82	2.31	0.00189	0.0435	0	1.84	0.0003007	0.02142	27510	0.44
TSNPDPAVSR	1_Hex(1)HexNAc(1); 0_HexNAc	TSNPDPAVSR+1_Hex(1)HexNAc(1); 0_HexNAc	T1(Hex(1)HexNAc(1))	HCD	Q14624	704.826	2	1408.64	1408.64	0.73	0.00051	0.0874	0	1.83	0.0003007	0.01526	1939	0.494
TQSPDLEPILR	1_Hex(1)HexNAc(1); 0_HexNAc	TQSPDLEPILR+1_Hex(1)HexNAc(1); 0_HexNAc	T1(Hex(1)HexNAc(1))	HCD	P01042	817.414	2	1633.82	1633.82	1.94	0.00158	0.0769	0	1.82	0	0.005586	19959	0.653
TQSPDLEPILR	1_Hex(1)HexNAc(1); 0_HexNAc	TQSPDLEPILR+1_Hex(1)HexNAc(1); 0_HexNAc	T1(Hex(1)HexNAc(1))	HCD	P01042	817.411	2	1633.82	1633.82	-0.9	-0.00074	0.0608	0	1.81	0.0003007	0.02936	17474	0.389
TQSPDLEPILR	1_Hex(1)HexNAc(1); 0_HexNAc	TQSPDLEPILR+1_Hex(1)HexNAc(1); 0_HexNAc	T1(Hex(1)HexNAc(1))	HCD	P01042	817.414	2	1633.82	1633.82	2.16	0.00177	0.0667	0	1.8	0.0005493	0.08843	17683	0.206
TQSPDLEPILR	1_Hex(1)HexNAc(1); 0_HexNAc	TQSPDLEPILR+1_Hex(1)HexNAc(1); 0_HexNAc	T1(Hex(1)HexNAc(1))	HCD	P01042	817.413	2	1633.82	1633.82	0.67	0.00055	0.0335	0	1.79	0.0003007	0.02708	18001	0.402
TQSPDLEPILR	1_Hex(1)HexNAc(1); 0_HexNAc	TQSPDLEPILR+1_Hex(1)HexNAc(1); 0_HexNAc	T1(Hex(1)HexNAc(1))	HCD	P01042	817.414	2	1633.82	1633.82	2.16	0.00177	0.0615	0	1.79	0.0005493	0.04888	19156	0.305
TQSPDLEPILR	1_Hex(1)HexNAc(1); 0_HexNAc	TQSPDLEPILR+1_Hex(1)HexNAc(1); 0_HexNAc	T1(Hex(1)HexNAc(1))	HCD	P01042	817.413	2	1633.82	1633.82	0.67	0.00055	0.0615	0	1.79	0.0003007	0.02298	20091	0.428
TKLPGFDSCGK	1_Hex(1)HexNAc(1); 0_HexNAc	TKLPGFDSCGK+1_Hex(1)HexNAc(1); 0_HexNAc	T1(Hex(1)HexNAc(1)); K2(Guanidinyl); C9(Carbamidomethyl); K11(Guanidinyl)	ETD	Q14520	553.594	3	1658.77	1658.77	-0.18	-0.0001	0.4225	0	2.58	0	0.1463	7780	0.045	Yes	T1(Hex(1)HexNAc(1)): 100
TQSPDLEPILR	1_Hex(1)HexNAc(1); 0_HexNAc	TQSPDLEPILR+1_Hex(1)HexNAc(1); 0_HexNAc	T1(Hex(1)HexNAc(1))	HCD	P01042	817.414	2	1633.82	1633.82	2.54	0.00207	0.0726	0	1.79	0.001093	0.108	22414	0.171
TQSPDLEPILR	1_Hex(1)HexNAc(1); 0_HexNAc	TQSPDLEPILR+1_Hex(1)HexNAc(1); 0_HexNAc	T1(Hex(1)HexNAc(1))	HCD	P01042	817.413	2	1633.82	1633.82	1.71	0.0014	0.0838	0	1.79	0.0003007	0.02671	22919	0.404
TQSPDLEPILR	1_Hex(1)HexNAc(1); 0_HexNAc	TQSPDLEPILR+1_Hex(1)HexNAc(1); 0_HexNAc	T1(Hex(1)HexNAc(1))	HCD	P01042	817.413	2	1633.82	1633.82	0.74	0.00061	0.0615	0	1.79	0.0003007	0.02551	23984	0.412
TQSPDLEPILR	1_Hex(1)HexNAc(1); 0_HexNAc	TQSPDLEPILR+1_Hex(1)HexNAc(1); 0_HexNAc	T1(Hex(1)HexNAc(1))	HCD	P01042	817.414	2	1633.82	1633.82	2.69	0.00219	0.0559	0	1.79	0.0005493	0.07697	25569	0.229
TAQYDCLGCVHPIS	1_Hex(1)HexNAc(1); 0_HexNAc	TAQYDCLGCVHPIS+1_Hex(1)HexNAc(1); 0_HexNAc	T1(Hex(1)HexNAc(1)); C6(Carbamidomethyl); C9(Carbamidomethyl)	ETD	P01042	662.62	3	1985.84	1985.85	-1.28	-0.00085	0.3735	0	2.57	0	0.02089	14748	0.298	Yes	T1(Hex(1)HexNAc(1)): 100
TDSDVSAGNILQLFHGK	0_Hex(1)HexNAc(1); 1_HexNAc	TDSDVSAGNILQLFHGK+0_Hex(1)HexNAc(1); 1_HexNAc	S6(HexNAc); K17(Guanidinyl)	ETD	P05546	683.009	3	2047.01	2047.01	1.3	0.00088	0.0817	0	2.57	0	0.1107	23427	0.088	Yes	S6(HexNAc): 99.67
TQSPDLEPILR	1_Hex(1)HexNAc(1); 0_HexNAc	TQSPDLEPILR+1_Hex(1)HexNAc(1); 0_HexNAc	T1(Hex(1)HexNAc(1))	HCD	P01042	817.415	2	1633.82	1633.82	3.28	0.00268	0.0615	0	1.79	0.0005493	0.03943	27135	0.341
TQSPDLEPILR	1_Hex(1)HexNAc(1); 0_HexNAc	TQSPDLEPILR+1_Hex(1)HexNAc(1); 0_HexNAc	T1(Hex(1)HexNAc(1))	HCD	P01042	817.414	2	1633.82	1633.82	2.16	0.00177	0.0506	0	1.78	0.0003007	0.02509	24235	0.414
TQSPDLEPILR	1_Hex(1)HexNAc(1); 0_HexNAc	TQSPDLEPILR+1_Hex(1)HexNAc(1); 0_HexNAc	T1(Hex(1)HexNAc(1))	HCD	P01042	817.414	2	1633.82	1633.82	2.61	0.00213	0.0449	0	1.78	0.0005493	0.1001	28140	0.184
TQSPDLEPILR	1_Hex(1)HexNAc(1); 0_HexNAc	TQSPDLEPILR+1_Hex(1)HexNAc(1); 0_HexNAc	T1(Hex(1)HexNAc(1))	HCD	P01042	817.414	2	1633.82	1633.82	1.86	0.00152	0.096	0	1.77	0.0003007	0.02862	19294	0.393
TSNPDPAVSR	1_Hex(1)HexNAc(1); 0_HexNAc	TSNPDPAVSR+1_Hex(1)HexNAc(1); 0_HexNAc	T1(Hex(1)HexNAc(1))	HCD	Q14624	704.826	2	1408.64	1408.64	0.81	0.00057	0.0852	0	1.76	0	0.005614	2001	0.653
TQSPDLEPILR	1_Hex(1)HexNAc(1); 0_HexNAc	TQSPDLEPILR+1_Hex(1)HexNAc(1); 0_HexNAc	T1(Hex(1)HexNAc(1))	HCD	P01042	817.414	2	1633.82	1633.82	2.16	0.00177	0.0511	0	1.76	0.0003007	0.0249	19425	0.415
TQSPDLEPILR	1_Hex(1)HexNAc(1); 0_HexNAc	TQSPDLEPILR+1_Hex(1)HexNAc(1); 0_HexNAc	T1(Hex(1)HexNAc(1))	HCD	P01042	817.414	2	1633.82	1633.82	2.31	0.00189	0.0743	0	1.75	0.0005493	0.05246	20229	0.294
TQSPDLEPILR	1_Hex(1)HexNAc(1); 0_HexNAc	TQSPDLEPILR+1_Hex(1)HexNAc(1); 0_HexNAc	T1(Hex(1)HexNAc(1))	HCD	P01042	817.414	2	1633.82	1633.82	2.69	0.00219	0.0457	0	1.75	0.0005493	0.05571	26529	0.284
TQSPDLEPILR	1_Hex(1)HexNAc(1); 0_HexNAc	TQSPDLEPILR+1_Hex(1)HexNAc(1); 0_HexNAc	T1(Hex(1)HexNAc(1))	HCD	P01042	817.416	2	1633.82	1633.82	4.55	0.00372	0.0286	0	1.75	0.0005493	0.03866	27757	0.344
TQSPDLEPILR	1_Hex(1)HexNAc(1); 0_HexNAc	TQSPDLEPILR+1_Hex(1)HexNAc(1); 0_HexNAc	T1(Hex(1)HexNAc(1))	HCD	P01042	817.417	2	1633.83	1633.82	6.42	0.00525	0.0457	0	1.75	0.002141	0.133	28013	0.134
TQSPDLEPILR	1_Hex(1)HexNAc(1); 0_HexNAc	TQSPDLEPILR+1_Hex(1)HexNAc(1); 0_HexNAc	T1(Hex(1)HexNAc(1))	HCD	P01042	817.414	2	1633.82	1633.82	3.06	0.0025	0.0115	0	1.74	0.0005493	0.0327	24967	0.371
TQSPDLEPILR	1_Hex(1)HexNAc(1); 0_HexNAc	TQSPDLEPILR+1_Hex(1)HexNAc(1); 0_HexNAc	T1(Hex(1)HexNAc(1))	HCD	P01042	817.414	2	1633.82	1633.82	2.91	0.00238	0.0345	0	1.74	0.0005493	0.05206	28355	0.295
TQSPDLEPILR	1_Hex(1)HexNAc(1); 0_HexNAc	TQSPDLEPILR+1_Hex(1)HexNAc(1); 0_HexNAc	T1(Hex(1)HexNAc(1))	HCD	P01042	817.414	2	1633.82	1633.82	2.54	0.00207	0.052	0	1.73	0.0003007	0.02698	27876	0.402
TQSPDLEPILR	1_Hex(1)HexNAc(1); 0_HexNAc	TQSPDLEPILR+1_Hex(1)HexNAc(1); 0_HexNAc	T1(Hex(1)HexNAc(1))	HCD	P01042	817.414	2	1633.82	1633.82	2.84	0.00232	0.064	0	1.72	0.0005493	0.04177	24846	0.331
TQSPDLEPILR	1_Hex(1)HexNAc(1); 0_HexNAc	TQSPDLEPILR+1_Hex(1)HexNAc(1); 0_HexNAc	T1(Hex(1)HexNAc(1))	HCD	P01042	817.412	2	1633.82	1633.82	-0.38	-0.00031	0.0059	0	1.7	0.0005493	0.0413	27999	0.333
TQSPDLEPILR	1_Hex(1)HexNAc(1); 0_HexNAc	TQSPDLEPILR+1_Hex(1)HexNAc(1); 0_HexNAc	T1(Hex(1)HexNAc(1))	HCD	P01042	817.413	2	1633.82	1633.82	1.49	0.00122	0.0417	0	1.68	0.0005493	0.05081	22539	0.299
TQSPDLEPILR	1_Hex(1)HexNAc(1); 0_HexNAc	TQSPDLEPILR+1_Hex(1)HexNAc(1); 0_HexNAc	T1(Hex(1)HexNAc(1))	HCD	P01042	817.415	2	1633.82	1633.82	3.13	0.00256	0.0893	0	1.68	0.0005493	0.06892	25447	0.248
TQSPDLEPILR	1_Hex(1)HexNAc(1); 0_HexNAc	TQSPDLEPILR+1_Hex(1)HexNAc(1); 0_HexNAc	T1(Hex(1)HexNAc(1))	HCD	P01042	817.415	2	1633.82	1633.82	3.13	0.00256	0.0655	0	1.68	0.0005493	0.07057	26296	0.244
TQSPDLEPILR	1_Hex(1)HexNAc(1); 0_HexNAc	TQSPDLEPILR+1_Hex(1)HexNAc(1); 0_HexNAc	T1(Hex(1)HexNAc(1))	HCD	P01042	817.415	2	1633.82	1633.82	3.73	0.00305	0.0419	0	1.67	0.0005493	0.03162	27633	0.377
TQSPDLEPILR	1_Hex(1)HexNAc(1); 0_HexNAc	TQSPDLEPILR+1_Hex(1)HexNAc(1); 0_HexNAc	T1(Hex(1)HexNAc(1))	HCD	P01042	817.414	2	1633.82	1633.82	2.16	0.00177	0.0723	0	1.66	0.0005493	0.04941	23220	0.304
TQSPDLEPILR	1_Hex(1)HexNAc(1); 0_HexNAc	TQSPDLEPILR+1_Hex(1)HexNAc(1); 0_HexNAc	T1(Hex(1)HexNAc(1))	HCD	P01042	817.414	2	1633.82	1633.82	2.39	0.00195	0.0732	0	1.64	0.0005493	0.04584	26640	0.316
TQSPDLEPILR	1_Hex(1)HexNAc(1); 0_HexNAc	TQSPDLEPILR+1_Hex(1)HexNAc(1); 0_HexNAc	T1(Hex(1)HexNAc(1))	HCD	P01042	817.414	2	1633.82	1633.82	2.61	0.00213	0.0854	0	1.64	0.0005493	0.03688	29892	0.352
TQSPDLEPILR	1_Hex(1)HexNAc(1); 0_HexNAc	TQSPDLEPILR+1_Hex(1)HexNAc(1); 0_HexNAc	T1(Hex(1)HexNAc(1))	HCD	P01042	817.414	2	1633.82	1633.82	2.69	0.00219	0.0318	0	1.57	0.0005493	0.03668	26043	0.353
TQSPDLEPILR	1_Hex(1)HexNAc(1); 0_HexNAc	TQSPDLEPILR+1_Hex(1)HexNAc(1); 0_HexNAc	T1(Hex(1)HexNAc(1))	HCD	P01042	817.414	2	1633.82	1633.82	2.69	0.00219	0.0927	0	1.51	0.007957	0.2438	28472	0.019
TQSPDLEPILR	1_Hex(1)HexNAc(1); 0_HexNAc	TQSPDLEPILR+1_Hex(1)HexNAc(1); 0_HexNAc	T1(Hex(1)HexNAc(1))	HCD	P01042	817.413	2	1633.82	1633.82	1.42	0.00116	0.1216	0	1.48	0.002141	0.1362	28590	0.13
TQSPDLEPILR	1_Hex(1)HexNAc(1); 0_HexNAc	TQSPDLEPILR+1_Hex(1)HexNAc(1); 0_HexNAc	T1(Hex(1)HexNAc(1))	HCD	P01042	817.412	2	1633.82	1633.82	0.22	0.00018	0.1081	0	1.48	0.0005493	0.0363	28720	0.354
TQSPDLEPILR	1_Hex(1)HexNAc(1); 0_HexNAc	TQSPDLEPILR+1_Hex(1)HexNAc(1); 0_HexNAc	T1(Hex(1)HexNAc(1))	HCD	P01042	817.414	2	1633.82	1633.82	2.24	0.00183	0.0811	0	1.48	0.006973	0.2291	28955	0.031
TQSPDLEPILR	1_Hex(1)HexNAc(1); 0_HexNAc	TQSPDLEPILR+1_Hex(1)HexNAc(1); 0_HexNAc	T1(Hex(1)HexNAc(1))	HCD	P01042	817.414	2	1633.82	1633.82	2.69	0.00219	0.0884	0	1.47	0.006734	0.2229	29064	0.037
TQSPDLEPILR	1_Hex(1)HexNAc(1); 0_HexNAc	TQSPDLEPILR+1_Hex(1)HexNAc(1); 0_HexNAc	T1(Hex(1)HexNAc(1))	HCD	P01042	817.413	2	1633.82	1633.82	1.57	0.00128	0.0357	0	1.4	0.003683	0.1828	28733	0.075
TEQSPTVQDCYHGDGQSYR	1_Hex(1)HexNAc(1); 0_HexNAc	TEQSPTVQDCYHGDGQSYR+1_Hex(1)HexNAc(1); 0_HexNAc	T1(Hex(1)HexNAc(1)); C10(Carbamidomethyl)	HCD	P08519	865.028	3	2593.07	2593.06	2.39	0.00207	0.006	0	5.02	0	2.397e-06	6548	1.871
STPPTPSPSCCHPR	0_Hex(1)HexNAc(1); 1_HexNAc	STPPTPSPSCCHPR+0_Hex(1)HexNAc(1); 1_HexNAc	S1(HexNAc); C10(Carbamidomethyl); C11(Carbamidomethyl)	ETD	P01876	595.263	3	1783.77	1783.77	-0.22	-0.00013	0.152	0	2.5	0	0.1855	2249	0.004	Yes	S1(HexNAc): 99.79
TLGPVTPEICK	1_Hex(1)HexNAc(1); 0_HexNAc	TLGPVTPEICK+1_Hex(1)HexNAc(1); 0_HexNAc	T1(Hex(1)HexNAc(1)); C10(Carbamidomethyl); K11(Guanidinyl)	HCD	P08253	811.403	2	1621.8	1621.8	-0.18	-0.00015	0.3005	0	1.93	0	0.005101	12297	0.668
TAPPELTPVVQDCYHGDGQSYR	1_Hex(1)HexNAc(1); 0_HexNAc	TAPPELTPVVQDCYHGDGQSYR+1_Hex(1)HexNAc(1); 0_HexNAc	T1(Hex(1)HexNAc(1)); C13(Carbamidomethyl)	HCD	P00747	714.572	4	2855.27	2855.27	-0.14	-0.0001	0.1848	0	6.71	0	3.863e-05	13319	1.435
TAPPELTPVVQDCYHGDGQSYR	1_Hex(1)HexNAc(1); 0_HexNAc	TAPPELTPVVQDCYHGDGQSYR+1_Hex(1)HexNAc(1); 0_HexNAc	T1(Hex(1)HexNAc(1)); C13(Carbamidomethyl)	HCD	P00747	952.427	3	2855.27	2855.27	-0.01	-1e-05	0.1733	0	6.06	0	5.015e-06	13297	1.755
TAPPELTPVVQDCYHGDGQSYR	1_Hex(1)HexNAc(1); 0_HexNAc	TAPPELTPVVQDCYHGDGQSYR+1_Hex(1)HexNAc(1); 0_HexNAc	T1(Hex(1)HexNAc(1)); C13(Carbamidomethyl)	HCD	P00747	952.427	3	2855.27	2855.27	0.06	5e-05	0.1213	0	5.69	0	7.003e-08	12546	2.425
TAPPELTPVVQDCYHGDGQSYR	1_Hex(1)HexNAc(1); 0_HexNAc	TAPPELTPVVQDCYHGDGQSYR+1_Hex(1)HexNAc(1); 0_HexNAc	T1(Hex(1)HexNAc(1)); C13(Carbamidomethyl)	HCD	P00747	952.427	3	2855.27	2855.27	-0.01	-1e-05	0.1005	0	5.47	0	5.867e-07	13299	2.092
TAPPELTPVVQDCYHGDGQSYR	1_Hex(1)HexNAc(1); 0_HexNAc	TAPPELTPVVQDCYHGDGQSYR+1_Hex(1)HexNAc(1); 0_HexNAc	T1(Hex(1)HexNAc(1)); C13(Carbamidomethyl)	HCD	P00747	952.427	3	2855.27	2855.27	-0.58	-0.00056	0.1806	0	5.26	0	3.629e-08	13571	2.528
TAPPELTPVVQDCYHGDGQSYR	1_Hex(1)HexNAc(1); 0_HexNAc	TAPPELTPVVQDCYHGDGQSYR+1_Hex(1)HexNAc(1); 0_HexNAc	T1(Hex(1)HexNAc(1)); C13(Carbamidomethyl)	HCD	P00747	952.427	3	2855.27	2855.27	-0.52	-0.00049	0.094	0	5.21	0	2.923e-05	12523	1.478
TAPPELTPVVQDCYHGDGQSYR	1_Hex(1)HexNAc(1); 0_HexNAc	TAPPELTPVVQDCYHGDGQSYR+1_Hex(1)HexNAc(1); 0_HexNAc	T1(Hex(1)HexNAc(1)); C13(Carbamidomethyl)	HCD	P00747	952.428	3	2855.27	2855.27	0.44	0.00042	0.1358	0	5.08	0	1.006e-06	22990	2.007
TAPPELTPVVQDCYHGDGQSYR	1_Hex(1)HexNAc(1); 0_HexNAc	TAPPELTPVVQDCYHGDGQSYR+1_Hex(1)HexNAc(1); 0_HexNAc	T1(Hex(1)HexNAc(1)); C13(Carbamidomethyl)	HCD	P00747	952.427	3	2855.27	2855.27	-0.2	-0.00019	0.1248	0	5.05	0	2.011e-05	19738	1.537
TAPPELTPVVQDCYHGDGQSYR	1_Hex(1)HexNAc(1); 0_HexNAc	TAPPELTPVVQDCYHGDGQSYR+1_Hex(1)HexNAc(1); 0_HexNAc	T1(Hex(1)HexNAc(1)); C13(Carbamidomethyl)	HCD	P00747	952.431	3	2855.28	2855.27	3.52	0.00335	0.1366	0	5.05	0	1.181e-06	24819	1.982
TAPPELTPVVQDCYHGDGQSYR	1_Hex(1)HexNAc(1); 0_HexNAc	TAPPELTPVVQDCYHGDGQSYR+1_Hex(1)HexNAc(1); 0_HexNAc	T1(Hex(1)HexNAc(1)); C13(Carbamidomethyl)	HCD	P00747	952.43	3	2855.27	2855.27	2.49	0.00237	0.161	0	5.03	0	1.27e-05	25433	1.609
TAPPELTPVVQDCYHGDGQSYR	1_Hex(1)HexNAc(1); 0_HexNAc	TAPPELTPVVQDCYHGDGQSYR+1_Hex(1)HexNAc(1); 0_HexNAc	T1(Hex(1)HexNAc(1)); C13(Carbamidomethyl)	HCD	P00747	952.428	3	2855.27	2855.27	0.63	0.0006	0.1295	0	5.02	0	1.41e-07	14264	2.315
TKGCPDVQASLPDAK	1_Hex(1)HexNAc(1); 0_HexNAc	TKGCPDVQASLPDAK+1_Hex(1)HexNAc(1); 0_HexNAc	T1(Hex(1)HexNAc(1)); K2(Guanidinyl); C4(Carbamidomethyl); K15(Guanidinyl)	ETD	Q96PD5	679.324	3	2035.96	2035.96	-0.82	-0.00056	0.379	0	2.48	0	0.008051	8839	0.402	Yes	T1(Hex(1)HexNAc(1)): 100
TAPPELTPVVQDCYHGDGQSYR	1_Hex(1)HexNAc(1); 0_HexNAc	TAPPELTPVVQDCYHGDGQSYR+1_Hex(1)HexNAc(1); 0_HexNAc	T1(Hex(1)HexNAc(1)); C13(Carbamidomethyl)	HCD	P00747	952.43	3	2855.28	2855.27	2.69	0.00256	0.1554	0	5.02	0	2.046e-07	25210	2.257
TAPPELTPVVQDCYHGDGQSYR	1_Hex(1)HexNAc(1); 0_HexNAc	TAPPELTPVVQDCYHGDGQSYR+1_Hex(1)HexNAc(1); 0_HexNAc	T1(Hex(1)HexNAc(1)); C13(Carbamidomethyl)	HCD	P00747	952.429	3	2855.27	2855.27	1.66	0.00158	0.154	0	5	0	5.829e-06	24478	1.731
TAPPELTPVVQDCYHGDGQSYR	1_Hex(1)HexNAc(1); 0_HexNAc	TAPPELTPVVQDCYHGDGQSYR+1_Hex(1)HexNAc(1); 0_HexNAc	T1(Hex(1)HexNAc(1)); C13(Carbamidomethyl)	HCD	P00747	952.429	3	2855.27	2855.27	1.47	0.0014	0.1145	0	4.98	0	4.785e-06	22754	1.762
TAPPELTPVVQDCYHGDGQSYR	1_Hex(1)HexNAc(1); 0_HexNAc	TAPPELTPVVQDCYHGDGQSYR+1_Hex(1)HexNAc(1); 0_HexNAc	T1(Hex(1)HexNAc(1)); C13(Carbamidomethyl)	HCD	P00747	952.427	3	2855.27	2855.27	-0.84	-0.0008	0.1113	0	4.94	0	1.886e-05	12985	1.547
TTLSPELIQR	2_Hex(1)HexNAc(1); 0_HexNAc	TTLSPELIQR+2_Hex(1)HexNAc(1); 0_HexNAc	T1(Hex(1)HexNAc(1)); T2(Hex(1)HexNAc(1))	ETD	P12259	629.977	3	1887.92	1887.92	-0.95	-0.0006	0.1457	0	2.47	0	0.1733	7997	0.016	Yes	T1(Hex(1)HexNAc(1)): 100; T2(Hex(1)HexNAc(1)): 100
TAPPELTPVVQDCYHGDGQSYR	1_Hex(1)HexNAc(1); 0_HexNAc	TAPPELTPVVQDCYHGDGQSYR+1_Hex(1)HexNAc(1); 0_HexNAc	T1(Hex(1)HexNAc(1)); C13(Carbamidomethyl)	HCD	P00747	952.428	3	2855.27	2855.27	0.12	0.00012	0.1095	0	4.93	0	9.593e-05	22249	1.292
TAPPELTPVVQDCYHGDGQSYR	1_Hex(1)HexNAc(1); 0_HexNAc	TAPPELTPVVQDCYHGDGQSYR+1_Hex(1)HexNAc(1); 0_HexNAc	T1(Hex(1)HexNAc(1)); C13(Carbamidomethyl)	HCD	P00747	952.428	3	2855.27	2855.27	1.02	0.00097	0.0955	0	4.92	0	3.214e-07	19030	2.186
TAPPELTPVVQDCYHGDGQSYR	1_Hex(1)HexNAc(1); 0_HexNAc	TAPPELTPVVQDCYHGDGQSYR+1_Hex(1)HexNAc(1); 0_HexNAc	T1(Hex(1)HexNAc(1)); C13(Carbamidomethyl)	HCD	P00747	952.429	3	2855.27	2855.27	1.72	0.00164	0.1181	0	4.91	0	4.31e-05	22486	1.418
TAPPELTPVVQDCYHGDGQSYR	1_Hex(1)HexNAc(1); 0_HexNAc	TAPPELTPVVQDCYHGDGQSYR+1_Hex(1)HexNAc(1); 0_HexNAc	T1(Hex(1)HexNAc(1)); C13(Carbamidomethyl)	HCD	P00747	952.427	3	2855.27	2855.27	-0.39	-0.00037	0.1184	0	4.9	0	6.391e-07	19901	2.078
TAPPELTPVVQDCYHGDGQSYR	1_Hex(1)HexNAc(1); 0_HexNAc	TAPPELTPVVQDCYHGDGQSYR+1_Hex(1)HexNAc(1); 0_HexNAc	T1(Hex(1)HexNAc(1)); C13(Carbamidomethyl)	HCD	P00747	952.426	3	2855.26	2855.27	-0.97	-0.00092	0.1612	0	4.9	0	5.88e-07	21039	2.091
TAPPELTPVVQDCYHGDGQSYR	1_Hex(1)HexNAc(1); 0_HexNAc	TAPPELTPVVQDCYHGDGQSYR+1_Hex(1)HexNAc(1); 0_HexNAc	T1(Hex(1)HexNAc(1)); C13(Carbamidomethyl)	HCD	P00747	952.43	3	2855.27	2855.27	2.37	0.00225	0.1408	0	4.9	0	6.177e-07	24706	2.084
TAPPELTPVVQDCYHGDGQSYR	1_Hex(1)HexNAc(1); 0_HexNAc	TAPPELTPVVQDCYHGDGQSYR+1_Hex(1)HexNAc(1); 0_HexNAc	T1(Hex(1)HexNAc(1)); C13(Carbamidomethyl)	HCD	P00747	952.429	3	2855.27	2855.27	1.72	0.00164	0.0922	0	4.88	0	4.551e-07	17185	2.132
TAPPELTPVVQDCYHGDGQSYR	1_Hex(1)HexNAc(1); 0_HexNAc	TAPPELTPVVQDCYHGDGQSYR+1_Hex(1)HexNAc(1); 0_HexNAc	T1(Hex(1)HexNAc(1)); C13(Carbamidomethyl)	HCD	P00747	952.43	3	2855.27	2855.27	2.3	0.00219	0.1437	0	4.87	0	3.323e-05	24593	1.458
TAPPELTPVVQDCYHGDGQSYR	1_Hex(1)HexNAc(1); 0_HexNAc	TAPPELTPVVQDCYHGDGQSYR+1_Hex(1)HexNAc(1); 0_HexNAc	T1(Hex(1)HexNAc(1)); C13(Carbamidomethyl)	HCD	P00747	952.427	3	2855.27	2855.27	-0.14	-0.00013	0.1461	0	4.86	0	1.306e-07	22601	2.327
TAPPELTPVVQDCYHGDGQSYR	1_Hex(1)HexNAc(1); 0_HexNAc	TAPPELTPVVQDCYHGDGQSYR+1_Hex(1)HexNAc(1); 0_HexNAc	T1(Hex(1)HexNAc(1)); C13(Carbamidomethyl)	HCD	P00747	952.428	3	2855.27	2855.27	0.96	0.00091	0.1546	0	4.85	0	2.546e-06	20031	1.861
TAPPELTPVVQDCYHGDGQSYR	1_Hex(1)HexNAc(1); 0_HexNAc	TAPPELTPVVQDCYHGDGQSYR+1_Hex(1)HexNAc(1); 0_HexNAc	T1(Hex(1)HexNAc(1)); C13(Carbamidomethyl)	HCD	P00747	952.429	3	2855.27	2855.27	1.47	0.0014	0.1546	0	4.85	0	6.245e-07	23593	2.082
TAPPELTPVVQDCYHGDGQSYR	1_Hex(1)HexNAc(1); 0_HexNAc	TAPPELTPVVQDCYHGDGQSYR+1_Hex(1)HexNAc(1); 0_HexNAc	T1(Hex(1)HexNAc(1)); C13(Carbamidomethyl)	HCD	P00747	952.428	3	2855.27	2855.27	0.7	0.00066	0.1364	0	4.84	0	9.585e-07	19872	2.015
TAPPELTPVVQDCYHGDGQSYR	1_Hex(1)HexNAc(1); 0_HexNAc	TAPPELTPVVQDCYHGDGQSYR+1_Hex(1)HexNAc(1); 0_HexNAc	T1(Hex(1)HexNAc(1)); C13(Carbamidomethyl)	HCD	P00747	952.429	3	2855.27	2855.27	1.6	0.00152	0.1364	0	4.84	0	3.085e-06	22871	1.831
TAPPELTPVVQDCYHGDGQSYR	1_Hex(1)HexNAc(1); 0_HexNAc	TAPPELTPVVQDCYHGDGQSYR+1_Hex(1)HexNAc(1); 0_HexNAc	T1(Hex(1)HexNAc(1)); C13(Carbamidomethyl)	HCD	P00747	952.429	3	2855.27	2855.27	1.98	0.00189	0.126	0	4.84	0	4.645e-05	24283	1.406
TAPPELTPVVQDCYHGDGQSYR	1_Hex(1)HexNAc(1); 0_HexNAc	TAPPELTPVVQDCYHGDGQSYR+1_Hex(1)HexNAc(1); 0_HexNAc	T1(Hex(1)HexNAc(1)); C13(Carbamidomethyl)	HCD	P00747	952.429	3	2855.27	2855.27	1.6	0.00152	0.1284	0	4.83	0	0.0001463	22361	1.226
TAPPELTPVVQDCYHGDGQSYR	1_Hex(1)HexNAc(1); 0_HexNAc	TAPPELTPVVQDCYHGDGQSYR+1_Hex(1)HexNAc(1); 0_HexNAc	T1(Hex(1)HexNAc(1)); C13(Carbamidomethyl)	HCD	P00747	952.427	3	2855.27	2855.27	-0.65	-0.00062	0.0913	0	4.82	0	6.371e-06	13332	1.718
TAPPELTPVVQDCYHGDGQSYR	1_Hex(1)HexNAc(1); 0_HexNAc	TAPPELTPVVQDCYHGDGQSYR+1_Hex(1)HexNAc(1); 0_HexNAc	T1(Hex(1)HexNAc(1)); C13(Carbamidomethyl)	HCD	P00747	952.431	3	2855.28	2855.27	3.39	0.00323	0.1411	0	4.82	0	1.589e-05	18687	1.574
TAPPELTPVVQDCYHGDGQSYR	1_Hex(1)HexNAc(1); 0_HexNAc	TAPPELTPVVQDCYHGDGQSYR+1_Hex(1)HexNAc(1); 0_HexNAc	T1(Hex(1)HexNAc(1)); C13(Carbamidomethyl)	HCD	P00747	952.43	3	2855.27	2855.27	2.49	0.00237	0.1113	0	4.76	0	2.626e-07	16525	2.218
TAQYDCLGCVHPIS	1_Hex(1)HexNAc(1); 0_HexNAc	TAQYDCLGCVHPIS+1_Hex(1)HexNAc(1); 0_HexNAc	T1(Hex(1)HexNAc(1)); C6(Carbamidomethyl); C9(Carbamidomethyl)	ETD	P01042	662.62	3	1985.85	1985.85	-0.73	-0.00048	0.4321	0	2.43	0	0.02891	14861	0.261	Yes	T1(Hex(1)HexNAc(1)): 100
TAPPELTPVVQDCYHGDGQSYR	1_Hex(1)HexNAc(1); 0_HexNAc	TAPPELTPVVQDCYHGDGQSYR+1_Hex(1)HexNAc(1); 0_HexNAc	T1(Hex(1)HexNAc(1)); C13(Carbamidomethyl)	HCD	P00747	952.427	3	2855.27	2855.27	-0.39	-0.00037	0.105	0	4.76	0	4.561e-06	17137	1.77
TAPPELTPVVQDCYHGDGQSYR	1_Hex(1)HexNAc(1); 0_HexNAc	TAPPELTPVVQDCYHGDGQSYR+1_Hex(1)HexNAc(1); 0_HexNAc	T1(Hex(1)HexNAc(1)); C13(Carbamidomethyl)	HCD	P00747	952.43	3	2855.27	2855.27	2.43	0.00231	0.1284	0	4.75	0	5.279e-07	20154	2.108
TAPPELTPVVQDCYHGDGQSYR	1_Hex(1)HexNAc(1); 0_HexNAc	TAPPELTPVVQDCYHGDGQSYR+1_Hex(1)HexNAc(1); 0_HexNAc	T1(Hex(1)HexNAc(1)); C13(Carbamidomethyl)	HCD	P00747	952.428	3	2855.27	2855.27	0.44	0.00042	0.12	0	4.75	0	2.584e-05	23908	1.498
TAPPELTPVVQDCYHGDGQSYR	1_Hex(1)HexNAc(1); 0_HexNAc	TAPPELTPVVQDCYHGDGQSYR+1_Hex(1)HexNAc(1); 0_HexNAc	T1(Hex(1)HexNAc(1)); C13(Carbamidomethyl)	HCD	P00747	952.43	3	2855.28	2855.27	2.88	0.00274	0.1284	0	4.75	0	2.075e-05	24168	1.532
TAPPELTPVVQDCYHGDGQSYR	1_Hex(1)HexNAc(1); 0_HexNAc	TAPPELTPVVQDCYHGDGQSYR+1_Hex(1)HexNAc(1); 0_HexNAc	T1(Hex(1)HexNAc(1)); C13(Carbamidomethyl)	HCD	P00747	952.426	3	2855.26	2855.27	-1.29	-0.00123	0.1435	0	4.74	0	2.923e-05	20791	1.478
TAPPELTPVVQDCYHGDGQSYR	1_Hex(1)HexNAc(1); 0_HexNAc	TAPPELTPVVQDCYHGDGQSYR+1_Hex(1)HexNAc(1); 0_HexNAc	T1(Hex(1)HexNAc(1)); C13(Carbamidomethyl)	HCD	P00747	952.427	3	2855.27	2855.27	-0.9	-0.00086	0.0803	0	4.73	0	0.0003496	13270	1.089
TAPPELTPVVQDCYHGDGQSYR	1_Hex(1)HexNAc(1); 0_HexNAc	TAPPELTPVVQDCYHGDGQSYR+1_Hex(1)HexNAc(1); 0_HexNAc	T1(Hex(1)HexNAc(1)); C13(Carbamidomethyl)	HCD	P00747	952.43	3	2855.27	2855.27	2.3	0.00219	0.1247	0	4.73	0	1.904e-05	25065	1.546
TAPPELTPVVQDCYHGDGQSYR	1_Hex(1)HexNAc(1); 0_HexNAc	TAPPELTPVVQDCYHGDGQSYR+1_Hex(1)HexNAc(1); 0_HexNAc	T1(Hex(1)HexNAc(1)); C13(Carbamidomethyl)	HCD	P00747	952.428	3	2855.27	2855.27	1.02	0.00097	0.0979	0	4.7	0	2.55e-05	21799	1.5
TAPPELTPVVQDCYHGDGQSYR	1_Hex(1)HexNAc(1); 0_HexNAc	TAPPELTPVVQDCYHGDGQSYR+1_Hex(1)HexNAc(1); 0_HexNAc	T1(Hex(1)HexNAc(1)); C13(Carbamidomethyl)	HCD	P00747	952.427	3	2855.27	2855.27	0.06	5e-05	0.1258	0	4.69	0	3.708e-06	23993	1.802
TAPPELTPVVQDCYHGDGQSYR	1_Hex(1)HexNAc(1); 0_HexNAc	TAPPELTPVVQDCYHGDGQSYR+1_Hex(1)HexNAc(1); 0_HexNAc	T1(Hex(1)HexNAc(1)); C13(Carbamidomethyl)	HCD	P00747	952.43	3	2855.27	2855.27	2.24	0.00213	0.1731	0	4.68	0	9.175e-05	26322	1.299
TAPPELTPVVQDCYHGDGQSYR	1_Hex(1)HexNAc(1); 0_HexNAc	TAPPELTPVVQDCYHGDGQSYR+1_Hex(1)HexNAc(1); 0_HexNAc	T1(Hex(1)HexNAc(1)); C13(Carbamidomethyl)	HCD	P00747	952.43	3	2855.27	2855.27	2.24	0.00213	0.1178	0	4.67	0	1.556e-05	26951	1.577
TAPPELTPVVQDCYHGDGQSYR	1_Hex(1)HexNAc(1); 0_HexNAc	TAPPELTPVVQDCYHGDGQSYR+1_Hex(1)HexNAc(1); 0_HexNAc	T1(Hex(1)HexNAc(1)); C13(Carbamidomethyl)	HCD	P00747	952.429	3	2855.27	2855.27	1.72	0.00164	0.1681	0	4.64	0	7.77e-06	25821	1.686
TAPPELTPVVQDCYHGDGQSYR	1_Hex(1)HexNAc(1); 0_HexNAc	TAPPELTPVVQDCYHGDGQSYR+1_Hex(1)HexNAc(1); 0_HexNAc	T1(Hex(1)HexNAc(1)); C13(Carbamidomethyl)	HCD	P00747	952.429	3	2855.27	2855.27	1.72	0.00164	0.1145	0	4.63	0	5.749e-06	22631	1.734
TAPPELTPVVQDCYHGDGQSYR	1_Hex(1)HexNAc(1); 0_HexNAc	TAPPELTPVVQDCYHGDGQSYR+1_Hex(1)HexNAc(1); 0_HexNAc	T1(Hex(1)HexNAc(1)); C13(Carbamidomethyl)	HCD	P00747	952.428	3	2855.27	2855.27	0.51	0.00048	0.145	0	4.62	0	5.688e-07	21534	2.097
TAPPELTPVVQDCYHGDGQSYR	1_Hex(1)HexNAc(1); 0_HexNAc	TAPPELTPVVQDCYHGDGQSYR+1_Hex(1)HexNAc(1); 0_HexNAc	T1(Hex(1)HexNAc(1)); C13(Carbamidomethyl)	HCD	P00747	952.429	3	2855.27	2855.27	1.21	0.00115	0.145	0	4.62	0	4.4e-06	23733	1.776
TAPPELTPVVQDCYHGDGQSYR	1_Hex(1)HexNAc(1); 0_HexNAc	TAPPELTPVVQDCYHGDGQSYR+1_Hex(1)HexNAc(1); 0_HexNAc	T1(Hex(1)HexNAc(1)); C13(Carbamidomethyl)	HCD	P00747	952.423	3	2855.26	2855.27	-4.37	-0.00416	0.1041	0	4.61	0	1.205e-06	15873	1.979
TAPPELTPVVQDCYHGDGQSYR	1_Hex(1)HexNAc(1); 0_HexNAc	TAPPELTPVVQDCYHGDGQSYR+1_Hex(1)HexNAc(1); 0_HexNAc	T1(Hex(1)HexNAc(1)); C13(Carbamidomethyl)	HCD	P00747	952.429	3	2855.27	2855.27	1.79	0.0017	0.0564	0	4.61	0	0.0001459	18561	1.226
TAPPELTPVVQDCYHGDGQSYR	1_Hex(1)HexNAc(1); 0_HexNAc	TAPPELTPVVQDCYHGDGQSYR+1_Hex(1)HexNAc(1); 0_HexNAc	T1(Hex(1)HexNAc(1)); C13(Carbamidomethyl)	HCD	P00747	952.426	3	2855.26	2855.27	-1.16	-0.00111	0.141	0	4.61	0	5.131e-05	19561	1.39
TAPPELTPVVQDCYHGDGQSYR	1_Hex(1)HexNAc(1); 0_HexNAc	TAPPELTPVVQDCYHGDGQSYR+1_Hex(1)HexNAc(1); 0_HexNAc	T1(Hex(1)HexNAc(1)); C13(Carbamidomethyl)	HCD	P00747	952.428	3	2855.27	2855.27	0.57	0.00054	0.1735	0	4.61	0	5.23e-06	20279	1.748
TAPPELTPVVQDCYHGDGQSYR	1_Hex(1)HexNAc(1); 0_HexNAc	TAPPELTPVVQDCYHGDGQSYR+1_Hex(1)HexNAc(1); 0_HexNAc	T1(Hex(1)HexNAc(1)); C13(Carbamidomethyl)	HCD	P00747	952.428	3	2855.27	2855.27	0.76	0.00073	0.0957	0	4.6	0	4.291e-05	23477	1.418
TAPPELTPVVQDCYHGDGQSYR	1_Hex(1)HexNAc(1); 0_HexNAc	TAPPELTPVVQDCYHGDGQSYR+1_Hex(1)HexNAc(1); 0_HexNAc	T1(Hex(1)HexNAc(1)); C13(Carbamidomethyl)	HCD	P00747	952.43	3	2855.27	2855.27	2.56	0.00243	0.1239	0	4.6	0	0.0001206	24952	1.256
TAPPELTPVVQDCYHGDGQSYR	1_Hex(1)HexNAc(1); 0_HexNAc	TAPPELTPVVQDCYHGDGQSYR+1_Hex(1)HexNAc(1); 0_HexNAc	T1(Hex(1)HexNAc(1)); C13(Carbamidomethyl)	HCD	P00747	952.428	3	2855.27	2855.27	1.15	0.00109	0.1046	0	4.59	0	2.8e-05	15565	1.485
TAPPELTPVVQDCYHGDGQSYR	1_Hex(1)HexNAc(1); 0_HexNAc	TAPPELTPVVQDCYHGDGQSYR+1_Hex(1)HexNAc(1); 0_HexNAc	T1(Hex(1)HexNAc(1)); C13(Carbamidomethyl)	HCD	P00747	952.428	3	2855.27	2855.27	0.25	0.00024	0.0959	0	4.59	0	9.063e-06	17006	1.662
TAPPELTPVVQDCYHGDGQSYR	1_Hex(1)HexNAc(1); 0_HexNAc	TAPPELTPVVQDCYHGDGQSYR+1_Hex(1)HexNAc(1); 0_HexNAc	T1(Hex(1)HexNAc(1)); C13(Carbamidomethyl)	HCD	P00747	952.429	3	2855.27	2855.27	1.66	0.00158	0.1288	0	4.58	0	2.09e-06	26206	1.892
TAPPELTPVVQDCYHGDGQSYR	1_Hex(1)HexNAc(1); 0_HexNAc	TAPPELTPVVQDCYHGDGQSYR+1_Hex(1)HexNAc(1); 0_HexNAc	T1(Hex(1)HexNAc(1)); C13(Carbamidomethyl)	HCD	P00747	952.431	3	2855.28	2855.27	3.39	0.00323	0.1397	0	4.58	0	0.0001865	27346	1.188
TAPPELTPVVQDCYHGDGQSYR	1_Hex(1)HexNAc(1); 0_HexNAc	TAPPELTPVVQDCYHGDGQSYR+1_Hex(1)HexNAc(1); 0_HexNAc	T1(Hex(1)HexNAc(1)); C13(Carbamidomethyl)	HCD	P00747	952.427	3	2855.27	2855.27	-0.58	-0.00056	0.1031	0	4.56	0	1.495e-05	14283	1.584
TAPPELTPVVQDCYHGDGQSYR	1_Hex(1)HexNAc(1); 0_HexNAc	TAPPELTPVVQDCYHGDGQSYR+1_Hex(1)HexNAc(1); 0_HexNAc	T1(Hex(1)HexNAc(1)); C13(Carbamidomethyl)	HCD	P00747	952.427	3	2855.27	2855.27	-0.2	-0.00019	0.1256	0	4.54	0	2.977e-07	18484	2.198
TAPPELTPVVQDCYHGDGQSYR	1_Hex(1)HexNAc(1); 0_HexNAc	TAPPELTPVVQDCYHGDGQSYR+1_Hex(1)HexNAc(1); 0_HexNAc	T1(Hex(1)HexNAc(1)); C13(Carbamidomethyl)	HCD	P00747	952.427	3	2855.27	2855.27	-0.07	-7e-05	0.1214	0	4.53	0	2.157e-05	23165	1.526
TAPPELTPVVQDCYHGDGQSYR	1_Hex(1)HexNAc(1); 0_HexNAc	TAPPELTPVVQDCYHGDGQSYR+1_Hex(1)HexNAc(1); 0_HexNAc	T1(Hex(1)HexNAc(1)); C13(Carbamidomethyl)	HCD	P00747	952.429	3	2855.27	2855.27	1.79	0.0017	0.1508	0	4.51	0	7.775e-05	23279	1.325
TAPPELTPVVQDCYHGDGQSYR	1_Hex(1)HexNAc(1); 0_HexNAc	TAPPELTPVVQDCYHGDGQSYR+1_Hex(1)HexNAc(1); 0_HexNAc	T1(Hex(1)HexNAc(1)); C13(Carbamidomethyl)	HCD	P00747	952.427	3	2855.27	2855.27	-0.52	-0.00049	0.1133	0	4.5	0	3.869e-07	19578	2.157
TAPPELTPVVQDCYHGDGQSYR	1_Hex(1)HexNAc(1); 0_HexNAc	TAPPELTPVVQDCYHGDGQSYR+1_Hex(1)HexNAc(1); 0_HexNAc	T1(Hex(1)HexNAc(1)); C13(Carbamidomethyl)	HCD	P00747	952.429	3	2855.27	2855.27	1.53	0.00146	0.1467	0	4.5	0	4.571e-06	25635	1.77
TAPPELTPVVQDCYHGDGQSYR	1_Hex(1)HexNAc(1); 0_HexNAc	TAPPELTPVVQDCYHGDGQSYR+1_Hex(1)HexNAc(1); 0_HexNAc	T1(Hex(1)HexNAc(1)); C13(Carbamidomethyl)	HCD	P00747	952.427	3	2855.27	2855.27	-0.01	-1e-05	0.0625	0	4.48	0	5.068e-08	13881	2.476
TAPPELTPVVQDCYHGDGQSYR	1_Hex(1)HexNAc(1); 0_HexNAc	TAPPELTPVVQDCYHGDGQSYR+1_Hex(1)HexNAc(1); 0_HexNAc	T1(Hex(1)HexNAc(1)); C13(Carbamidomethyl)	HCD	P00747	952.43	3	2855.27	2855.27	2.56	0.00243	0.1009	0	4.46	0	7.041e-07	27166	2.063
TAPPELTPVVQDCYHGDGQSYR	1_Hex(1)HexNAc(1); 0_HexNAc	TAPPELTPVVQDCYHGDGQSYR+1_Hex(1)HexNAc(1); 0_HexNAc	T1(Hex(1)HexNAc(1)); C13(Carbamidomethyl)	HCD	P00747	952.426	3	2855.26	2855.27	-0.97	-0.00092	0.0449	0	4.45	0	0.0001021	13377	1.282
TAPPELTPVVQDCYHGDGQSYR	1_Hex(1)HexNAc(1); 0_HexNAc	TAPPELTPVVQDCYHGDGQSYR+1_Hex(1)HexNAc(1); 0_HexNAc	T1(Hex(1)HexNAc(1)); C13(Carbamidomethyl)	HCD	P00747	952.426	3	2855.26	2855.27	-1.16	-0.00111	0.1056	0	4.45	0	2.084e-07	15899	2.254
TAPPELTPVVQDCYHGDGQSYR	1_Hex(1)HexNAc(1); 0_HexNAc	TAPPELTPVVQDCYHGDGQSYR+1_Hex(1)HexNAc(1); 0_HexNAc	T1(Hex(1)HexNAc(1)); C13(Carbamidomethyl)	HCD	P00747	952.431	3	2855.28	2855.27	3.33	0.00317	0.0899	0	4.45	0	2.929e-05	27857	1.478
TAPPELTPVVQDCYHGDGQSYR	1_Hex(1)HexNAc(1); 0_HexNAc	TAPPELTPVVQDCYHGDGQSYR+1_Hex(1)HexNAc(1); 0_HexNAc	T1(Hex(1)HexNAc(1)); C13(Carbamidomethyl)	HCD	P00747	952.427	3	2855.27	2855.27	-0.58	-0.00056	0.1441	0	4.44	0	7.354e-07	17477	2.056
TAPPELTPVVQDCYHGDGQSYR	1_Hex(1)HexNAc(1); 0_HexNAc	TAPPELTPVVQDCYHGDGQSYR+1_Hex(1)HexNAc(1); 0_HexNAc	T1(Hex(1)HexNAc(1)); C13(Carbamidomethyl)	HCD	P00747	952.43	3	2855.27	2855.27	2.24	0.00213	0.1667	0	4.44	0	8.56e-05	20404	1.31
TAPPELTPVVQDCYHGDGQSYR	1_Hex(1)HexNAc(1); 0_HexNAc	TAPPELTPVVQDCYHGDGQSYR+1_Hex(1)HexNAc(1); 0_HexNAc	T1(Hex(1)HexNAc(1)); C13(Carbamidomethyl)	HCD	P00747	952.428	3	2855.27	2855.27	0.63	0.0006	0.1151	0	4.43	0	4.267e-05	17989	1.419
TAPPELTPVVQDCYHGDGQSYR	1_Hex(1)HexNAc(1); 0_HexNAc	TAPPELTPVVQDCYHGDGQSYR+1_Hex(1)HexNAc(1); 0_HexNAc	T1(Hex(1)HexNAc(1)); C13(Carbamidomethyl)	HCD	P00747	952.429	3	2855.27	2855.27	1.85	0.00176	0.1467	0	4.43	0	7.808e-05	19414	1.324
TAPPELTPVVQDCYHGDGQSYR	1_Hex(1)HexNAc(1); 0_HexNAc	TAPPELTPVVQDCYHGDGQSYR+1_Hex(1)HexNAc(1); 0_HexNAc	T1(Hex(1)HexNAc(1)); C13(Carbamidomethyl)	HCD	P00747	952.427	3	2855.27	2855.27	-0.07	-7e-05	0.0837	0	4.42	0	2.359e-07	15143	2.235
TAPPELTPVVQDCYHGDGQSYR	1_Hex(1)HexNAc(1); 0_HexNAc	TAPPELTPVVQDCYHGDGQSYR+1_Hex(1)HexNAc(1); 0_HexNAc	T1(Hex(1)HexNAc(1)); C13(Carbamidomethyl)	HCD	P00747	952.428	3	2855.27	2855.27	0.76	0.00073	0.1154	0	4.42	0	1.006e-05	18358	1.646
TAPPELTPVVQDCYHGDGQSYR	1_Hex(1)HexNAc(1); 0_HexNAc	TAPPELTPVVQDCYHGDGQSYR+1_Hex(1)HexNAc(1); 0_HexNAc	T1(Hex(1)HexNAc(1)); C13(Carbamidomethyl)	HCD	P00747	952.429	3	2855.27	2855.27	2.05	0.00195	0.138	0	4.42	0	5.689e-07	23393	2.097
TAPPELTPVVQDCYHGDGQSYR	1_Hex(1)HexNAc(1); 0_HexNAc	TAPPELTPVVQDCYHGDGQSYR+1_Hex(1)HexNAc(1); 0_HexNAc	T1(Hex(1)HexNAc(1)); C13(Carbamidomethyl)	HCD	P00747	952.43	3	2855.27	2855.27	2.37	0.00225	0.1041	0	4.42	0	7.932e-05	26818	1.322
TAPPELTPVVQDCYHGDGQSYR	1_Hex(1)HexNAc(1); 0_HexNAc	TAPPELTPVVQDCYHGDGQSYR+1_Hex(1)HexNAc(1); 0_HexNAc	T1(Hex(1)HexNAc(1)); C13(Carbamidomethyl)	HCD	P00747	952.428	3	2855.27	2855.27	0.31	0.0003	0.0839	0	4.41	0	5.763e-05	17313	1.372
TAPPELTPVVQDCYHGDGQSYR	1_Hex(1)HexNAc(1); 0_HexNAc	TAPPELTPVVQDCYHGDGQSYR+1_Hex(1)HexNAc(1); 0_HexNAc	T1(Hex(1)HexNAc(1)); C13(Carbamidomethyl)	HCD	P00747	952.428	3	2855.27	2855.27	0.44	0.00042	0.1791	0	4.41	0	4.243e-07	20645	2.143
TAPPELTPVVQDCYHGDGQSYR	1_Hex(1)HexNAc(1); 0_HexNAc	TAPPELTPVVQDCYHGDGQSYR+1_Hex(1)HexNAc(1); 0_HexNAc	T1(Hex(1)HexNAc(1)); C13(Carbamidomethyl)	HCD	P00747	952.427	3	2855.27	2855.27	-0.52	-0.00049	0.1791	0	4.41	0	1.463e-06	22083	1.948
TAPPELTPVVQDCYHGDGQSYR	1_Hex(1)HexNAc(1); 0_HexNAc	TAPPELTPVVQDCYHGDGQSYR+1_Hex(1)HexNAc(1); 0_HexNAc	T1(Hex(1)HexNAc(1)); C13(Carbamidomethyl)	HCD	P00747	952.425	3	2855.26	2855.27	-2.25	-0.00214	0.1416	0	4.38	0	7.914e-05	20919	1.322
TAPPELTPVVQDCYHGDGQSYR	1_Hex(1)HexNAc(1); 0_HexNAc	TAPPELTPVVQDCYHGDGQSYR+1_Hex(1)HexNAc(1); 0_HexNAc	T1(Hex(1)HexNAc(1)); C13(Carbamidomethyl)	HCD	P00747	952.426	3	2855.26	2855.27	-1.61	-0.00153	0.0845	0	4.38	0	6.396e-05	23898	1.356
TAPPELTPVVQDCYHGDGQSYR	1_Hex(1)HexNAc(1); 0_HexNAc	TAPPELTPVVQDCYHGDGQSYR+1_Hex(1)HexNAc(1); 0_HexNAc	T1(Hex(1)HexNAc(1)); C13(Carbamidomethyl)	HCD	P00747	952.43	3	2855.27	2855.27	2.3	0.00219	0.0685	0	4.38	0	1.86e-05	27143	1.549
TAPPELTPVVQDCYHGDGQSYR	1_Hex(1)HexNAc(1); 0_HexNAc	TAPPELTPVVQDCYHGDGQSYR+1_Hex(1)HexNAc(1); 0_HexNAc	T1(Hex(1)HexNAc(1)); C13(Carbamidomethyl)	HCD	P00747	952.429	3	2855.27	2855.27	1.79	0.0017	0.1416	0	4.38	0	7.72e-06	27721	1.687
TAPPELTPVVQDCYHGDGQSYR	1_Hex(1)HexNAc(1); 0_HexNAc	TAPPELTPVVQDCYHGDGQSYR+1_Hex(1)HexNAc(1); 0_HexNAc	T1(Hex(1)HexNAc(1)); C13(Carbamidomethyl)	HCD	P00747	952.428	3	2855.27	2855.27	1.02	0.00097	0.1121	0	4.37	0	1.383e-06	21240	1.957
TAPPELTPVVQDCYHGDGQSYR	1_Hex(1)HexNAc(1); 0_HexNAc	TAPPELTPVVQDCYHGDGQSYR+1_Hex(1)HexNAc(1); 0_HexNAc	T1(Hex(1)HexNAc(1)); C13(Carbamidomethyl)	HCD	P00747	952.43	3	2855.28	2855.27	2.75	0.00262	0.1693	0	4.37	0	3.988e-06	26453	1.791
TAPPELTPVVQDCYHGDGQSYR	1_Hex(1)HexNAc(1); 0_HexNAc	TAPPELTPVVQDCYHGDGQSYR+1_Hex(1)HexNAc(1); 0_HexNAc	T1(Hex(1)HexNAc(1)); C13(Carbamidomethyl)	HCD	P00747	952.429	3	2855.27	2855.27	1.98	0.00189	0.151	0	4.37	0	3.425e-06	26588	1.815
TAPPELTPVVQDCYHGDGQSYR	1_Hex(1)HexNAc(1); 0_HexNAc	TAPPELTPVVQDCYHGDGQSYR+1_Hex(1)HexNAc(1); 0_HexNAc	T1(Hex(1)HexNAc(1)); C13(Carbamidomethyl)	HCD	P00747	952.427	3	2855.27	2855.27	-0.33	-0.00031	0.0138	0	4.36	0	2.023e-06	14053	1.898
TAPPELTPVVQDCYHGDGQSYR	1_Hex(1)HexNAc(1); 0_HexNAc	TAPPELTPVVQDCYHGDGQSYR+1_Hex(1)HexNAc(1); 0_HexNAc	T1(Hex(1)HexNAc(1)); C13(Carbamidomethyl)	HCD	P00747	952.428	3	2855.27	2855.27	1.08	0.00103	0.1606	0	4.36	0	3.503e-05	19273	1.45
TAPPELTPVVQDCYHGDGQSYR	1_Hex(1)HexNAc(1); 0_HexNAc	TAPPELTPVVQDCYHGDGQSYR+1_Hex(1)HexNAc(1); 0_HexNAc	T1(Hex(1)HexNAc(1)); C13(Carbamidomethyl)	HCD	P00747	952.429	3	2855.27	2855.27	1.66	0.00158	0.0782	0	4.35	0	9.59e-05	25521	1.292
TAPPELTPVVQDCYHGDGQSYR	1_Hex(1)HexNAc(1); 0_HexNAc	TAPPELTPVVQDCYHGDGQSYR+1_Hex(1)HexNAc(1); 0_HexNAc	T1(Hex(1)HexNAc(1)); C13(Carbamidomethyl)	HCD	P00747	952.43	3	2855.27	2855.27	2.24	0.00213	0.0899	0	4.34	0	0.0002187	25927	1.163
TAPPELTPVVQDCYHGDGQSYR	1_Hex(1)HexNAc(1); 0_HexNAc	TAPPELTPVVQDCYHGDGQSYR+1_Hex(1)HexNAc(1); 0_HexNAc	T1(Hex(1)HexNAc(1)); C13(Carbamidomethyl)	HCD	P00747	952.428	3	2855.27	2855.27	0.51	0.00048	0.1016	0	4.33	0	4.313e-05	21164	1.417
TAPPELTPVVQDCYHGDGQSYR	1_Hex(1)HexNAc(1); 0_HexNAc	TAPPELTPVVQDCYHGDGQSYR+1_Hex(1)HexNAc(1); 0_HexNAc	T1(Hex(1)HexNAc(1)); C13(Carbamidomethyl)	HCD	P00747	952.429	3	2855.27	2855.27	2.05	0.00195	0.1016	0	4.33	0	2.84e-05	26470	1.483
TAPPELTPVVQDCYHGDGQSYR	1_Hex(1)HexNAc(1); 0_HexNAc	TAPPELTPVVQDCYHGDGQSYR+1_Hex(1)HexNAc(1); 0_HexNAc	T1(Hex(1)HexNAc(1)); C13(Carbamidomethyl)	HCD	P00747	952.427	3	2855.27	2855.27	0.06	5e-05	0.0719	0	4.31	0	8.194e-05	15721	1.317
TAPPELTPVVQDCYHGDGQSYR	1_Hex(1)HexNAc(1); 0_HexNAc	TAPPELTPVVQDCYHGDGQSYR+1_Hex(1)HexNAc(1); 0_HexNAc	T1(Hex(1)HexNAc(1)); C13(Carbamidomethyl)	HCD	P00747	952.427	3	2855.27	2855.27	-0.58	-0.00056	0.0858	0	4.31	0	3.371e-05	17777	1.456
TAPPELTPVVQDCYHGDGQSYR	1_Hex(1)HexNAc(1); 0_HexNAc	TAPPELTPVVQDCYHGDGQSYR+1_Hex(1)HexNAc(1); 0_HexNAc	T1(Hex(1)HexNAc(1)); C13(Carbamidomethyl)	HCD	P00747	952.428	3	2855.27	2855.27	0.19	0.00018	0.1183	0	4.31	0	2.319e-05	27596	1.515
TAPPELTPVVQDCYHGDGQSYR	1_Hex(1)HexNAc(1); 0_HexNAc	TAPPELTPVVQDCYHGDGQSYR+1_Hex(1)HexNAc(1); 0_HexNAc	T1(Hex(1)HexNAc(1)); C13(Carbamidomethyl)	HCD	P00747	952.427	3	2855.27	2855.27	0.06	5e-05	0.114	0	4.3	0	2.441e-06	17923	1.868
TAPPELTPVVQDCYHGDGQSYR	1_Hex(1)HexNAc(1); 0_HexNAc	TAPPELTPVVQDCYHGDGQSYR+1_Hex(1)HexNAc(1); 0_HexNAc	T1(Hex(1)HexNAc(1)); C13(Carbamidomethyl)	HCD	P00747	952.429	3	2855.27	2855.27	1.92	0.00182	0.0977	0	4.3	0	5.331e-07	27369	2.107
TAPPELTPVVQDCYHGDGQSYR	1_Hex(1)HexNAc(1); 0_HexNAc	TAPPELTPVVQDCYHGDGQSYR+1_Hex(1)HexNAc(1); 0_HexNAc	T1(Hex(1)HexNAc(1)); C13(Carbamidomethyl)	HCD	P00747	952.428	3	2855.27	2855.27	1.08	0.00103	0.1305	0	4.29	0	6.032e-06	21673	1.726
TAPPELTPVVQDCYHGDGQSYR	1_Hex(1)HexNAc(1); 0_HexNAc	TAPPELTPVVQDCYHGDGQSYR+1_Hex(1)HexNAc(1); 0_HexNAc	T1(Hex(1)HexNAc(1)); C13(Carbamidomethyl)	HCD	P00747	952.428	3	2855.27	2855.27	1.15	0.00109	0.0724	0	4.28	0	5.63e-07	15405	2.098
TAPPELTPVVQDCYHGDGQSYR	1_Hex(1)HexNAc(1); 0_HexNAc	TAPPELTPVVQDCYHGDGQSYR+1_Hex(1)HexNAc(1); 0_HexNAc	T1(Hex(1)HexNAc(1)); C13(Carbamidomethyl)	HCD	P00747	952.429	3	2855.27	2855.27	1.72	0.00164	0.1168	0	4.28	0	1.605e-06	24052	1.934
TAPPELTPVVQDCYHGDGQSYR	1_Hex(1)HexNAc(1); 0_HexNAc	TAPPELTPVVQDCYHGDGQSYR+1_Hex(1)HexNAc(1); 0_HexNAc	T1(Hex(1)HexNAc(1)); C13(Carbamidomethyl)	HCD	P00747	952.43	3	2855.27	2855.27	2.43	0.00231	0.1542	0	4.28	0	1.136e-05	26040	1.627
TAPPELTPVVQDCYHGDGQSYR	1_Hex(1)HexNAc(1); 0_HexNAc	TAPPELTPVVQDCYHGDGQSYR+1_Hex(1)HexNAc(1); 0_HexNAc	T1(Hex(1)HexNAc(1)); C13(Carbamidomethyl)	HCD	P00747	952.428	3	2855.27	2855.27	0.38	0.00036	0.0515	0	4.27	0	9.27e-07	16855	2.02
TAPPELTPVVQDCYHGDGQSYR	1_Hex(1)HexNAc(1); 0_HexNAc	TAPPELTPVVQDCYHGDGQSYR+1_Hex(1)HexNAc(1); 0_HexNAc	T1(Hex(1)HexNAc(1)); C13(Carbamidomethyl)	HCD	P00747	952.429	3	2855.27	2855.27	2.05	0.00195	0.1056	0	4.26	0	8.109e-05	24835	1.318
TAPPELTPVVQDCYHGDGQSYR	1_Hex(1)HexNAc(1); 0_HexNAc	TAPPELTPVVQDCYHGDGQSYR+1_Hex(1)HexNAc(1); 0_HexNAc	T1(Hex(1)HexNAc(1)); C13(Carbamidomethyl)	HCD	P00747	952.428	3	2855.27	2855.27	0.83	0.00079	0.0871	0	4.25	0	4.975e-05	21198	1.395
TAPPELTPVVQDCYHGDGQSYR	1_Hex(1)HexNAc(1); 0_HexNAc	TAPPELTPVVQDCYHGDGQSYR+1_Hex(1)HexNAc(1); 0_HexNAc	T1(Hex(1)HexNAc(1)); C13(Carbamidomethyl)	HCD	P00747	952.43	3	2855.28	2855.27	3.2	0.00305	0.1318	0	4.25	0	7.776e-05	26093	1.325
TAPPELTPVVQDCYHGDGQSYR	1_Hex(1)HexNAc(1); 0_HexNAc	TAPPELTPVVQDCYHGDGQSYR+1_Hex(1)HexNAc(1); 0_HexNAc	T1(Hex(1)HexNAc(1)); C13(Carbamidomethyl)	HCD	P00747	952.428	3	2855.27	2855.27	0.96	0.00091	0.1294	0	4.25	0	1.86e-05	26336	1.549
TAPPELTPVVQDCYHGDGQSYR	1_Hex(1)HexNAc(1); 0_HexNAc	TAPPELTPVVQDCYHGDGQSYR+1_Hex(1)HexNAc(1); 0_HexNAc	T1(Hex(1)HexNAc(1)); C13(Carbamidomethyl)	HCD	P00747	952.427	3	2855.27	2855.27	-0.52	-0.00049	0.0731	0	4.24	0	3.051e-05	15937	1.472
TAPPELTPVVQDCYHGDGQSYR	1_Hex(1)HexNAc(1); 0_HexNAc	TAPPELTPVVQDCYHGDGQSYR+1_Hex(1)HexNAc(1); 0_HexNAc	T1(Hex(1)HexNAc(1)); C13(Carbamidomethyl)	HCD	P00747	952.43	3	2855.28	2855.27	2.94	0.0028	0.1392	0	4.24	0	1.064e-05	27486	1.637
TAPPELTPVVQDCYHGDGQSYR	1_Hex(1)HexNAc(1); 0_HexNAc	TAPPELTPVVQDCYHGDGQSYR+1_Hex(1)HexNAc(1); 0_HexNAc	T1(Hex(1)HexNAc(1)); C13(Carbamidomethyl)	HCD	P00747	952.431	3	2855.28	2855.27	3.39	0.00323	0.1395	0	4.23	0	1.941e-06	18814	1.904
TAPPELTPVVQDCYHGDGQSYR	1_Hex(1)HexNAc(1); 0_HexNAc	TAPPELTPVVQDCYHGDGQSYR+1_Hex(1)HexNAc(1); 0_HexNAc	T1(Hex(1)HexNAc(1)); C13(Carbamidomethyl)	HCD	P00747	952.429	3	2855.27	2855.27	1.53	0.00146	0.1164	0	4.21	0	1.264e-06	26054	1.971
TAPPELTPVVQDCYHGDGQSYR	1_Hex(1)HexNAc(1); 0_HexNAc	TAPPELTPVVQDCYHGDGQSYR+1_Hex(1)HexNAc(1); 0_HexNAc	T1(Hex(1)HexNAc(1)); C13(Carbamidomethyl)	HCD	P00747	952.429	3	2855.27	2855.27	1.92	0.00182	0.1265	0	4.19	0	1.017e-05	26833	1.644
TAPPELTPVVQDCYHGDGQSYR	1_Hex(1)HexNAc(1); 0_HexNAc	TAPPELTPVVQDCYHGDGQSYR+1_Hex(1)HexNAc(1); 0_HexNAc	T1(Hex(1)HexNAc(1)); C13(Carbamidomethyl)	HCD	P00747	952.43	3	2855.27	2855.27	2.56	0.00243	0.1418	0	4.16	0	1.104e-06	24319	1.993
TAPPELTPVVQDCYHGDGQSYR	1_Hex(1)HexNAc(1); 0_HexNAc	TAPPELTPVVQDCYHGDGQSYR+1_Hex(1)HexNAc(1); 0_HexNAc	T1(Hex(1)HexNAc(1)); C13(Carbamidomethyl)	HCD	P00747	952.428	3	2855.27	2855.27	0.57	0.00054	0.0508	0	4.13	0	6.569e-05	13785	1.351
TAPPELTPVVQDCYHGDGQSYR	1_Hex(1)HexNAc(1); 0_HexNAc	TAPPELTPVVQDCYHGDGQSYR+1_Hex(1)HexNAc(1); 0_HexNAc	T1(Hex(1)HexNAc(1)); C13(Carbamidomethyl)	HCD	P00747	952.429	3	2855.27	2855.27	1.98	0.00189	0.1049	0	4.1	0	1.958e-05	27027	1.541
TAPPELTPVVQDCYHGDGQSYR	1_Hex(1)HexNAc(1); 0_HexNAc	TAPPELTPVVQDCYHGDGQSYR+1_Hex(1)HexNAc(1); 0_HexNAc	T1(Hex(1)HexNAc(1)); C13(Carbamidomethyl)	HCD	P00747	952.428	3	2855.27	2855.27	0.57	0.00054	0.0709	0	4.09	0	4.609e-07	16090	2.13
TAPPELTPVVQDCYHGDGQSYR	1_Hex(1)HexNAc(1); 0_HexNAc	TAPPELTPVVQDCYHGDGQSYR+1_Hex(1)HexNAc(1); 0_HexNAc	T1(Hex(1)HexNAc(1)); C13(Carbamidomethyl)	HCD	P00747	952.426	3	2855.26	2855.27	-1.48	-0.00141	0.1076	0	4.09	0	0.0003978	18226	1.069
TAPPELTPVVQDCYHGDGQSYR	1_Hex(1)HexNAc(1); 0_HexNAc	TAPPELTPVVQDCYHGDGQSYR+1_Hex(1)HexNAc(1); 0_HexNAc	T1(Hex(1)HexNAc(1)); C13(Carbamidomethyl)	HCD	P00747	952.429	3	2855.27	2855.27	1.53	0.00146	0.1051	0	4.09	0	2.286e-05	23618	1.517
TPVISMLAQGSQVLES	1_Hex(1)HexNAc(1); 0_HexNAc	TPVISMLAQGSQVLES+1_Hex(1)HexNAc(1); 0_HexNAc	T1(Hex(1)HexNAc(1)); M6(Oxidation)	ETD	P19823	681.001	3	2040.99	2040.99	0.22	0.00015	0.0957	0	2.3	0	0.1899	18957	0	Yes	T1(Hex(1)HexNAc(1)): 100
TAPPELTPVVQDCYHGDGQSYR	1_Hex(1)HexNAc(1); 0_HexNAc	TAPPELTPVVQDCYHGDGQSYR+1_Hex(1)HexNAc(1); 0_HexNAc	T1(Hex(1)HexNAc(1)); C13(Carbamidomethyl)	HCD	P00747	952.429	3	2855.27	2855.27	2.17	0.00207	0.1027	0	4.09	0	3.374e-05	27240	1.456
TAPPELTPVVQDCYHGDGQSYR	1_Hex(1)HexNAc(1); 0_HexNAc	TAPPELTPVVQDCYHGDGQSYR+1_Hex(1)HexNAc(1); 0_HexNAc	T1(Hex(1)HexNAc(1)); C13(Carbamidomethyl)	HCD	P00747	952.43	3	2855.28	2855.27	3.07	0.00292	0.1299	0	4.08	0	4.023e-05	25093	1.428
TAPPELTPVVQDCYHGDGQSYR	1_Hex(1)HexNAc(1); 0_HexNAc	TAPPELTPVVQDCYHGDGQSYR+1_Hex(1)HexNAc(1); 0_HexNAc	T1(Hex(1)HexNAc(1)); C13(Carbamidomethyl)	HCD	P00747	952.427	3	2855.27	2855.27	-0.39	-0.00037	0.151	0	4.04	0	1.164e-05	22127	1.623
TAPPELTPVVQDCYHGDGQSYR	1_Hex(1)HexNAc(1); 0_HexNAc	TAPPELTPVVQDCYHGDGQSYR+1_Hex(1)HexNAc(1); 0_HexNAc	T1(Hex(1)HexNAc(1)); C13(Carbamidomethyl)	HCD	P00747	952.43	3	2855.27	2855.27	2.43	0.00231	0.1139	0	4.04	0	0.0003605	25702	1.084
TAPPELTPVVQDCYHGDGQSYR	1_Hex(1)HexNAc(1); 0_HexNAc	TAPPELTPVVQDCYHGDGQSYR+1_Hex(1)HexNAc(1); 0_HexNAc	T1(Hex(1)HexNAc(1)); C13(Carbamidomethyl)	HCD	P00747	952.43	3	2855.27	2855.27	2.56	0.00243	0.0918	0	4.03	0	2.873e-06	13966	1.842
TAPPELTPVVQDCYHGDGQSYR	1_Hex(1)HexNAc(1); 0_HexNAc	TAPPELTPVVQDCYHGDGQSYR+1_Hex(1)HexNAc(1); 0_HexNAc	T1(Hex(1)HexNAc(1)); C13(Carbamidomethyl)	HCD	P00747	952.431	3	2855.28	2855.27	3.33	0.00317	0.1097	0	3.92	0	5.149e-05	27978	1.39
TAPPELTPVVQDCYHGDGQSYR	1_Hex(1)HexNAc(1); 0_HexNAc	TAPPELTPVVQDCYHGDGQSYR+1_Hex(1)HexNAc(1); 0_HexNAc	T1(Hex(1)HexNAc(1)); C13(Carbamidomethyl)	HCD	P00747	952.43	3	2855.27	2855.27	2.37	0.00225	0.0262	0	3.82	0	0.0009124	27741	0.938
TAPPELTPVVQDCYHGDGQSYR	1_Hex(1)HexNAc(1); 0_HexNAc	TAPPELTPVVQDCYHGDGQSYR+1_Hex(1)HexNAc(1); 0_HexNAc	T1(Hex(1)HexNAc(1)); C13(Carbamidomethyl)	HCD	P00747	952.429	3	2855.27	2855.27	1.6	0.00152	0.0053	0	3.78	0	2.783e-05	14432	1.486
TAPPELTPVVQDCYHGDGQSYR	1_Hex(1)HexNAc(1); 0_HexNAc	TAPPELTPVVQDCYHGDGQSYR+1_Hex(1)HexNAc(1); 0_HexNAc	T1(Hex(1)HexNAc(1)); C13(Carbamidomethyl)	HCD	P00747	952.426	3	2855.26	2855.27	-1.29	-0.00123	0.1085	0	3.78	0	0.0002709	16708	1.129
TAPPELTPVVQDCYHGDGQSYR	1_Hex(1)HexNAc(1); 0_HexNAc	TAPPELTPVVQDCYHGDGQSYR+1_Hex(1)HexNAc(1); 0_HexNAc	T1(Hex(1)HexNAc(1)); C13(Carbamidomethyl)	HCD	P00747	952.428	3	2855.27	2855.27	0.96	0.00091	0.0909	0	3.74	0	0.000117	16239	1.261
TAPPELTPVVQDCYHGDGQSYR	1_Hex(1)HexNAc(1); 0_HexNAc	TAPPELTPVVQDCYHGDGQSYR+1_Hex(1)HexNAc(1); 0_HexNAc	T1(Hex(1)HexNAc(1)); C13(Carbamidomethyl)	HCD	P00747	952.429	3	2855.27	2855.27	2.05	0.00195	0.1357	0	3.61	0	5.793e-05	26705	1.371
TAPPELTPVVQDCYHGDGQSYR	1_Hex(1)HexNAc(1); 0_HexNAc	TAPPELTPVVQDCYHGDGQSYR+1_Hex(1)HexNAc(1); 0_HexNAc	T1(Hex(1)HexNAc(1)); C13(Carbamidomethyl)	HCD	P00747	952.429	3	2855.27	2855.27	1.98	0.00189	0.0997	0	3.61	0	0.0001368	28091	1.236
TAPPELTPVVQDCYHGDGQSYR	1_Hex(1)HexNAc(1); 0_HexNAc	TAPPELTPVVQDCYHGDGQSYR+1_Hex(1)HexNAc(1); 0_HexNAc	T1(Hex(1)HexNAc(1)); C13(Carbamidomethyl)	HCD	P00747	952.431	3	2855.28	2855.27	3.97	0.00378	0.1543	0	3.5	0	0.002166	28634	0.803
TAPPELTPVVQDCYHGDGQ	1_Hex(1)HexNAc(1); 0_HexNAc	TAPPELTPVVQDCYHGDGQ+1_Hex(1)HexNAc(1); 0_HexNAc	T1(Hex(1)HexNAc(1)); C13(Carbamidomethyl)	HCD	P00747	817.029	3	2449.07	2449.07	0.51	0.00042	0.058	0	3.45	0	0.005476	14141	0.657
TAPPELTPVVQDCYHGDGQSYR	1_Hex(1)HexNAc(1); 0_HexNAc	TAPPELTPVVQDCYHGDGQSYR+1_Hex(1)HexNAc(1); 0_HexNAc	T1(Hex(1)HexNAc(1)); C13(Carbamidomethyl)	HCD	P00747	952.428	3	2855.27	2855.27	0.83	0.00079	0.0831	0	3.25	0	0.004868	28897	0.675
TAPPELTPVVQDCYHGDGQ	1_Hex(1)HexNAc(1); 0_HexNAc	TAPPELTPVVQDCYHGDGQ+1_Hex(1)HexNAc(1); 0_HexNAc	T1(Hex(1)HexNAc(1)); C13(Carbamidomethyl)	HCD	P00747	817.03	3	2449.07	2449.07	1.41	0.00115	0.0464	0	3.23	0	0.003207	14168	0.741
TAPPELTPVVQDCYHGDGQSYR	1_Hex(1)HexNAc(1); 0_HexNAc	TAPPELTPVVQDCYHGDGQSYR+1_Hex(1)HexNAc(1); 0_HexNAc	T1(Hex(1)HexNAc(1)); C13(Carbamidomethyl)	HCD	P00747	952.431	3	2855.28	2855.27	4.29	0.00408	0.2244	0	3.12	0	0.003898	28490	0.71
TAPPELTPVVQDCYHGDGQSYR	1_Hex(1)HexNAc(1); 0_HexNAc	TAPPELTPVVQDCYHGDGQSYR+1_Hex(1)HexNAc(1); 0_HexNAc	T1(Hex(1)HexNAc(1)); C13(Carbamidomethyl)	HCD	P00747	952.431	3	2855.28	2855.27	3.84	0.00366	0.0467	0	3	0	0.001157	28275	0.901
TAPPELTPVVQDCYHGDGQSYR	1_Hex(1)HexNAc(1); 0_HexNAc	TAPPELTPVVQDCYHGDGQSYR+1_Hex(1)HexNAc(1); 0_HexNAc	T1(Hex(1)HexNAc(1)); C13(Carbamidomethyl)	HCD	P00747	952.43	3	2855.28	2855.27	2.62	0.0025	0.1898	0	2.95	0.0003007	0.01617	29830	0.485
TAPPELTPVVQDCYHGDGQ	1_Hex(1)HexNAc(1); 0_HexNAc	TAPPELTPVVQDCYHGDGQ+1_Hex(1)HexNAc(1); 0_HexNAc	T1(Hex(1)HexNAc(1)); C13(Carbamidomethyl)	HCD	P00747	1225.04	2	2449.07	2449.07	1.57	0.00192	0.0417	0	2.64	0	0.003474	14179	0.728
TAPPELTPVVQDCYHGDGQSYR	1_Hex(1)HexNAc(1); 0_HexNAc	TAPPELTPVVQDCYHGDGQSYR+1_Hex(1)HexNAc(1); 0_HexNAc	T1(Hex(1)HexNAc(1)); C13(Carbamidomethyl)	HCD	P00747	952.43	3	2855.28	2855.27	2.88	0.00274	0.1853	0	2.59	0.0005493	0.07805	28789	0.227
TAPPELTPVVQDCYHGDGQSYR	1_Hex(1)HexNAc(1); 0_HexNAc	TAPPELTPVVQDCYHGDGQSYR+1_Hex(1)HexNAc(1); 0_HexNAc	T1(Hex(1)HexNAc(1)); C13(Carbamidomethyl)	HCD	P00747	952.43	3	2855.28	2855.27	2.88	0.00274	0.1028	0	2.53	0.0005493	0.06901	29943	0.248
TAPPELTPVVQDCYHGDGQSYR	1_Hex(1)HexNAc(1); 0_HexNAc	TAPPELTPVVQDCYHGDGQSYR+1_Hex(1)HexNAc(1); 0_HexNAc	T1(Hex(1)HexNAc(1)); C13(Carbamidomethyl)	HCD	P00747	952.427	3	2855.27	2855.27	-0.58	-0.00056	0.0336	0	2.38	0	0.002939	13585	0.755
TAPPELTPVVQDCYHGDGQSYR	1_Hex(1)HexNAc(1); 0_HexNAc	TAPPELTPVVQDCYHGDGQSYR+1_Hex(1)HexNAc(1); 0_HexNAc	T1(Hex(1)HexNAc(1)); C13(Carbamidomethyl)	HCD	P00747	952.43	3	2855.27	2855.27	2.43	0.00231	0.1304	0	2.3	0.005448	0.2152	28518	0.044
TAPPELTPVVQDCYHGDGQSYR	1_Hex(1)HexNAc(1); 0_HexNAc	TAPPELTPVVQDCYHGDGQSYR+1_Hex(1)HexNAc(1); 0_HexNAc	T1(Hex(1)HexNAc(1)); C13(Carbamidomethyl)	HCD	P00747	952.429	3	2855.27	2855.27	1.21	0.00115	0.1802	0	2.22	0.002141	0.1354	29560	0.131
TALPHEGSMNSGVVPACAR	1_Hex(1)HexNAc(1); 0_HexNAc	TALPHEGSMNSGVVPACAR+1_Hex(1)HexNAc(1); 0_HexNAc	T1(Hex(1)HexNAc(1)); C17(Carbamidomethyl)	HCD	P08571	773.692	3	2319.06	2319.06	1.47	0.00114	0.2039	0	3.58	0	0.002595	9461	0.774
TPSPSCCHPR	1_Hex(1)HexNAc(1); 0_HexNAc	TPSPSCCHPR+1_Hex(1)HexNAc(1); 0_HexNAc	T1(Hex(1)HexNAc(1)); C6(Carbamidomethyl); C7(Carbamidomethyl)	HCD	P01876	521.886	3	1563.64	1563.64	1.14	0.0006	0.0769	0	1.69	0.0003007	0.02692	1547	0.403
TAQYDCLGCVHPISTQSPDLEPILR	1_Hex(1)HexNAc(1); 0_HexNAc	TAQYDCLGCVHPISTQSPDLEPILR+1_Hex(1)HexNAc(1); 0_HexNAc	T1(Hex(1)HexNAc(1)); C6(Carbamidomethyl); C9(Carbamidomethyl)	HCD	P01042	809.636	4	3235.52	3235.51	2.49	0.00201	0.2367	0	5.83	0	1.113e-06	21706	1.991
TAQYDCLGCVHPISTQSPDLEPILR	1_Hex(1)HexNAc(1); 0_HexNAc	TAQYDCLGCVHPISTQSPDLEPILR+1_Hex(1)HexNAc(1); 0_HexNAc	T1(Hex(1)HexNAc(1)); C6(Carbamidomethyl); C9(Carbamidomethyl)	HCD	P01042	809.634	4	3235.51	3235.51	0.45	0.00037	0.2807	0	5.7	0	2.755e-06	21730	1.849
TAQYDCLGCVHPISTQSPDLEPILR	1_Hex(1)HexNAc(1); 0_HexNAc	TAQYDCLGCVHPISTQSPDLEPILR+1_Hex(1)HexNAc(1); 0_HexNAc	T1(Hex(1)HexNAc(1)); C6(Carbamidomethyl); C9(Carbamidomethyl)	HCD	P01042	1079.18	3	3235.52	3235.51	1.57	0.00169	0.1944	0	5.04	0	5.742e-06	21704	1.734
TAQYDCLGCVHPISTQSPDLEPILR	1_Hex(1)HexNAc(1); 0_HexNAc	TAQYDCLGCVHPISTQSPDLEPILR+1_Hex(1)HexNAc(1); 0_HexNAc	T1(Hex(1)HexNAc(1)); C6(Carbamidomethyl); C9(Carbamidomethyl)	HCD	P01042	1079.18	3	3235.52	3235.51	0.89	0.00096	0.0806	0	4.84	0	3.308e-05	21693	1.459
TAQYDCLGCVHPISTQSPDLEPILR	1_Hex(1)HexNAc(1); 0_HexNAc	TAQYDCLGCVHPISTQSPDLEPILR+1_Hex(1)HexNAc(1); 0_HexNAc	T1(Hex(1)HexNAc(1)); C6(Carbamidomethyl); C9(Carbamidomethyl)	HCD	P01042	1079.18	3	3235.51	3235.51	-0.58	-0.00063	0.2967	0	4.82	0	5.824e-06	21280	1.732
TAQYDCLGCVHPISTQSPDLEPILR	1_Hex(1)HexNAc(1); 0_HexNAc	TAQYDCLGCVHPISTQSPDLEPILR+1_Hex(1)HexNAc(1); 0_HexNAc	T1(Hex(1)HexNAc(1)); C6(Carbamidomethyl); C9(Carbamidomethyl)	HCD	P01042	1079.18	3	3235.52	3235.51	1.8	0.00194	0.2944	0	4.79	0	9.23e-05	21298	1.298
TAQYDCLGCVHPISTQSPDLEPILR	1_Hex(1)HexNAc(1); 0_HexNAc	TAQYDCLGCVHPISTQSPDLEPILR+1_Hex(1)HexNAc(1); 0_HexNAc	T1(Hex(1)HexNAc(1)); C6(Carbamidomethyl); C9(Carbamidomethyl)	HCD	P01042	1079.18	3	3235.51	3235.51	0.32	0.00035	0.044	0	4.77	0	3.206e-05	21718	1.464
TAQYDCLGCVHPISTQSPDLEPILR	1_Hex(1)HexNAc(1); 0_HexNAc	TAQYDCLGCVHPISTQSPDLEPILR+1_Hex(1)HexNAc(1); 0_HexNAc	T1(Hex(1)HexNAc(1)); C6(Carbamidomethyl); C9(Carbamidomethyl)	HCD	P01042	1079.18	3	3235.51	3235.51	-0.24	-0.00026	0.106	0	4.15	0	5.138e-05	21740	1.39
TAQYDCLGCVHPIS	1_Hex(1)HexNAc(1); 0_HexNAc	TAQYDCLGCVHPIS+1_Hex(1)HexNAc(1); 0_HexNAc	T1(Hex(1)HexNAc(1)); C6(Carbamidomethyl); C9(Carbamidomethyl)	HCD	P01042	662.62	3	1985.85	1985.85	-0.27	-0.00018	0.2161	0	2.73	0.0005493	0.03229	14715	0.373
TAQYDCLGCVHPIS	1_Hex(1)HexNAc(1); 0_HexNAc	TAQYDCLGCVHPIS+1_Hex(1)HexNAc(1); 0_HexNAc	T1(Hex(1)HexNAc(1)); C6(Carbamidomethyl); C9(Carbamidomethyl)	HCD	P01042	662.62	3	1985.85	1985.85	-0.73	-0.00048	0.1383	0	2.53	0.0005493	0.03745	14864	0.349
TAQYDCLGCVHPI	1_Hex(1)HexNAc(1); 0_HexNAc	TAQYDCLGCVHPI+1_Hex(1)HexNAc(1); 0_HexNAc	T1(Hex(1)HexNAc(1)); C6(Carbamidomethyl); C9(Carbamidomethyl)	HCD	P01042	949.913	2	1898.82	1898.81	1.73	0.00165	0.3655	0	2.49	0	0.003864	16526	0.712
TAQYDCLGCVHPIS	1_Hex(1)HexNAc(1); 0_HexNAc	TAQYDCLGCVHPIS+1_Hex(1)HexNAc(1); 0_HexNAc	T1(Hex(1)HexNAc(1)); C6(Carbamidomethyl); C9(Carbamidomethyl)	HCD	P01042	662.62	3	1985.85	1985.85	-0.54	-0.00036	0.0046	0	2.16	0.0003007	0.01635	14837	0.483
TAQYDCLGCVHPIS	1_Hex(1)HexNAc(1); 0_HexNAc	TAQYDCLGCVHPIS+1_Hex(1)HexNAc(1); 0_HexNAc	T1(Hex(1)HexNAc(1)); C6(Carbamidomethyl); C9(Carbamidomethyl)	HCD	P01042	993.426	2	1985.84	1985.85	-0.94	-0.00093	0.0616	0	2.11	0.001349	0.1132	14760	0.162
TAQYDCLGCVHPIS	1_Hex(1)HexNAc(1); 0_HexNAc	TAQYDCLGCVHPIS+1_Hex(1)HexNAc(1); 0_HexNAc	T1(Hex(1)HexNAc(1)); C6(Carbamidomethyl); C9(Carbamidomethyl)	HCD	P01042	993.427	2	1985.85	1985.85	-0.2	-0.0002	0.0199	0	2.01	0.0003007	0.02248	14707	0.432
TAQYDCLGCVHPIS	1_Hex(1)HexNAc(1); 0_HexNAc	TAQYDCLGCVHPIS+1_Hex(1)HexNAc(1); 0_HexNAc	T1(Hex(1)HexNAc(1)); C6(Carbamidomethyl); C9(Carbamidomethyl)	HCD	P01042	993.428	2	1985.85	1985.85	1.21	0.00121	0.027	0	1.85	0	0.003488	15602	0.728
TPVVQDCYHGDGQSYR	1_Hex(1)HexNAc(1); 0_HexNAc	TPVVQDCYHGDGQSYR+1_Hex(1)HexNAc(1); 0_HexNAc	T1(Hex(1)HexNAc(1)); C7(Carbamidomethyl)	HCD	P00747	749.655	3	2246.95	2246.95	-0.27	-0.0002	0.4619	0	4.85	0	1.509e-05	5991	1.582
TPVVQDCYHGDGQSYR	1_Hex(1)HexNAc(1); 0_HexNAc	TPVVQDCYHGDGQSYR+1_Hex(1)HexNAc(1); 0_HexNAc	T1(Hex(1)HexNAc(1)); C7(Carbamidomethyl)	HCD	P00747	749.655	3	2246.95	2246.95	0.06	4e-05	0.4927	0	4.77	0	9.804e-07	6024	2.011
TPVVQDCYHGDGQSYR	1_Hex(1)HexNAc(1); 0_HexNAc	TPVVQDCYHGDGQSYR+1_Hex(1)HexNAc(1); 0_HexNAc	T1(Hex(1)HexNAc(1)); C7(Carbamidomethyl)	HCD	P00747	1123.98	2	2246.95	2246.95	-0.07	-8e-05	0.4181	0	3.42	0	4.236e-06	6034	1.782
TPPTPSPSCCHPR	1_Hex(1)HexNAc(1); 0_HexNAc	TPPTPSPSCCHPR+1_Hex(1)HexNAc(1); 0_HexNAc	T1(Hex(1)HexNAc(1)); C9(Carbamidomethyl); C10(Carbamidomethyl)	HCD	P01876	620.27	3	1858.79	1858.79	0.08	5e-05	0.1361	0	4.04	0	6.912e-05	2200	1.343
TPPTPSPSCCHPR	1_Hex(1)HexNAc(1); 0_HexNAc	TPPTPSPSCCHPR+1_Hex(1)HexNAc(1); 0_HexNAc	T1(Hex(1)HexNAc(1)); C9(Carbamidomethyl); C10(Carbamidomethyl)	HCD	P01876	620.27	3	1858.8	1858.79	0.37	0.00023	0.1436	0	3.83	0	0.0002299	2231	1.155
TSAHGNVAEGETKPDPDVTER	1_Hex(1)HexNAc(1); 0_HexNAc	TSAHGNVAEGETKPDPDVTER+1_Hex(1)HexNAc(1); 0_HexNAc	T1(Hex(1)HexNAc(1)); K13(Guanidinyl)	HCD	P02790	655.053	4	2617.19	2617.19	1.11	0.00072	0.0272	0	4.04	0	0.0021	4820	0.807
TSAHGNVAEGETKPDPDVTER	1_Hex(1)HexNAc(1); 0_HexNAc	TSAHGNVAEGETKPDPDVTER+1_Hex(1)HexNAc(1); 0_HexNAc	T1(Hex(1)HexNAc(1)); K13(Guanidinyl)	HCD	P02790	655.054	4	2617.19	2617.19	3.07	0.00201	0.0326	0	3.99	0.0003007	0.0237	5891	0.423
TSAHGNVAEGETKPDPDVTER	1_Hex(1)HexNAc(1); 0_HexNAc	TSAHGNVAEGETKPDPDVTER+1_Hex(1)HexNAc(1); 0_HexNAc	T1(Hex(1)HexNAc(1)); K13(Guanidinyl)	HCD	P02790	655.053	4	2617.19	2617.19	1.76	0.00115	0.0387	0	3.88	0.0003007	0.02527	6291	0.413
TSAHGNVAEGETKPDPDVTER	1_Hex(1)HexNAc(1); 0_HexNAc	TSAHGNVAEGETKPDPDVTER+1_Hex(1)HexNAc(1); 0_HexNAc	T1(Hex(1)HexNAc(1)); K13(Guanidinyl)	HCD	P02790	655.051	4	2617.18	2617.19	-1.79	-0.00117	0.022	0	3.63	0.0005493	0.05332	5269	0.291
TSAHGNVAEGETKPDPDVTER	1_Hex(1)HexNAc(1); 0_HexNAc	TSAHGNVAEGETKPDPDVTER+1_Hex(1)HexNAc(1); 0_HexNAc	T1(Hex(1)HexNAc(1)); K13(Guanidinyl)	HCD	P02790	655.054	4	2617.19	2617.19	3.07	0.00201	0.0335	0	3.58	0.0005493	0.05451	5468	0.287
TSAHGNVAEGETKPDPDVTER	1_Hex(1)HexNAc(1); 0_HexNAc	TSAHGNVAEGETKPDPDVTER+1_Hex(1)HexNAc(1); 0_HexNAc	T1(Hex(1)HexNAc(1)); K13(Guanidinyl)	HCD	P02790	655.052	4	2617.19	2617.19	-0.11	-7e-05	0.0403	0	3.47	0.002933	0.1456	5591	0.117
TSAHGNVAEGETKPDPDVTER	1_Hex(1)HexNAc(1); 0_HexNAc	TSAHGNVAEGETKPDPDVTER+1_Hex(1)HexNAc(1); 0_HexNAc	T1(Hex(1)HexNAc(1)); K13(Guanidinyl)	HCD	P02790	655.053	4	2617.19	2617.19	1.2	0.00079	0.0496	0	3.43	0.005448	0.2156	6747	0.043
TSAHGNVAEGETKPDPDVTER	1_Hex(1)HexNAc(1); 0_HexNAc	TSAHGNVAEGETKPDPDVTER+1_Hex(1)HexNAc(1); 0_HexNAc	T1(Hex(1)HexNAc(1)); K13(Guanidinyl)	HCD	P02790	873.071	3	2617.2	2617.19	5.22	0.00455	0.003	0	3.35	0	0.002461	4644	0.782
TSAHGNVAEGETKPDPDVTER	1_Hex(1)HexNAc(1); 0_HexNAc	TSAHGNVAEGETKPDPDVTER+1_Hex(1)HexNAc(1); 0_HexNAc	T1(Hex(1)HexNAc(1)); K13(Guanidinyl)	HCD	P02790	655.052	4	2617.19	2617.19	-0.2	-0.00013	0.0216	0	3.24	0	0.008482	4881	0.587
TSAHGNVAEGETKPDPDVTER	1_Hex(1)HexNAc(1); 0_HexNAc	TSAHGNVAEGETKPDPDVTER+1_Hex(1)HexNAc(1); 0_HexNAc	T1(Hex(1)HexNAc(1)); K13(Guanidinyl)	HCD	P02790	655.051	4	2617.18	2617.19	-1.23	-0.0008	0.0497	0	3.22	0.0005493	0.081	5572	0.221
TSAHGNVAEGETKPDPDVTER	1_Hex(1)HexNAc(1); 0_HexNAc	TSAHGNVAEGETKPDPDVTER+1_Hex(1)HexNAc(1); 0_HexNAc	T1(Hex(1)HexNAc(1)); K13(Guanidinyl)	HCD	P02790	655.052	4	2617.19	2617.19	0.36	0.00024	0.0165	0	3.03	0	0.002446	4853	0.783
TSAHGNVAEGETKPDPDVTER	1_Hex(1)HexNAc(1); 0_HexNAc	TSAHGNVAEGETKPDPDVTER+1_Hex(1)HexNAc(1); 0_HexNAc	T1(Hex(1)HexNAc(1)); K13(Guanidinyl)	HCD	P02790	873.066	3	2617.18	2617.19	-0.66	-0.00058	0.01	0	2.99	0	0.001084	4872	0.911
TSAHGNVAEGETKPDPDVTER	1_Hex(1)HexNAc(1); 0_HexNAc	TSAHGNVAEGETKPDPDVTER+1_Hex(1)HexNAc(1); 0_HexNAc	T1(Hex(1)HexNAc(1)); K13(Guanidinyl)	HCD	P02790	655.053	4	2617.19	2617.19	0.92	0.0006	0.0201	0	2.99	0.0005493	0.04395	6501	0.323
TSAHGNVAEGETKPDPDVTER	1_Hex(1)HexNAc(1); 0_HexNAc	TSAHGNVAEGETKPDPDVTER+1_Hex(1)HexNAc(1); 0_HexNAc	T1(Hex(1)HexNAc(1)); K13(Guanidinyl)	HCD	P02790	655.051	4	2617.18	2617.19	-0.76	-0.0005	0.0169	0	2.95	0.0003007	0.02058	4924	0.446
TSAHGNVAEGETKPDPDVTER	1_Hex(1)HexNAc(1); 0_HexNAc	TSAHGNVAEGETKPDPDVTER+1_Hex(1)HexNAc(1); 0_HexNAc	T1(Hex(1)HexNAc(1)); K13(Guanidinyl)	HCD	P02790	655.053	4	2617.19	2617.19	2.13	0.0014	0.0171	0	2.93	0.0005493	0.08069	5131	0.221
TSAHGNVAEGETKPDPDVTER	1_Hex(1)HexNAc(1); 0_HexNAc	TSAHGNVAEGETKPDPDVTER+1_Hex(1)HexNAc(1); 0_HexNAc	T1(Hex(1)HexNAc(1)); K13(Guanidinyl)	HCD	P02790	655.053	4	2617.19	2617.19	0.83	0.00054	0.0103	0	2.9	0.0003007	0.02041	6930	0.447
TSAHGNVAEGETKPDPDVTER	1_Hex(1)HexNAc(1); 0_HexNAc	TSAHGNVAEGETKPDPDVTER+1_Hex(1)HexNAc(1); 0_HexNAc	T1(Hex(1)HexNAc(1)); K13(Guanidinyl)	HCD	P02790	873.067	3	2617.19	2617.19	0.25	0.00022	0.0106	0	2.83	0	0.001452	4685	0.865
TSAHGNVAEGETKPDPDVTER	1_Hex(1)HexNAc(1); 0_HexNAc	TSAHGNVAEGETKPDPDVTER+1_Hex(1)HexNAc(1); 0_HexNAc	T1(Hex(1)HexNAc(1)); K13(Guanidinyl)	HCD	P02790	873.067	3	2617.19	2617.19	0.74	0.00064	0.0072	0	2.78	0	0.004157	5203	0.7
TSAHGNVAEGETKPDPDVTER	1_Hex(1)HexNAc(1); 0_HexNAc	TSAHGNVAEGETKPDPDVTER+1_Hex(1)HexNAc(1); 0_HexNAc	T1(Hex(1)HexNAc(1)); K13(Guanidinyl)	HCD	P02790	873.068	3	2617.19	2617.19	1.02	0.00089	0.0148	0	2.71	0.0003007	0.01197	5406	0.533
TGALVEEEDPFFK	1_Hex(1)HexNAc(1); 0_HexNAc	TGALVEEEDPFFK+1_Hex(1)HexNAc(1); 0_HexNAc	T1(Hex(1)HexNAc(1)); K13(Guanidinyl)	HCD	P36955	944.938	2	1888.87	1888.87	-0.07	-6e-05	0.4113	0	2.31	0	0.0005901	21178	1.007
TSGPNQEQVSPLTLLK	1_Hex(1)HexNAc(1); 0_HexNAc	TSGPNQEQVSPLTLLK+1_Hex(1)HexNAc(1); 0_HexNAc	T1(Hex(1)HexNAc(1)); K16(Guanidinyl)	HCD	P08697	707.032	3	2119.08	2119.08	1.63	0.00115	0.0262	0	3.82	0	0.001186	21885	0.897
TSGPNQEQVSPLTLLK	1_Hex(1)HexNAc(1); 0_HexNAc	TSGPNQEQVSPLTLLK+1_Hex(1)HexNAc(1); 0_HexNAc	T1(Hex(1)HexNAc(1)); K16(Guanidinyl)	HCD	P08697	1060.04	2	2119.08	2119.08	1.2	0.00128	0.0277	0	3.25	0	5.679e-05	21887	1.374
TDSDVSAGNILQLFHGK	1_Hex(1)HexNAc(1); 0_HexNAc	TDSDVSAGNILQLFHGK+1_Hex(1)HexNAc(1); 0_HexNAc	T1(Hex(1)HexNAc(1)); K17(Guanidinyl)	HCD	P05546	1105.03	2	2209.06	2209.06	0.19	0.00022	0.0557	0	4.13	0	6.258e-06	23416	1.72
TDSDVSAGNILQLFHGK	1_Hex(1)HexNAc(1); 0_HexNAc	TDSDVSAGNILQLFHGK+1_Hex(1)HexNAc(1); 0_HexNAc	T1(Hex(1)HexNAc(1)); K17(Guanidinyl)	HCD	P05546	1105.03	2	2209.06	2209.06	-0.91	-0.00101	0.0404	0	3.96	0	1.545e-05	23440	1.578
TKLPGFDSCGK	1_Hex(1)HexNAc(1); 0_HexNAc	TKLPGFDSCGK+1_Hex(1)HexNAc(1); 0_HexNAc	T1(Hex(1)HexNAc(1)); K2(Guanidinyl); C9(Carbamidomethyl); K11(Guanidinyl)	HCD	Q14520	553.595	3	1658.77	1658.77	0.81	0.00045	0.087	0	2.07	0.0003007	0.02114	7800	0.442
TPVVQDCYHGDGQSYR	1_Hex(1)HexNAc(1); 0_HexNAc	TPVVQDCYHGDGQSYR+1_Hex(1)HexNAc(1); 0_HexNAc	T1(Hex(1)HexNAc(1)); C7(Carbamidomethyl)	ETD	P00747	749.655	3	2246.95	2246.95	-0.19	-0.00014	0.2785	0	2.19	0	0.1628	6005	0.027	Yes	T1(Hex(1)HexNAc(1)): 100
TKLPGFDSCGK	1_Hex(1)HexNAc(1); 0_HexNAc	TKLPGFDSCGK+1_Hex(1)HexNAc(1); 0_HexNAc	T1(Hex(1)HexNAc(1)); K2(Guanidinyl); C9(Carbamidomethyl); K11(Guanidinyl)	HCD	Q14520	829.889	2	1658.77	1658.77	1.26	0.00105	0.1765	0	1.7	0.0005493	0.07403	7802	0.236
TVHEQVGGPSLTSDLQAQSK	1_Hex(1)HexNAc(1); 0_HexNAc	TVHEQVGGPSLTSDLQAQSK+1_Hex(1)HexNAc(1); 0_HexNAc	T1(Hex(1)HexNAc(1)); K20(Guanidinyl)	HCD	P04004	830.405	3	2489.2	2489.2	0.48	0.0004	0.0335	0	4.77	0	9.522e-06	11868	1.654
TVHEQVGGPSLTSDLQAQSK	1_Hex(1)HexNAc(1); 0_HexNAc	TVHEQVGGPSLTSDLQAQSK+1_Hex(1)HexNAc(1); 0_HexNAc	T1(Hex(1)HexNAc(1)); K20(Guanidinyl)	HCD	P04004	830.405	3	2489.2	2489.2	-0.47	-0.00039	0.1582	0	3.92	0	0.0001815	11886	1.192
TMDGDPDTPKPVSF	1_Hex(1)HexNAc(1); 0_HexNAc	TMDGDPDTPKPVSF+1_Hex(1)HexNAc(1); 0_HexNAc	T1(Hex(1)HexNAc(1)); M2(Oxidation); K10(Guanidinyl)	HCD	P49913	965.417	2	1929.83	1929.83	0.35	0.00034	0.3702	0	2.35	0	0.006644	13024	0.626
TMDPESSIFIEDAIK	1_Hex(1)HexNAc(1); 0_HexNAc	TMDPESSIFIEDAIK+1_Hex(1)HexNAc(1); 0_HexNAc	T1(Hex(1)HexNAc(1)); M2(Oxidation); K15(Guanidinyl)	HCD	O14791	706.993	3	2118.97	2118.96	1.03	0.00073	0.1741	0	4.25	0	0.002417	21830	0.785
TMDPESSIFIEDAIK	1_Hex(1)HexNAc(1); 0_HexNAc	TMDPESSIFIEDAIK+1_Hex(1)HexNAc(1); 0_HexNAc	T1(Hex(1)HexNAc(1)); M2(Oxidation); K15(Guanidinyl)	HCD	O14791	1059.99	2	2118.97	2118.96	1.76	0.00187	0.1538	0	3.25	0	4.002e-05	21829	1.429
TMDPESSIFIEDAIK	1_Hex(1)HexNAc(1); 0_HexNAc	TMDPESSIFIEDAIK+1_Hex(1)HexNAc(1); 0_HexNAc	T1(Hex(1)HexNAc(1)); M2(Oxidation); K15(Guanidinyl)	HCD	O14791	706.994	3	2118.97	2118.96	1.9	0.00134	0.219	0	3.15	0	0.000174	21866	1.198
TMDPESSIFIEDAIK	1_Hex(1)HexNAc(1); 0_HexNAc	TMDPESSIFIEDAIK+1_Hex(1)HexNAc(1); 0_HexNAc	T1(Hex(1)HexNAc(1)); M2(Oxidation); K15(Guanidinyl)	HCD	O14791	1059.99	2	2118.97	2118.96	1.65	0.00174	0.1955	0	3.12	0	0.000588	21857	1.007
TALPHEGSMNSGVVPACAR	1_Hex(1)HexNAc(1); 0_HexNAc	TALPHEGSMNSGVVPACAR+1_Hex(1)HexNAc(1); 0_HexNAc	T1(Hex(1)HexNAc(1)); M9(Oxidation); C17(Carbamidomethyl)	HCD	P08571	779.025	3	2335.06	2335.05	2.43	0.00189	0.2513	0	3.98	0	1.103e-05	6804	1.631
TQQPQQDEMPSPTFLTQVK	1_Hex(1)HexNAc(1); 0_HexNAc	TQQPQQDEMPSPTFLTQVK+1_Hex(1)HexNAc(1); 0_HexNAc	T1(Hex(1)HexNAc(1)); M9(Oxidation); K19(Guanidinyl)	HCD	P02655	876.079	3	2626.22	2626.22	1.25	0.00109	0.1562	0	4.29	0	7.781e-05	17312	1.325
TQQPQQDEMPSPTFLTQVK	1_Hex(1)HexNAc(1); 0_HexNAc	TQQPQQDEMPSPTFLTQVK+1_Hex(1)HexNAc(1); 0_HexNAc	T1(Hex(1)HexNAc(1)); M9(Oxidation); K19(Guanidinyl)	HCD	P02655	876.078	3	2626.22	2626.22	-0.07	-7e-05	0.0712	0	3.93	0	0.0002938	17370	1.116
TQQPQQDEMPSPTFLTQVK	1_Hex(1)HexNAc(1); 0_HexNAc	TQQPQQDEMPSPTFLTQVK+1_Hex(1)HexNAc(1); 0_HexNAc	T1(Hex(1)HexNAc(1)); M9(Oxidation); K19(Guanidinyl)	HCD	P02655	876.079	3	2626.22	2626.22	1.18	0.00103	0.1358	0	3.83	0	0.001298	17286	0.883
TQQPQQDEMPSPTFLTQVK	1_Hex(1)HexNAc(1); 0_HexNAc	TQQPQQDEMPSPTFLTQVK+1_Hex(1)HexNAc(1); 0_HexNAc	T1(Hex(1)HexNAc(1)); M9(Oxidation); K19(Guanidinyl)	HCD	P02655	1313.61	2	2626.22	2626.22	-0.77	-0.00101	0.2669	0	2.81	0	1.571e-05	17345	1.576
TSAHGNVAEGETKPDPDVTER	2_Hex(1)HexNAc(1); 0_HexNAc	TSAHGNVAEGETKPDPDVTER+2_Hex(1)HexNAc(1); 0_HexNAc	T1(Hex(1)HexNAc(1)); S2(Hex(1)HexNAc(1)); K13(Guanidinyl)	HCD	P02790	746.336	4	2982.32	2982.32	1.44	0.00107	0.1285	0	3.19	0.0003007	0.02127	4607	0.441
TSAHGNVAEGETKPDPDVTER	2_Hex(1)HexNAc(1); 0_HexNAc	TSAHGNVAEGETKPDPDVTER+2_Hex(1)HexNAc(1); 0_HexNAc	T1(Hex(1)HexNAc(1)); S2(Hex(1)HexNAc(1)); K13(Guanidinyl)	HCD	P02790	746.335	4	2982.32	2982.32	-0.12	-9e-05	0.0894	0	3.02	0.0005493	0.03052	4584	0.383
TSAHGNVAEGETKPDPDVTER	2_Hex(1)HexNAc(1); 0_HexNAc	TSAHGNVAEGETKPDPDVTER+2_Hex(1)HexNAc(1); 0_HexNAc	T1(Hex(1)HexNAc(1)); S2(Hex(1)HexNAc(1)); K13(Guanidinyl)	HCD	P02790	746.335	4	2982.32	2982.32	0.38	0.00028	0.2105	0	2.66	0.001093	0.1031	4659	0.179
TSAHGNVAEGETKPDPDVTER	2_Hex(1)HexNAc(1); 0_HexNAc	TSAHGNVAEGETKPDPDVTER+2_Hex(1)HexNAc(1); 0_HexNAc	T1(Hex(1)HexNAc(1)); S2(Hex(1)HexNAc(1)); K13(Guanidinyl)	HCD	P02790	994.778	3	2982.32	2982.32	0.65	0.00064	0.2638	0	2.54	0	0.007436	4632	0.608
TSAHGNVAEGETKPDPDVTER	2_Hex(1)HexNAc(1); 0_HexNAc	TSAHGNVAEGETKPDPDVTER+2_Hex(1)HexNAc(1); 0_HexNAc	T1(Hex(1)HexNAc(1)); S2(Hex(1)HexNAc(1)); K13(Guanidinyl)	HCD	P02790	994.779	3	2982.32	2982.32	1.44	0.00144	0.211	0	2.37	0.0003007	0.01413	4605	0.506
TSAHGNVAEGETKPDPDVTER	2_Hex(1)HexNAc(1); 0_HexNAc	TSAHGNVAEGETKPDPDVTER+2_Hex(1)HexNAc(1); 0_HexNAc	T1(Hex(1)HexNAc(1)); S2(Hex(1)HexNAc(1)); K13(Guanidinyl)	HCD	P02790	994.777	3	2982.32	2982.32	-0.34	-0.00033	0.2103	0	2.33	0.0003007	0.0267	4661	0.404
TSAHGNVAEGETKPDPDVTER	2_Hex(1)HexNAc(1); 0_HexNAc	TSAHGNVAEGETKPDPDVTER+2_Hex(1)HexNAc(1); 0_HexNAc	T1(Hex(1)HexNAc(1)); S2(Hex(1)HexNAc(1)); K13(Guanidinyl)	HCD	P02790	1491.66	2	2982.32	2982.32	0.34	0.00051	0.1455	0	1.65	0	0.008819	4693	0.581
TTQTPAPIQAPSAILPLPGQSVER	2_Hex(1)HexNAc(1); 0_HexNAc	TTQTPAPIQAPSAILPLPGQSVER+2_Hex(1)HexNAc(1); 0_HexNAc	T1(Hex(1)HexNAc(1)); T2(Hex(1)HexNAc(1))	HCD	Q14624	801.409	4	3202.61	3202.61	1.22	0.00098	0.3774	0	4.16	0	0.0001572	21552	1.214
TTQTPAPIQAPSAILPLPGQSVER	2_Hex(1)HexNAc(1); 0_HexNAc	TTQTPAPIQAPSAILPLPGQSVER+2_Hex(1)HexNAc(1); 0_HexNAc	T1(Hex(1)HexNAc(1)); T2(Hex(1)HexNAc(1))	HCD	Q14624	801.409	4	3202.61	3202.61	0.91	0.00073	0.0024	0	4.09	0	6.431e-05	21535	1.355
TTQTPAPIQAPSAILPLPGQSVER	2_Hex(1)HexNAc(1); 0_HexNAc	TTQTPAPIQAPSAILPLPGQSVER+2_Hex(1)HexNAc(1); 0_HexNAc	T1(Hex(1)HexNAc(1)); T2(Hex(1)HexNAc(1))	HCD	Q14624	801.408	4	3202.61	3202.61	0.3	0.00024	0.0049	0	4.06	0	0.0003507	21627	1.089
TTQTPAPIQAPSAILPLPGQSVER	2_Hex(1)HexNAc(1); 0_HexNAc	TTQTPAPIQAPSAILPLPGQSVER+2_Hex(1)HexNAc(1); 0_HexNAc	T1(Hex(1)HexNAc(1)); T2(Hex(1)HexNAc(1))	HCD	Q14624	1068.21	3	3202.61	3202.61	0.21	0.00023	0.0027	0	3.68	0	5.237e-06	21539	1.748
TTQTPAPIQAPSAILPLPGQSVER	2_Hex(1)HexNAc(1); 0_HexNAc	TTQTPAPIQAPSAILPLPGQSVER+2_Hex(1)HexNAc(1); 0_HexNAc	T1(Hex(1)HexNAc(1)); T2(Hex(1)HexNAc(1))	HCD	Q14624	1068.21	3	3202.61	3202.61	0.56	0.00059	0.5328	0	3.66	0	7.196e-07	21728	2.06
TTQTPAPIQAPSAILPLPGQSVER	2_Hex(1)HexNAc(1); 0_HexNAc	TTQTPAPIQAPSAILPLPGQSVER+2_Hex(1)HexNAc(1); 0_HexNAc	T1(Hex(1)HexNAc(1)); T2(Hex(1)HexNAc(1))	HCD	Q14624	1068.21	3	3202.61	3202.61	1.01	0.00108	0.4242	0	3.56	0	0.0002548	21507	1.139
TTQTPAPIQAPSAILPLPGQSVER	2_Hex(1)HexNAc(1); 0_HexNAc	TTQTPAPIQAPSAILPLPGQSVER+2_Hex(1)HexNAc(1); 0_HexNAc	T1(Hex(1)HexNAc(1)); T2(Hex(1)HexNAc(1))	HCD	Q14624	1068.21	3	3202.62	3202.61	2.27	0.00242	0.0028	0	3.55	0	0.0002068	22457	1.171
TTQTPAPIQAPSAILPLPGQSVER	2_Hex(1)HexNAc(1); 0_HexNAc	TTQTPAPIQAPSAILPLPGQSVER+2_Hex(1)HexNAc(1); 0_HexNAc	T1(Hex(1)HexNAc(1)); T2(Hex(1)HexNAc(1))	HCD	Q14624	1068.21	3	3202.61	3202.61	1.36	0.00145	0.003	0	3.35	0	0.0001703	21716	1.202
TTQTPAPIQAPSAILPLPGQSVER	2_Hex(1)HexNAc(1); 0_HexNAc	TTQTPAPIQAPSAILPLPGQSVER+2_Hex(1)HexNAc(1); 0_HexNAc	T1(Hex(1)HexNAc(1)); T2(Hex(1)HexNAc(1))	HCD	Q14624	1068.21	3	3202.61	3202.61	-0.82	-0.00087	0.006	0	3.33	0	9.628e-05	21585	1.291
TTQTPAPIQAPSAILPLPGQSVER	2_Hex(1)HexNAc(1); 0_HexNAc	TTQTPAPIQAPSAILPLPGQSVER+2_Hex(1)HexNAc(1); 0_HexNAc	T1(Hex(1)HexNAc(1)); T2(Hex(1)HexNAc(1))	HCD	Q14624	1068.21	3	3202.62	3202.61	1.59	0.00169	0.0038	0	2.65	0	0.002636	22837	0.772
TTQTPAPIQAPSAILPLPGQSVER	2_Hex(1)HexNAc(1); 0_HexNAc	TTQTPAPIQAPSAILPLPGQSVER+2_Hex(1)HexNAc(1); 0_HexNAc	T1(Hex(1)HexNAc(1)); T2(Hex(1)HexNAc(1))	HCD	Q14624	1068.21	3	3202.61	3202.61	0.1	0.00011	0.3915	0	2.58	0	0.001746	23680	0.836
TTQTPAPIQAPSAILPLPGQSVER	2_Hex(1)HexNAc(1); 0_HexNAc	TTQTPAPIQAPSAILPLPGQSVER+2_Hex(1)HexNAc(1); 0_HexNAc	T1(Hex(1)HexNAc(1)); T2(Hex(1)HexNAc(1))	HCD	Q14624	1068.21	3	3202.62	3202.61	4.22	0.0045	0.3691	0	1.49	0.003185	0.1533	28517	0.108
TTEVPSILAAH	2_Hex(1)HexNAc(1); 0_HexNAc	TTEVPSILAAH+2_Hex(1)HexNAc(1); 0_HexNAc	T1(Hex(1)HexNAc(1)); T2(Hex(1)HexNAc(1))	HCD	Q6UXB8	934.942	2	1868.88	1868.87	1.16	0.00108	0.0486	0	1.44	0	0.009392	10821	0.571
[truncated: 252 more rows]
