# Supplementary material for: Mapping the O‐glycoproteome using site‐specific extraction of O‐linked glycopeptides (EXoO)
Source: Mol Syst Biol. 2018 Nov 20;14(11):e8486. doi: 10.15252/msb.20188486 (PMC6243375; doi:10.15252/msb.20188486)
Supplement: Supplementary file 7 — Dataset EV6 [file MSB-14-e8486-s007.xlsx]

## Sheet: Sheet1
Dataset EV6. Comparison of O-linked glycosylation sites between EXoO and that in previous reports
Source of data	SimpleCell glycoproteome DB: http://www.glycoproteomics.somee.com
	PhosphoSitePlus: https://www.phosphosite.org
	Uniprot: https://www.uniprot.org/
SITE_+/-7_amino acids	In this study using EXoO	In previous reports
____MNATGTPVAPE	EXoO
__MNATGTPVAPESC	EXoO
_____XPTAGPTTPN	EXoO
__MGEAPSPAPALWD	EXoO
_MESGTSSPQPPQLD	EXoO
_ASSTHHSTVPPLTS	EXoO
____MDHTASQNAQD	EXoO
___MEEHTEAGSAPE	EXoO
FNLIRRYTEISNIK_	EXoO	Previous reports
_XPSKDSTESLVQPG	EXoO
____MPLTPEPPSGR	EXoO	Previous reports
FTTVETYTVNFGDF_	EXoO
IETVKYPTYPEAEK_	EXoO
ELIQRNLSPALGQMP	EXoO
ELSQTNLSPALGQMP	EXoO
EEAGVRPSAGNVSTH	EXoO	Previous reports
RPNLSGSSAGSPLSG	EXoO
QNWSRFSSAILPSDA	EXoO
CSVNYNSSANMYVTG	EXoO
MTPENFTSCGFMQQI	EXoO
SGKSHAASDAPENLT	EXoO
KNGTGQSSDSEDLPV	EXoO
EMGTDNDSENWKEVH	EXoO
SQNFSDSSESDTHPF	EXoO
ALRPVNASETEGIGD	EXoO
PKDGSNKSGAEEQGP	EXoO
PPYPENGSIQPYPDG	EXoO
VQSIENTSKSHGEIF	EXoO
NATILERSLDPDSGT	EXoO
REQMNLTSLDPPLQL	EXoO
NSTAWPLSLEPDPGM	EXoO	Previous reports
PQTDGNASLPGVVGE	EXoO
LNFTQSYSLQLSNLK	EXoO
NMQHQNQSLSMLDEI	EXoO
GNVSTHPSLSQRPGG	EXoO	Previous reports
VSNVSAASLVPAVPQ	EXoO
QLNNKNLSMPLLPAD	EXoO
TADTSNSSNPAPPPG	EXoO
LRGPNLTSPASITFT	EXoO
EGSSVNLSPPLEQCV	EXoO
NVTQVAHSPQGYNTA	EXoO
PTGPQNYSPQYDSYD	EXoO
NASSGLLSPSPDHQD	EXoO
PNATSSSSQDPESLQ	EXoO
VTIPENTSQSQVIGT	EXoO
MTLSPELSQTNLSPA	EXoO
TNLSPELSQTNLSPA	EXoO
VTLSPELSQTNLSPD	EXoO
TTLSLDFSQTNLSPE	EXoO
IPENTSQSQVIGTEG	EXoO
LQNHTEGSRPPACPR	EXoO
ENQTLNYSSNQQEVL	EXoO
NPNATSSSSQDPESL	EXoO
SSNPNATSSSSQDPE	EXoO
NESGTVASSSTAVIV	EXoO
SKIFDKNSTFGSVEV	EXoO
NNSLTPQSTKVPSLF	EXoO	Previous reports
FGTGVINSTPAPANT	EXoO
LANVTAASTPTQLGR	EXoO
NVSQAVASTTPLPPP	EXoO
KQNGSASSVAGPASG	EXoO
LRPNATYSVCVMPLG	EXoO
KRLNFTQSYSLQLSN	EXoO
TTGDANFTAAAHSAL	EXoO
CPLLANVTAASTPTQ	EXoO
IVNLSEPTAHEGSTV	EXoO
ASRAENQTAPGEVPA	EXoO
NMTEESFTAVMTTAI	EXoO
TNSTNSTTAVPSLVA	EXoO
AGLPANTTAVVGSDV	EXoO
TLAPGNSTAVVPTPT	EXoO
STRSPNSTAWPLSLE	EXoO	Previous reports
NCTAIYHTCEASNFQ	EXoO
NVSVVNTTCFWIECK	EXoO
PANCTQMTCGVDEFR	EXoO
NATCSARTCPPNQFS	EXoO
KNCNSTETCQPSQFN	EXoO
NQNCTRRTCSENEFT	EXoO
EENCGNITCSPDEFT	EXoO
HYNLSAATCSPGQMC	EXoO
LCGTLNNTCSSSAFT	EXoO
LQDFQNKTDGQVSGE	EXoO
RPVNHSVTDHGMKPR	EXoO
WNHTPQKTDHPSALL	EXoO	Previous reports
GSSGSNATDSPCEGL	EXoO
DLSQRNTTDTLITLD	EXoO
VDYESQSTDTQNFSS	EXoO	Previous reports
AMTPPNATEASKPQG	EXoO
EGLNFNLTEIPEAQI	EXoO
NSTNLLPTEISQSLL	EXoO
LPSEEAPTENSTGVQ	EXoO
TVLPSNATEPASPGE	EXoO
PNESTETTESLEVTW	EXoO
SPFGPNKTESPGDFA	EXoO
MDNQSFATESQEGVG	EXoO
EPSNEPSTETNKTQE	EXoO
DMGNLTVTEVSWDAL	EXoO
KIFDKNSTFGSVEVH	EXoO
VSHHNLTTGATLINE	EXoO
SVTQPESTGDPNNMT	EXoO
FAEVENETGEATRPW	EXoO
GICESCPTGPQNYSP	EXoO
RVGPVRPTGQDWNHT	EXoO	Previous reports
EAPTENSTGVQDCYR	EXoO
GVDTAGSTGVTLNLT	EXoO
PSAGNVSTHPSLSQR	EXoO	Previous reports
EPTYPNSTILPTPDT	EXoO
NNSKHSWTIPEDGNS	EXoO
NSTDELPTISYSMNP	EXoO
NNFTLGSTISYYCED	EXoO
LDKNTSRTIYDPVHA	EXoO
QHTVTTTTKGENFTE	EXoO	Previous reports
NVTIGLPTKQPIPDC	EXoO
NVTALPPTLANDTFR	EXoO
INLTQISTLANELRD	EXoO
DNTTVDYTLFESLCS	EXoO
LEDRFNSTLGPSEEQ	EXoO
PRWTPNFTLHMESIT	EXoO
ENLTAHMTLHYDTVC	EXoO
SDAPENLTLLAETAD	EXoO
TDPSKNHTLPAVEVQ	EXoO
GKEDVNKTLPNLQVV	EXoO
NNTLTPTTLPPGTIQ	EXoO
ENTYMNITLPPPFQH	EXoO
VLHLANTTLSGNPAV	EXoO
EGTNSTLTLSPVSFE	EXoO
NATTVMPTMPSVPSG	EXoO
FDERFNQTMQPLLTA	EXoO
FAATNRTTNEIIKFH	EXoO
LSPELSQTNLSPALG	EXoO
LSPELSQTNLSPDLS	EXoO
LSLDFSQTNLSPELS	EXoO
VDYKGNSTNMPETSH	EXoO
SCTLPEGTNSSPQEI	EXoO
DIQTAVRTNSTFVQA	EXoO
FNEKGRRTNYTLHVI	EXoO
PNSTILPTPDTGPTG	EXoO
NGSLVLATPGAGARP	EXoO
PPAPINGTPGPPLDF	EXoO
MKSPTNTTPHVPAEG	EXoO	Previous reports
SHVDPGPTPIPHNSS	EXoO	Previous reports
NRTKKKPTPKPPVVD	EXoO
NTSSNPGTPLPLPLR	EXoO
ANQTYHQTPPPTFSF	EXoO
TGQDWNHTPQKTDHP	EXoO	Previous reports
NITEFPYTPSPPEHG	EXoO
NSTAVVPTPTPPSKS	EXoO
ANVTAASTPTQLGRC	EXoO
GDPLNNTTPVTGASP	EXoO
VEQASNLTQAPEEEP	EXoO
SLPDINLTQISTLAN	EXoO
NISSEHQTQLYEVYK	EXoO
VNVSPCPTQPCQLSK	EXoO
LDNITQSTQSFNDFT	EXoO
QGKRLNFTQSYSLQL	EXoO
PAEQQNVTQVAHSPQ	EXoO
ANCTNQATRPPGGCH	EXoO
NSSSLGPTRPTIPEE	EXoO
ENETGEATRPWGFPT	EXoO
PMTPENFTSCGFMQQ	EXoO
NVTSAPVTSLPLVTT	EXoO
PDLYDTNTSLSMSRD	EXoO
SSNSSQSTSNSGLAP	EXoO
GLRGPNLTSPASITF	EXoO
PVTIPENTSQSQVIG	EXoO
ASSNPNATSSSSQDP	EXoO
AEINETTTSSTDFLA	EXoO
NKSSPDPTSTLSNTV	EXoO	Previous reports
AFPNTSSTSVPTSPE	EXoO
PGPASNLTSVPVPHT	EXoO
QPNESTETTESLEVT	EXoO
HKPEINSTTHPGADL	EXoO
QARNHSGTTIPTLEC	EXoO
PNHSEGSTTLLEGYT	EXoO	Previous reports
VNSTAVPTTPAAFKS	EXoO
MMKSPTNTTPHVPAE	EXoO	Previous reports
AWVTGNATTPPMPEQ	EXoO
ANATDVTTTPSVQYI	EXoO
AEAMLQTTTRPNQTP	EXoO
TAEINETTTSSTDFL	EXoO
CANATDVTTTPSVQY	EXoO
STAEINETTTSSTDF	EXoO
DDYIGDNTTVDYTLF	EXoO
ASPDIRNTTVTPNVT	EXoO
SPTLNPETVAINLSD	EXoO
ANGSTCTTVANQFSC	EXoO
DYIGDNTTVDYTLFE	EXoO
FNKSFESTVGQGSDT	EXoO
GEEKNNATVHEQVGG	EXoO
TTSTNASTVPFRNPD	EXoO
ANSTAKPTVQPSPST	EXoO
PSQVWNMTVSMTSDN	EXoO
HLNSENQTVTSVSTK	EXoO
TYLPENFTYSPYLPC	EXoO
TQLRPNATYSVCVMP	EXoO
LSNPSTLSAQPQLSR	EXoO
NPTEKAESESDLVAE	EXoO
TFEPLFPSETTLNPS	EXoO
PASLGNPSGQPECGP	EXoO
QPSRKDHSKPISNPS	EXoO	Previous reports
HNGNPGTSKQNPSSP	EXoO
DDLSPPASLGNPSGQ	EXoO
FHYGGFPSNPSLMDS	EXoO
PQGLSNPSTLSAQPQ	EXoO
PLSNQLASVNPSLVK	EXoO
NFNNPSPSVVTATTS	EXoO
PTVEYVVSVYAQNPS	EXoO
VTCLANPSYVPPPQC	EXoO
HVHKYNPTEKAESES	EXoO	Previous reports
SAVSPYPTFNPSSDV	EXoO
YVPQNPTTGIFPGDG	EXoO
GHGPYSFTLGPNPTV	EXoO
PLFPSETTLNPSLAQ	EXoO
QGLSNPSTLSAQPQL	EXoO
TCHVKHYTNPSQDVT	EXoO
PPILENPTPEPPVPQ	EXoO
QGNINNPTPGPVPVP	EXoO	Previous reports
ANAKLNPTPGSNAIS	EXoO
SPVGFPGTPTWNPSR	EXoO
SWANPSPTPVISMLA	EXoO	Previous reports
LNPSGEVTRQIGDAL	EXoO
VVCDSNPTSDPTGTA	EXoO
NHNGNPGTSKQNPSS	EXoO
LHLPTNPTSLPAVAK	EXoO	Previous reports
TYVPQNPTTGIFPGD	EXoO
TNPSQDVTVPCPVPP	EXoO
PKAAAPNTPKEPAPT	EXoO	Previous reports
PKEPAPTTPKEPAPT	EXoO	Previous reports
PKETAPTTPKEPAPT	EXoO
PKGTAPTTPKEPAPT	EXoO
PKKPAPTTPKEPAPT	EXoO	Previous reports
TKEPAPTTPKEPAPT	EXoO	Previous reports
TKKPAPTTPKEPAPT	EXoO	Previous reports
TTKSAPTTPKEPAPT	EXoO
RTPEAAASCSPPALE	EXoO
TTPEAAASCSPPALE	EXoO
EVQTPKPSDADWDDL	EXoO
FSSAILPSDADWDDL	EXoO
APAKPPGSGLDLADA	EXoO
PPGPTEGSGLDLADA	EXoO
AEPDPGMSGWPDGRM	EXoO	Previous reports
LEPDPGMSGWPDGRM	EXoO
LIPIPADSPPPPALS	EXoO
MAELSHPSPPPPALG	EXoO
GIVIEKTSPPVPVEV	EXoO
PVVIEKTSPPVPVEV	EXoO
DLLPIPRSPQPLGGS	EXoO
PDLLPIPSPQPLGGS	EXoO
GMTTTLPSSVISQRT	EXoO
QSAGITASSVISQRT	EXoO
DNKPAPGSTAPPAHG	EXoO
DTRPAPGSTAPPAHG	EXoO
TPAPTEPSTEAPEPP	EXoO
TPSPTELSTEAPEPP	EXoO
FYPETESSTLDPHTK	EXoO
TKPLEESSTLDPHTK	EXoO	Previous reports
TPPTPSPSTPPTPSP	EXoO	Previous reports
TVPCPVPSTPPTPSP	EXoO	Previous reports
GCEVEAPTAGPTTPN	EXoO
NKPAPGSTAPPAHGV	EXoO	Previous reports
TRPAPGSTAPPAHGV	EXoO
GIEITEVTAPPEDNP	EXoO
VYEEQEVTAPPEDNP	EXoO
PAPTEPSTEAPEPPE	EXoO
PSPTELSTEAPEPPE	EXoO
QSYENMVTEIMSMGY	EXoO
SEYETMLTEIMSMGY	EXoO
VSDDVSMTFITSKED	EXoO
YLWHVPLTFITSKSD	EXoO
GTTAVPATIFEPVSP	EXoO
QTELVPATIFEPVSP	EXoO
GLLHGHFTLPFLKDE	EXoO
VTLAPEDTLPFLKCY	EXoO
AGLASTRTPEAAASC	EXoO
HAGLASTTPEAAASC	EXoO
PASTEPPTPEPPIKP	EXoO
PSEPPTATPEPPIKP	EXoO
PKEPAPTTPKETAPT	EXoO	Previous reports
SDKPAPTTPKETAPT	EXoO
AAGIEPCTQKGQCPP	EXoO
ECRIEPCTQKGQCPP	EXoO
CVDIDECTQVQHLCS	EXoO
VTDIDECTQVQHLCS	EXoO
RPEIVSITSFNEWHE	EXoO
RPSLISITSFNEWHE	EXoO
FPVVIEKTSPPVPVE	EXoO
PGIVIEKTSPPVPVE	EXoO
ILEHAPATTGPLPSA	EXoO
TDHLAPATTGPLPSA	EXoO
LSPDLSHTTLSLDLS	EXoO
LSPDPSHTTLSLDLS	EXoO
GSNSARLTWDPTSRQ	EXoO
YDDYPPWTWDPTSRE	EXoO
PLQGGSNSAAAIGQS	EXoO
HHHHAQQSAAASPNL	EXoO
PGGGFVASAAAVAGP	EXoO
GEPPAASSAAGDAGW	EXoO	Previous reports
LSLAHHSSAALPART	EXoO
AVSAAPGSAAPAAGS	EXoO
LSKDAQASAAPAAPL	EXoO
TPGSEGHSAAPDCPS	EXoO
LLLLFLKSAAPEQSH	EXoO
TFGIPQPSAAPHLST	EXoO
SPDPSSASAAPIGSG	EXoO
TAALSFPSAAPITFP	EXoO
NLPRSSASAAPSQAE	EXoO	Previous reports
VQAAVGTSAAPVPSD	EXoO	Previous reports
AAAAFPASAASFSSR	EXoO
TGGPLPVSAASQAHQ	EXoO
FEEGTEASAATAVKI	EXoO
SSSSSSSSAAWAVGP	EXoO
TPGICDTSACQGAVL	EXoO
DVILNEPSADAPAAL	EXoO
PRPSYVFSADPIARP	EXoO
KGGETAQSADPQWEQ	EXoO
PQTFQRPSADSLPRG	EXoO
VTSAEESSADVPLLG	EXoO
KDSPSKSSAEAQTPE	EXoO
STSLVALSAEATPAT	EXoO
PFGTLPGSAEPPLTA	EXoO
YSTLHTQSAEPPPPP	EXoO
DGQDTPTSAESPDAP	EXoO
PDLSETTSAFHEANL	EXoO
EATTTTTSAGAEAAE	EXoO	Previous reports
ATGPAPHSAGAGLLR	EXoO
LPATSRPSAGFLPTH	EXoO
SGMQHPGSAGGVYET	EXoO	Previous reports
YCVTVSASAGIGNLV	EXoO
KCREASASAGPPILS	EXoO	Previous reports
PTLAPGPSAGPPPPG	EXoO
PPELQSASAGPSVSL	EXoO
IVISVSPSAGSPSAP	EXoO
HADSQTPSAGTDTQT	EXoO
TGYYFGASAGTGDLS	EXoO
TTPSQPNSAGVQDTE	EXoO
ATPLPPTSAHGNVAE	EXoO
LDDEEMYSAHMPAHL	EXoO
TSPGFTSSAHPEPPP	EXoO
LPGAPAASAHPLPPG	EXoO
IIKTIPMSAIITQAG	EXoO
PAPIQAPSAILPLPG	EXoO
QNIHPVESAKIEPPD	EXoO	Previous reports
AAAFLVGSAKPVAQP	EXoO
VTLEDHKSALAAAQT	EXoO	Previous reports
YMYSGGGSALAGGAG	EXoO
GDQGTHLSALGPAPS	EXoO
PQKTDHPSALLRDPP	EXoO	Previous reports
RGAGPPGSALPAPEA	EXoO
HTEIPQPSALPGIDV	EXoO
TLNLEKNSALPNDAA	EXoO
EIWTSLGSAMPEPES	EXoO
AFSDPAGSANPLEPS	EXoO
PPPNPISSANYEKPA	EXoO
GSPPGAPSAPAAAPA	EXoO
VLPDSFPSAPAEPLP	EXoO
NSAGTRYSAPANLYV	EXoO
PGVLFAPSAPAPNLP	EXoO
APAPASASAPAPVPG	EXoO
AGCEADASAPATCAE	EXoO
EKTEESPSAPDAPTC	EXoO
PTDLPAPSAPDLTEP	EXoO	Previous reports
AYDPEAASAPGSGNP	EXoO
SPSAGSPSAPGSSMP	EXoO
SRAPAPASAPPGPSE	EXoO
PALAYLASAPPPLCP	EXoO
LFPPLSMSAPPPPGA	EXoO
LSYVYDWSAPPSQCC	EXoO
PGPTGAASAPQPPAP	EXoO
TPTASPGSAPSPAGD	EXoO
PSLSEFGSAPSSENS	EXoO
LPEHKRPSAPVDFSK	EXoO	Previous reports
FISEVVSSAPYWGWA	EXoO
SPLSTPTSAQAAGPS	EXoO
PSPCTLCSAQASGPE	EXoO
KVEAARLSAQDPVVA	EXoO	Previous reports
GSKGPMVSAQESQAQ	EXoO
GILSVSHSAQPPAHQ	EXoO
PFLASAVSAQPPLPD	EXoO
VASPGTTSAQPPSEE	EXoO
HCPSVSPSAQPWTHP	EXoO
DNYCVTVSASAGIGN	EXoO
VPCQSASSASALGGV	EXoO
GTDGPRHSASDDYFI	EXoO
GKEDLVGSASGDLDL	EXoO
DMDDYSPSASGPLGK	EXoO
QSRSVPPSASHVAPT	EXoO
PELGAQPSASPHPLS	EXoO
EKKSVSPSASPVVCY	EXoO
REAPSRSSASSGPQI	EXoO
TFVCETASATCPVVH	EXoO
SATTNPASATTLDQS	EXoO
SLPIPRKSATVIPEI	EXoO	Previous reports
WPHSTSASATYGVEA	EXoO
RPTIPEESAVACIES	EXoO
PSELPTASAVAPGPG	EXoO
VSAMSSTSAVDPSLT	EXoO
LTEIIPKSAVGELSE	EXoO
TIEASGSSAVHVPAP	EXoO
SDEENCPSAVPAPPC	EXoO
STSHEVPSAVPVVHQ	EXoO
SSAPFLASAVSAQPP	EXoO
LPPTSSSSAVSEASF	EXoO
ANYPDLPSAYQPGIL	EXoO
TQDCELPSCHPPPAA	EXoO
CPTHAPASCLDTQYT	EXoO
PEPCVGMSCPPGWGH	EXoO
CGPCEPASCPPLPPL	EXoO
WRSRRSYSCQVMHEG	EXoO
CTKSQASSCSLQSSD	EXoO
PPGHPTPSCSPPGDP	EXoO
DEAGCSHSCSSTQFK	EXoO
CESQVFCSCSYDATT	EXoO
LVDTKSTSCVLSSAV	EXoO
RNGQYQASDAAGLGL	EXoO
PDGGFDLSDALPDNE	EXoO
DNDCQDGSDEHACNY	EXoO
DRTLTVGSDESTLIF	EXoO
GDPVVSSSDESWLDG	EXoO
GLSFNPISDFPDTTS	EXoO
AAVTVETSDHDNSLS	EXoO
IAGGGGFSDKDLEDI	EXoO
EILPELTSDKNTIID	EXoO
KGPTSTTSDKPAPTT	EXoO
LSAGLQASDLPASAS	EXoO
ELPETFPSDPPEPLP	EXoO
VYSSTQRSDQLILPF	EXoO
AVPEVELSDQPENTF	EXoO
EDSAEPNSDSAEWIR	EXoO
DVPVPSFSDSDPAAI	EXoO
PTQPSPASDSGSGYV	EXoO
GAQTLPGSDSVSTWD	EXoO
IYTELPASDTPHLAI	EXoO
RLDPIQPSDVLSLLD	EXoO
VASHTSDSDVPSGVT	EXoO
GPLVKYSSDYFQAPS	EXoO	Previous reports
ANALPARSEAAAVQP	EXoO
IPKYPVVSEAANNNF	EXoO
VSVSVYESEADQLLG	EXoO
SETPTVASEALAELL	EXoO
SPTSEGASEANLVDL	EXoO
DGGPYGESEAPAPPG	EXoO
ATETVTPSEAPVLAA	EXoO
RTFHPLRSEAYNTFS	EXoO
AEHSSPYSEDPIEDP	EXoO
VITVSKTSEDTIHTH	EXoO
SISTPLPSEEPSVPA	EXoO
PQEPALKSEFSQVAS	EXoO
DPQHPAASEGAAAAA	EXoO
EPEGGPASEGAARPL	EXoO	Previous reports
ADNGDDHSEGGLVEN	EXoO
SADQGDSSEGGTLAR	EXoO
TTEIQEASEGPGADE	EXoO
NQRSLEHSEGPVGRD	EXoO	Previous reports
STVYNTVSEGTHFLE	EXoO	Previous reports
PETYPETSEHFSGGE	EXoO
VSSSQGRSELHIENL	EXoO
PDGGPVPSEMDVPPA	EXoO
PTHLPYVSEMLEART	EXoO
ASEGKRPSENLGQVL	EXoO
EVMSNMVSENMLCAG	EXoO
SQAPATGSENSAVNQ	EXoO
PYPEVSQSEPAPLET	EXoO
LMAFGGSSEPCALCS	EXoO
PEKVETGSEPGDTEP	EXoO
TLYVEDISEPPLHDF	EXoO	Previous reports
WRPEAVASEPPVPVG	EXoO
EKDLAPPSEPSESFQ	EXoO
VPSLEAPSEQAPTEQ	EXoO
LATSTAVSEQAPTEQ	EXoO
PRPQAVLSEQQNGLA	EXoO
QDSTIAASEQQVAAR	EXoO	Previous reports
PWLSPQTSERPTLSS	EXoO
EAPEMFTSESAQTFP	EXoO
LAPPSEPSESFQEHT	EXoO
SINSDFGSESGGCGD	EXoO
SETESRGSESGIFTN	EXoO
SQSGNLASESLHLPS	EXoO
FEKRAAASESNNYMN	EXoO	Previous reports
GSAGHWTSESSVSGS	EXoO
RPPILAPSETLEWPL	EXoO
EVKLLLSSETPIEGK	EXoO
DQFTASISETPVDVR	EXoO
SSVPESSSETSAYPE	EXoO
LASPLSPSEVAAVPP	EXoO
IVASEEASEVPLWLD	EXoO
WAPFQDTSEYIISCH	EXoO
CGPPPTLSFAAPMDI	EXoO
VPPEPRPSFFSISPQ	EXoO
WTQRFFESFGDLSTP	EXoO
PVLGTSTSFGPGPGV	EXoO
TTSAWSPSFLPALEM	EXoO
QIDPNGLSFNPISDF	EXoO
FALAYRPSFPEDREP	EXoO
YTSVATTSFPLHSPG	EXoO
RNPRREGSFPQGQLS	EXoO
YGSGTPSSFPTVSLV	EXoO
HNEYMEQSFQGLSSI	EXoO
DKKHAGPSFQPEFSS	EXoO
SPARPPFSFQPPAEQ	EXoO
ASEYDYVSFQSDIGP	EXoO
RNAYMEQSFQSLNPV	EXoO
NHPSSSGSFSDADLA	EXoO
IIDVPVPSFSDSDPA	EXoO
SINSETQSFSFISNS	EXoO
SCENPESSFSPVPEG	EXoO
LVGPVSVSFSPVPSL	EXoO
DSASPDTSFSPYDGD	EXoO
RAEEPAASFSQPGSM	EXoO
ASSVVSPSFVPTGEK	EXoO
PDGTPGGSGAAVAPA	EXoO	Previous reports
SFQPEFSSGAEEALV	EXoO
PQDPSCCSGALYYGS	EXoO
LELSGAHSGAPDMSG	EXoO
QACGQLCSGAPGEQD	EXoO
FQVPSGPSGAPPMPG	EXoO
APEPPPLSGAPQDGI	EXoO
TGSLEPSSGASGPQV	EXoO
TYFNYDQSGDFQTVT	EXoO
QDFTFETSGENTAVV	EXoO
ERRGARPSGEPGCSC	EXoO	Previous reports
SGLPSGFSGEYSGVD	EXoO
DPQTLKPSGFHEDDP	EXoO	Previous reports
NFLNCYVSGFHPSDI	EXoO
GPPGAPASGGECPAG	EXoO
ATAMLWGSGGGGGGG	EXoO
GGSGGGGSGGGGGGG	EXoO
PASQGCSSGGGGGGS	EXoO
GIAYYMYSGGGSALA	EXoO
GGGGGGGSGGIAEAG	EXoO
PVATPTSSGHDHLMK	EXoO	Previous reports
PEFSGLPSGIAEVSG	EXoO
AMDLGTLSGIGTLDG	EXoO
QEAGEGPSGILELSG	EXoO
EDLSGLPSGKEDLVG	EXoO
LPTDASVSGKPQYMV	EXoO
GLGSVELSGLPSGEA	EXoO
SGQAPETSGLPSGFS	EXoO
TSQTPEFSGLPSGIA	EXoO
ISGAGEISGLPSSEL	EXoO
GLTSTVGSGLPVESG	EXoO
LAPMPVPSGMLPPSH	EXoO
LQQGIPPSGPAGELK	EXoO	Previous reports
EPAPPRPSGPATAED	EXoO
VDNEVQPSGPEDNVV	EXoO
PLGRQLTSGPNQEQV	EXoO
PSSTASPSGPPAQDQ	EXoO
HIDKPDCSGPPMDIS	EXoO
TGPEIPESGPSSGMC	EXoO
TTDEPPPSGPSTTQG	EXoO
SVLHGTHSGPSYTPV	EXoO	Previous reports
VGGTMVRSGQDPYAR	EXoO
DSATALSSGQPCDCL	EXoO
GIQLPGTSGQQPSVG	EXoO
LDPKPQVSGRPPVIK	EXoO
NPNHPSSSGSFSDAD	EXoO
TSVQTTSSGSGPFTD	EXoO	Previous reports
QPSPASDSGSGYVPG	EXoO
LKNNLCPSGSNIISN	EXoO
PEASREDSGSPDLSE	EXoO
TELSGQASGSPDVSG	EXoO
LSHSTKPSGSPLEEK	EXoO	Previous reports
SSAGSWNSGSSGPGS	EXoO
QLSRSHSSGSVLPLG	EXoO	Previous reports
PSAVQKFSGTASSII	EXoO
ENCKEPSSGTIPQAK	EXoO
STLSVGVSGTLVLLQ	EXoO
LSLPYLPSGTPELEV	EXoO
PIITVHKSGTVTVAQ	EXoO
AASSMATSGVLPGGG	EXoO
AAGKAATSGVPSIYA	EXoO	Previous reports
ANAEDRTSGVPSLGT	EXoO
PEMQISGSHAKPQQP	EXoO
GGDHVPVSHEQPRGG	EXoO	Previous reports
GSESDGHSHGSQEGG	EXoO
TNTKESSSHHPGIAE	EXoO	Previous reports
LGLSYLSSHIANVER	EXoO
PSGMLPPSHPDPAFS	EXoO
TKDSTSKSHPELQTP	EXoO	Previous reports
PAPFGDQSHPEPESW	EXoO
RPGGSTKSHPEPQTP	EXoO	Previous reports
TVEIVTMSHQALGDV	EXoO
CSQSTCSSHQITCSN	EXoO
AGPDEDLSHRNKEPP	EXoO
AWDSPANSHRVPETQ	EXoO
LSDCLTRSHSIPQAN	EXoO
WHIWTGPSHSPQNSP	EXoO
AQPQLSRSHSSGSVL	EXoO	Previous reports
RSVPPSASHVAPTET	EXoO
KPQVLPHSHVEEDTD	EXoO
VIIGESTSHVPPTTL	EXoO
KSAAPEQSHVVQDCY	EXoO
SQHSSSSSHWHQEGV	EXoO
SAPRGERSIAGISYG	EXoO	Previous reports
PYCGGDTSIAPFVAS	EXoO
PLPPGPPSIFPDCPR	EXoO
SHPDPAFSIFPPDAP	EXoO
TLSAPVVSIHPPQLT	EXoO
AQTTEHSSIHQPGVQ	EXoO
KFSGTASSIIDEGLG	EXoO
QSFQGLSSILNLPQP	EXoO
STAGVTISIMDINEA	EXoO
VPSGGYSSINNVQDP	EXoO
ATALVTESIPAEHVV	EXoO
PGSLPATSIPAGSTP	EXoO
ATAARGNSIPASRPG	EXoO	Previous reports
GPELPLPSIPAWTGP	EXoO
GNFVNMRSIQENGEL	EXoO
NWESVTSSISGVSYN	EXoO
GIMVGEPSISPALPA	EXoO
LSEGPEPSISVMVTG	EXoO
VKNWEVGSITYDTLS	EXoO
TWGDTIFSIVTGGEE	EXoO
GWGDLEESKAPHLPR	EXoO
VMKDSHASKGAPHLP	EXoO
PAPEVGASKPEGIDS	EXoO
GKIVIFQSKPEIQYA	EXoO
TSGSGSSSKPFVVSA	EXoO
PPPPPRPSKPTPSLG	EXoO
QTPKDGSSKSGAEDQ	EXoO
QGPIDGPSKSGAEEQ	EXoO	Previous reports
QTTKDSTSKSHPELQ	EXoO	Previous reports
EQGLATYSKSPDDAV	EXoO
QTPKDSPSKSSAEAQ	EXoO
TIHTAGHSLAAGPEA	EXoO
DMGLVSRSLAASSAL	EXoO
ETQPLAPSLAEAGPP	EXoO
LLPSLRASLAEIAGR	EXoO	Previous reports
VSFSPVPSLAEIVER	EXoO
VRAATVGSLAGQPLQ	EXoO	Previous reports
HSSSYRISLAGVEPS	EXoO
EGPTPIPSLAKPGVT	EXoO
PPTSILASLAPGLEA	EXoO
SPARRALSLAPLAGA	EXoO
PVVPSVASLAPPGEA	EXoO
NGEADAMSLDGGFVY	EXoO
LVSPKLPSLEAPTSA	EXoO
SQDLNQRSLEHSEGP	EXoO	Previous reports
TATPAGASLEWSQAR	EXoO
GQHQAQLSLGAGPAV	EXoO
QAPGSRGSLGDSDGK	EXoO	Previous reports
EPPSPTHSLGEGGFF	EXoO
PHTKEGTSLGEVGGP	EXoO	Previous reports
RPSKPTPSLGPAGDN	EXoO
VTETQPLSLGPGQEP	EXoO
PTVIQVPSLGPPSEQ	EXoO
SCTMGPVSLGPPSGP	EXoO
TLRSLTVSLGPVSKT	EXoO	Previous reports
ERNRLYHSLGPVTRV	EXoO
AFLGALASLGSLNIP	EXoO
HTFMGVVSLGSPSGE	EXoO
DEAGCATSLGTCRGD	EXoO
PRPALPESLHHSLDG	EXoO
VTKEKPPSLIVPLES	EXoO	Previous reports
TMSGVPGSLLPDAVL	EXoO
DKGTPTPSLLPEFWT	EXoO
SEGTEGSSLLPGEQP	EXoO
WPTVGVASLLPPPIA	EXoO
HLEIESSSLLYSGEE	EXoO
YMEQSFQSLNPVLSL	EXoO
TTTVSSFSLNVEYAI	EXoO
AFEPVEVSLPAPGDG	EXoO
LSTLAPKSLPEFPEA	EXoO
QSLNPVLSLPINPAQ	EXoO
TTAPAGPSLPIQEER	EXoO
PDLALARSLPPAEEL	EXoO
GNRISETSLPPDMYE	EXoO
KPINPRPSLPPNSDT	EXoO
PSILAAHSLPSLDEE	EXoO
PTCKGIASLPTPGVQ	EXoO
AMNKFGYSLPYPQYF	EXoO
AMDKFGFSLPYVQYF	EXoO
QAILCHPSLQPEEYM	EXoO
EPDQLTASLQPEPPA	EXoO
SPAPPRPSLQPHPRL	EXoO
QEALVGPSLQPQEAA	EXoO	Previous reports
SALGPAPSLQQPPYQ	EXoO
PDNTAIPSLRAEAEE	EXoO	Previous reports
KKREEAPSLRPAPPP	EXoO
PSRPAAPSLRPDDVF	EXoO
TIASQPLSLRPEACR	EXoO
LMTDPCMSLSPPCFT	EXoO
GVTPQPESLSPSGKE	EXoO
PRDPVASSLSPYFGT	EXoO	Previous reports
DPGAQAPSLSSFRPR	EXoO
KSYYLCTSLSTPALG	EXoO
HEQVGGPSLTSDLQA	EXoO
TFPQSTESLVHCDSC	EXoO
CVGQGTPSLVPHEEA	EXoO
AKEPCVESLVSQYFQ	EXoO
APHQPGPSLWAEAKT	EXoO
ECLQACSSLYDPVCG	EXoO
TVSPPHTSMAPAQDE	EXoO
TPEPMPMSMAPITGE	EXoO
PHQPLAPSMAPVAGL	EXoO
TGVVAASSMATSGVL	EXoO
NGEEKAQSMETLPPG	EXoO	Previous reports
TFQPVFSSMGPPASV	EXoO
FQDNLFQSMYYPLQL	EXoO
TASSQLSSNALPPGP	EXoO
QETQKIQSNDGKELD	EXoO
SSKQPSYSNFPLQVA	EXoO
DKNEEPSSNHIPHGK	EXoO	Previous reports
NNLCPSGSNIISNLF	EXoO
QEGGAPLSNNWQNPG	EXoO
ASAPPATSNPDPAVS	EXoO
QDVHTPASNPWMPLG	EXoO
SAPSSENSNQIPISL	EXoO
VVLPNFRSNRPQVRP	EXoO
STPLQGGSNSAAAIG	EXoO
SGVQTAHSNTIPTTQ	EXoO
TLDESIYSNYYLYES	EXoO
LQSTPAQSPAAGTVQ	EXoO	Previous reports
EPASPGVSPACASPE	EXoO
LSPPQPASPAEEDKM	EXoO
RSTRDRRSPAEPEGG	EXoO	Previous reports
ALEPALASPAGAANF	EXoO
KTQTLPTSPAGAHGP	EXoO
YRAGAGPSPAGDDVT	EXoO
ASPGSAPSPAGDPWQ	EXoO
QDLTPAMSPAGPRPR	EXoO
MVGEPSISPALPALE	EXoO
NEFGVPPSPANFIQP	EXoO
PLPPPKPSPANPITV	EXoO
NLPPGPFSPAPDLLG	EXoO
PGPAGAPSPAPGAPG	EXoO
CGGRLQTSPAPIQTT	EXoO
LYYMLSCSPAPLLSP	EXoO
WDERETRSPAPPEVD	EXoO	Previous reports
GLGGDAGSPAPPFHS	EXoO	Previous reports
EDPLLLASPAPPLSV	EXoO
AIITTLVSPASIMES	EXoO
APVATSLSPASNLPR	EXoO
LQSVFFVSPASNVCF	EXoO
DRIADAFSPASVDNQ	EXoO
KSLEPLASPAVPFPG	EXoO	Previous reports
SPSLPPASPCPALAF	EXoO
SSGLLSPSPDHQDLG	EXoO
ASPPEEGSPDPDSTG	EXoO
EETPATESPDTGLYY	EXoO	Previous reports
ITEPPSLSPDTKLEP	EXoO
SPGLRDGSPDVTTAD	EXoO
EMDDNSLSPEACYEC	EXoO
IAGAPASSPEAPPAE	EXoO
SSTSVPTSPEEHRPF	EXoO
DPSHRSSSPELSEML	EXoO
EPGPMASSPEPAVAK	EXoO
DTLGHVLSPEPDHDS	EXoO	Previous reports
APVTPQASPEPGGPD	EXoO
EPATAPGSPEPPSEL	EXoO
RDAEYGASPEQVADN	EXoO
SSQPERISPESGLAK	EXoO	Previous reports
SPQAEPLSPETAQTE	EXoO
QGPRPQTSPETLPLY	EXoO	Previous reports
KGQPESLSPEVPLSS	EXoO
LKPKIPLSPEVTHTK	EXoO
GPTARAPSPGAPPPP	EXoO
APTLPLASPGAPQPP	EXoO
AEGAEFLSPGEAAVD	EXoO
RPQVRPLSPGESGAW	EXoO
PPPPPPGSPGGSQDT	EXoO
TATVTQLSPGHIYGF	EXoO
PPPWLPASPGHSLWD	EXoO
DGAGTTPSPGLQPAH	EXoO
RTADPGGSPGPAPAE	EXoO
ATTEALASPGPDGDS	EXoO
WPLPPPPSPGPEELP	EXoO
AAGQVDASPGPGLRG	EXoO
LGPTPGQSPGPHGPC	EXoO
EVSWEVSSPGPPPKQ	EXoO
SGSFRPDSPGSGNAR	EXoO
GDTETGQSPGVFNTK	EXoO
RWRGRAESPGVPVAK	EXoO	Previous reports
EEAPTEQSPGVQDCY	EXoO
NTVCEPASPGVSPAC	EXoO
LGAQPSASPHPLSPD	EXoO
GLPIPSPSPIHPAHH	EXoO	Previous reports
KGYENLVSPITLLPE	EXoO
PLGPEEASPKPDDPC	EXoO
QDLRSCLSPKPPQGQ	EXoO
GDQEPLGSPLAPGPL	EXoO
GTQQWEHSPLGELCP	EXoO
MPEKPVASPLGPALY	EXoO
RWGQQAHSPLGTAAD	EXoO	Previous reports
RALDPHPSPLITLET	EXoO
NAIPDQCSPLPCNED	EXoO
EEAGAALSPLPEVPP	EXoO
SLPLGAPSPLQPATG	EXoO
TPEDLLASPLSPSEV	EXoO
LSSQTPSSPLTIYSG	EXoO
GPNQEQVSPLTLLKL	EXoO
LGLPSSPSPLTPSFL	EXoO
ELFPAHQSPMFPDTR	EXoO
TSSSGLGSPMIVGSP	EXoO
KTFPGFFSPMLGEFV	EXoO
SDTLSKPSPMPVSQE	EXoO
ITCVAVGSPMPYVKW	EXoO
LPTGQPLSPNMPPDS	EXoO
QTVLAPCSPNPCENA	EXoO
EDISFLESPNPENKD	EXoO
ILPFELESPNVATSS	EXoO
NNEGTYYSPNYNPQS	EXoO	Previous reports
QSPPAPQSPPAGTLS	EXoO
AGAPAAPSPPALELA	EXoO	Previous reports
AQPPAPQSPPAPQSP	EXoO
QALDRPASPPAPSGS	EXoO
PGLPPAGSPPDSHVL	EXoO
SSCQNPASPPEEGSP	EXoO
QAQDVASSPPESSFQ	EXoO	Previous reports
GAGPDPPSPPGADPS	EXoO
PGPRRSESPPGPGGD	EXoO	Previous reports
RSHPASPSPPGPQAS	EXoO
VEGTLQASPPGYLTA	EXoO
HGQVSYISPPIHLDS	EXoO	Previous reports
VDPDAPPSPPLGAPG	EXoO
EPELETFSPPLPAGP	EXoO
PSASPSPSPPLPPNL	EXoO
RGMFSSPSPPPALLE	EXoO
PPPQPPPSPPPAQHA	EXoO
AGGEESGSPPPDGPP	EXoO
QPSAKAPSPPPPAEA	EXoO
PRAMSGRSPPPPAPA	EXoO
EEAPPPLSPPQPASP	EXoO
RADDILASPPRLPEP	EXoO	Previous reports
TLPAPTPSPPSLGRP	EXoO
ARGGPSPSPPTAPKA	EXoO	Previous reports
TIGVWRPSPPTCEKI	EXoO
VVNPILASPPTLGLL	EXoO
RAVPSSSSPQAQALT	EXoO
DVGSSVMSPQDSFKE	EXoO
ATPPAPDSPQEPLVL	EXoO
PGEPLAPSPQEPQAV	EXoO	Previous reports
RTVDTLPSPQHPVAH	EXoO	Previous reports
LRVPAPPSPQPATYT	EXoO
TPIQVESSPQPGLPA	EXoO
PSSQGWASPQVAGRR	EXoO
RVWGQGQSPRPENSL	EXoO	Previous reports
TGNQNPGSPRPGSTG	EXoO	Previous reports
QHVCVASSPSAELQC	EXoO
SCAVVLHSPSAHFTG	EXoO
PPEKTEESPSAPDAP	EXoO
SVSPSAGSPSAPGSS	EXoO
PWDMDDYSPSASGPL	EXoO
GSNQIIPSPSATSEL	EXoO
TSSSVLLSPSAVESR	EXoO	Previous reports
PSTPPTPSPSCCHPR	EXoO	Previous reports
PYYDPTSSPSEIGPG	EXoO
EATTSAWSPSFLPAL	EXoO
MGVVSLGSPSGEVSH	EXoO
HLSQDTGSPSGMRPW	EXoO
HLPSSTASPSGPPAQ	EXoO
SILAETASPSLSKEP	EXoO
WELDPDWSPSPAQAS	EXoO
DWGLPIPSPSPIHPA	EXoO
VKPIFEVSPSPLEPE	EXoO
ASTPWSSSPSPLPVS	EXoO
APLGLPSSPSPLTPS	EXoO
GPAYTYGSPSPPDPR	EXoO
SGRSHPASPSPPGPQ	EXoO
GTPSASPSPSPPLPP	EXoO
TAPPAPPSPSPSPVP	EXoO	Previous reports
IPFIPMISPSPSQEE	EXoO
ATSAASPSPSPSQVV	EXoO
SAASPSPSPSQVVEV	EXoO
CDIQMTQSPSSLSAS	EXoO
TVGAGVGSPSSQLYE	EXoO
KLTRAPDSPSSVGRP	EXoO
EGVGLGHSPSSYVNT	EXoO
AVTSSFPSPSTFEEI	EXoO
PSTPPTPSPSTPPTP	EXoO	Previous reports
GPGLQQPSPSVAAAA	EXoO	Previous reports
SPKDPAPSPSVSTTG	EXoO
ISGVSYNSPSVTDPT	EXoO
IVDSLSVSPTDSDVS	EXoO
PQQDEMPSPTFLTQV	EXoO
PSSGPSPSPTPEDIV	EXoO
TTQLPTDSPTQPTTG	EXoO
RCEQDRPSPTTAPPA	EXoO	Previous reports
EQAPTEQSPTVQDCY	EXoO
PIRIESSSPTVVEGQ	EXoO
VPAAPVPSPVAPAPV	EXoO
QQMVQPQSPVAVSQS	EXoO
GPVSVSFSPVPSLAE	EXoO
QAREPTASPVPVPHT	EXoO
ERLAGTESPVREEPG	EXoO
TSALAVPSPVSNSAS	EXoO
TPHTSLGSPVSSDPV	EXoO
VLGPWSPSPWPSQAG	EXoO	Previous reports
KAEHSSSSPWPSVNR	EXoO
KPMIKFQSPYEEQLE	EXoO	Previous reports
SDDYFIPSQAFLEAE	EXoO
WETRRRSSQAGIPVR	EXoO
TTPGLLLSQALPAPP	EXoO
KHHSHANSQANHAQG	EXoO
DLNCLVASQAPHTIT	EXoO
QESQQPTSQAQIVQG	EXoO
PGIQWDESQAQQPMD	EXoO
KYDLFVGSQATDFGE	EXoO
NWNMFVGSQATNYGE	EXoO
VDSFSPESQAVEENI	EXoO
DEVLGEPSQDILVID	EXoO
TFTAVFQSQEAPAQG	EXoO
SQVQPPPSQEATPLQ	EXoO
PPVEVVYSQEPGAQP	EXoO
PSALPKFSQFLGDPV	EXoO	Previous reports
SAHYAVNSQFTMGGP	EXoO
YFGSAQGSQFVEWAS	EXoO
RGATETASQGHLDLT	EXoO
LPGQGVHSQGQGPGA	EXoO
NIPVATLSQGSSPVT	EXoO
RKPPISVSQHESHQA	EXoO
PMDHPDSSQHGPPFE	EXoO
MNFNADSSQHKDENT	EXoO
SAFWGPESQIIPVMP	EXoO
THLPSASSQIPALEE	EXoO
RIHFHSDSQISDQGF	EXoO
NGGNFPRSQISVLQN	EXoO
HPPASLPSQKYPGPQ	EXoO
SMTYEDRSQLDHMGF	EXoO	Previous reports
AAEDGASSQLPAAEG	EXoO
LPQLPQSSQLQQQQQ	EXoO
HPTATASSQLSSNAL	EXoO
VTSYPPLSQPDLLPI	EXoO
EEPAASFSQPGSMGL	EXoO
VQGTPELSQPNPGPP	EXoO
EAPVEDGSQPPPPEP	EXoO
STKDPCPSQPPVFPA	EXoO	Previous reports
AAAPYPASQPPYNPA	EXoO
AETVSSQSQPQPPHP	EXoO
ALVQVHASQPSSFHD	EXoO
RGNDQESSQPVGPVI	EXoO
PTKGIHFSQQDDHKL	EXoO
HPSHVLSSQQFLHRG	EXoO
GLSQTHPSQQHVGLS	EXoO
VPAPLAQSQQLSSHT	EXoO
GDLPTLASQSAGITA	EXoO
EIATALTSQSGNLAS	EXoO
VDLSFSPSQSLPASH	EXoO
KDERNLQSQSSVNVI	EXoO
SQVTPLSSQSVVIHH	EXoO
LRMSVEYSQSWGHFQ	EXoO
VDSSGFTSQTPEFSG	EXoO
TTRTPPQSQTPGALP	EXoO
QVQLHVQSQTQPVSL	EXoO
PERAGSGSQVPTEPK	EXoO	Previous reports
ASPSPSPSQVVEVPG	EXoO
PCVESLVSQYFQTVT	EXoO
LTSNEQTSRADDLIE	EXoO
GSSSSGGSRAPAPAS	EXoO	Previous reports
PWGQELGSRAPGLGG	EXoO
EATAAILSRAPWSLQ	EXoO
RMKPKQVSRDLGLAA	EXoO
PELGSYSSRDPSVIE	EXoO
DFHKLKQSRFFDENE	EXoO
PVRAATASRGASQAG	EXoO
GLHLLPWSRGEPGAA	EXoO
GTKTESSSRGPYHPS	EXoO	Previous reports
EFVSETESRGSESGI	EXoO
MATQAPGSRGSLGDS	EXoO
ATGDLATSRNAADSS	EXoO	Previous reports
TREVQEVSRNNDVWQ	EXoO	Previous reports
VEVPGVPSRPASVAV	EXoO
QRLRRDVSRPAVDPA	EXoO
YKDYFYASRPESQAL	EXoO
HPGPDGLSRPFSAQM	EXoO
RGNSIPASRPGDEGV	EXoO	Previous reports
YMLGSAMSRPIIHFG	EXoO
SQPMMPVSRPMGPVP	EXoO
RGDTTSPSRPPGGPI	EXoO
LSAQPQLSRSHSSGS	EXoO
ATVSTGFSRSSAINE	EXoO
GGWNTGGSRYPGQGS	EXoO
PGEPPAASSAAGDAG	EXoO	Previous reports
TLSLAHHSSAALPAR	EXoO
SSSSSSSSSAAWAVG	EXoO
PKDSPSKSSAEAQTP	EXoO
QSSNPVSSSAFGNTA	EXoO
VSRSLAASSALGVAG	EXoO
STAATWQSSAPHQPG	EXoO
LMVTALPSSAPRPHQ	EXoO
SFISEVVSSAPYWGW	EXoO
PLLSPDPSSASAAPI	EXoO
VTIEASGSSAVHVPA	EXoO
PCTKSQASSCSLQSS	EXoO
TSQVESTSSDKIEDF	EXoO
PSSVGRPSSDPGLSP	EXoO
SLESQTPSSDPLSCQ	EXoO
TSLGSPVSSDPVHMS	EXoO
IEATFKPSSEEYLHI	EXoO
HRNIVTPSSETILLP	EXoO
KSQTPAPSSEVVLDS	EXoO	Previous reports
EEKFESFSSFPGVES	EXoO
YYGSGTPSSFPTVSL	EXoO
SEKATGTSSGANSEE	EXoO
TQAPSLLSSGASFVS	EXoO
TTGSLEPSSGASGPQ	EXoO
LRMELQVSSGFVCNT	EXoO
HEANLERSSGLGVSG	EXoO
EEATPTPSSGPSPSP	EXoO
RCTTPPPSSGPTYQC	EXoO	Previous reports
SAQAAGPSSGSCPPT	EXoO
PNPNHPSSSGSFSDA	EXoO
HTSVQTTSSGSGPFT	EXoO	Previous reports
VVAAAVPSSGSGVGG	EXoO
PQLSRSHSSGSVLPL	EXoO	Previous reports
TGSWNSGSSGTGSTG	EXoO
PENCKEPSSGTIPQA	EXoO
GLGLSYLSSHIANVE	EXoO
DCSQSTCSSHQITCS	EXoO
RSQHSSSSSHWHQEG	EXoO
TLGSVPGSSIALRPR	EXoO
GAQTTEHSSIHQPGV	EXoO
EQSFQGLSSILNLPQ	EXoO
MTSGSGSSSKPFVVS	EXoO
DSEGTEGSSLLPGEQ	EXoO
THLEIESSSLLYSGE	EXoO
SSRAEIGSSLPSGAY	EXoO
NPAEPVPSSLSFLET	EXoO
TTGVVAASSMATSGV	EXoO
PYQGVGSSSMPLWDF	EXoO
ATASSQLSSNALPPG	EXoO
ADKNEEPSSNHIPHG	EXoO	Previous reports
PLHLRCTSSPDYLVS	EXoO
SERPTLSSSPEINPE	EXoO
GEPGPMASSPEPAVA	EXoO
KLSSQTPSSPLTIYS	EXoO
EQAQDVASSPPESSF	EXoO	Previous reports
TDAEIPPSSPPSASG	EXoO
LVASTQGSSPPTPAV	EXoO
PRAVPSSSSPQAQAL	EXoO
TVTEITSSSPSHPAN	EXoO
ECAAFQPSSPSPLQP	EXoO
VTQEETSSSPTLTGH	EXoO
PPIRIESSSPTVVEG	EXoO
TTHLPSASSQIPALE	EXoO
QLPQLPQSSQLQQQQ	EXoO
VVTTVMGSSQPVVTR	EXoO
DSSGQFVSSQVTGIS	EXoO
GGGGGGGSSRPPAPQ	EXoO
SSSSSSSSSSAAWAV	EXoO
STSVLGGSSSAPNLQ	EXoO
QQLPPTSSSSAVSEA	EXoO
NPNPNHPSSSGSFSD	EXoO
ETHLEIESSSLLYSG	EXoO
CGKTFKGSSSLNNHQ	EXoO
TSERPTLSSSPEINP	EXoO
TSDPSHRSSSPELSE	EXoO
RMVQSQKSSSPLSST	EXoO
PVTQEETSSSPTLTG	EXoO
ISVKWLPSSSPVTGY	EXoO	Previous reports
SSSSSSSSSSSAAWA	EXoO
ELIRFTASSSSGMVP	EXoO
CSRSQHSSSSSHWHQ	EXoO
PPPRAVPSSSSPQAQ	EXoO
PSSSSSSSSSSSAAW	EXoO
FPSSSSSSSSSSSAA	EXoO
SSATGLFSSSTTNSG	EXoO
VYTFTQQSSSVQIPS	EXoO
ESGTVASSSTAVIVS	EXoO
ASTFEVYSSTQRSDQ	EXoO	Previous reports
HWGGHERSSTTKPPF	EXoO
SATGLFSSSTTNSGF	EXoO
LPGIDVGSSVMSPQD	EXoO
TGLPGAGSSVPADSP	EXoO
RPEDGELSSVPAQLV	EXoO
PLVKAHRSSVSDYVN	EXoO
SLTAAVPSSVSVPRA	EXoO
EAQGGKTSSVTIPEL	EXoO
TDSPGSTSSVTSINS	EXoO
EQLVTVSSSVVPVLP	EXoO
YPGAPHHSSYVHLRP	EXoO
EWKRESESTAADQEV	EXoO
PSPTRSVSTAAGPED	EXoO
PTIQWHPSTADIEDL	EXoO
SPQTTVVSTAEDLAP	EXoO
LLDGLELSTAITHVH	EXoO	Previous reports
SNCPDGQSTAKTFLT	EXoO
ATGHPSLSTALAQVP	EXoO
DAATLHTSTAMAAQH	EXoO
HPVTTAPSTAPLAPR	EXoO
APSHLPSSTASPSGP	EXoO
LLKMSLMSTATFLTS	EXoO
AKQRPPRSTCQSFEP	EXoO	Previous reports
VLADIAPSTDDLASL	EXoO
NTVSYERSTDGSFQD	EXoO	Previous reports
NPDPPTVSTDQLLPL	EXoO
DEEFIEPSTENEFGL	EXoO
STINLMVSTEPLALT	EXoO
DEEMAPASTEPPTPE	EXoO
SCDSSPVSTEQLAPT	EXoO
RNGLLLPSTGAPGEV	EXoO
RSFPDQFSTGEPPAL	EXoO
DAQATSRSTGPEGVT	EXoO
NRPSHLSSTGTPGAG	EXoO
NTQPVAKSTHPPPLP	EXoO	Previous reports
EPVTFPKSTHVPIPK	EXoO
GGGSQPLSTIQAPPW	EXoO
EKPTVIDSTIQSEFP	EXoO
AATASVRSTKDPCPS	EXoO	Previous reports
STPQPPASTKFHPDI	EXoO
EESPTEPSTKLPGFD	EXoO
LTVGSDESTLIFDQI	EXoO
EATAASTSTLPAGEG	EXoO
PVDKVTPSTLPEEVL	EXoO
LDDMFESSTLSDGQA	EXoO
PDPAQSGSTPAAEAL	EXoO
QPGHHETSTPAGPSQ	EXoO	Previous reports
WLGLPPASTPAPALP	EXoO
SAFQYLQSTPAQSPA	EXoO	Previous reports
SAASKPKSTPAVIQG	EXoO	Previous reports
KLPTTAASTPDAVDK	EXoO	Previous reports
QKEVFLPSTPGLGMH	EXoO
DSHILPFSTPGPSTC	EXoO
ELDPFTASTPLGPVD	EXoO
LPQLVGVSTPLQGGS	EXoO
ELYTAPPSTPPATCL	EXoO
TTIAPAASTPPGGIT	EXoO
EYPVKDLSTPPNSLG	EXoO
QGSQVLESTPPPHVM	EXoO
AFGPQALSTPQPPAS	EXoO
MSGPNELSTPSSDQD	EXoO
GVKDVYSSTPTHDDV	EXoO
TKKVPQVSTPTLVEV	EXoO
ATSIPAGSTPTVQVT	EXoO
HKKTCRPSTQSAQIE	EXoO
LGCVHPISTQSPDLE	EXoO
TPQASFQSTSAPYPV	EXoO
GATQWPHSTSASATY	EXoO
SQLGVVISTSIPESE	EXoO
PSPHNILSTSLPDAA	EXoO
VFSGMKLSTSLSEPI	EXoO
SARAASSSTSPQAPS	EXoO
RLPGSYDSTSSDSLY	EXoO
GLEATAASTSTLPAG	EXoO
QATRQESSTTFVSDG	EXoO	Previous reports
MRPQTPLSTTGYLHT	EXoO
GISSVSPSTTKPGTT	EXoO
ATGLFSSSTTNSGFA	EXoO
LASSSEDSTTPSAQT	EXoO
EPPPSGPSTTQGAQA	EXoO
GMTPPCLSTVAPPIH	EXoO
LCDKDKTSTVAPTIH	EXoO	Previous reports
STPSVVMSTVAQGVS	EXoO
KVDVSHHSTVDSSHL	EXoO	Previous reports
LDSSGLTSTVGSGLP	EXoO
GYIFYTFSTVHPIPD	EXoO	Previous reports
EISLPTTSTVIDGSQ	EXoO
SGDFREYSTVSHPIA	EXoO	Previous reports
ETSLVIESTVTPGIP	EXoO
KFQSPTPSTVVPPAP	EXoO
LPGSDSVSTWDGSVR	EXoO
VPSIYAPSTYAHLSP	EXoO	Previous reports
ITSDLQLSTYLDPAL	EXoO
QKTQTIHSTYSHQQV	EXoO	Previous reports
QLVPLPPSTYVEFTV	EXoO
GLQQPSPSVAAAAGP	EXoO	Previous reports
VLLSFSQSVADLPID	EXoO
ALELARGSVAPAPGA	EXoO	Previous reports
RSSRPAPSVAPEPDG	EXoO
TYGDDLASVAPGPLQ	EXoO
KRSSTKFSVATQTCQ	EXoO
NINMQSYSVEMPTVS	EXoO
PEASVPASVEPVEQL	EXoO
EEDRSAGSVESPSVS	EXoO	Previous reports
PSSEVLASVFPAQDK	EXoO
TRTVVQPSVGAAAGP	EXoO	Previous reports
LTLKPKPSVGLPQQI	EXoO
ALPRPPTSVGPASPQ	EXoO
GTSGQQPSVGQQMIF	EXoO
GDHMVMLSVIPGEAE	EXoO
TFPGAMGSVKPALDW	EXoO
RLTFPAVSVKVNGHD	EXoO	Previous reports
TLTALTTSVLKNNLC	EXoO
YEVPTSTSVLPAKQE	EXoO
SRSHSSGSVLPLGEL	EXoO	Previous reports
KTTEIPGSVLQPDAS	EXoO
RSVSPWMSVLSEEKL	EXoO
PGIDVGSSVMSPQDS	EXoO
GLPGAGSSVPADSPG	EXoO
VTIEPAGSVPALGVT	EXoO
LGVSAAPSVPGAVVP	EXoO
TDSNNENSVPKDFEN	EXoO
CLQYPFTSVPLGGGA	EXoO
WAPLTGPSVPPPSSE	EXoO
PAAPDVGSVPPVEVV	EXoO
EYGYVQPSVPPYQHG	EXoO
SRNAADSSVPSAPRR	EXoO	Previous reports
DWGVLVPSVPSEDEV	EXoO
ICICSQFSVPSSYHF	EXoO
RGGADTYSVPSVLSP	EXoO	Previous reports
PVQIIPASVQSATPT	EXoO
PQPLLPGSVRPLPCG	EXoO	Previous reports
HGDRDTQSVRPPGAL	EXoO
NNMLMLPSVRPQDAG	EXoO
PAPGRPPSVSALDGD	EXoO
AAGPGPASVSGLAAG	EXoO
SDHDNSLSVSIPQPS	EXoO
IDIVDSLSVSPTDSD	EXoO
PQVQAALSVSQENPE	EXoO
GPPLPLPSVSQSHHL	EXoO
KDPAPSPSVSTTGES	EXoO
QTLPGSDSVSTWDGS	EXoO
TTHLMDQSVTEVPDV	EXoO
VNGILGESVTFPVNI	EXoO
NQQEVLSSVTNENYP	EXoO
SSPPSPASVVAPGTT	EXoO
KCSGTEASVVAPPPV	EXoO
CKKSPCPSVVAPVCG	EXoO
QLVTVSSSVVPVLPS	EXoO
VEHPQEASVVVHQVE	EXoO
PGEDDPSSWASPRRR	EXoO
QSPGAASSWGPPEQA	EXoO
DSISDPFSWSWIPGL	EXoO
LTAQYTTSYDPELTE	EXoO
TQAYGQQSYGTYGQP	EXoO
SQFSVPSSYHFTEDP	EXoO
VAAKYIMSYISRVSG	EXoO
QTDGLGLSYLSSHIA	EXoO
GSYSYSNSYNSPGGG	EXoO
EEEIVLRSYPASGHT	EXoO	Previous reports
MQQIQKGSYPDAILQ	EXoO
QPPSVPPSYPGPSYQ	EXoO
VKPGPALSYPQEEAT	EXoO
DKAGQPPTAAAAAQP	EXoO	Previous reports
PAVLPRPTAAAALGP	EXoO
AKEANPPTAAAFQPC	EXoO
TPFPGLGTAAAPAQG	EXoO
QAHSPLGTAADGHEV	EXoO	Previous reports
WKRESESTAADQEVC	EXoO
NEDLRSWTAADTAAQ	EXoO
GANSEESTAAEFCRI	EXoO
PTRQRDFTAAFPRML	EXoO	Previous reports
NEERLAATAAGEAEA	EXoO
EEKNLAATAAGLAEV	EXoO
KSEDVPYTAALTAVR	EXoO
RCQHQAQTAAPEGSV	EXoO
AASERLATAAPGEKP	EXoO	Previous reports
PSGEVLETAAPGVED	EXoO
SQRGRVPTAAPPAQP	EXoO	Previous reports
LSLHHAATAAPPMGT	EXoO	Previous reports
SHAHLRVTAAPQSVC	EXoO
DSTPATSTAAPSAPA	EXoO
WLPSPAPTAAPTALG	EXoO
AAAAGAATAAPVLVD	EXoO
EPSIHHATAASGPQE	EXoO
CLEEFSATAASSLGP	EXoO
DPVKLPTTAASTPDA	EXoO	Previous reports
EPTGLEATAASTSTL	EXoO
LLLLLRPTAATTGDP	EXoO
STETPSLTAAVPSSV	EXoO
TIQWHPSTADIEDLA	EXoO
DGSPDVTTADIGANT	EXoO
GSAHSDTTADPACHA	EXoO
KEREEAATADPLIKS	EXoO
ARGLPAPTAEAAFGL	EXoO
VSAPNLPTAEDNLEY	EXoO
EFPWKEQTAEKPVPA	EXoO
SPLTTDLTAELSGGP	EXoO
GITQISSTAESFHKQ	EXoO
RKTEITSTAETFGFE	EXoO	Previous reports
LSDHSKPTAETVAPD	EXoO	Previous reports
LDIDSRPTAEVCATH	EXoO
PEVDVMCTAFHDNEE	EXoO
NIDSVHATAFIIVQA	EXoO
TATREEFTAFLHPEE	EXoO
QEASEEATAGAAGLS	EXoO
TTEEPLITAGGEESG	EXoO
ALQTVGPTAGPAPKA	EXoO	Previous reports
GVVGAVGTAGPSGPS	EXoO
SFPGAESTAGSEPGS	EXoO
PSHQQATTAGSPLRH	EXoO	Previous reports
VLLTLCVTAGTPEVW	EXoO
PDPLLSPTAHPLDHP	EXoO
STSPSPGTAIFPRPE	EXoO
QYREAAQTAIIIARE	EXoO
TKASAATTAILIARS	EXoO
ETVAPDNTAIPSLRA	EXoO	Previous reports
LDGLELSTAITHVHK	EXoO	Previous reports
NEESVEGTAIYLPGP	EXoO
CTTQPCPTAKAPTCG	EXoO	Previous reports
STSPKITTAKPINPR	EXoO
GREEAATTALAGLAR	EXoO
TGHPSLSTALAQVPK	EXoO
PAPTAAPTALGEAGL	EXoO
VAEVEAATALGGEVQ	EXoO
EGETHTGTALLIAHG	EXoO
EDKDPAFTALLTTQT	EXoO
AVYDDGATALPATRV	EXoO
NPFLVPGTALPHEGS	EXoO	Previous reports
YLPDLPFTALPPGAS	EXoO
SAFKSTSTALPPRED	EXoO	Previous reports
RGEYSPGTALPSLRG	EXoO
DFHSCTVTALTDCQE	EXoO
PDMGNRVTALTQMES	EXoO
CCGSSTLTALTTSVL	EXoO
QSNQWGGTALVVPAF	EXoO
AATLHTSTAMAAQHG	EXoO	Previous reports
IPELDSETAMFSVYD	EXoO
GRGQGRGTAMPGEEV	EXoO
RWPSPSPTAMPSPED	EXoO
FNYEEYCTANAVTGP	EXoO
FLPEPMGTANIQLHG	EXoO
HSITLQPTANPNTGL	EXoO	Previous reports
TQETIDKTANQASDT	EXoO	Previous reports
SHPAVPITANSLGSH	EXoO
AAASPAPTAPETFPY	EXoO
DTYDVQVTAPGAPPL	EXoO
HGPDPTDTAPGEQAQ	EXoO	Previous reports
PVEVEVTTAPGIYSS	EXoO
VQLQPPTTAPGPETA	EXoO
SGEVLETTAPGVEDI	EXoO
DEMNEVETAPIPEEN	EXoO
KPLSRALTAPLLLYP	EXoO
VEKSQKATAPNKPPA	EXoO	Previous reports
SDTVTLPTAPNMNSE	EXoO
EAPSVTPTAPPEDED	EXoO
VAEPEVATAPPEKEI	EXoO	Previous reports
STEQLAPTAPPELTP	EXoO	Previous reports
GAPALLTTAPPPGLQ	EXoO	Previous reports
EDSKPDTTAPPSSPK	EXoO
GSRCELYTAPPSTPP	EXoO
DRAPLTATAPQLDDE	EXoO
GELVLDGTAPSAHHD	EXoO
VFDGDEITAPTLWIK	EXoO
EETETETTAPTPPAP	EXoO
APTTPKGTAPTTLKE	EXoO
RSRAGSPTAPVHDES	EXoO
LPTTPFATAPWEAAG	EXoO
ESVTQAPTAQEAGEG	EXoO
QTMQPLLTAQNALLE	EXoO
AQASSVPTAQPQAEG	EXoO	Previous reports
HVSTHSATAQPQNPD	EXoO
KTLSPTGTAQPSWGV	EXoO	Previous reports
AEPLSPETAQTEVAP	EXoO
PMEAAGFTAQVIILN	EXoO
PAEGPVVTAQYDCLG	EXoO
VTRNKIMTAQYECYQ	EXoO
ESKPQAGTARPQDVN	EXoO	Previous reports
WGAWQKFTASAGIQV	EXoO
ATVRSQPTASAQLEN	EXoO
VGPSELPTASAVAPG	EXoO
GLPSATPTASGDRTE	EXoO
RADMDQFTASISETP	EXoO
QEQSPSATASNVATS	EXoO	Previous reports
PSHLPSSTASPSGPP	EXoO
DLSILAETASPSLSK	EXoO
SAPAACATASQFACR	EXoO
QTRGATETASQGHLD	EXoO
KYDLSRPTASQLEDE	EXoO	Previous reports
SITPASATASSEPAP	EXoO
AVQKFSGTASSIIDE	EXoO	Previous reports
AEQCCEETASSISLH	EXoO
VRLHPTATASSQLSS	EXoO
SPELIRFTASSSSGM	EXoO
ASQSAGITASSVISQ	EXoO
EEEGTTGTASTFEVY	EXoO	Previous reports
GPCELWVTASTIAGQ	EXoO
LGDRAPLTATAPQLD	EXoO
RTVRLHPTATASSQL	EXoO
FEALESSTATDVFWA	EXoO
LKMSLMSTATFLTSK	EXoO
PEPSTGFTATPPAPD	EXoO
DRAIEGRTATSEYQT	EXoO
QYLDLPSTATSVNIP	EXoO
RTKTISATATTEAEP	EXoO
GSTVIAHTATTHASV	EXoO
TQAPPLHTATTNPFL	EXoO
HETGTTNTATTSNAG	EXoO
VEEPAEVTATVLASR	EXoO
TLTSETNTATVTQLS	EXoO
TGAYDTTTATVTTTQ	EXoO
GSSGTGGTATWKPGS	EXoO
NEDLRSWTAVDTAAQ	EXoO
STVRKPWTAVDTSVD	EXoO
HQGPAVPTAVIPLPP	EXoO	Previous reports
GTVASSSTAVIVSAR	EXoO
NELAVAMTAVKHEQE	EXoO
EVTVSVSTAVPAASA	EXoO
EDLVVQVTAVPGQPH	EXoO
VAEPPQPTAVPLELA	EXoO
AKHRWPATAVPVVVI	EXoO
SSVLATSTAVSEQAP	EXoO
ESQPLVQTAVTNIDR	EXoO
FETSGENTAVVAVEP	EXoO
LEVLKQETAVVENVP	EXoO
GSEAAASTAVVIAGR	EXoO
PVPALSSTAWTPKEA	EXoO
EKNCVKKTCAESDFV	EXoO	Previous reports
ERDCPEVTCAPNQFQ	EXoO
AAAAGALTCATPGTW	EXoO
RARRRTPTCEPATPL	EXoO
MDWLVPATCEPIQSV	EXoO
KEECDERTCEPYQFR	EXoO	Previous reports
ENDCQYPTCEQLTCD	EXoO
LLPYTGATCEVVLAP	EXoO
SASCAYPTCFPLTQF	EXoO
ELDCAPPTCGAHEFQ	EXoO
EHACNYPTCGGYQFT	EXoO
SSSSSSDTCGPCEPA	EXoO
DYELQSATCGPDAVS	EXoO
SPECEYPTCGPSEFR	EXoO	Previous reports
AAHCEGKTCGPSSFS	EXoO	Previous reports
ERDCEMRTCHPEYFQ	EXoO	Previous reports
EQGCEERTCHPVGDF	EXoO
SCGHSERTCLADEFK	EXoO
FSTPGPSTCLPNYYR	EXoO
PPSTPPATCLSQYCA	EXoO
SPCLPPPTCPPGSAG	EXoO
SPCLPPPTCPPGSEG	EXoO
LCHTPEPTCPPHEFK	EXoO	Previous reports
RPWEGPHTCPQPTVV	EXoO
SGTTVILTCPQYPGS	EXoO
HNACVPKTCPSSYFH	EXoO	Previous reports
RHPVCSGTCQPTQFR	EXoO
EIGCAVVTCQQGYFK	EXoO
ERGCLYQTCQQNQFT	EXoO
KQRPPRSTCQSFEPP	EXoO	Previous reports
EKNCPDRTCQSGYTK	EXoO
EENCAVATCRPDEFQ	EXoO
EVNCPSRTCRPDQFE	EXoO	Previous reports
CGMHHKKTCRPSTQS	EXoO
PPSFHGPTCRQDVNE	EXoO
EDGCILPTCSPLDFH	EXoO
PPPLLPCTCSPPVAG	EXoO
ESVCALHTCSPTAFT	EXoO
EQGCPPKTCSQDEFR	EXoO
RQDCSQSTCSSHQIT	EXoO
PTYCTTHTCSSSEFQ	EXoO
RGGSVLVTCSTSCDQ	EXoO
LGTSVITTCTSVQEQ	EXoO
MGPVPAHTDAFQDWG	EXoO
HSLEQKPTDAPPKES	EXoO
VETATSPTDASIPAS	EXoO
LLSGDTQTDATSFYD	EXoO
SPVPLYPTDCPPSYE	EXoO
VIDGSQSTDDDKIVQ	EXoO
PPQQVTQTDDPDVGL	EXoO
NEGLNQPTDDSCFDP	EXoO
QKQLEEVTDEDIAAH	EXoO	Previous reports
EDGVADQTDEGGSVP	EXoO
MYSHDGNTDEPEWVK	EXoO
ASRPWEGTDEPGSAW	EXoO
PLGLLGTTDEPPPSG	EXoO
HPGYKPTTDEPTTVI	EXoO
NLVNDPATDETVLAV	EXoO	Previous reports
LRATYPRTDFALPNQ	EXoO	Previous reports
LFVGSQATDFGEALV	EXoO
CHNGGSCTDGINTAF	EXoO
NWRDPDQTDGLGLSY	EXoO
ARALEVPTDGNAGLL	EXoO
QTQQLEGTDGPLVTD	EXoO
TKVIYGNTDGPSGPF	EXoO	Previous reports
ILYPALPTDGSTGVE	EXoO
TSLTSATTDHLAPAT	EXoO
PFPGSLQTDHTPLLS	EXoO
VIAPTQVTDIDECTQ	EXoO
QRYLARVTDIEATDT	EXoO
ASSSNCVTDISHLVR	EXoO
DSTFDGVTDKPILDC	EXoO	Previous reports
LTSLPSSTDKPSGPW	EXoO
ENEAESETDKQAALA	EXoO
FVSVTETTDKVIHNS	EXoO
YRSEALPTDLPAPSA	EXoO	Previous reports
CQGTEGSTDLPLAPE	EXoO
EEDCTSVTDLPNAFD	EXoO
PDEPAEPTDLPPPLP	EXoO
LSPDLGETDLSPNFG	EXoO
TISSPLTTDLTAELS	EXoO
DDDWIDPTDMLNYDA	EXoO
SSLPEWVTDNAGTLH	EXoO
VEGAPQPTDNGFTPK	EXoO
QSHLQGLTDNIHLVK	EXoO
PAPQKADTDPENLPE	EXoO
LQTLIQETDPGADYR	EXoO
PVQPPRPTDPNLIPS	EXoO
RSGKAAGTDPNMADN	EXoO
HSHVEEDTDPNSVHS	EXoO
REDWAWQTDPSATGV	EXoO
EPLECVVTDPSTLEQ	EXoO
SYNSPSVTDPTLIAD	EXoO
PVTEPPVTDPVYEAL	EXoO
DRGDGWLTDPYVLTE	EXoO
RLPAVEPTDQAQYLC	EXoO
PDGSESPTDQETTGV	EXoO
PDPPTVSTDQLLPLG	EXoO	Previous reports
PSAPSDPTDQPPAAH	EXoO
LSKIERSTDQVIKPV	EXoO	Previous reports
LSKVERSTDQVIKPV	EXoO	Previous reports
GNCRESTTDQYNTNA	EXoO
DSLSVSPTDSDVSAG	EXoO
APGVSSFTDSNQQES	EXoO
EAEAEPFTDSSLFAH	EXoO
DCPSSIPTDSSNHQV	EXoO
EVGQTDQTDSTGGPA	EXoO
TGVSHYATDSWDGVV	EXoO
FHHGPDPTDTAPGEQ	EXoO	Previous reports
SSVTIMATDTAQQST	EXoO
RVTDIEATDTNNPNV	EXoO
NGLGPAGTDTPPLAT	EXoO
QGDAAQKTDTSHHDQ	EXoO
RITVTAHTDVGPGPE	EXoO
KPSQMQVTDVQDNSI	EXoO
ASSWPVPTDVSLYPS	EXoO
LCEQGAPTDVTVHPH	EXoO
SESVPPVTDWAWYKI	EXoO
SQYFQTVTDYGKDLM	EXoO	Previous reports
TETELKTTDYSVLTT	EXoO	Previous reports
QVSEQPATEAAGENP	EXoO
EELTPTPTEAAPMPE	EXoO
MEGGQPWTEAAQVAL	EXoO
ASSPPPKTEAASDPQ	EXoO
TQDPDLTTEANPQYL	EXoO
PSPTEPSTEAPEAPE	EXoO
PSPTELGTEAPESPE	EXoO
PSPTEPGTEAPGPPE	EXoO
NSCNIKHTEAPLYVV	EXoO
SYCETWRTEAPSATG	EXoO
QDLPYLVTEAPSFRA	EXoO
EHTTVKPTEAPTEPP	EXoO	Previous reports
AGMASGRTEAQSWKS	EXoO
LPSTAQITEAQVAEN	EXoO
PKPGLDHTEASFSPR	EXoO
PLPPAPATEASKPPL	EXoO
NLKKCSGTEASVVAP	EXoO
PKATVKLTEATQLGK	EXoO	Previous reports
SQEGESVTEDISFLE	EXoO
VPSSYHFTEDPGAFP	EXoO
IDNGLHPTEDPTPCA	EXoO
LDPGPVTTEDTPMDA	EXoO
DEPGRVPTEDYMSHI	EXoO
EQYFIPGTEDYQLNS	EXoO
KSPFMGKTEEEVFSG	EXoO	Previous reports
RQTSGRITEEFLGKY	EXoO	Previous reports
IQTIFAVTEEFQPVY	EXoO
KTKEIARTEEHQETQ	EXoO
EDLAAATTEEPLITA	EXoO
GGKGHDSTEEPPLFS	EXoO	Previous reports
AREPFQNTEEPYENI	EXoO
AFFEQALTEETPGVQ	EXoO
QRSQILPTEEYEEAM	EXoO
ETYTEVVTEFGTEVE	EXoO
PVTFDPHTEFLGPQK	EXoO
HVGSRPYTEFPFGQH	EXoO
DELPVIPTEFPPVGN	EXoO
SFYLLYYTEFTPTEK	EXoO
RPETYVATEFVALVP	EXoO
PPAEAEATEGESPTQ	EXoO
SLGPVSKTEGFPKDS	EXoO	Previous reports
KELPGPQTEGKAEFA	EXoO
SGDSGKATEGPFAMD	EXoO
IQYRAAGTEGPFQEV	EXoO
DGLEAPVTEGPGSVD	EXoO
SQAVPAVTEGPIPEV	EXoO	Previous reports
SAQTQEKTEGPTPIP	EXoO	Previous reports
GISGEQSTEGSFPLR	EXoO	Previous reports
TWEDSEGTEGSSLLP	EXoO
VNLEYAPTEGTLDIK	EXoO	Previous reports
TMRTTKITEGTTQEE	EXoO
ENLGAQTTEHSSIHQ	EXoO
PFPSQHRTEIELFPY	EXoO
LAFKNDATEILYSHV	EXoO
TKKTITTTEIMNKPE	EXoO
VIAPTQVTEINECTV	EXoO
AWGAAAATEIPDFAS	EXoO
TQSSIKTTEIPGSVL	EXoO
PTASGDRTEISGDLS	EXoO
RTSIQEPTEISLSSK	EXoO
GGTTVLATEKPTVID	EXoO
LNGRVQSTELCAGHL	EXoO
SLDPDSGTELGTLET	EXoO
LTDTSVYTELPNAEP	EXoO
EHTIITDTELPPLKL	EXoO	Previous reports
PGTTFALTELQTLIL	EXoO
LSPEELQTELVPATI	EXoO
APGIYSSTEMLDFGT	EXoO
ETNLMTTTEMPFTTS	EXoO
EEFIEPSTENEFGLT	EXoO
KPNRKKPTENIIIDL	EXoO	Previous reports
ILTHKDVTENLETQV	EXoO	Previous reports
TIDIEEVTENPKTEV	EXoO
PGGGSMQTEPARPSN	EXoO
TSTMSTETEPFVENK	EXoO
GNAELEPTEPGPLDC	EXoO
TINLMVSTEPLALTE	EXoO
CDLQPCPTEPPDDSC	EXoO
PCQVTVVTEPPPPPP	EXoO
RSDEIPATEPPQLPG	EXoO
SEEYLHITEPPSLSP	EXoO
PRAQASGTEPPSPTH	EXoO	Previous reports
VKPTEAPTEPPTPPP	EXoO	Previous reports
GCGCPPGTEPPVLAS	EXoO
RIMPDPVTEPPVTDP	EXoO
LDLGPVETEPPYASP	EXoO
AAMEALSTEPSATEA	EXoO
EEETPSPTEPSMEAP	EXoO
PTVPPVPTEPSPMPD	EXoO
IEIDYTGTEPSSPCN	EXoO
AYPEESPTEPSTKLP	EXoO
HVETTFSTEPTGLVL	EXoO
SEFVEGVTEPTISQE	EXoO
IQEPQDYTEPVELLA	EXoO
PETPLVPTEPVPPEP	EXoO
GHQAHEHTEPVSLFP	EXoO
EGPCPCPTEQAATST	EXoO
DPTNEPPTEQCGLFS	EXoO
EREEMAVTEQLAAGG	EXoO
CDSSPVSTEQLAPTA	EXoO
SDLPRKETEQPPAPG	EXoO	Previous reports
QPEPEEETEQPTLDY	EXoO
APSEQAPTEQRPGVQ	EXoO
ASSEEAPTEQSPGVQ	EXoO
AVSEQAPTEQSPTVQ	EXoO
TDWDHSWTEQSVDYR	EXoO
SPQNSPATEQTIFDS	EXoO
AHSEAAPTEQTPVVR	EXoO
CLPCPGGTERPCGGY	EXoO
LSPRRAATERPLGPP	EXoO	Previous reports
EDQILYQTERYNEET	EXoO
PKTVQQPTESEPVTI	EXoO
TAEEMKATESGAQSA	EXoO
LSPHAFKTESGEETD	EXoO
FLATALVTESIPAEH	EXoO
PNTFPQSTESLVHCD	EXoO
NKEETPATESPDTGL	EXoO	Previous reports
QEETPPATESPLEPR	EXoO
ECERLAGTESPVREE	EXoO	Previous reports
TSYDPELTESSGSAS	EXoO
LSEPIHVTESSVEMT	EXoO
KDLILTITESTILEI	EXoO
EADEREPTESTQQLN	EXoO
GAVPLLATESVKQEE	EXoO
ASGDGVRTETAPHIA	EXoO
VTQTRGATETASQGH	EXoO
EDIVAKETETDIDRE	EXoO
PDQQPIPTETFQVAD	EXoO
VESQLQRTETGATET	EXoO
LEAIVTVTETLEELQ	EXoO
INAPPTFTETPPQYI	EXoO
GPVEVFITETPSQPN	EXoO
GIPYTRPTETSNLEH	EXoO	Previous reports
GLCFVSVTETTDKVI	EXoO
QRTETGATETVTPSE	EXoO
AGWEESETETYTEVV	EXoO
EVVTEFGTEVEPEFG	EXoO
FPTDLPATEVFTPVV	EXoO	Previous reports
EDNIGSNTEVFTYNA	EXoO
RITTVAHTEVGPGPE	EXoO
HHKAMQGTEVGQTDQ	EXoO
VAESIRETEVIDPQD	EXoO
AENHIGVTEVLLGRK	EXoO	Previous reports
HLMDQSVTEVPDVME	EXoO
QAAGLPHTEVPQGKG	EXoO	Previous reports
ESQELCGTEVPSVPE	EXoO
EETVAEVTEVSVGAN	EXoO
KIAFARATEVTFGEE	EXoO	Previous reports
KIPELDMTEVVAPFM	EXoO
ESETETYTEVVTEFG	EXoO
EPELRQQTEWQSGQR	EXoO	Previous reports
EAAIKEETEYMELLA	EXoO
SAAPHLSTFDPCFYR	EXoO
CDETVPVTFDPHTEF	EXoO
LGAEEAKTFDQLTPE	EXoO	Previous reports
HLRSETSTFETPLGA	EXoO	Previous reports
GSGEQDFTFETSGEN	EXoO
SHSRQKKTFFLGDGQ	EXoO	Previous reports
GWGETQGTFGAGLLK	EXoO
MLRPNTATFGAPFGL	EXoO
FARATEVTFGEEVEK	EXoO	Previous reports
AGIGNLVTFGHSLSK	EXoO
DASLVYPTFGPQDSF	EXoO
EFNAETFTFHADICT	EXoO
SFQLAVETFHQQHPQ	EXoO
NSVLVMPTFHVPFTD	EXoO
IMQRQYLTFKPQTFT	EXoO
IHVNIEATFKPSSEE	EXoO
CDEETQKTFLTEVKV	EXoO
QDEMPSPTFLTQVKE	EXoO
SERLQRLTFPAVSVK	EXoO	Previous reports
SFPYQSITFPELSNK	EXoO
LGAFPAVTFPGALVP	EXoO
LALGLTATFPGEPGA	EXoO
DTASTGKTFPGFFSP	EXoO
FRKQHPYTFPGGSGT	EXoO	Previous reports
FRKATPYTFPGGTGQ	EXoO
QEKGKGHTFPGKGPG	EXoO
PPEEHYQTFPIQDPD	EXoO
GSSGAQATFPQGPSM	EXoO
FFHELPETFPSDPPE	EXoO
GILGESVTFPVNIQE	EXoO
DGGGAGGTFQPYLDT	EXoO
PTVFQPQTFQRPSAD	EXoO
SAGTDTQTFSGSAAN	EXoO
RPEPELETFSPPLPA	EXoO
SEDLPLPTFSPTLLG	EXoO
IGFGPDPTFSSCVPD	EXoO
QTIFDSQTFTETELK	EXoO
PKEFNAETFTFHADI	EXoO
LQWMAGGTFTGEALQ	EXoO
YLTFKPQTFTYHDPV	EXoO
PVTTTVSTFVPPMPL	EXoO
KEIHLYQTFVVQLQD	EXoO
PNPGPGPTGAASAPQ	EXoO
SRTGALSTGALPPLA	EXoO
GSPDPDSTGALVEEE	EXoO
PASGWLTTGAPEPPP	EXoO
NGLLLPSTGAPGEVG	EXoO
SPVDQGATGASQGLL	EXoO	Previous reports
DWFPAFITGATSGAI	EXoO
IHKDLLVTGAYEISD	EXoO	Previous reports
RINLPPSTGCGCPPG	EXoO
DPAEKQETGCPPLGL	EXoO
DLGVLCPTGCQLQEA	EXoO
QSMSEAPTGDHAPAP	EXoO	Previous reports
SMAAPWETGDTFPDV	EXoO
GKEWTTTTGDVVNEN	EXoO
WMAGGTFTGEALQYT	EXoO
VSPSFVPTGEKPCEQ	EXoO
HTVVLTVTGEPCHFP	EXoO
SFPDQFSTGEPPALD	EXoO
LQQEDGPTGEPQQED	EXoO
GSFLEDTTGEQFLTY	EXoO
PSPSVSTTGESGLFR	EXoO
TYKAPVPTGEVYFAD	EXoO	Previous reports
ALAANAGTGFAVAEP	EXoO
HPDALVGTGFEDDPQ	EXoO
EDFLPLPTGFLQVPR	EXoO
AEIRGFSTGFPLEED	EXoO	Previous reports
QSSGELRTGGARPPP	EXoO
VLRAAYSTGGCLHTC	EXoO	Previous reports
IDECALPTGGHICSY	EXoO
YGYDEKSTGGISVPG	EXoO
QTDQTDSTGGPAFLS	EXoO
AREVGEATGGPELSG	EXoO
RNPGSSGTGGTATWK	EXoO
QGQGPWGTGGTPHGP	EXoO	Previous reports
GTEAAAGTGGVMTGR	EXoO
TVSELVTTGHYGFTL	EXoO
TAAMSTYTGIFTDQV	EXoO
HMGFHFTTGIPAPST	EXoO
MKAQAYQTGKDISTN	EXoO
IPEELKPTGKELPDS	EXoO	Previous reports
LQTPKDSTGKSGAEA	EXoO	Previous reports
EDQPLTPTGLDPQSG	EXoO
TFLPTTLTGLGHMPE	EXoO
DKVFVPTTGLPGAGS	EXoO
GREPEGATGLPGAPA	EXoO
GPGTPAPTGLSAPLS	EXoO
QPTANPNTGLVEDLD	EXoO	Previous reports
AKIEPPDTGLYYDEY	EXoO
EEGFEPPTGMDCPTI	EXoO
SRRNSRVTGNPGDEE	EXoO
SAVVVPATGPAPHSA	EXoO
LPSIPAWTGPEIPES	EXoO
TPAPPTPTGPFDFAR	EXoO
ARRSAAVTGPPPPLS	EXoO
GGSSLPPTGPPSTPG	EXoO
KASAHAITGPPTELI	EXoO
RTEAPSATGQASSLL	EXoO
QNVKHPVTGQFLYQD	EXoO
PGNAAGDTGQPAEDS	EXoO
DGNLVEATGQPSAPH	EXoO
TVSGDTETGQSPGVF	EXoO
EPSPEGTTGQSYNQY	EXoO	Previous reports
VCFESKGTGRIPDQL	EXoO
PTAPPIFTGRPFVVA	EXoO
EDQPLTPTGSDPQSG	EXoO
DSPTQPTTGSFCPGP	EXoO
WTSIGASTGSPLPEP	EXoO
WNSGSSGTGSTGNQN	EXoO
EDQPLMPTGSVPHSG	EXoO
DPSTCASTGSVQWSR	EXoO
TRPAAPGTGSWAEGS	EXoO
LPEGETHTGTALLIA	EXoO
RPSHLSSTGTPGAGV	EXoO
LRSTPRPTGTPLERI	EXoO
ISHINAATGTSASLV	EXoO
PGKEVAATGTSILKE	EXoO	Previous reports
GPPDPGTTGTTPVSA	EXoO
GSPRPGSTGTWNPGS	EXoO
QKAASGTTGTYQEWK	EXoO
YSDVNIGTGVAHPPR	EXoO	Previous reports
PPQPPGSTGVIAETG	EXoO
PGLPCPCTGVSDCSG	EXoO
EEVLQSTTGVSHYAT	EXoO
LHPIIAPTGVTFHPD	EXoO
SFSCVCPTGWQGQTC	EXoO
IGAASAITGYLSYND	EXoO	Previous reports
SSSRTPLTHALPGLS	EXoO	Previous reports
HPDYHPMTHANDICL	EXoO
SDEHNCPTHAPASCL	EXoO
GQVTTSVTHAPAWVT	EXoO
IMRQPPVTHAPQPLL	EXoO	Previous reports
STEEPLVTHAPRPAG	EXoO
STGPEGVTHAPSLGK	EXoO	Previous reports
SSTNPEVTHDPCNYH	EXoO	Previous reports
LAASQSRTHEDLYII	EXoO
VLEVFHPTHEWQALQ	EXoO
CVEDKPGTHFTPVPP	EXoO	Previous reports
PTPTPVLTHGPCAAE	EXoO
DTKLYAPTHKEAEFQ	EXoO	Previous reports
TERNIPFTHLDNILK	EXoO
TKMEEAPTHLNSFLK	EXoO
VAGTQTTTHLPGIPP	EXoO	Previous reports
KHHQASETHNVIASD	EXoO
QPPVIPATHPALSRD	EXoO	Previous reports
PGAPNAPTHPAPPGL	EXoO
TLTVEASTHPDALVG	EXoO
SDSSESDTHPFVIAK	EXoO
VQKTPFVTHPGYDTG	EXoO
GPGSQPGTHPHPHPH	EXoO
EEEEATNTHPPASLP	EXoO	Previous reports
TQPVAKSTHPPPLPA	EXoO	Previous reports
TLSGLSQTHPSQQHV	EXoO
RPVVVSATHPTLPSA	EXoO	Previous reports
VASTVHNTHQPQAQQ	EXoO	Previous reports
GTEPPSPTHSLGEGG	EXoO
LFVRLGPTHSPNHNF	EXoO	Previous reports
PQPPASPTHSPSFPI	EXoO
SSDFNSDTHSSTFDA	EXoO
RDEANCPTHSTLTCM	EXoO	Previous reports
GTHVIHSTHTLPLTV	EXoO	Previous reports
LGQRPPVTHTPQLFE	EXoO
EKSCEGVTHVCDPSV	EXoO	Previous reports
QSKHNSVTHVFGSGT	EXoO
PVTFPKSTHVPIPKS	EXoO
LIRGQDSTIAASEQQ	EXoO	Previous reports
STTMHTTTIAEPDPG	EXoO	Previous reports
ELWVTASTIAGQGPP	EXoO
APDGVLPTIAPGACG	EXoO
LSREYSGTIASEANT	EXoO
SAVISTTTIATTPSK	EXoO
GYADLKRTIAVLLDD	EXoO
DQDGLKPTIDKPSED	EXoO
DDFSADFTIDYSIFE	EXoO
APAALYQTIEENIKI	EXoO
DGIFETFTIEIIDSN	EXoO
PTITCGHTIEILREK	EXoO
PLWNIQATIELQTSH	EXoO
NVEVSPFTIEMSAFG	EXoO
GGPEEESTIENYASR	EXoO
EGTHFLETIETPRPG	EXoO
LIRDNVRTIGAQVYE	EXoO	Previous reports
SQLFEDSTIGEPGVP	EXoO
EIVTTIPTIGFNVET	EXoO
EVVTTIPTIGFNVET	EXoO
SELEGRGTIGISGAG	EXoO
QLSPGISTIHLHPQF	EXoO
PDRAVLGTIHPDPEI	EXoO	Previous reports
VSKTSEDTIHTHLED	EXoO
EEDEPRFTIIPNPLD	EXoO
IADFELPTIIVPEQT	EXoO
DSTDFTGTIKLLNEN	EXoO
HWGQPHSTIKTEAVA	EXoO
SSSSADSTIMDIQVP	EXoO
PTESEPVTINIQDLL	EXoO
PTTSKLPTIPDWDGR	EXoO
SLGPTRPTIPEESAV	EXoO
LLESTKKTIPELDQP	EXoO
TAEGGHQTIPGHEQD	EXoO	Previous reports
LFKRVLPTIPHPIQE	EXoO
FSQVASNTIPLPLPQ	EXoO
PTPPPPPTIPPARDV	EXoO	Previous reports
MGDEEVHTIPPELRI	EXoO	Previous reports
CKEPSSGTIPQAKPT	EXoO
KLGEIVTTIPTIGFN	EXoO
QVGEVVTTIPTIGFN	EXoO
GGSQPLSTIQAPPWP	EXoO
GPPLEAYTIQGQYAI	EXoO
IPGDTMTTIQMSVEE	EXoO
KPTVIDSTIQSEFPT	EXoO
SLTNPPATIQTDGFV	EXoO
TTTTLQPTIQWHPST	EXoO
KLIQGAPTIRGDPEC	EXoO
MAGTSSNTISAGWEP	EXoO
GDGSKGPTISAQEAQ	EXoO
PGHEDRVTISGLEPD	EXoO
VSAITTGTISHTYIP	EXoO
FQSTAGVTISIMDIN	EXoO
DQTRLEATISPETMR	EXoO
VEGVTEPTISQELGQ	EXoO
LSAPNYPTISRPLIC	EXoO
TLTKLGNTISSLFGG	EXoO	Previous reports
YSGSLGGTISYEAQD	EXoO
TGTTPKGTITNELLK	EXoO
TSAASSVTITTTMHS	EXoO
FFEVPATTIYPVSEQ	EXoO
QTPSSPLTIYSGSEA	EXoO
PTAEVEGTKAPVEKE	EXoO	Previous reports
ATASVRSTKDPCPSQ	EXoO	Previous reports
WETYPRPTKEDVYVV	EXoO
SSTLDPHTKEGTSLG	EXoO	Previous reports
EVSTPTTTKEPTTIH	EXoO
ESGIFTNTKESSSHH	EXoO
WPDDLLSTKESWVEA	EXoO
RFDRIAHTKETMLSD	EXoO
TPQPPASTKFHPDIN	EXoO
GANTPDATKGCPDVQ	EXoO
SLPTEDDTKIALHLK	EXoO
DEESIDWTKIEPSVN	EXoO
TLTNEASTKKVELDN	EXoO
ESPTEPSTKLPGFDS	EXoO
GGESGFPTKMPPQPR	EXoO	Previous reports
CSSQDVVTKPDCNCL	EXoO
GNVAEGETKPDPDVT	EXoO
EEKETDNTKPNPVAP	EXoO
GHERSSTTKPPFKPH	EXoO
SRRAEVPTKPPLPPA	EXoO	Previous reports
ICAAETVTKPQDMAE	EXoO
AGHPAVPTKPVGPWQ	EXoO
TIIDIDHTKPVYEDI	EXoO
TDEANCPTKRPEEVC	EXoO
SQRPGGSTKSHPEPQ	EXoO	Previous reports
AFIVPHETKSPEIHV	EXoO
EAVPPGCTKSPSHFS	EXoO
NSLTPQSTKVPSLFE	EXoO	Previous reports
NSLTPQSTKVPSLFV	EXoO
VPIDIDKTKVQNIHP	EXoO
HQPPMISTKYPELFP	EXoO	Previous reports
LEPEEPPTKYQISQP	EXoO
RTAGHMQTLADFRQL	EXoO
AAEAGAGTLANPLGT	EXoO
VTPAQTPTLAPDPCP	EXoO
KKSENGVTLAPEDTL	EXoO
ASTVPGPTLAPQPSS	EXoO
APPAPALTLAPVPSQ	EXoO
GQQAEDPTLASGAHQ	EXoO
KTVFVGDTLASLSED	EXoO
VPSLGTHTLATVTGN	EXoO
TAYDLKKTLAVLLDN	EXoO
ATPPAGQTLAVPSLP	EXoO
PPYYTDTTLAVSTFA	EXoO
VPPPSSHTLAVVGKV	EXoO
KPGELQATLDHTGHT	EXoO
PTVVEGQTLDLNCVV	EXoO
DAQLSLNTLDLQLEH	EXoO
VTPTPAGTLDPAEKQ	EXoO
YLRPVLCTLDTTAGE	EXoO
EEETEQPTLDYNDQI	EXoO
TSHVPPTTLEDIVAK	EXoO
FDPTSSYTLEDLKPD	EXoO
LVASAPATLEPPGCS	EXoO
ASEELHPTLESCVGD	EXoO
TTMGPPVTLESVTSL	EXoO
GHEKLLRTLFEDAGY	EXoO
PKATPSVTLFPPSSE	EXoO
TTGHYGFTLGEEDDE	EXoO
GLLQTETTLGLSSYQ	EXoO
TTRAPANTLGNDFDL	EXoO
HPPLDPLTLGPTPGQ	EXoO
LGTGPTPTLGPVTPE	EXoO
ELTPSSATLGQEDLN	EXoO
DQSEIIPTLGQFERT	EXoO
SFDSAGQTLGSEYDR	EXoO
LLGDDTQTLGSLHLP	EXoO
GIDSRPETLHPGRPQ	EXoO
EPYEPSPTLHTLDTV	EXoO
RVPFDAATLHTSTAM	EXoO
SGSVTSTTLIEILSD	EXoO
TVGSDESTLIFDQIP	EXoO
VSEEEAVTLIGNPWP	EXoO
EDGADEFTLIPDSTQ	EXoO
HRRERTETLIPEMRT	EXoO	Previous reports
NCQQALQTLIQETDP	EXoO
ASGLPEVTLITSEFV	EXoO
DVQTDPQTLKPSGFH	EXoO
VASVVTSTLLAGLGF	EXoO
ENLVSPITLLPEAEI	EXoO
VTEKPANTLLPLGGD	EXoO
AATAVKITLLSALVE	EXoO
WVEGTVGTLLSDITR	EXoO
PFLSSSATLMPVPIS	EXoO
QGSHESPTLNPETVA	EXoO
TKKRDEATLNPPDTD	EXoO
ATAASTSTLPAGEGP	EXoO
LAQGSAGTLPASSRP	EXoO
NTKAETVTLPDAAQN	EXoO
LSPDLLATLPEPASP	EXoO
RPFPAKPTLPGPPGA	EXoO
VASLGAQTLPGSDSV	EXoO
DELPQLVTLPHPNLH	EXoO	Previous reports
GILGESVTLPLEFPA	EXoO
APTLGHRTLPLLPSL	EXoO
APEAPPPTLPPDMAQ	EXoO	Previous reports
RRPPPPATLPPEPEP	EXoO
ATSSGAITLPPKPAP	EXoO
PPSPPGFTLPPLGGS	EXoO
PPDPRPRTLPPLPPG	EXoO	Previous reports
CHFSTMPTLPPSYNT	EXoO
SISQISTTLPPTTST	EXoO
ATVVPLPTLPPVSHL	EXoO
CNQYLQPTLPPVVIG	EXoO
GGKVYFQTLPQGELS	EXoO
VVSATHPTLPSAHQP	EXoO	Previous reports
PLPSQSITLPSPDEP	EXoO
TSPGMTTTLPSSVIS	EXoO
LQSTQRPTLPVGSLS	EXoO
[truncated: 3,331 more rows]
